# Supplementary material for: Single-cell transcriptome analysis of epithelial, immune, and stromal signatures and interactions in human ovarian cancer
Source: Commun Biol. 2024 Jan 26;7:131. doi: 10.1038/s42003-024-05826-1 (PMC10817929; doi:10.1038/s42003-024-05826-1)
Supplement: Supplementary file 4 — Supplementary Data 1 [file 42003_2024_5826_MOESM4_ESM.xlsx]

## Sheet: Supplementary Data 1.1
Supplementary Data 1.1	Literature collection and summary
Source_ID	Title	Library construction method	Method	Data sources	Accession number	Disease	DOI	Data format	Periodical
OvC01	A single-cell and single-nucleus RNA-Seq toolbox for fresh and frozen human tumors	snRNA-seq+scRNA-seq	10X	GEO	GSE140819	HGSOC	10.1038/s41591-020-0844-1	matrix	Nature Medicine
OvC02	A multi-omic single-cell landscape of human gynecologic malignancies	scRNA-seq+scATAC-seq	10X	GEO	GSE173682	HGSOC	10.1016/j.molcel.2021.10.013	matrix	Molecular cell
OvC03	Longitudinal single-cell RNA-seq analysis reveals stress-promoted chemoresistance in metastatic ovarian cancer	scRNA-seq	10X	GEO	GSE165897	HGSOC	10.1126/sciadv.abm1831	matrix	Science Advances
OvC04	Cellular heterogeneity of human fallopian tubes in normal and hydrosalpinx disease states identified using scRNA-seq	scRNA-seq	10X	GEO	GSE178101	HGSOC	10.1016/j.devcel.2022.02.017	matrix	Developmental Cell
OvC05	Single-cell transcriptomics identifies gene expression networks driving differentiation and tumorigenesis in the human fallopian tube	scRNA-seq+bulk RNA seq	10X	GEO	GSE151214;GSE150443;GSE151316	HGSOC	10.1016/j.celrep.2021.108978	matrix,h5ad	Cell Reports
OvC06	A pan-cancer blueprint of the heterogeneous tumor microenvironment revealed by single-cell profiling	scRNA-seq	10X	VIB	https://lambrechtslab.sites.vib.be/en/pan-cancer-blueprint-tumour-microenvironment-0	OC	10.1038/s41422-020-0355-0	matrix	Cancer research
OvC07	Single-Cell RNA Sequencing Reveals the Tissue Architecture in Human High-Grade Serous Ovarian Cancer	scRNA-seq	10X	GEO	GSE184880	HGSOC	10.1158/1078-0432.CCR-22-0296	matrix	Clinical cancer research
OvC08	High-grade serous tubo-ovarian cancer refined with single-cell RNA sequencing: specific cell subtypes influence survival and determine molecular subtype classification	scRNA-seq	10X	VIB	https://lambrechtslab.sites.vib.be/en/high-grade-serous-tubo-ovarian-cancer-refined-single-cell-rna-sequencing-specific-cell-subtypes	HGSOC	10.1186/s13073-021-00922-x	matrix	Genome Medicine
OvC09	Single-cell Profiles and Prognostic Impact of Tumor-Infiltrating Lymphocytes Coexpressing CD39, CD103, and PD-1 in Ovarian Cancer	scRNA-seq	10X	github	https://github.com/vicDRC/CCR_CD39study/tree/master/data	HGSOC	10.1158/1078-0432.CCR-20-4394	matrix	Clinical cancer research
OvC10	Enhanced efficacy of simultaneous PD-1 and PD-L1 immune checkpoint blockade in high grade serous ovarian cancer	scRNA-seq	10X	GEO	GSE160755	HGSOC	10.1158/0008-5472.CAN-20-1674	matrix	Cancer research
OvC11	Ovarian cancer immunogenicity is governed by a narrow subset of progenitor tissue-resident memory T cells	scRNA-seq	10X	GEO	GSE193371;GSE194105.	HGSOC	10.1016/j.ccell.2022.03.008	matrix	Cancer cell
OvC12	Multiomic Analysis of Subtype Evolution and Heterogeneity in High-Grade Serous Ovarian Carcinoma	scRNA-seq	10X	GEO	GSE154600	HGSOC	10.1158/0008-5472.CAN-20-0521	matrix	Cancer research
OvC13	Single-cell RNA-seq recognized the initiator of epithelial ovarian cancer recurrence	scRNA-seq	10X	GEO	GSE130000	OC	10.1038/s41388-021-02139-z	matrix	Oncogene
OvC14	miQC: An adaptive probabilistic framework for quality control of single-cell RNA-sequencing data	scRNA-seq	10X	GEO	GSE158937	HGSOC	10.1371/journal.pcbi.1009290	matrix	Plos Computational Biology
OvC15	Single-cell dissection of cellular components and interactions shaping the tumor immune phenotypes in ovarian cancer	scRNA-seq	10X	EGA	EGAS00001004935	HGSOC	10.1016/j.ccell.2021.04.004	Unknown	Cancer Cell
OvC16	Probabilistic cell-type assignment of single-cell RNA-seq for tumor microenvironment profiling	scRNA-seq	10X	GEO	EGAS00001003452	HGSOC	10.1038/s41592-019-0529-1	Unknown	Nature Methods
OvC17	Single cell-derived spheroids capture the self-renewing subpopulations of metastatic ovarian cancer	scRNA-seq	10X	EMBL-EBI	E-MTAB-11194,E-MTAB-11207	HGSOC	10.1038/s41418-021-00878-w	Unknown	Cell Death & Differentiation
OvC18	MAIT cells accumulate in ovarian cancer-elicited ascites where they retain their capacity to respond to MR1 ligands and cytokine cues	scRNA-seq	10X	Author	NA	HGSOC	10.1007/s00262-021-03118-9	Unknown	Cancer Immunol Immunothe
OvC19	Single-Cell RNA-Sequencing Atlas Reveals the Tumor Microenvironment of Metastatic High-Grade Serous Ovarian Carcinoma	scRNA-seq	10X	NGDC	PRJCA009148	HGSOC	10.3389/fimmu.2022.923194	Unknown	Frontiers in Immunology
OvC20	clonealign: statistical integration of independent single-cell RNA and DNA sequencing data from human cancers	scRNA-seq+scDNA-seq	10X	EGA	EGAD00001004553	HGSOC	10.1186/s13059-019-1645-z	matrix	Genome Biology
OvC21	Improved T-cell Immunity Following Neoadjuvant Chemotherapy in Ovarian Cancer	scRNA-seq	10X	dbGaP	phs002862.v1.p1	HGSOC	10.1158/1078-0432.CCR-21-2834	Unknown	Clinical cancer research
OvC22	Single-cell analysis of a high-grade serous ovarian cancer cell line reveals transcriptomic changes and cell subpopulations sensitive to epigenetic combination treatment	scRNA-seq	10X	GEO	GSE207993	OC	10.1371/journal.pone.0271584	matrix	PLoS One
OvC23	Computational modeling of malignant ascites reveals CCL5-SDC4 interaction in the immune microenvironment of ovarian cancer	scRNA-seq	10X	Author	NA	HGSOC	10.1002/mc.23289	Unknown	Molecular Carcinogenesis
OvC24	Single-cell RNA-seq highlights a specific carcinoembryonic cluster in ovarian cancer	scRNA-seq	10X	SRA	PRJNA756768	OC	10.1038/s41419-021-04358-4	rawdata	Cell Death & Disease
OvC25	Identification of Malignant Cell Populations Associated with Poor Prognosis in High-Grade Serous Ovarian Cancer Using Single-Cell RNA Sequencing	scRNA-seq	10X	Author	DRA012826,DRA012827	HGSOC	10.3390/cancers14153580	Unknown	Cancers
OvC26	Single-cell transcriptional profiling identifies a cluster of potential metastasis-associated UBE2C+ cells in immature ovarian teratoma	scRNA-seq	10X	Author	NA	Ovarian teratoma	10.1016/j.bbrc.2020.05.144	Unknown	Biochem Biophys Res Commun
OvC27	High-dimensional analysis of the adenosine pathway in high-grade serous ovarian cancer	scRNA-seq	10X	Author	NA	HGSOC	10.1136/jitc-2020-001965	Unknown	J Immunother Cancer
OvC28	Stanniocalcin 1 promotes metastasis, lipid metabolism and cisplatin chemoresistance via the FOXC2/ITGB6 signaling axis in ovarian cancer	scRNA-seq	10X	Author	NA	HGSOC	10.1186/s13046-022-02315-3	Unknown	J Exp Clin Cancer Res
OvC29	Dissociation of solid tumor tissues with cold active protease for single-cell RNA-seq minimizes conserved collagenase-associated stress responses	scRNA-seq	10X	GEO	GSE118828	OC	10.1016/j.ygyno.2022.09.003	matrix	Gynecologic Oncology
OvC30	Ovarian cancer mutational processes drive site-specific immune evasion	scRNA-seq	10X	article database	https://cellxgene.cziscience.com/collections/4796c91c-9d8f-4692-be43-347b1727f9d8	OC	10.1038/s41586-022-05496-1	h5ad	Nature
OvC31	Spatial heterogeneity of infiltrating T cells in high-grade serous ovarian cancer revealed by multi-omics analysis	scRNA-seq	10X	NGDC	HRA002767	OC	10.1016/j.xcrm.2022.100856	rawdata	Cell Reports Medicine
OvC32	A single-cell landscape of high-grade serous ovarian cancer	scRNA-seq	10X + Smart-seq	GEO	GSE146026	HGSOC	10.1038/s41591-020-0926-0	matrix	Nature Medicine
OvC33	Evolution of core archetypal phenotypes in progressive high grade serous ovarian cancer	snRNA-seq+scRNA-seq	10X,ICELL8	GEO	GSE158722	HGSOC	10.1038/s41467-021-23171-3	matrix	Nature communication
OvC34	Identification of grade and origin specific cell populations in serous epithelial ovarian cancer by single cell RNA-seq		Bio-Rad ddSEQ	GEO	GSE118828	OC	10.1371/journal.pone.0206785	matrix	PLoS One
OvC35	Characterizing the tumor microenvironment of metastatic ovarian cancer by single-cell transcriptomics	scRNA-seq	DropSeq	GEO	GSE147082	HGSOC	10.1016/j.celrep.2021.109165	matrix	Cell Reports
OvC36	Single cell sequencing reveals heterogeneity within ovarian cancer epithelium and cancer associated stromal cells	scRNA-seq	Fluidigm C1	GEO	GSE123476	HGSOC	10.1016/j.ygyno.2017.01.015	matrix	Gynecol Oncol
OvC37	Single-cell RNA-sequencing reveals transcriptional dynamics of estrogen-induced dysplasia in the ovarian surface epithelium	scRNA-seq	Fluidigm C1	GEO	GSE121957	OC	10.1371/journal.pgen.1007788	matrix	PLOS Genetics
OvC38	Immunogenomic profiling determines responses to combined PARP and PD-1 inhibition in ovarian cancer	scRNA-seq	multiplexed single-cell imaging	Synapse	10.7303/syn21593960	HGSOC	10.1038/s41467-020-15315-8	NA	Nature communication
OvC39	The Repertoire of Serous Ovarian Cancer Non-genetic Heterogeneity Revealed by Single-Cell Sequencing of Normal Fallopian Tube Epithelial Cells	scRNA-seq	Smart-seq	GEO	GSE132149;GSE139079	HGSOC	10.1016/j.ccell.2020.01.003	matrix	Cancer cell
OvC40	Single-cell dissection of the multiomic landscape of high-grade serous ovarian cancer	scRNA-seq	Smart-seq	GEO	GSE189955	HGSOC	10.1158/0008-5472.CAN-21-3819	matrix	Cancer research
Abbreviation:
GEO	Gene Expression Omnibus
EGA	European Genome-phenome Archive
NGDC	National Genomics Data Center
EMBL-EBI	EMBL's European Bioinformatics Institute
dbGaP	The database of Genotypes and Phenotypes
SRA	Sequence ReadArchive

## Sheet: Supplementary Data 1.2
Supplementary Data 1.2	Marker genes for major cell type
	p_val	avg_log2FC	pct.1	pct.2	p_val_adj	cluster	gene
CCL5	0	3.98798593467965	0.83	0.158	0	T cell	CCL5
GNLY	0	3.5864729691421	0.349	0.06	0	T cell	GNLY
NKG7	0	3.56921071969577	0.7	0.088	0	T cell	NKG7
GZMA	0	3.130534981499	0.65	0.058	0	T cell	GZMA
IL32	0	3.06658832912291	0.837	0.342	0	T cell	IL32
CD3E	0	3.00722430831597	0.763	0.056	0	T cell	CD3E
MTRNR2L12	0	2.96211517931258	0.43	0.15	0	T cell	MTRNR2L12
CD7	0	2.92949374592092	0.712	0.073	0	T cell	CD7
CD8A	0	2.88356306254297	0.587	0.04	0	T cell	CD8A
CD2	0	2.81947688630629	0.759	0.067	0	T cell	CD2
CD3D	0	2.77261144730153	0.758	0.08	0	T cell	CD3D
GZMB	0	2.694114625361	0.451	0.049	0	T cell	GZMB
CST7	0	2.67441386919002	0.688	0.095	0	T cell	CST7
CCL4	0	2.64002789853296	0.666	0.222	0	T cell	CCL4
GZMK	0	2.62528787553505	0.412	0.036	0	T cell	GZMK
CTSW	0	2.60872580298911	0.611	0.049	0	T cell	CTSW
CD52	0	2.60840527540309	0.801	0.186	0	T cell	CD52
CXCR4	0	2.5304974901015	0.733	0.309	0	T cell	CXCR4
PTPRC	0	2.49563208396268	0.828	0.194	0	T cell	PTPRC
CD69	0	2.48858037854271	0.678	0.124	0	T cell	CD69
TRBC2	0	2.46821113824852	0.672	0.088	0	T cell	TRBC2
RAC2	0	2.40060184319055	0.678	0.146	0	T cell	RAC2
IFITM1	0	2.393970330287	0.627	0.327	0	T cell	IFITM1
GZMH	0	2.36954934259724	0.449	0.034	0	T cell	GZMH
CORO1A	0	2.36593686599144	0.754	0.201	0	T cell	CORO1A
HCST	0	2.35260517360024	0.745	0.194	0	T cell	HCST
IL7R	0	2.2685292483601	0.361	0.08	0	T cell	IL7R
ARHGDIB	0	2.2361100149211	0.854	0.354	0	T cell	ARHGDIB
TRAC	0	2.23496608250901	0.587	0.084	0	T cell	TRAC
TRBC1	0	2.23383449788221	0.491	0.061	0	T cell	TRBC1
CD8B	0	2.1973836705663	0.486	0.033	0	T cell	CD8B
PRF1	0	2.1773402173573	0.465	0.028	0	T cell	PRF1
MT-ATP8	0	2.16601358731041	0.492	0.264	0	T cell	MT-ATP8
KLRB1	0	2.14737871223939	0.317	0.038	0	T cell	KLRB1
HLA-B	0	2.10038486633922	0.975	0.851	0	T cell	HLA-B
MT-ND4L	0	2.07957203607094	0.68	0.644	0	T cell	MT-ND4L
LTB	0	2.05951602553132	0.428	0.096	0	T cell	LTB
HLA-C	0	2.01279626013445	0.964	0.833	0	T cell	HLA-C
EVL	0	2.0098796561066	0.679	0.272	0	T cell	EVL
LCK	0	2.00168020371531	0.581	0.046	0	T cell	LCK
IL2RG	0	1.98073960085949	0.512	0.095	0	T cell	IL2RG
CD3G	0	1.96012463092269	0.539	0.034	0	T cell	CD3G
LAG3	0	1.93134589431289	0.397	0.059	0	T cell	LAG3
CD96	0	1.9069167418944	0.547	0.043	0	T cell	CD96
LCP1	0	1.89237048099107	0.642	0.172	0	T cell	LCP1
DUSP2	0	1.88420407115318	0.576	0.259	0	T cell	DUSP2
XCL2	0	1.87820795454381	0.267	0.019	0	T cell	XCL2
ZFP36L2	0	1.87526942668751	0.823	0.649	0	T cell	ZFP36L2
BTG1	0	1.86931243705543	0.917	0.753	0	T cell	BTG1
LSP1	0	1.84991286644214	0.683	0.225	0	T cell	LSP1
HLA-A	0	1.84704333661496	0.975	0.871	0	T cell	HLA-A
APOBEC3G	0	1.8297140705742	0.512	0.14	0	T cell	APOBEC3G
CYTIP	0	1.82534036442761	0.608	0.129	0	T cell	CYTIP
KLRD1	0	1.82060910519771	0.346	0.029	0	T cell	KLRD1
IFNG	0	1.78149341462828	0.288	0.022	0	T cell	IFNG
TIGIT	0	1.68692049826049	0.373	0.025	0	T cell	TIGIT
CD247	0	1.68546253677197	0.483	0.034	0	T cell	CD247
TSC22D3	0	1.6710114873844	0.708	0.516	0	T cell	TSC22D3
ZNF683	0	1.66968823822506	0.28	0.018	0	T cell	ZNF683
ACAP1	0	1.66589729396392	0.518	0.1	0	T cell	ACAP1
PTPRCAP	0	1.66557209560992	0.361	0.015	0	T cell	PTPRCAP
SH3BGRL3	0	1.66318344142911	0.876	0.704	0	T cell	SH3BGRL3
LEPROTL1	0	1.64236653713696	0.575	0.294	0	T cell	LEPROTL1
LIMD2	0	1.64056932066896	0.555	0.192	0	T cell	LIMD2
CLEC2D	0	1.63032445163326	0.489	0.111	0	T cell	CLEC2D
RARRES3	0	1.63007013698347	0.614	0.279	0	T cell	RARRES3
B2M	0	1.61767813186504	0.992	0.962	0	T cell	B2M
GZMM	0	1.60981014012211	0.435	0.032	0	T cell	GZMM
PSMB9	0	1.5861049979604	0.618	0.354	0	T cell	PSMB9
GIMAP7	0	1.58583521231396	0.445	0.078	0	T cell	GIMAP7
CD27	0	1.57245385195604	0.384	0.046	0	T cell	CD27
TUBA4A	0	1.55079131341504	0.516	0.211	0	T cell	TUBA4A
ISG20	0	1.54133962301931	0.564	0.255	0	T cell	ISG20
IKZF3	0	1.52723261705951	0.383	0.04	0	T cell	IKZF3
IL2RB	0	1.5254537834862	0.385	0.025	0	T cell	IL2RB
SEPT1	0	1.50850561842441	0.449	0.106	0	T cell	SEPT1
ALOX5AP	0	1.50789167518474	0.565	0.173	0	T cell	ALOX5AP
DUSP4	0	1.50711309885992	0.401	0.145	0	T cell	DUSP4
STK17A	0	1.50199613821158	0.564	0.286	0	T cell	STK17A
CD37	0	1.50082964637967	0.659	0.185	0	T cell	CD37
SARAF	0	1.49738845886445	0.796	0.688	0	T cell	SARAF
CCL4L2	0	1.49264243906402	0.288	0.121	0	T cell	CCL4L2
RGS1	0	1.49102834289128	0.608	0.239	0	T cell	RGS1
ADGRE5	0	1.48777379137112	0.494	0.185	0	T cell	ADGRE5
CD48	0	1.48257770169376	0.537	0.131	0	T cell	CD48
SH2D2A	0	1.48154785674208	0.399	0.038	0	T cell	SH2D2A
CD53	0	1.47143048343082	0.606	0.172	0	T cell	CD53
CXCR6	0	1.46976780807648	0.32	0.019	0	T cell	CXCR6
CXCR3	0	1.46836396065779	0.379	0.035	0	T cell	CXCR3
STK17B	0	1.46497484449564	0.584	0.251	0	T cell	STK17B
HLA-E	0	1.4605360606639	0.908	0.758	0	T cell	HLA-E
RHOH	0	1.4483033758963	0.453	0.075	0	T cell	RHOH
RUNX3	0	1.4444972063719	0.416	0.086	0	T cell	RUNX3
SPOCK2	0	1.44135008011682	0.447	0.14	0	T cell	SPOCK2
TXNIP	0	1.43816644424614	0.681	0.568	0	T cell	TXNIP
TBC1D10C	0	1.42248542790938	0.409	0.053	0	T cell	TBC1D10C
STK4	0	1.41259658936353	0.563	0.287	0	T cell	STK4
ITM2A	0	1.41059650665133	0.531	0.195	0	T cell	ITM2A
LINC01871	0	1.39899617549874	0.266	0.025	0	T cell	LINC01871
FYB1	0	1.38205215181367	0.383	0.099	0	T cell	FYB1
LAT	0	1.37441926901137	0.405	0.059	0	T cell	LAT
COTL1	0	1.36986310454888	0.598	0.378	0	T cell	COTL1
FYN	0	1.36759960679775	0.514	0.242	0	T cell	FYN
GIMAP4	0	1.36744964825109	0.418	0.105	0	T cell	GIMAP4
ETS1	0	1.36311047570354	0.473	0.187	0	T cell	ETS1
GMFG	0	1.34573740171867	0.588	0.215	0	T cell	GMFG
WIPF1	0	1.3405259962023	0.54	0.203	0	T cell	WIPF1
SLA	0	1.33357223578089	0.423	0.107	0	T cell	SLA
PFN1	0	1.33264887566755	0.849	0.799	0	T cell	PFN1
CREM	0	1.33024051142776	0.407	0.398	0	T cell	CREM
RNF213	0	1.32884342185501	0.524	0.371	0	T cell	RNF213
HLA-F	0	1.31713708850997	0.532	0.259	0	T cell	HLA-F
ARHGAP9	0	1.3126307405249	0.391	0.058	0	T cell	ARHGAP9
SYTL3	0	1.31078961477958	0.357	0.075	0	T cell	SYTL3
SELPLG	0	1.30741117391933	0.372	0.06	0	T cell	SELPLG
GNG2	0	1.30466260645273	0.42	0.099	0	T cell	GNG2
PTPN7	0	1.3036475399858	0.385	0.074	0	T cell	PTPN7
FXYD5	0	1.30208621782727	0.696	0.451	0	T cell	FXYD5
CD6	0	1.29728544024646	0.343	0.025	0	T cell	CD6
ITGB2	0	1.29285867303651	0.539	0.186	0	T cell	ITGB2
PTPN22	0	1.28745852970567	0.355	0.049	0	T cell	PTPN22
LCP2	0	1.2772570157627	0.424	0.116	0	T cell	LCP2
GBP5	0	1.27339749238652	0.319	0.06	0	T cell	GBP5
SKAP1	0	1.27195437775862	0.394	0.086	0	T cell	SKAP1
TNFAIP3	0	1.26664776261948	0.593	0.395	0	T cell	TNFAIP3
HCLS1	0	1.25659667973675	0.486	0.158	0	T cell	HCLS1
PRKCH	0	1.25031678546659	0.383	0.093	0	T cell	PRKCH
GPSM3	0	1.24970047386819	0.512	0.193	0	T cell	GPSM3
HOPX	0	1.24809525391276	0.332	0.105	0	T cell	HOPX
ACTB	0	1.24633870871225	0.959	0.951	0	T cell	ACTB
TRAF3IP3	0	1.2321977138145	0.363	0.055	0	T cell	TRAF3IP3
ZAP70	0	1.22921596256643	0.334	0.02	0	T cell	ZAP70
PIK3IP1	0	1.22420804189616	0.383	0.131	0	T cell	PIK3IP1
ARHGEF1	0	1.22301729471824	0.409	0.162	0	T cell	ARHGEF1
BATF	0	1.21111069586714	0.304	0.053	0	T cell	BATF
SEPT6	0	1.20483449653426	0.428	0.153	0	T cell	SEPT6
YPEL5	0	1.20300498284107	0.44	0.455	0	T cell	YPEL5
RASAL3	0	1.19663490087554	0.338	0.044	0	T cell	RASAL3
SIT1	0	1.19447424185156	0.317	0.024	0	T cell	SIT1
ICAM3	0	1.19304777858936	0.43	0.159	0	T cell	ICAM3
SRGN	0	1.17735204432276	0.886	0.419	0	T cell	SRGN
EMB	0	1.16590027527181	0.379	0.102	0	T cell	EMB
SH2D1A	0	1.16535072198715	0.302	0.019	0	T cell	SH2D1A
IKZF1	0	1.16469554735064	0.37	0.082	0	T cell	IKZF1
CDC42SE2	0	1.16376058029794	0.439	0.235	0	T cell	CDC42SE2
AKNA	0	1.16101909895355	0.376	0.127	0	T cell	AKNA
ITK	0	1.15026319752122	0.295	0.019	0	T cell	ITK
SOCS1	0	1.14305014777261	0.357	0.162	0	T cell	SOCS1
KIAA1551	0	1.14170082872507	0.438	0.254	0	T cell	KIAA1551
OXNAD1	0	1.13039438224075	0.325	0.068	0	T cell	OXNAD1
CLEC2B	0	1.12940660229526	0.55	0.316	0	T cell	CLEC2B
PPP2R5C	0	1.12632999186219	0.444	0.307	0	T cell	PPP2R5C
PARP8	0	1.09681816768747	0.355	0.113	0	T cell	PARP8
MYL12A	0	1.08904437334011	0.795	0.762	0	T cell	MYL12A
SIRPG	0	1.08022974292494	0.263	0.014	0	T cell	SIRPG
STAT4	0	1.07988325080564	0.288	0.034	0	T cell	STAT4
IL10RA	0	1.07482203972472	0.345	0.098	0	T cell	IL10RA
SLA2	0	1.07194730226344	0.276	0.018	0	T cell	SLA2
ITGA4	0	1.06878696436268	0.297	0.068	0	T cell	ITGA4
TAGAP	0	1.06842932076788	0.317	0.079	0	T cell	TAGAP
OASL	0	1.06751217547532	0.295	0.071	0	T cell	OASL
HMGB2	0	1.06706624449002	0.499	0.403	0	T cell	HMGB2
S100A4	0	1.05296114539489	0.779	0.558	0	T cell	S100A4
SLFN5	0	1.0518026367319	0.355	0.227	0	T cell	SLFN5
DOK2	0	1.04690771599345	0.325	0.069	0	T cell	DOK2
CHST12	0	1.04353770762758	0.347	0.186	0	T cell	CHST12
PSMB10	0	1.03603325570247	0.378	0.218	0	T cell	PSMB10
SUN2	0	1.03256426445849	0.359	0.168	0	T cell	SUN2
TAP1	0	1.03174147907948	0.413	0.255	0	T cell	TAP1
CKLF	0	1.02512427469756	0.43	0.326	0	T cell	CKLF
PSMB8	0	1.02308091027239	0.52	0.415	0	T cell	PSMB8
ELF1	0	1.01766463737505	0.514	0.379	0	T cell	ELF1
CCND3	0	1.01494759060972	0.425	0.261	0	T cell	CCND3
PSME1	0	1.01417096489584	0.707	0.67	0	T cell	PSME1
TNFRSF1B	0	1.01103879285578	0.389	0.17	0	T cell	TNFRSF1B
TMSB4X	0	1.00825707005333	0.989	0.961	0	T cell	TMSB4X
SAMD3	0	1.00733811129127	0.26	0.02	0	T cell	SAMD3
DEF6	0	1.00027129011215	0.307	0.066	0	T cell	DEF6
SLC9A3R1	0	0.999941336148101	0.37	0.212	0	T cell	SLC9A3R1
APBB1IP	0	0.994368522571657	0.368	0.1	0	T cell	APBB1IP
SAMSN1	0	0.99271017829926	0.444	0.166	0	T cell	SAMSN1
PPP1R18	0	0.992679231783307	0.39	0.219	0	T cell	PPP1R18
PYHIN1	0	0.98579967387009	0.254	0.017	0	T cell	PYHIN1
DDIT4	0	0.985223262504159	0.542	0.423	0	T cell	DDIT4
PTGER4	0	0.98277492725646	0.312	0.116	0	T cell	PTGER4
CNOT6L	0	0.9804410043671	0.322	0.178	0	T cell	CNOT6L
BIN2	0	0.978352116890404	0.308	0.064	0	T cell	BIN2
ANXA6	0	0.971245877387238	0.441	0.291	0	T cell	ANXA6
ITGB7	0	0.968602772159457	0.274	0.045	0	T cell	ITGB7
LAPTM5	0	0.965981966950066	0.732	0.294	0	T cell	LAPTM5
UCP2	0	0.959324502801882	0.467	0.3	0	T cell	UCP2
SEMA4D	0	0.959048649088993	0.29	0.096	0	T cell	SEMA4D
PSTPIP1	0	0.95820149102358	0.289	0.049	0	T cell	PSTPIP1
WAS	0	0.956925800421677	0.337	0.091	0	T cell	WAS
ITGAE	0	0.955505032332091	0.309	0.233	0	T cell	ITGAE
CCND2	0	0.955445597687519	0.363	0.237	0	T cell	CCND2
BUB3	0	0.933037272873239	0.437	0.321	0	T cell	BUB3
DAZAP2	0	0.930526733969842	0.575	0.505	0	T cell	DAZAP2
ID2	0	0.927289964601339	0.627	0.477	0	T cell	ID2
CTSC	0	0.920866075197777	0.474	0.333	0	T cell	CTSC
CCNH	0	0.920380564481025	0.367	0.269	0	T cell	CCNH
RPS26	0	0.919897365364658	0.882	0.837	0	T cell	RPS26
RPS27	0	0.918146425830359	0.978	0.938	0	T cell	RPS27
CD44	0	0.916688806163747	0.662	0.435	0	T cell	CD44
CNN2	0	0.916631695667731	0.429	0.318	0	T cell	CNN2
DENND2D	0	0.915660213376458	0.274	0.097	0	T cell	DENND2D
RASSF5	0	0.913263593492519	0.305	0.09	0	T cell	RASSF5
EML4	0	0.912039304293104	0.438	0.336	0	T cell	EML4
TRIM22	0	0.911635521473518	0.342	0.209	0	T cell	TRIM22
ARHGAP30	0	0.903325164889141	0.286	0.079	0	T cell	ARHGAP30
PIK3R1	0	0.900183674903261	0.382	0.289	0	T cell	PIK3R1
SP100	0	0.89891643051666	0.474	0.39	0	T cell	SP100
BTN3A2	0	0.895392092399242	0.308	0.16	0	T cell	BTN3A2
LDLRAD4	0	0.893781016167676	0.268	0.128	0	T cell	LDLRAD4
SPN	0	0.889306315477817	0.262	0.045	0	T cell	SPN
RAB27A	0	0.888588166353529	0.313	0.153	0	T cell	RAB27A
SASH3	0	0.887445612670911	0.263	0.044	0	T cell	SASH3
APOBEC3C	0	0.88403754543908	0.321	0.197	0	T cell	APOBEC3C
SMCHD1	0	0.881880063800452	0.396	0.308	0	T cell	SMCHD1
RGCC	0	0.881501795003736	0.417	0.338	0	T cell	RGCC
CYFIP2	0	0.881428265493512	0.272	0.076	0	T cell	CYFIP2
CSK	0	0.876516155297058	0.309	0.156	0	T cell	CSK
PLP2	0	0.875067967040692	0.515	0.448	0	T cell	PLP2
FAM177A1	0	0.874478434036931	0.391	0.418	0	T cell	FAM177A1
IDS	0	0.872899505105489	0.437	0.365	0	T cell	IDS
PAXX	0	0.870666868985226	0.303	0.231	0	T cell	PAXX
DOCK8	0	0.869407100387466	0.333	0.115	0	T cell	DOCK8
PRDM1	0	0.866342957280829	0.291	0.136	0	T cell	PRDM1
MSN	0	0.859639698835459	0.525	0.441	0	T cell	MSN
ARHGAP15	0	0.859122357525403	0.32	0.076	0	T cell	ARHGAP15
ABRACL	0	0.854822892901123	0.434	0.31	0	T cell	ABRACL
RHOF	0	0.84874777620736	0.333	0.166	0	T cell	RHOF
FNBP1	0	0.846276539386905	0.441	0.336	0	T cell	FNBP1
CDKN1B	0	0.845601555889205	0.316	0.195	0	T cell	CDKN1B
FMNL1	0	0.840318252032028	0.313	0.131	0	T cell	FMNL1
SEPT9	0	0.839838376657143	0.415	0.29	0	T cell	SEPT9
CARD16	0	0.839265578144817	0.363	0.232	0	T cell	CARD16
GPR65	0	0.830414387302799	0.251	0.081	0	T cell	GPR65
IL16	0	0.828458819947711	0.296	0.084	0	T cell	IL16
GSTK1	0	0.827790885201532	0.539	0.502	0	T cell	GSTK1
ARAP2	0	0.823768060635742	0.251	0.108	0	T cell	ARAP2
EVI2A	0	0.821611838355002	0.267	0.104	0	T cell	EVI2A
RPL28	0	0.820688310525237	0.975	0.93	0	T cell	RPL28
RPS29	0	0.816955755254208	0.939	0.914	0	T cell	RPS29
PTPN6	0	0.815295678469571	0.273	0.131	0	T cell	PTPN6
PDCD4	0	0.813129518706831	0.414	0.359	0	T cell	PDCD4
SH3KBP1	0	0.812899287374801	0.363	0.228	0	T cell	SH3KBP1
ARL4C	0	0.807397088436767	0.432	0.298	0	T cell	ARL4C
CD99	0	0.804886033133204	0.677	0.624	0	T cell	CD99
LYST	0	0.801923582869071	0.287	0.171	0	T cell	LYST
SRSF7	0	0.800169617972076	0.693	0.672	0	T cell	SRSF7
MBNL1	0	0.799714539371225	0.524	0.429	0	T cell	MBNL1
ARF6	0	0.798960628826307	0.509	0.473	0	T cell	ARF6
SYNE2	0	0.78571242998035	0.423	0.322	0	T cell	SYNE2
ABI3	0	0.779307011548041	0.259	0.083	0	T cell	ABI3
PGK1	0	0.776592376802208	0.626	0.609	0	T cell	PGK1
CBLB	0	0.775259255592112	0.357	0.206	0	T cell	CBLB
MBP	0	0.774101088739147	0.324	0.226	0	T cell	MBP
MX1	0	0.772097154727511	0.261	0.236	0	T cell	MX1
ARL6IP5	0	0.76895838608309	0.581	0.563	0	T cell	ARL6IP5
LBH	0	0.768429823698968	0.377	0.245	0	T cell	LBH
SLC38A1	0	0.765184116274842	0.343	0.239	0	T cell	SLC38A1
RNF19A	0	0.762915872768722	0.36	0.321	0	T cell	RNF19A
RBL2	0	0.762505767584738	0.282	0.18	0	T cell	RBL2
ANKRD44	0	0.7617569259172	0.282	0.11	0	T cell	ANKRD44
CELF2	0	0.761719143535554	0.448	0.311	0	T cell	CELF2
MYH9	0	0.760568644927685	0.51	0.48	0	T cell	MYH9
CFL1	0	0.757259220971275	0.896	0.856	0	T cell	CFL1
MAPRE2	0	0.756970620789655	0.26	0.127	0	T cell	MAPRE2
UBE2L6	0	0.755072050954332	0.39	0.345	0	T cell	UBE2L6
SHISA5	0	0.754753848687843	0.386	0.346	0	T cell	SHISA5
TMA7	0	0.754193916599222	0.814	0.798	0	T cell	TMA7
NR3C1	0	0.75396095178774	0.385	0.332	0	T cell	NR3C1
JAK1	0	0.751107586502884	0.496	0.486	0	T cell	JAK1
TSEN54	0	0.750690584120723	0.25	0.115	0	T cell	TSEN54
HSPA8	0	0.749572226861105	0.815	0.762	0	T cell	HSPA8
DDX24	0	0.749489551291037	0.609	0.597	0	T cell	DDX24
TTC39C	0	0.749463089515245	0.282	0.165	0	T cell	TTC39C
TGFB1	0	0.748566375568114	0.301	0.21	0	T cell	TGFB1
RPS15A	0	0.747739206868008	0.969	0.927	0	T cell	RPS15A
STAT1	0	0.74620438419059	0.322	0.311	0	T cell	STAT1
SEPT7	0	0.74500476526313	0.61	0.512	0	T cell	SEPT7
LPXN	0	0.744875066510649	0.287	0.101	0	T cell	LPXN
OSTF1	0	0.740232823378731	0.352	0.245	0	T cell	OSTF1
TAPBP	0	0.73869051481535	0.478	0.456	0	T cell	TAPBP
CRIP1	0	0.731925883503923	0.484	0.341	0	T cell	CRIP1
C19orf66	0	0.727638602945254	0.29	0.193	0	T cell	C19orf66
SYNRG	0	0.724205678018272	0.27	0.181	0	T cell	SYNRG
EZR	0	0.72038875249904	0.581	0.467	0	T cell	EZR
CLIC1	0	0.716136951236411	0.742	0.759	0	T cell	CLIC1
TSPYL2	0	0.707859081752147	0.289	0.264	0	T cell	TSPYL2
HIST1H4C	0	0.707163073447883	0.413	0.426	0	T cell	HIST1H4C
CAP1	0	0.705899186960908	0.537	0.539	0	T cell	CAP1
LYAR	0	0.700907347904062	0.258	0.215	0	T cell	LYAR
PRR13	0	0.699510223403512	0.515	0.489	0	T cell	PRR13
CYBA	0	0.697418271836784	0.765	0.663	0	T cell	CYBA
TMC6	0	0.696011569134752	0.266	0.158	0	T cell	TMC6
ARPC2	0	0.695074984451964	0.782	0.764	0	T cell	ARPC2
FERMT3	0	0.69283491204828	0.27	0.103	0	T cell	FERMT3
NAP1L4	0	0.690089163670798	0.352	0.329	0	T cell	NAP1L4
RNF167	0	0.687144626732251	0.338	0.295	0	T cell	RNF167
C9orf78	0	0.68714022627627	0.385	0.362	0	T cell	C9orf78
PPP1R2	0	0.686687130499959	0.419	0.417	0	T cell	PPP1R2
ANKRD12	0	0.685687739905631	0.487	0.498	0	T cell	ANKRD12
GYG1	0	0.685466673299418	0.272	0.211	0	T cell	GYG1
ITM2C	0	0.681547658242882	0.344	0.354	0	T cell	ITM2C
PSME2	0	0.679697222593188	0.558	0.57	0	T cell	PSME2
CALM1	0	0.678076364852558	0.812	0.777	0	T cell	CALM1
PBXIP1	0	0.676937798998564	0.26	0.209	0	T cell	PBXIP1
MAT2B	0	0.67454466886366	0.29	0.205	0	T cell	MAT2B
GLIPR1	0	0.669080484795233	0.334	0.239	0	T cell	GLIPR1
G3BP2	0	0.666356814039054	0.353	0.355	0	T cell	G3BP2
PPP1CA	0	0.664757642970381	0.478	0.478	0	T cell	PPP1CA
CYTOR	0	0.662166442744574	0.253	0.21	0	T cell	CYTOR
AES	0	0.661837213933445	0.405	0.356	0	T cell	AES
CD82	0	0.658804566433565	0.294	0.255	0	T cell	CD82
EVI2B	0	0.654979145264387	0.261	0.134	0	T cell	EVI2B
KMT2E	0	0.64885839886205	0.522	0.529	0	T cell	KMT2E
TPM3	0	0.646125713329296	0.654	0.621	0	T cell	TPM3
GYPC	0	0.641773207011389	0.496	0.422	0	T cell	GYPC
MT-ND6	0	0.639424648548411	0.336	0.334	0	T cell	MT-ND6
SLC2A3	0	0.636082129092792	0.461	0.322	0	T cell	SLC2A3
TERF2IP	0	0.633925419446861	0.43	0.438	0	T cell	TERF2IP
PDE4B	0	0.633836083022622	0.287	0.147	0	T cell	PDE4B
SMAP2	0	0.633146618560473	0.284	0.2	0	T cell	SMAP2
ACTR3	0	0.632506722938197	0.507	0.53	0	T cell	ACTR3
ARID5A	0	0.632086360543452	0.319	0.248	0	T cell	ARID5A
DRAP1	0	0.627322512244658	0.516	0.57	0	T cell	DRAP1
SP110	0	0.62264356933953	0.261	0.188	0	T cell	SP110
ATP5F1E	0	0.620046830655605	0.491	0.447	0	T cell	ATP5F1E
BIN1	0	0.61939910333805	0.322	0.262	0	T cell	BIN1
PCBP1	0	0.615554855121625	0.595	0.656	0	T cell	PCBP1
WDR1	0	0.61528069611467	0.4	0.419	0	T cell	WDR1
DHRS7	0	0.613777657345072	0.381	0.358	0	T cell	DHRS7
IFITM2	0	0.610092080197989	0.685	0.675	0	T cell	IFITM2
RAB1B	0	0.608588657711752	0.294	0.273	0	T cell	RAB1B
TRABD	0	0.60788432721747	0.29	0.244	0	T cell	TRABD
NCOR1	0	0.607582511813197	0.407	0.427	0	T cell	NCOR1
CIB1	0	0.606928235967147	0.527	0.521	0	T cell	CIB1
HMOX2	0	0.60577245288389	0.291	0.25	0	T cell	HMOX2
GLIPR2	0	0.60433537916519	0.264	0.197	0	T cell	GLIPR2
APMAP	0	0.604085953753065	0.298	0.279	0	T cell	APMAP
ARF5	0	0.602045132515072	0.368	0.371	0	T cell	ARF5
RPS21	0	0.601197131787024	0.921	0.885	0	T cell	RPS21
SIGIRR	0	0.598555765946544	0.302	0.27	0	T cell	SIGIRR
PCBP2	0	0.59086914245275	0.629	0.696	0	T cell	PCBP2
GABARAPL1	0	0.58948564785526	0.328	0.335	0	T cell	GABARAPL1
RPL41	0	0.588190229255949	0.98	0.93	0	T cell	RPL41
CYLD	0	0.587689706455309	0.266	0.23	0	T cell	CYLD
YWHAZ	0	0.587238361138858	0.71	0.713	0	T cell	YWHAZ
IVNS1ABP	0	0.578332752459892	0.304	0.299	0	T cell	IVNS1ABP
GBP2	0	0.577454891895305	0.307	0.275	0	T cell	GBP2
PPDPF	0	0.574178491830345	0.743	0.752	0	T cell	PPDPF
IDH2	0	0.56974265443615	0.342	0.328	0	T cell	IDH2
USP15	0	0.563583583971678	0.318	0.298	0	T cell	USP15
TNFAIP8	0	0.563017782585118	0.282	0.179	0	T cell	TNFAIP8
RHOG	0	0.561631968227602	0.381	0.342	0	T cell	RHOG
FAM107B	0	0.555493720886859	0.329	0.282	0	T cell	FAM107B
TRAPPC1	0	0.553783728806576	0.457	0.485	0	T cell	TRAPPC1
RHOA	0	0.553524202760665	0.687	0.754	0	T cell	RHOA
CALM3	0	0.553354002829052	0.457	0.504	0	T cell	CALM3
ARHGDIA	0	0.552476485250448	0.495	0.536	0	T cell	ARHGDIA
YWHAB	0	0.550780651177039	0.666	0.697	0	T cell	YWHAB
RPL36AL	0	0.547155545753679	0.846	0.838	0	T cell	RPL36AL
POLR3GL	0	0.544080409631458	0.282	0.253	0	T cell	POLR3GL
EPC1	0	0.542681820367099	0.393	0.413	0	T cell	EPC1
ARRB2	0	0.541411400776147	0.28	0.172	0	T cell	ARRB2
TSC22D4	0	0.541409390199595	0.27	0.249	0	T cell	TSC22D4
RPL39	0	0.536413327344339	0.95	0.906	0	T cell	RPL39
RPS28	0	0.533890515308327	0.958	0.921	0	T cell	RPS28
AIP	0	0.533595419211638	0.321	0.333	0	T cell	AIP
SUB1	0	0.532661017304756	0.72	0.749	0	T cell	SUB1
DIAPH1	0	0.528864421495214	0.254	0.235	0	T cell	DIAPH1
EWSR1	0	0.517352676819702	0.387	0.429	0	T cell	EWSR1
TWF2	0	0.516636636712393	0.283	0.274	0	T cell	TWF2
CAPZA1	0	0.507526142796007	0.394	0.428	0	T cell	CAPZA1
ZC3HAV1	0	0.507473945084236	0.302	0.293	0	T cell	ZC3HAV1
OTUB1	0	0.503787512347105	0.311	0.33	0	T cell	OTUB1
GTF3A	0	0.502590949768782	0.398	0.432	0	T cell	GTF3A
AKAP13	0	0.499790528067622	0.496	0.486	0	T cell	AKAP13
ARPC3	0	0.499219644323975	0.706	0.732	0	T cell	ARPC3
IFI16	0	0.498765981379634	0.488	0.507	0	T cell	IFI16
PGAM1	0	0.493866014657758	0.469	0.518	0	T cell	PGAM1
SON	0	0.488322221322427	0.654	0.714	0	T cell	SON
HNRNPA2B1	0	0.483730107177024	0.772	0.819	0	T cell	HNRNPA2B1
RPL30	0	0.482122854475524	0.967	0.932	0	T cell	RPL30
ATP5MG	0	0.478856054270995	0.427	0.413	0	T cell	ATP5MG
EEF1D	0	0.477542033120221	0.886	0.863	0	T cell	EEF1D
CCNDBP1	0	0.474285697740034	0.271	0.268	0	T cell	CCNDBP1
RPS25	0	0.474006450513386	0.943	0.917	0	T cell	RPS25
PIM1	0	0.472166799907049	0.307	0.283	0	T cell	PIM1
NDUFA3	0	0.46848931829653	0.469	0.524	0	T cell	NDUFA3
TNFRSF14	0	0.467702670496931	0.256	0.231	0	T cell	TNFRSF14
FAU	0	0.465492443719116	0.952	0.919	0	T cell	FAU
ISG15	0	0.464048846929937	0.422	0.423	0	T cell	ISG15
OCIAD2	0	0.462703341135428	0.382	0.329	0	T cell	OCIAD2
CAPZB	0	0.458713819138633	0.574	0.642	0	T cell	CAPZB
CFLAR	0	0.458526784247345	0.417	0.428	0	T cell	CFLAR
ARPC5L	0	0.458387972284985	0.369	0.401	0	T cell	ARPC5L
RSRP1	0	0.457603862955749	0.455	0.517	0	T cell	RSRP1
FAM49B	0	0.454662437840008	0.384	0.341	0	T cell	FAM49B
SNRPD2	0	0.446620983568075	0.664	0.71	0	T cell	SNRPD2
HNRNPDL	0	0.438421828112087	0.699	0.749	0	T cell	HNRNPDL
RPLP2	0	0.436045558760731	0.953	0.942	0	T cell	RPLP2
HNRNPF	0	0.433973818420572	0.509	0.578	0	T cell	HNRNPF
PAIP2	0	0.433801373039751	0.441	0.514	0	T cell	PAIP2
DDX5	0	0.43234132398598	0.863	0.863	0	T cell	DDX5
TMEM50A	0	0.431100684139731	0.493	0.56	0	T cell	TMEM50A
RGS10	0	0.428129452350311	0.411	0.401	0	T cell	RGS10
CNBP	0	0.427730666637773	0.635	0.697	0	T cell	CNBP
ANAPC16	0	0.426254727079485	0.521	0.597	0	T cell	ANAPC16
SF1	0	0.422864333170951	0.483	0.57	0	T cell	SF1
RAP1B	0	0.420830602331513	0.476	0.513	0	T cell	RAP1B
HNRNPA1	0	0.417973145468075	0.851	0.829	0	T cell	HNRNPA1
RPS3	0	0.413836903420456	0.966	0.933	0	T cell	RPS3
CDC37	0	0.410371981348415	0.459	0.538	0	T cell	CDC37
APRT	0	0.408725184698351	0.523	0.596	0	T cell	APRT
ATP6V0C	0	0.408678687768652	0.291	0.186	0	T cell	ATP6V0C
RPL23A	0	0.407620872599789	0.938	0.907	0	T cell	RPL23A
GABARAP	0	0.405589447880984	0.429	0.414	0	T cell	GABARAP
PSMA6	0	0.397765973958321	0.269	0.259	0	T cell	PSMA6
PRRC2C	0	0.393079545900604	0.554	0.64	0	T cell	PRRC2C
UBE2D2	0	0.383753665999001	0.499	0.582	0	T cell	UBE2D2
BIRC3	0	0.378431840759422	0.282	0.261	0	T cell	BIRC3
LY6E	0	0.376121363778476	0.601	0.658	0	T cell	LY6E
GAPDH	0	0.366448391850538	0.939	0.918	0	T cell	GAPDH
HMGB1	0	0.366380416871933	0.823	0.846	0	T cell	HMGB1
COMMD6	0	0.363888318850267	0.688	0.732	0	T cell	COMMD6
UBE2D3	0	0.361091193826995	0.639	0.718	0	T cell	UBE2D3
RPS15	0	0.360526335303968	0.965	0.936	0	T cell	RPS15
PPIA	0	0.358798199905521	0.801	0.845	0	T cell	PPIA
ATP5MC2	0	0.355373526161057	0.407	0.402	0	T cell	ATP5MC2
LDHA	0	0.347063850630731	0.703	0.728	0	T cell	LDHA
RPS12	0	0.343096465469936	0.972	0.94	0	T cell	RPS12
OST4	0	0.336187242837889	0.737	0.763	0	T cell	OST4
SRSF5	0	0.335350295647517	0.641	0.735	0	T cell	SRSF5
RPL19	0	0.335306201511656	0.965	0.936	0	T cell	RPL19
MYL12B	0	0.33216599117384	0.752	0.786	0	T cell	MYL12B
HNRNPA3	0	0.328817964572941	0.589	0.69	0	T cell	HNRNPA3
HLA-DRB5	0	0.328185490248237	0.287	0.198	0	T cell	HLA-DRB5
EMP3	0	0.320462567781717	0.562	0.534	0	T cell	EMP3
EEF1A1	0	0.319125883666879	0.983	0.945	0	T cell	EEF1A1
RORA	0	0.309225059913311	0.27	0.202	0	T cell	RORA
C12orf75	0	0.308800699359325	0.265	0.247	0	T cell	C12orf75
RPS19	0	0.306038721189673	0.975	0.947	0	T cell	RPS19
KLF6	0	0.297068591616372	0.73	0.732	0	T cell	KLF6
HNRNPK	0	0.294713682268328	0.646	0.742	0	T cell	HNRNPK
TMSB10	0	0.291773289123517	0.968	0.952	0	T cell	TMSB10
RPS7	0	0.288430712909522	0.948	0.916	0	T cell	RPS7
TOMM7	0	0.284569254141454	0.778	0.808	0	T cell	TOMM7
RPLP1	0	0.279447788194272	0.985	0.96	0	T cell	RPLP1
LDHB	0	0.279208732129731	0.584	0.646	0	T cell	LDHB
CSNK1D	0	0.27741215044842	0.24	0.345	0	T cell	CSNK1D
EIF2AK2	0	0.275790886850171	0.236	0.36	0	T cell	EIF2AK2
YIPF5	0	0.275509374348096	0.189	0.271	0	T cell	YIPF5
ZFP36	0	0.271047245635816	0.717	0.716	0	T cell	ZFP36
SYAP1	0	0.270869136647134	0.306	0.442	0	T cell	SYAP1
NAA50	0	0.268292999914283	0.218	0.326	0	T cell	NAA50
SPTAN1	0	0.261177484969775	0.252	0.364	0	T cell	SPTAN1
UQCR11	0	0.260655020464402	0.612	0.695	0	T cell	UQCR11
GSPT1	0	0.259304228522816	0.259	0.398	0	T cell	GSPT1
KMT2A	0	0.253274453396471	0.239	0.355	0	T cell	KMT2A
LUC7L2	0	0.252827918266162	0.211	0.303	0	T cell	LUC7L2
NOSIP	0	0.250766419712394	0.247	0.355	0	T cell	NOSIP
TSTD1	2.22839135460531e-302	0.293990205163535	0.383	0.394	1.2720103530358e-297	T cell	TSTD1
CASP4	8.41980245448502e-288	0.460831093357435	0.317	0.334	4.80619163706914e-283	T cell	CASP4
LRRFIP1	5.13845814620995e-279	0.329713722602784	0.494	0.556	2.93313467901956e-274	T cell	LRRFIP1
LITAF	6.84045314876263e-268	0.410166557851215	0.472	0.525	3.90466746637668e-263	T cell	LITAF
CGGBP1	2.60914711898512e-265	0.272455006125704	0.221	0.311	1.48935335845909e-260	T cell	CGGBP1
CCSER2	4.0515686365105e-263	0.477119495298347	0.264	0.268	2.31271640909293e-258	T cell	CCSER2
BAX	9.24932455612451e-262	0.521273943717497	0.368	0.414	5.27969944312699e-257	T cell	BAX
FGFR1OP2	3.90112659876104e-261	0.489329259036744	0.316	0.341	2.22684108510478e-256	T cell	FGFR1OP2
GGNBP2	2.77702374946793e-259	0.256710657280661	0.27	0.381	1.58518069667129e-254	T cell	GGNBP2
MAPK1IP1L	2.72303079354511e-249	0.250436410248544	0.285	0.403	1.55436043757142e-244	T cell	MAPK1IP1L
XAF1	9.05403119543474e-249	0.467744154764072	0.251	0.24	5.16822208697806e-244	T cell	XAF1
ELOVL5	2.41276764952265e-241	0.407138582860806	0.263	0.263	1.37725602970052e-236	T cell	ELOVL5
H2AFV	1.20525909260039e-234	0.45382189900856	0.42	0.493	6.87985995238152e-230	T cell	H2AFV
CITED2	2.50401360179689e-232	0.487802317040943	0.351	0.371	1.4293410441777e-227	T cell	CITED2
AAK1	7.51140955280255e-223	0.442179164385329	0.316	0.336	4.28766280093075e-218	T cell	AAK1
RAB11B	9.50661716464458e-223	0.253776677174732	0.265	0.372	5.42656720992242e-218	T cell	RAB11B
HMGN2	2.97080862488536e-222	0.36382381311787	0.603	0.693	1.69579697925706e-217	T cell	HMGN2
SCAMP2	2.39819507732693e-221	0.473457995157336	0.278	0.293	1.36893771403976e-216	T cell	SCAMP2
CMTM3	8.65208705173296e-213	0.355898267392011	0.256	0.253	4.93878433087021e-208	T cell	CMTM3
TAF15	1.21072717932178e-208	0.457775183799468	0.26	0.268	6.9110728850046e-204	T cell	TAF15
XRCC6	1.97144794023472e-208	0.394733403230648	0.437	0.527	1.12534191324478e-203	T cell	XRCC6
ZNHIT3	7.4926257413019e-202	0.255580001188114	0.198	0.271	4.27694062564995e-197	T cell	ZNHIT3
SETX	4.13448557886389e-192	0.272600099083957	0.191	0.256	2.36004705812708e-187	T cell	SETX
DDX6	9.27336483150961e-190	0.51372605779948	0.324	0.36	5.29342211312232e-185	T cell	DDX6
RBM8A	5.62697750180351e-188	0.298877143049728	0.527	0.624	3.21199129757948e-183	T cell	RBM8A
CDK2AP2	3.79691877045371e-187	0.464932646620333	0.319	0.348	2.16735717255039e-182	T cell	CDK2AP2
MCL1	2.17336149704287e-186	0.431144777999282	0.604	0.695	1.24059820974201e-181	T cell	MCL1
H2AFX	3.00856188014814e-180	0.280472848781605	0.193	0.261	1.71734729242616e-175	T cell	H2AFX
KRTCAP2	7.43058181175326e-179	0.331602396061027	0.461	0.542	4.241524709785e-174	T cell	KRTCAP2
PRPF38B	1.3220781626714e-178	0.453910313983788	0.39	0.453	7.54668656816086e-174	T cell	PRPF38B
RBM3	1.55630188690824e-177	0.291485299299066	0.55	0.645	8.88368243084964e-173	T cell	RBM3
CLK1	3.23810344644304e-177	0.443335185164341	0.373	0.416	1.84837420929862e-172	T cell	CLK1
PTPRA	8.37929864351383e-176	0.263502363226316	0.216	0.293	4.78307125169056e-171	T cell	PTPRA
TLN1	4.97839048901912e-174	0.308272573014553	0.332	0.454	2.84176485894189e-169	T cell	TLN1
CORO1B	1.87104955292432e-169	0.611274321912211	0.307	0.346	1.06803250580026e-164	T cell	CORO1B
PPP1R11	2.87986885321813e-169	0.255184753488951	0.211	0.287	1.64388673879398e-164	T cell	PPP1R11
POLR2B	6.44196110823172e-169	0.258505679451105	0.192	0.258	3.67720023980083e-164	T cell	POLR2B
NSD3	1.34319646463809e-168	0.308822914929533	0.212	0.286	7.66723405944712e-164	T cell	NSD3
PRMT2	1.72261714500108e-164	0.447841486379281	0.361	0.411	9.83304318709516e-160	T cell	PRMT2
CACYBP	4.50453265557359e-163	0.322139047271071	0.324	0.445	2.57127733045452e-158	T cell	CACYBP
CDC42SE1	6.39994078802666e-163	0.436655418360698	0.302	0.325	3.65321420062138e-158	T cell	CDC42SE1
PPM1G	1.24475222004278e-161	0.252342360992225	0.301	0.415	7.10529462244822e-157	T cell	PPM1G
FIP1L1	7.09520204805006e-159	0.272354409155022	0.186	0.25	4.05008323306794e-154	T cell	FIP1L1
ZBTB38	1.70331731046765e-158	0.285050917478067	0.25	0.336	9.72287587161145e-154	T cell	ZBTB38
FBXO7	2.06731635969442e-158	0.280458467669596	0.233	0.318	1.18006552444077e-153	T cell	FBXO7
VAMP2	3.55950920541359e-158	0.288711427903647	0.359	0.499	2.03183904463418e-153	T cell	VAMP2
CMC2	3.80400032700391e-158	0.416602345180333	0.245	0.256	2.17139946666037e-153	T cell	CMC2
TPR	6.42923597869039e-157	0.265590433592023	0.349	0.481	3.66993648135605e-152	T cell	TPR
GPI	3.20429274424074e-154	0.46037112355017	0.302	0.333	1.8290743842675e-149	T cell	GPI
NUB1	2.44940083013002e-153	0.254535261922024	0.209	0.279	1.39816698185482e-148	T cell	NUB1
PSMA5	2.84180601609116e-151	0.421408369789157	0.355	0.413	1.62215971010516e-146	T cell	PSMA5
SS18L2	1.31771135224725e-149	0.440196348653112	0.264	0.283	7.52175994089773e-145	T cell	SS18L2
TMX1	2.7183870210488e-149	0.252057193966187	0.198	0.265	1.55170967935508e-144	T cell	TMX1
CMC1	2.89225347538226e-147	0.767849049997936	0.24	0.253	1.6509561288177e-142	T cell	CMC1
SF3B2	6.71945821211679e-147	0.397297593295691	0.433	0.525	3.8356011366405e-142	T cell	SF3B2
OPTN	7.40701809557303e-146	0.412348728217269	0.333	0.371	4.228074069315e-141	T cell	OPTN
SNX17	3.767208037044e-145	0.258209276368107	0.261	0.355	2.15039769170546e-140	T cell	SNX17
NAPA	2.39897046762435e-144	0.410951959704507	0.266	0.282	1.36938032232933e-139	T cell	NAPA
CNOT2	5.12914079511377e-137	0.273253183698267	0.247	0.332	2.92781614866684e-132	T cell	CNOT2
H1FX	1.90067683456523e-136	0.293285912038861	0.332	0.44	1.08494435070652e-131	T cell	H1FX
SRSF2	4.29860109120454e-132	0.501058084419622	0.536	0.659	2.45372747488138e-127	T cell	SRSF2
FAM96B	1.49907052909426e-130	0.318083630558858	0.374	0.42	8.55699439417587e-126	T cell	FAM96B
SELENOT	8.07247452796165e-130	0.281180166014546	0.228	0.302	4.60792991005107e-125	T cell	SELENOT
ZYX	2.09234584785135e-128	0.503263413057374	0.35	0.406	1.19435285687051e-123	T cell	ZYX
PCSK7	2.50979842981896e-126	0.474330094354677	0.256	0.269	1.43264313970926e-121	T cell	PCSK7
HIGD2A	1.98966237000534e-124	0.302583643788174	0.492	0.596	1.13573907404645e-119	T cell	HIGD2A
PSMD13	5.97340218620369e-124	0.282063683761824	0.27	0.366	3.40973743592879e-119	T cell	PSMD13
PSIP1	5.9443877608146e-123	0.261769930179227	0.266	0.352	3.39317542162819e-118	T cell	PSIP1
SRRM1	2.02959113810377e-122	0.34201763800586	0.494	0.603	1.15853121345239e-117	T cell	SRRM1
MED10	4.28074682123613e-122	0.27215488186727	0.288	0.387	2.44353590049801e-117	T cell	MED10
ADAR	5.29098726902725e-119	0.514429438038711	0.34	0.392	3.02020135290613e-114	T cell	ADAR
PSMF1	7.9222980339318e-118	0.277684525493056	0.261	0.354	4.52220616372895e-113	T cell	PSMF1
KDM5A	5.65539808911218e-116	0.319338405839028	0.233	0.31	3.22821433722702e-111	T cell	KDM5A
NRBP1	9.23056833842509e-115	0.281449656854673	0.264	0.355	5.26899301893981e-110	T cell	NRBP1
FKBP5	5.0780102064314e-111	0.293669152330989	0.267	0.274	2.89862978603517e-106	T cell	FKBP5
TMEM173	1.08985367605399e-110	0.267625248947535	0.213	0.276	6.22110275365141e-106	T cell	TMEM173
ATF6B	5.15422771967058e-109	0.261652650582165	0.21	0.275	2.94213626694236e-104	T cell	ATF6B
CTDSP1	8.20375620498348e-108	0.270959785511346	0.202	0.265	4.68286811692867e-103	T cell	CTDSP1
FNBP4	6.92780292563698e-107	0.264404285543446	0.271	0.357	3.9545284660121e-102	T cell	FNBP4
NKTR	2.53145994612962e-103	0.292140855057401	0.319	0.423	1.44500796644971e-98	T cell	NKTR
WDR33	8.22982770000345e-102	0.291479546488694	0.247	0.328	4.69775024771597e-97	T cell	WDR33
NDFIP1	5.23599682451034e-99	0.291432273489023	0.351	0.482	2.98881170736699e-94	T cell	NDFIP1
SVIP	4.03463197710224e-98	0.306463150407973	0.215	0.281	2.3030486251695e-93	T cell	SVIP
MVP	1.42408937143032e-96	0.275754069246748	0.227	0.297	8.12898694999856e-92	T cell	MVP
POLR2G	1.19332156808952e-92	0.259984011209641	0.273	0.364	6.81171817496861e-88	T cell	POLR2G
FKBP11	8.68147182953777e-92	0.39434898008464	0.239	0.25	4.95555774973675e-87	T cell	FKBP11
KRAS	9.84544139153739e-91	0.312650176623377	0.238	0.314	5.61997485511737e-86	T cell	KRAS
IQGAP1	9.81851297586273e-88	0.409791271602427	0.433	0.519	5.60460357688197e-83	T cell	IQGAP1
ARIH2	1.3269592979638e-83	0.263690333585645	0.197	0.253	7.57454906463695e-79	T cell	ARIH2
IMP3	2.89728645675629e-83	0.293775878960291	0.254	0.335	1.65382905524562e-78	T cell	IMP3
ERP29	3.94468955564861e-83	0.285730633090615	0.482	0.589	2.25170769215534e-78	T cell	ERP29
SNRNP200	1.38571925365679e-82	0.348565859692892	0.232	0.306	7.9099626437237e-78	T cell	SNRNP200
AKIRIN2	9.52153419875652e-81	0.286999476992039	0.216	0.278	5.4350821513342e-76	T cell	AKIRIN2
IDI1	1.11273492230161e-80	0.451277994789808	0.279	0.308	6.35171348348203e-76	T cell	IDI1
ARID4B	1.02944813281164e-79	0.405910398873714	0.391	0.466	5.87629583171538e-75	T cell	ARID4B
RNF149	3.42058894231052e-78	0.319023482745792	0.296	0.323	1.95254058004969e-73	T cell	RNF149
DNAJB1	2.72110903637432e-74	0.272435123573399	0.5	0.604	1.55326346014319e-69	T cell	DNAJB1
TMEM9B	5.47873439031685e-74	0.283508689249307	0.226	0.293	3.12737116468066e-69	T cell	TMEM9B
RRP7A	3.07341941618721e-70	0.283810312557002	0.202	0.259	1.75436927114798e-65	T cell	RRP7A
CMPK1	1.29154893515779e-69	0.43396507257773	0.294	0.338	7.37241963166771e-65	T cell	CMPK1
SF3B1	6.80563852537665e-69	0.363485333636698	0.448	0.553	3.8847945830555e-64	T cell	SF3B1
CHD2	4.50769244360738e-67	0.283086490323682	0.268	0.344	2.57308100065996e-62	T cell	CHD2
HNRNPUL1	1.5294190677347e-64	0.451989277281837	0.333	0.395	8.73022992244319e-60	T cell	HNRNPUL1
PET100	3.39500687580609e-64	0.350964651693966	0.388	0.466	1.93793782484763e-59	T cell	PET100
GSDMD	3.90616734192555e-63	0.287886612138744	0.246	0.317	2.22971844211794e-58	T cell	GSDMD
ANP32E	6.06802809719982e-63	0.31892296041587	0.233	0.3	3.4637517984436e-58	T cell	ANP32E
REX1BD	1.01736252526937e-62	0.328318455372607	0.239	0.309	5.80730876674264e-58	T cell	REX1BD
SDHA	1.5368729294724e-62	0.295555387960486	0.216	0.277	8.77277805601438e-58	T cell	SDHA
RAD21	8.84664734632177e-62	0.411778233400784	0.345	0.406	5.04984323822739e-57	T cell	RAD21
DNAJB6	7.16256700304886e-60	0.328687373962683	0.425	0.573	4.08853649668035e-55	T cell	DNAJB6
PAK2	4.09962742708065e-59	0.307763714518581	0.327	0.433	2.34014932792618e-54	T cell	PAK2
LSM8	2.70968396581032e-57	0.365735108939809	0.366	0.441	1.54674180136385e-52	T cell	LSM8
RAB8A	9.69624053113981e-57	0.298145027825458	0.247	0.321	5.53480801998522e-52	T cell	RAB8A
TAGLN2	8.35590657123575e-56	0.255466582037839	0.602	0.699	4.76971858899279e-51	T cell	TAGLN2
ATP5E	1.52754895788359e-54	0.412581262464417	0.378	0.417	8.71955496139108e-50	T cell	ATP5E
TOMM5	9.94880432336371e-52	0.362666776062214	0.283	0.318	5.67897648386247e-47	T cell	TOMM5
ROCK1	2.59940073459337e-51	0.301037939833223	0.328	0.429	1.48378992732059e-46	T cell	ROCK1
HDAC1	4.28054203497562e-50	0.284072023017758	0.208	0.262	2.44341900440478e-45	T cell	HDAC1
REL	2.04190652268061e-49	0.301283585744786	0.331	0.419	1.16556108127655e-44	T cell	REL
SSNA1	2.07300693046181e-49	0.28098975527491	0.294	0.385	1.18331381604621e-44	T cell	SSNA1
MEAF6	9.06296247171081e-48	0.269340942825382	0.318	0.418	5.17332023810197e-43	T cell	MEAF6
CLDND1	4.24871597113206e-47	0.57726601363556	0.258	0.295	2.4252520506416e-42	T cell	CLDND1
MFSD10	4.11443588914746e-45	0.324876480425299	0.254	0.328	2.34860229424315e-40	T cell	MFSD10
FDFT1	4.37892042374443e-44	0.264551581751241	0.217	0.273	2.4995753562818e-39	T cell	FDFT1
PTBP3	1.43929984632038e-42	0.274721687211992	0.226	0.282	8.21581138276597e-38	T cell	PTBP3
DNAJB14	2.24650560546762e-38	0.311036239489577	0.204	0.254	1.28235032971303e-33	T cell	DNAJB14
BAZ1A	9.38087401600851e-36	0.284374418936303	0.274	0.342	5.35479050581798e-31	T cell	BAZ1A
RBPJ	1.60159069942299e-35	0.552088349823338	0.362	0.447	9.14220003044629e-31	T cell	RBPJ
SURF4	3.34987614025164e-33	0.390933995115304	0.317	0.374	1.91217629837844e-28	T cell	SURF4
JPT1	3.53612954106468e-33	0.25843619978969	0.22	0.268	2.01849346463054e-28	T cell	JPT1
OFD1	3.91421452315121e-33	0.408404188691459	0.25	0.28	2.23431193410517e-28	T cell	OFD1
ODF2L	2.29015633752679e-32	0.307375735367028	0.245	0.305	1.30726704058704e-27	T cell	ODF2L
MECP2	2.28913519094438e-31	0.324479401084847	0.216	0.269	1.30668414969487e-26	T cell	MECP2
CTSA	6.38730214802862e-31	0.279206616298365	0.292	0.368	3.64599981213769e-26	T cell	CTSA
CCDC107	1.42276933453973e-30	0.375898346657164	0.291	0.335	8.12145191541969e-26	T cell	CCDC107
NDUFA6	1.93767262834309e-29	0.262253347306408	0.369	0.488	1.1060622897108e-24	T cell	NDUFA6
EMD	1.94853046216012e-28	0.405217919766232	0.296	0.35	1.11226015841024e-23	T cell	EMD
STOM	1.21006540071916e-24	0.272723169624149	0.284	0.315	6.90729532038512e-20	T cell	STOM
TMEM243	7.88634941720557e-24	0.385437961523032	0.233	0.263	4.50168597432928e-19	T cell	TMEM243
FKBP8	3.13412579628565e-23	0.32266025443676	0.428	0.544	1.78902168703577e-18	T cell	FKBP8
SNRPD3	9.1875361895642e-23	0.258191856271319	0.367	0.486	5.24442940772704e-18	T cell	SNRPD3
M6PR	1.72958194077967e-22	0.309605767174305	0.266	0.336	9.87279963435849e-18	T cell	M6PR
ABHD17A	5.76093167317443e-22	0.391599976994085	0.207	0.258	3.28845501768143e-17	T cell	ABHD17A
TECR	1.58238736388891e-21	0.360710929730953	0.355	0.435	9.0325835505507e-17	T cell	TECR
NR4A2	9.85529915244906e-20	0.335863432448044	0.312	0.372	5.62560186220097e-15	T cell	NR4A2
PARP1	3.21835134392663e-19	0.304657286573032	0.267	0.332	1.8370993141402e-14	T cell	PARP1
VASP	3.65410404020348e-19	0.264886521081029	0.267	0.33	2.08583566822895e-14	T cell	VASP
TANK	1.80541343427619e-18	0.326670510999011	0.269	0.335	1.03056609655353e-13	T cell	TANK
ABHD14B	3.05654097528217e-18	0.367352695525169	0.228	0.258	1.74473471951057e-13	T cell	ABHD14B
MRPS6	3.24462686731053e-18	0.36287851382329	0.332	0.397	1.8520979083982e-13	T cell	MRPS6
ANP32A	2.43369323148425e-17	0.346511309760164	0.319	0.384	1.38920077039584e-12	T cell	ANP32A
SLBP	3.50145765347882e-16	0.358382017077398	0.25	0.312	1.99870205775878e-11	T cell	SLBP
CALCOCO2	3.40534470182657e-15	0.299451272826367	0.249	0.305	1.94383886269664e-10	T cell	CALCOCO2
HNRNPL	9.45293201045065e-15	0.371368281958193	0.243	0.28	5.39592265020544e-10	T cell	HNRNPL
VCP	1.50914644316455e-13	0.375168334355926	0.364	0.45	8.6145097268719e-09	T cell	VCP
CCDC12	1.61537348550432e-13	0.340544007026204	0.302	0.385	9.22087492995579e-09	T cell	CCDC12
ISCU	8.40826531549603e-13	0.28333297166642	0.409	0.536	4.79960600739144e-08	T cell	ISCU
ENSA	1.14006214358067e-11	0.324927365899221	0.394	0.497	6.50770272798716e-07	T cell	ENSA
WNK1	2.44313700371771e-11	0.416022745342007	0.296	0.352	1.39459146446214e-06	T cell	WNK1
RALY	1.51372009348655e-10	0.350723922741673	0.36	0.452	8.64061703763992e-06	T cell	RALY
PTP4A2	2.24221880885996e-10	0.262879434237977	0.421	0.537	1.27990334047344e-05	T cell	PTP4A2
IRF3	1.34010923740838e-08	0.345623820086398	0.221	0.269	0.000764961154897452	T cell	IRF3
RAP1A	1.87397820363632e-08	0.31623175411962	0.332	0.401	0.00106970423819968	T cell	RAP1A
SRPRA	4.9788370083867e-08	0.394325913562909	0.234	0.289	0.0028420197411273	T cell	SRPRA
NUDT21	1.59444783378382e-07	0.323212084581422	0.225	0.275	0.00910142712480478	T cell	NUDT21
UBAC2	5.09483894370984e-07	0.282074650811223	0.217	0.258	0.0290823596584845	T cell	UBAC2
THRAP3	2.8063283304635e-06	0.32688289625847	0.369	0.481	0.160190833759517	T cell	THRAP3
GPBP1	4.17844295007196e-06	0.341976017247803	0.39	0.509	0.238513880476008	T cell	GPBP1
VPS13C	6.94588388037535e-06	0.331951025286453	0.24	0.285	0.396484943659586	T cell	VPS13C
ITSN2	3.64720905727354e-05	0.317992321623235	0.229	0.259	1	T cell	ITSN2
RSBN1L	0.000149504539416994	0.378495584093087	0.27	0.321	1	T cell	RSBN1L
STAT3	0.000228404382090739	0.296077117711493	0.412	0.524	1	T cell	STAT3
REEP5	0.00102001780326347	0.298848899599272	0.414	0.529	1	T cell	REEP5
DNAJC1	0.00282633116256922	0.268665973495445	0.271	0.328	1	T cell	DNAJC1
SNRPA	0.00319355560965002	0.351127587201324	0.229	0.278	1	T cell	SNRPA
CLPP	0.00628374548210312	0.384293019743872	0.256	0.31	1	T cell	CLPP
RHBDD2	0.00827013474665421	0.376531726709429	0.219	0.262	1	T cell	RHBDD2
DCN	0	4.61148776356949	0.918	0.108	0	Fibroblast	DCN
COL1A1	0	4.51038649246376	0.88	0.152	0	Fibroblast	COL1A1
COL1A2	0	4.26570751207826	0.889	0.15	0	Fibroblast	COL1A2
COL3A1	0	4.06018599478081	0.81	0.114	0	Fibroblast	COL3A1
SFRP4	0	3.88622536967409	0.529	0.04	0	Fibroblast	SFRP4
IGFBP5	0	3.78408289914369	0.688	0.128	0	Fibroblast	IGFBP5
LUM	0	3.77814227938802	0.73	0.077	0	Fibroblast	LUM
CCDC80	0	3.42986403944353	0.729	0.093	0	Fibroblast	CCDC80
PTGDS	0	3.38638988115509	0.581	0.114	0	Fibroblast	PTGDS
FBLN1	0	3.1066861927906	0.705	0.079	0	Fibroblast	FBLN1
SPARC	0	3.03144829663367	0.831	0.17	0	Fibroblast	SPARC
IGFBP6	0	2.89770958882855	0.585	0.087	0	Fibroblast	IGFBP6
COL6A2	0	2.84848604382742	0.829	0.107	0	Fibroblast	COL6A2
MEG3	0	2.82773260467498	0.742	0.045	0	Fibroblast	MEG3
FN1	0	2.80065539568757	0.599	0.156	0	Fibroblast	FN1
COL6A3	0	2.7930712267426	0.75	0.057	0	Fibroblast	COL6A3
COL6A1	0	2.77687116740815	0.812	0.115	0	Fibroblast	COL6A1
SERPINE1	0	2.76234130348631	0.343	0.032	0	Fibroblast	SERPINE1
MGP	0	2.72975769198898	0.646	0.132	0	Fibroblast	MGP
AEBP1	0	2.72814531985078	0.708	0.082	0	Fibroblast	AEBP1
SERPINF1	0	2.70927245714208	0.741	0.085	0	Fibroblast	SERPINF1
RARRES2	0	2.62967369343084	0.841	0.185	0	Fibroblast	RARRES2
C1R	0	2.61562033818884	0.801	0.112	0	Fibroblast	C1R
MMP11	0	2.57933983034057	0.281	0.038	0	Fibroblast	MMP11
C1S	0	2.56497850412877	0.805	0.084	0	Fibroblast	C1S
COL5A2	0	2.50535531135136	0.563	0.04	0	Fibroblast	COL5A2
SFRP2	0	2.44924394065653	0.302	0.023	0	Fibroblast	SFRP2
CALD1	0	2.38248562795221	0.924	0.226	0	Fibroblast	CALD1
POSTN	0	2.37498344693496	0.4	0.036	0	Fibroblast	POSTN
APOD	0	2.36503019517297	0.363	0.024	0	Fibroblast	APOD
SPARCL1	0	2.35612703564591	0.694	0.126	0	Fibroblast	SPARCL1
MMP2	0	2.32937534425294	0.713	0.068	0	Fibroblast	MMP2
C7	0	2.30562438476531	0.325	0.015	0	Fibroblast	C7
TIMP3	0	2.28686581925879	0.605	0.128	0	Fibroblast	TIMP3
OGN	0	2.25588400706617	0.484	0.014	0	Fibroblast	OGN
IGFBP4	0	2.24537312655908	0.745	0.158	0	Fibroblast	IGFBP4
C11orf96	0	2.22510150274618	0.521	0.102	0	Fibroblast	C11orf96
CTHRC1	0	2.2166015273324	0.347	0.07	0	Fibroblast	CTHRC1
TIMP1	0	2.18338655027292	0.863	0.422	0	Fibroblast	TIMP1
IGF1	0	2.17630649643733	0.477	0.058	0	Fibroblast	IGF1
SFRP1	0	2.05118110740523	0.4	0.027	0	Fibroblast	SFRP1
PCOLCE	0	2.01854738738018	0.654	0.068	0	Fibroblast	PCOLCE
INHBA	0	2.01579397975672	0.315	0.036	0	Fibroblast	INHBA
THBS2	0	1.9324483633427	0.491	0.025	0	Fibroblast	THBS2
NBL1	0	1.91589508684845	0.733	0.178	0	Fibroblast	NBL1
VCAN	0	1.91099734308519	0.435	0.072	0	Fibroblast	VCAN
LGALS1	0	1.89814415419943	0.912	0.604	0	Fibroblast	LGALS1
CYR61	0	1.88575865090312	0.514	0.134	0	Fibroblast	CYR61
GSN	0	1.88409286957316	0.662	0.274	0	Fibroblast	GSN
CTSK	0	1.88019018790704	0.571	0.039	0	Fibroblast	CTSK
BGN	0	1.85776423796919	0.485	0.078	0	Fibroblast	BGN
SERPING1	0	1.85183236904252	0.739	0.213	0	Fibroblast	SERPING1
SULF1	0	1.82071903398121	0.305	0.026	0	Fibroblast	SULF1
CRISPLD2	0	1.81399175683369	0.518	0.047	0	Fibroblast	CRISPLD2
EGR1	0	1.81182653420503	0.788	0.326	0	Fibroblast	EGR1
COL8A1	0	1.79044799796311	0.339	0.021	0	Fibroblast	COL8A1
C3	0	1.77293601952377	0.435	0.153	0	Fibroblast	C3
COL5A1	0	1.76975341431542	0.537	0.04	0	Fibroblast	COL5A1
NNMT	0	1.76079408567879	0.481	0.131	0	Fibroblast	NNMT
IGFBP7	0	1.7334214164805	0.868	0.257	0	Fibroblast	IGFBP7
CDH11	0	1.71803480300325	0.516	0.024	0	Fibroblast	CDH11
HTRA1	0	1.71255561590275	0.559	0.106	0	Fibroblast	HTRA1
FSTL1	0	1.71153643335035	0.618	0.092	0	Fibroblast	FSTL1
THY1	0	1.68751466042958	0.525	0.07	0	Fibroblast	THY1
FBN1	0	1.66293622408442	0.5	0.03	0	Fibroblast	FBN1
CTGF	0	1.62398968317516	0.408	0.118	0	Fibroblast	CTGF
BNC2	0	1.62238237689833	0.387	0.051	0	Fibroblast	BNC2
PALLD	0	1.60989062571431	0.524	0.111	0	Fibroblast	PALLD
MFAP4	0	1.60872977239647	0.517	0.041	0	Fibroblast	MFAP4
OLFML3	0	1.60734245355506	0.595	0.053	0	Fibroblast	OLFML3
PRRX1	0	1.60591602476539	0.513	0.03	0	Fibroblast	PRRX1
TIMP2	0	1.60326556305827	0.726	0.177	0	Fibroblast	TIMP2
TPM1	0	1.56357604909445	0.728	0.252	0	Fibroblast	TPM1
ISLR	0	1.55640866767406	0.502	0.039	0	Fibroblast	ISLR
ANTXR1	0	1.5527610587715	0.46	0.049	0	Fibroblast	ANTXR1
EFEMP1	0	1.53178186281681	0.484	0.037	0	Fibroblast	EFEMP1
ACTA2	0	1.51526061581696	0.594	0.178	0	Fibroblast	ACTA2
MDK	0	1.51467352331626	0.758	0.252	0	Fibroblast	MDK
LAPTM4A	0	1.47385981142967	0.865	0.496	0	Fibroblast	LAPTM4A
COL12A1	0	1.46918883417224	0.389	0.041	0	Fibroblast	COL12A1
GEM	0	1.46348786614921	0.342	0.068	0	Fibroblast	GEM
PTPRG	0	1.46208097809087	0.269	0.062	0	Fibroblast	PTPRG
ID3	0	1.45623446036103	0.548	0.219	0	Fibroblast	ID3
DPT	0	1.44845409072663	0.296	0.008	0	Fibroblast	DPT
TPM2	0	1.43063587997493	0.792	0.181	0	Fibroblast	TPM2
CEBPD	0	1.4293576274673	0.646	0.339	0	Fibroblast	CEBPD
PDLIM3	0	1.42925493781645	0.393	0.067	0	Fibroblast	PDLIM3
BICC1	0	1.41724171141714	0.345	0.027	0	Fibroblast	BICC1
FGF7	0	1.40423541006811	0.376	0.02	0	Fibroblast	FGF7
TCF4	0	1.38674096928964	0.624	0.152	0	Fibroblast	TCF4
FAP	0	1.386649194335	0.325	0.013	0	Fibroblast	FAP
PMP22	0	1.38490654541075	0.605	0.102	0	Fibroblast	PMP22
IFITM3	0	1.38063346048094	0.882	0.519	0	Fibroblast	IFITM3
SELENOP	0	1.37264071982814	0.46	0.148	0	Fibroblast	SELENOP
PLAC9	0	1.36775146740499	0.302	0.033	0	Fibroblast	PLAC9
SERPINH1	0	1.36175030049163	0.642	0.184	0	Fibroblast	SERPINH1
LRP1	0	1.35873361622627	0.607	0.096	0	Fibroblast	LRP1
RAMP1	0	1.34963896998806	0.41	0.077	0	Fibroblast	RAMP1
PDGFRA	0	1.34288620978619	0.493	0.011	0	Fibroblast	PDGFRA
RBP1	0	1.34267765491337	0.634	0.226	0	Fibroblast	RBP1
LGALS3BP	0	1.34142247022826	0.724	0.25	0	Fibroblast	LGALS3BP
CXCL12	0	1.33263217808961	0.418	0.028	0	Fibroblast	CXCL12
F3	0	1.33014630860233	0.355	0.062	0	Fibroblast	F3
SPON2	0	1.31280729498826	0.445	0.09	0	Fibroblast	SPON2
TSHZ2	0	1.3106843861969	0.402	0.117	0	Fibroblast	TSHZ2
EMILIN1	0	1.30792219884905	0.478	0.03	0	Fibroblast	EMILIN1
MYC	0	1.30787057400988	0.482	0.186	0	Fibroblast	MYC
ALDH1A1	0	1.30678940919918	0.436	0.077	0	Fibroblast	ALDH1A1
ADAMTS1	0	1.29954690294275	0.431	0.111	0	Fibroblast	ADAMTS1
TAGLN	0	1.29010325546913	0.658	0.193	0	Fibroblast	TAGLN
PDPN	0	1.28939139568251	0.398	0.031	0	Fibroblast	PDPN
ERRFI1	0	1.27722413169975	0.465	0.127	0	Fibroblast	ERRFI1
MMP14	0	1.27710369654921	0.465	0.084	0	Fibroblast	MMP14
SMOC2	0	1.27134737340921	0.436	0.028	0	Fibroblast	SMOC2
RHOBTB3	0	1.25353530485183	0.514	0.067	0	Fibroblast	RHOBTB3
PBX1	0	1.24968498502784	0.563	0.153	0	Fibroblast	PBX1
MXRA8	0	1.24600612535733	0.515	0.058	0	Fibroblast	MXRA8
NR4A1	0	1.243725730008	0.623	0.265	0	Fibroblast	NR4A1
DPYSL3	0	1.24365592562962	0.451	0.088	0	Fibroblast	DPYSL3
CYP1B1	0	1.2343034937798	0.37	0.084	0	Fibroblast	CYP1B1
SERPINE2	0	1.23212085139507	0.286	0.062	0	Fibroblast	SERPINE2
GAS1	0	1.23206583771686	0.375	0.039	0	Fibroblast	GAS1
FOSB	0	1.22862269052268	0.771	0.494	0	Fibroblast	FOSB
TCEAL4	0	1.22807535010566	0.666	0.271	0	Fibroblast	TCEAL4
HSPB6	0	1.22387036334605	0.371	0.041	0	Fibroblast	HSPB6
NR2F2	0	1.21807483765119	0.484	0.115	0	Fibroblast	NR2F2
EMP1	0	1.21015248275313	0.534	0.176	0	Fibroblast	EMP1
IGFBP3	0	1.20414626153987	0.375	0.088	0	Fibroblast	IGFBP3
RARRES1	0	1.19412811454129	0.354	0.075	0	Fibroblast	RARRES1
FHL2	0	1.19171047071567	0.459	0.12	0	Fibroblast	FHL2
KLF4	0	1.19044059606383	0.476	0.185	0	Fibroblast	KLF4
IGFBP2	0	1.18843069378059	0.52	0.231	0	Fibroblast	IGFBP2
CPE	0	1.18053573813544	0.448	0.094	0	Fibroblast	CPE
CD63	0	1.18046239544746	0.906	0.676	0	Fibroblast	CD63
FOS	0	1.18035287225057	0.863	0.673	0	Fibroblast	FOS
OSR2	0	1.17443252714535	0.378	0.046	0	Fibroblast	OSR2
TNFAIP6	0	1.16833547039916	0.259	0.033	0	Fibroblast	TNFAIP6
DDR2	0	1.16546333681182	0.463	0.043	0	Fibroblast	DDR2
LAMA2	0	1.16153924051587	0.286	0.017	0	Fibroblast	LAMA2
CDKN1C	0	1.15739581847525	0.4	0.114	0	Fibroblast	CDKN1C
ECM1	0	1.15588881631849	0.356	0.028	0	Fibroblast	ECM1
MRC2	0	1.1507893486962	0.462	0.053	0	Fibroblast	MRC2
PEG3	0	1.14964514063308	0.292	0.017	0	Fibroblast	PEG3
LTBP4	0	1.13807266879506	0.498	0.124	0	Fibroblast	LTBP4
CFH	0	1.13110373381211	0.434	0.049	0	Fibroblast	CFH
MT2A	0	1.11689765620709	0.699	0.655	0	Fibroblast	MT2A
EFEMP2	0	1.11446836821731	0.548	0.111	0	Fibroblast	EFEMP2
ZBTB20	0	1.10497700307651	0.575	0.241	0	Fibroblast	ZBTB20
LAMA4	0	1.09801203623491	0.45	0.054	0	Fibroblast	LAMA4
CLEC11A	0	1.09773939762292	0.515	0.116	0	Fibroblast	CLEC11A
SOCS3	0	1.09542714963104	0.559	0.276	0	Fibroblast	SOCS3
IL1R1	0	1.09007732175851	0.415	0.108	0	Fibroblast	IL1R1
TGM2	0	1.08828859444349	0.29	0.096	0	Fibroblast	TGM2
FGFR1	0	1.0873400155488	0.528	0.12	0	Fibroblast	FGFR1
PLXDC2	0	1.08660053569405	0.437	0.133	0	Fibroblast	PLXDC2
TMEM176B	0	1.07058918793518	0.536	0.105	0	Fibroblast	TMEM176B
VIM	0	1.0696926148476	0.95	0.839	0	Fibroblast	VIM
PLAT	0	1.05994643146991	0.388	0.081	0	Fibroblast	PLAT
CRABP2	0	1.05908666367635	0.358	0.149	0	Fibroblast	CRABP2
FILIP1L	0	1.05612646814242	0.399	0.076	0	Fibroblast	FILIP1L
CEBPB	0	1.05269063435419	0.634	0.418	0	Fibroblast	CEBPB
TCEAL9	0	1.05225136746778	0.513	0.163	0	Fibroblast	TCEAL9
RBMS3	0	1.05197593006375	0.338	0.037	0	Fibroblast	RBMS3
KCNQ1OT1	0	1.04901425668507	0.464	0.16	0	Fibroblast	KCNQ1OT1
CNN3	0	1.04859996352445	0.636	0.198	0	Fibroblast	CNN3
PLPP3	0	1.0467918272508	0.441	0.084	0	Fibroblast	PLPP3
TWIST2	0	1.04328517721988	0.366	0.013	0	Fibroblast	TWIST2
NR2F1	0	1.03662211996028	0.395	0.054	0	Fibroblast	NR2F1
FXYD1	0	1.03547091787936	0.438	0.101	0	Fibroblast	FXYD1
DST	0	1.03537300050701	0.478	0.121	0	Fibroblast	DST
PTGIS	0	1.03516208177102	0.368	0.033	0	Fibroblast	PTGIS
CLMP	0	1.03127526151058	0.355	0.015	0	Fibroblast	CLMP
PDGFRL	0	1.03002839056115	0.369	0.029	0	Fibroblast	PDGFRL
OAF	0	1.02621031329066	0.402	0.064	0	Fibroblast	OAF
JUNB	0	1.02560152913531	0.856	0.748	0	Fibroblast	JUNB
MIR99AHG	0	1.02108308391404	0.346	0.071	0	Fibroblast	MIR99AHG
TMEM176A	0	1.01569773880236	0.469	0.079	0	Fibroblast	TMEM176A
MYL9	0	1.01280092896264	0.745	0.231	0	Fibroblast	MYL9
GJA1	0	1.00524168532543	0.407	0.065	0	Fibroblast	GJA1
TMEM98	0	1.00225720099502	0.536	0.106	0	Fibroblast	TMEM98
RUNX1	0	1.00146793960544	0.316	0.181	0	Fibroblast	RUNX1
SEMA3C	0	0.995443972268041	0.284	0.056	0	Fibroblast	SEMA3C
PRSS23	0	0.99537811430542	0.435	0.119	0	Fibroblast	PRSS23
NUPR1	0	0.989335968012793	0.671	0.2	0	Fibroblast	NUPR1
NDN	0	0.987550623594188	0.477	0.054	0	Fibroblast	NDN
AKAP12	0	0.980897534739666	0.471	0.126	0	Fibroblast	AKAP12
CALU	0	0.980460238185063	0.594	0.236	0	Fibroblast	CALU
ADAMTS4	0	0.977080373598098	0.268	0.034	0	Fibroblast	ADAMTS4
MT1E	0	0.970733164591556	0.424	0.23	0	Fibroblast	MT1E
LAMB1	0	0.970037457035754	0.343	0.051	0	Fibroblast	LAMB1
FBXO32	0	0.969942943278732	0.298	0.145	0	Fibroblast	FBXO32
RCN3	0	0.967860153514679	0.407	0.037	0	Fibroblast	RCN3
COL14A1	0	0.964381045463663	0.316	0.018	0	Fibroblast	COL14A1
CPXM1	0	0.962593068122867	0.398	0.032	0	Fibroblast	CPXM1
PPIC	0	0.959533336788466	0.449	0.114	0	Fibroblast	PPIC
SELM	0	0.958240028746483	0.256	0.075	0	Fibroblast	SELM
SELENOM	0	0.957577851743562	0.49	0.177	0	Fibroblast	SELENOM
COL16A1	0	0.956893001481332	0.322	0.028	0	Fibroblast	COL16A1
FTX	0	0.952772845473518	0.299	0.137	0	Fibroblast	FTX
NFIA	0	0.950041017392505	0.495	0.158	0	Fibroblast	NFIA
TSC22D1	0	0.946092089692616	0.67	0.285	0	Fibroblast	TSC22D1
ABCA8	0	0.946090757757217	0.325	0.008	0	Fibroblast	ABCA8
FKBP10	0	0.939231425323141	0.457	0.085	0	Fibroblast	FKBP10
PDLIM4	0	0.938249199347525	0.43	0.118	0	Fibroblast	PDLIM4
FOXO1	0	0.930443240490102	0.343	0.15	0	Fibroblast	FOXO1
SNAI2	0	0.9189408763384	0.318	0.02	0	Fibroblast	SNAI2
THBS1	0	0.918843803377783	0.401	0.129	0	Fibroblast	THBS1
PDLIM5	0	0.918660228542084	0.369	0.186	0	Fibroblast	PDLIM5
NID1	0	0.916717685773629	0.361	0.03	0	Fibroblast	NID1
MEDAG	0	0.914878205287733	0.277	0.014	0	Fibroblast	MEDAG
KLF9	0	0.913255109859693	0.467	0.149	0	Fibroblast	KLF9
GSTM3	0	0.908689624093439	0.462	0.098	0	Fibroblast	GSTM3
SRPX	0	0.904602778726873	0.275	0.019	0	Fibroblast	SRPX
AXL	0	0.90430569747768	0.4	0.075	0	Fibroblast	AXL
MXRA5	0	0.904138972804949	0.256	0.029	0	Fibroblast	MXRA5
TNXB	0	0.901691335186048	0.273	0.024	0	Fibroblast	TNXB
FBLN5	0	0.899857400171693	0.325	0.053	0	Fibroblast	FBLN5
MORF4L2	0	0.895968303926028	0.702	0.346	0	Fibroblast	MORF4L2
PODN	0	0.892231092681017	0.335	0.01	0	Fibroblast	PODN
SDC2	0	0.891960163183739	0.449	0.085	0	Fibroblast	SDC2
GPRC5A	0	0.891488465244152	0.328	0.076	0	Fibroblast	GPRC5A
SOX4	0	0.890696502550334	0.604	0.225	0	Fibroblast	SOX4
PAM	0	0.889597804548455	0.361	0.141	0	Fibroblast	PAM
CKB	0	0.884860161794901	0.398	0.211	0	Fibroblast	CKB
APP	0	0.879485702698173	0.629	0.237	0	Fibroblast	APP
CLIC4	0	0.878801617218602	0.442	0.137	0	Fibroblast	CLIC4
SOD2	0	0.875521382706085	0.585	0.353	0	Fibroblast	SOD2
LPP	0	0.874905356079697	0.514	0.255	0	Fibroblast	LPP
NFIC	0	0.874610396984917	0.602	0.222	0	Fibroblast	NFIC
MFGE8	0	0.874569696699536	0.57	0.182	0	Fibroblast	MFGE8
GLIS3	0	0.872655995974642	0.252	0.06	0	Fibroblast	GLIS3
CYBRD1	0	0.871499655214786	0.429	0.083	0	Fibroblast	CYBRD1
LMCD1	0	0.869506692666358	0.276	0.106	0	Fibroblast	LMCD1
VCL	0	0.868859437051081	0.403	0.167	0	Fibroblast	VCL
MEIS2	0	0.866123367752312	0.353	0.056	0	Fibroblast	MEIS2
PLEKHA5	0	0.865005416617895	0.39	0.11	0	Fibroblast	PLEKHA5
NDRG2	0	0.863880193282675	0.377	0.096	0	Fibroblast	NDRG2
RCN1	0	0.8615462104799	0.547	0.192	0	Fibroblast	RCN1
SPON1	0	0.860183367630746	0.374	0.097	0	Fibroblast	SPON1
PPFIBP1	0	0.856867084461158	0.429	0.143	0	Fibroblast	PPFIBP1
RBFOX2	0	0.856707825680784	0.428	0.101	0	Fibroblast	RBFOX2
SH3PXD2B	0	0.855918673766161	0.256	0.037	0	Fibroblast	SH3PXD2B
LMNA	0	0.853892280382414	0.8	0.427	0	Fibroblast	LMNA
ITGB5	0	0.847581754057271	0.302	0.087	0	Fibroblast	ITGB5
PDGFRB	0	0.847552209243851	0.372	0.036	0	Fibroblast	PDGFRB
ENAH	0	0.845513585300648	0.379	0.128	0	Fibroblast	ENAH
SH3D19	0	0.843955729230811	0.29	0.05	0	Fibroblast	SH3D19
EPHX1	0	0.843945639335144	0.458	0.132	0	Fibroblast	EPHX1
LRRC17	0	0.843226381250747	0.287	0.011	0	Fibroblast	LRRC17
PLOD2	0	0.842867736469703	0.327	0.078	0	Fibroblast	PLOD2
JUND	0	0.841561032328944	0.724	0.549	0	Fibroblast	JUND
CTSL	0	0.840612041857348	0.575	0.219	0	Fibroblast	CTSL
SPATS2L	0	0.840343308553905	0.56	0.253	0	Fibroblast	SPATS2L
FNDC3B	0	0.832821150524286	0.431	0.192	0	Fibroblast	FNDC3B
DLC1	0	0.832671895345783	0.286	0.055	0	Fibroblast	DLC1
ARID5B	0	0.831921984416379	0.655	0.363	0	Fibroblast	ARID5B
FOXP1	0	0.831253883181562	0.534	0.314	0	Fibroblast	FOXP1
CAVIN1	0	0.83052918453558	0.4	0.11	0	Fibroblast	CAVIN1
BEX3	0	0.828047303234851	0.516	0.204	0	Fibroblast	BEX3
LIMA1	0	0.825825453858085	0.476	0.163	0	Fibroblast	LIMA1
CD81	0	0.82477273375079	0.671	0.415	0	Fibroblast	CD81
TPST1	0	0.822599828293801	0.278	0.045	0	Fibroblast	TPST1
SH3PXD2A	0	0.81374285090301	0.376	0.067	0	Fibroblast	SH3PXD2A
HTRA3	0	0.812235122805405	0.266	0.013	0	Fibroblast	HTRA3
SSPN	0	0.810547769266357	0.427	0.096	0	Fibroblast	SSPN
PARVA	0	0.808270073989137	0.408	0.094	0	Fibroblast	PARVA
TSPAN4	0	0.806465537809705	0.49	0.13	0	Fibroblast	TSPAN4
FHL1	0	0.804078604778561	0.368	0.08	0	Fibroblast	FHL1
UAP1	0	0.802779999637109	0.39	0.15	0	Fibroblast	UAP1
SOD3	0	0.801530092594462	0.379	0.08	0	Fibroblast	SOD3
RND3	0	0.798759345314824	0.366	0.147	0	Fibroblast	RND3
OMD	0	0.796757466487668	0.266	0.005	0	Fibroblast	OMD
VMP1	0	0.795656705543844	0.62	0.427	0	Fibroblast	VMP1
FAM114A1	0	0.795453216848193	0.418	0.085	0	Fibroblast	FAM114A1
TUBB6	0	0.795368710245945	0.47	0.141	0	Fibroblast	TUBB6
SULF2	0	0.790021912383379	0.349	0.075	0	Fibroblast	SULF2
STK3	0	0.789183726686715	0.293	0.107	0	Fibroblast	STK3
S100A13	0	0.788801569066569	0.675	0.261	0	Fibroblast	S100A13
VKORC1	0	0.788105817710995	0.578	0.252	0	Fibroblast	VKORC1
C9orf3	0	0.779896905318948	0.347	0.104	0	Fibroblast	C9orf3
GLT8D2	0	0.778087481608006	0.373	0.021	0	Fibroblast	GLT8D2
COL4A2	0	0.778014039664899	0.438	0.112	0	Fibroblast	COL4A2
MYLK	0	0.777254978124813	0.406	0.084	0	Fibroblast	MYLK
RBPMS	0	0.772964722468536	0.4	0.102	0	Fibroblast	RBPMS
GSTM5	0	0.771865777275628	0.27	0.008	0	Fibroblast	GSTM5
LOXL1	0	0.771813828725872	0.28	0.055	0	Fibroblast	LOXL1
ANXA5	0	0.770986161060359	0.759	0.518	0	Fibroblast	ANXA5
SVIL	0	0.7706572058949	0.392	0.128	0	Fibroblast	SVIL
ZEB1	0	0.769385914295972	0.319	0.107	0	Fibroblast	ZEB1
TBX3	0	0.765812068179129	0.279	0.023	0	Fibroblast	TBX3
FERMT2	0	0.765448414942802	0.429	0.109	0	Fibroblast	FERMT2
FCGRT	0	0.762989404870846	0.684	0.282	0	Fibroblast	FCGRT
RORA1	0	0.761750793071484	0.32	0.213	0	Fibroblast	RORA
MARCKSL1	0	0.760778813992315	0.623	0.299	0	Fibroblast	MARCKSL1
TPM4	0	0.757460761743621	0.786	0.507	0	Fibroblast	TPM4
RGS16	0	0.756537483268494	0.257	0.113	0	Fibroblast	RGS16
PHLDB1	0	0.755575716863744	0.349	0.058	0	Fibroblast	PHLDB1
EMP2	0	0.753482497194299	0.504	0.172	0	Fibroblast	EMP2
TUBA1A	0	0.752914974630053	0.719	0.477	0	Fibroblast	TUBA1A
CHPF	0	0.75207023311508	0.426	0.127	0	Fibroblast	CHPF
WWTR1	0	0.747288259979831	0.386	0.126	0	Fibroblast	WWTR1
PRELP	0	0.745346111644559	0.258	0.032	0	Fibroblast	PRELP
CERCAM	0	0.741985796065802	0.337	0.049	0	Fibroblast	CERCAM
CAVIN3	0	0.740754252213623	0.341	0.086	0	Fibroblast	CAVIN3
CKAP4	0	0.740316741119617	0.417	0.116	0	Fibroblast	CKAP4
LAMB2	0	0.738579382953778	0.395	0.097	0	Fibroblast	LAMB2
IER3	0	0.737824044295477	0.497	0.313	0	Fibroblast	IER3
CD248	0	0.73728538277345	0.274	0.02	0	Fibroblast	CD248
VASN	0	0.734209667328218	0.335	0.079	0	Fibroblast	VASN
SSR3	0	0.727579449087611	0.678	0.427	0	Fibroblast	SSR3
CAV1	0	0.727419650322374	0.48	0.156	0	Fibroblast	CAV1
CTSF	0	0.726206114213103	0.425	0.121	0	Fibroblast	CTSF
SEPT11	0	0.725969038369518	0.364	0.146	0	Fibroblast	SEPT11
CST3	0	0.724916829983126	0.834	0.41	0	Fibroblast	CST3
NFIB	0	0.719461499970954	0.39	0.141	0	Fibroblast	NFIB
TCF12	0	0.719215676775795	0.339	0.144	0	Fibroblast	TCF12
RTN4	0	0.714891132455779	0.742	0.454	0	Fibroblast	RTN4
PTK7	0	0.709885086472471	0.323	0.073	0	Fibroblast	PTK7
GAS6	0	0.708327822148584	0.477	0.18	0	Fibroblast	GAS6
LTBP1	0	0.707702347395044	0.287	0.045	0	Fibroblast	LTBP1
TPBG	0	0.707059343355839	0.341	0.076	0	Fibroblast	TPBG
PAWR	0	0.705229515895017	0.408	0.14	0	Fibroblast	PAWR
MMP23B	0	0.702949354669963	0.307	0.055	0	Fibroblast	MMP23B
GPNMB	0	0.7024196092652	0.434	0.108	0	Fibroblast	GPNMB
SPSB1	0	0.701392808415427	0.308	0.107	0	Fibroblast	SPSB1
TTC3	0	0.701319237761894	0.625	0.343	0	Fibroblast	TTC3
F10	0	0.700702110733026	0.258	0.014	0	Fibroblast	F10
MEIS1	0	0.697337870877856	0.277	0.097	0	Fibroblast	MEIS1
ANXA2	0	0.696696476738698	0.791	0.601	0	Fibroblast	ANXA2
MFAP2	0	0.69466453210772	0.319	0.063	0	Fibroblast	MFAP2
TGFB1I1	0	0.69343248526373	0.416	0.077	0	Fibroblast	TGFB1I1
ST13	0	0.692771862832687	0.732	0.511	0	Fibroblast	ST13
TSKU	0	0.689336496706684	0.276	0.036	0	Fibroblast	TSKU
PGRMC1	0	0.689046422166884	0.543	0.237	0	Fibroblast	PGRMC1
COL4A1	0	0.687731781895336	0.374	0.092	0	Fibroblast	COL4A1
TAX1BP3	0	0.686964882954716	0.462	0.176	0	Fibroblast	TAX1BP3
OSTC	0	0.684856560049048	0.663	0.403	0	Fibroblast	OSTC
LTBP2	0	0.682221729760485	0.26	0.036	0	Fibroblast	LTBP2
PLEKHH2	0	0.681639071863595	0.261	0.029	0	Fibroblast	PLEKHH2
GFPT2	0	0.67964110718135	0.265	0.023	0	Fibroblast	GFPT2
TFPI2	0	0.675188577901146	0.279	0.096	0	Fibroblast	TFPI2
NEXN	0	0.674637151732893	0.282	0.043	0	Fibroblast	NEXN
MPZL1	0	0.670456869682435	0.414	0.131	0	Fibroblast	MPZL1
ECM2	0	0.669730924354034	0.292	0.013	0	Fibroblast	ECM2
DSTN	0	0.669687105276263	0.82	0.461	0	Fibroblast	DSTN
DAB2	0	0.669341474945766	0.44	0.1	0	Fibroblast	DAB2
UGDH	0	0.668758042976897	0.366	0.103	0	Fibroblast	UGDH
ACTN1	0	0.668350973487396	0.436	0.192	0	Fibroblast	ACTN1
CAMK2D	0	0.668033448816683	0.252	0.122	0	Fibroblast	CAMK2D
MCC	0	0.667397447471932	0.276	0.033	0	Fibroblast	MCC
TEAD1	0	0.667312345698174	0.279	0.087	0	Fibroblast	TEAD1
RAB34	0	0.666374516922372	0.524	0.187	0	Fibroblast	RAB34
EPB41L2	0	0.665980533467794	0.362	0.118	0	Fibroblast	EPB41L2
COL18A1	0	0.663611632143311	0.456	0.173	0	Fibroblast	COL18A1
RPL23	0	0.663226447911401	0.876	0.803	0	Fibroblast	RPL23
RRBP1	0	0.661609361849823	0.557	0.276	0	Fibroblast	RRBP1
GNG11	0	0.65993556785082	0.543	0.116	0	Fibroblast	GNG11
MAGED2	0	0.659026069659888	0.594	0.316	0	Fibroblast	MAGED2
MAP4K4	0	0.657736226392566	0.374	0.175	0	Fibroblast	MAP4K4
SEC31A	0	0.657231305235172	0.539	0.254	0	Fibroblast	SEC31A
KANK2	0	0.656856230013157	0.362	0.074	0	Fibroblast	KANK2
PLTP	0	0.656712692108927	0.5	0.155	0	Fibroblast	PLTP
SGCE	0	0.655900639464027	0.34	0.068	0	Fibroblast	SGCE
ARF4	0	0.65551474665008	0.686	0.42	0	Fibroblast	ARF4
CCL2	0	0.655429859866212	0.309	0.145	0	Fibroblast	CCL2
ARHGAP21	0	0.653795614944827	0.356	0.113	0	Fibroblast	ARHGAP21
ADM	0	0.649298243484057	0.25	0.09	0	Fibroblast	ADM
CPQ	0	0.646328951716077	0.42	0.127	0	Fibroblast	CPQ
ST5	0	0.644970422206552	0.296	0.09	0	Fibroblast	ST5
GULP1	0	0.644837978669173	0.26	0.052	0	Fibroblast	GULP1
S100A6	0	0.642437503988457	0.904	0.858	0	Fibroblast	S100A6
TGFBI	0	0.641606087943793	0.272	0.112	0	Fibroblast	TGFBI
YBX3	0	0.638872931332485	0.638	0.332	0	Fibroblast	YBX3
S100A16	0	0.638254042702898	0.504	0.194	0	Fibroblast	S100A16
TMEM45A	0	0.635052821957432	0.277	0.041	0	Fibroblast	TMEM45A
EID1	0	0.634684984313965	0.777	0.547	0	Fibroblast	EID1
PRDX4	0	0.633642929009886	0.544	0.271	0	Fibroblast	PRDX4
PXDN	0	0.631046566752499	0.327	0.079	0	Fibroblast	PXDN
PLS3	0	0.630605573806025	0.359	0.088	0	Fibroblast	PLS3
MYH10	0	0.630273075308538	0.321	0.094	0	Fibroblast	MYH10
SPTBN1	0	0.629662930857009	0.461	0.196	0	Fibroblast	SPTBN1
LXN	0	0.628769592924123	0.261	0.087	0	Fibroblast	LXN
PCYOX1	0	0.625827249799732	0.359	0.114	0	Fibroblast	PCYOX1
EIF4A1	0	0.623565098107395	0.664	0.419	0	Fibroblast	EIF4A1
MXRA7	0	0.622678816891382	0.381	0.116	0	Fibroblast	MXRA7
GADD45B	0	0.620468149997543	0.643	0.512	0	Fibroblast	GADD45B
CDKN1A	0	0.617457081548691	0.519	0.276	0	Fibroblast	CDKN1A
ITGAV	0	0.616866683865798	0.376	0.144	0	Fibroblast	ITGAV
ICAM1	0	0.61675211282346	0.301	0.176	0	Fibroblast	ICAM1
GPX8	0	0.616713353099732	0.34	0.06	0	Fibroblast	GPX8
COPZ2	0	0.616198884223953	0.321	0.034	0	Fibroblast	COPZ2
ZFAND5	0	0.614068036466233	0.631	0.41	0	Fibroblast	ZFAND5
P4HA2	0	0.61380350131443	0.314	0.07	0	Fibroblast	P4HA2
DDAH2	0	0.611697613273146	0.584	0.307	0	Fibroblast	DDAH2
PTEN	0	0.609704339582986	0.444	0.211	0	Fibroblast	PTEN
COX7A1	0	0.609061747054446	0.346	0.057	0	Fibroblast	COX7A1
UBE2E2	0	0.607187701736239	0.314	0.136	0	Fibroblast	UBE2E2
SRGAP1	0	0.606725508554424	0.281	0.102	0	Fibroblast	SRGAP1
MED13L	0	0.606091050686615	0.309	0.147	0	Fibroblast	MED13L
BASP1	0	0.603928998608444	0.367	0.127	0	Fibroblast	BASP1
BST2	0	0.603436673058135	0.761	0.531	0	Fibroblast	BST2
SH3BP5	0	0.603088999002142	0.467	0.199	0	Fibroblast	SH3BP5
LEPROT	0	0.602632188051244	0.563	0.253	0	Fibroblast	LEPROT
EGFR	0	0.597245036278145	0.285	0.053	0	Fibroblast	EGFR
MAP1B	0	0.594652135354065	0.337	0.098	0	Fibroblast	MAP1B
LAMC1	0	0.593681542123546	0.367	0.124	0	Fibroblast	LAMC1
ITM2B	0	0.592633064780605	0.87	0.792	0	Fibroblast	ITM2B
MAFF	0	0.592368518981106	0.432	0.236	0	Fibroblast	MAFF
CDC42BPA	0	0.590760402625782	0.254	0.084	0	Fibroblast	CDC42BPA
FKBP7	0	0.590181702268978	0.336	0.043	0	Fibroblast	FKBP7
MAFB	0	0.587002190627606	0.32	0.131	0	Fibroblast	MAFB
FMOD	0	0.585517281336243	0.309	0.045	0	Fibroblast	FMOD
RAB31	0	0.583783191368019	0.399	0.135	0	Fibroblast	RAB31
TFPI	0	0.582047353371544	0.302	0.049	0	Fibroblast	TFPI
SYNPO2	0	0.578187277491011	0.266	0.04	0	Fibroblast	SYNPO2
FOXO3	0	0.576324985726048	0.399	0.202	0	Fibroblast	FOXO3
CFI	0	0.572253963448951	0.31	0.094	0	Fibroblast	CFI
ABCA1	0	0.571928132252965	0.266	0.1	0	Fibroblast	ABCA1
MSRB3	0	0.568898045271124	0.268	0.056	0	Fibroblast	MSRB3
PLOD1	0	0.568265647243986	0.332	0.091	0	Fibroblast	PLOD1
TNFRSF12A	0	0.566686600900395	0.407	0.21	0	Fibroblast	TNFRSF12A
MARCKS	0	0.565884843959882	0.518	0.237	0	Fibroblast	MARCKS
RASSF8	0	0.565553828958341	0.256	0.061	0	Fibroblast	RASSF8
XIST	0	0.565407143021978	0.76	0.456	0	Fibroblast	XIST
HIC1	0	0.562809825620825	0.273	0.038	0	Fibroblast	HIC1
KDELR2	0	0.558651072690628	0.594	0.363	0	Fibroblast	KDELR2
ITGB1	0	0.557858278730703	0.72	0.462	0	Fibroblast	ITGB1
MYDGF	0	0.557432220631791	0.606	0.382	0	Fibroblast	MYDGF
RAI14	0	0.557262268604116	0.262	0.094	0	Fibroblast	RAI14
CHSY1	0	0.555861601197882	0.282	0.093	0	Fibroblast	CHSY1
PDLIM7	0	0.554046131481088	0.424	0.183	0	Fibroblast	PDLIM7
EPS8	0	0.553833831417828	0.326	0.102	0	Fibroblast	EPS8
ZFP36L1	0	0.553763407375238	0.822	0.612	0	Fibroblast	ZFP36L1
DCBLD2	0	0.553283297871084	0.297	0.086	0	Fibroblast	DCBLD2
HDLBP	0	0.552001093356974	0.577	0.303	0	Fibroblast	HDLBP
IL6ST	0	0.551966396002782	0.486	0.232	0	Fibroblast	IL6ST
CTTN	0	0.550825723039863	0.411	0.155	0	Fibroblast	CTTN
JMJD1C	0	0.545118021046891	0.571	0.375	0	Fibroblast	JMJD1C
MIR22HG	0	0.542571825291147	0.333	0.128	0	Fibroblast	MIR22HG
YAP1	0	0.542281651737576	0.291	0.114	0	Fibroblast	YAP1
PDLIM2	0	0.541395053045379	0.475	0.215	0	Fibroblast	PDLIM2
TCF7L2	0	0.537802963799162	0.297	0.106	0	Fibroblast	TCF7L2
CD59	0	0.536861203082869	0.627	0.314	0	Fibroblast	CD59
OAT	0	0.536533328829715	0.454	0.186	0	Fibroblast	OAT
METTL7A	0	0.534108825311506	0.31	0.097	0	Fibroblast	METTL7A
NENF	0	0.533021243425329	0.611	0.335	0	Fibroblast	NENF
SMARCA1	0	0.532928796432489	0.321	0.076	0	Fibroblast	SMARCA1
HSPG2	0	0.532765737326738	0.338	0.108	0	Fibroblast	HSPG2
ALDH7A1	0	0.532734548847475	0.302	0.102	0	Fibroblast	ALDH7A1
HCFC1R1	0	0.531609140068968	0.47	0.257	0	Fibroblast	HCFC1R1
SEC24D	0	0.529764321022465	0.299	0.098	0	Fibroblast	SEC24D
PLAGL1	0	0.529553206697424	0.277	0.069	0	Fibroblast	PLAGL1
HEG1	0	0.529145650275425	0.259	0.079	0	Fibroblast	HEG1
MAGED1	0	0.528749710466063	0.38	0.142	0	Fibroblast	MAGED1
LHFPL6	0	0.525896752694895	0.256	0.042	0	Fibroblast	LHFPL6
EVA1B	0	0.522478350758881	0.366	0.116	0	Fibroblast	EVA1B
CYB5A	0	0.520453976478185	0.447	0.232	0	Fibroblast	CYB5A
BNIP3L	0	0.519957415164943	0.584	0.298	0	Fibroblast	BNIP3L
ZCCHC24	0	0.513300337213706	0.265	0.037	0	Fibroblast	ZCCHC24
PTK2	0	0.512868912479857	0.25	0.118	0	Fibroblast	PTK2
GNG12	0	0.512322990828362	0.368	0.116	0	Fibroblast	GNG12
CTNNB1	0	0.512010531281849	0.547	0.324	0	Fibroblast	CTNNB1
CUX1	0	0.5119496521591	0.371	0.18	0	Fibroblast	CUX1
MYOF	0	0.509116181649456	0.267	0.12	0	Fibroblast	MYOF
PPP3CA	0	0.508222980009672	0.34	0.184	0	Fibroblast	PPP3CA
CRTAP	0	0.507850020974612	0.478	0.205	0	Fibroblast	CRTAP
HES4	0	0.506824492001824	0.287	0.144	0	Fibroblast	HES4
WLS	0	0.506556530917985	0.309	0.087	0	Fibroblast	WLS
B4GALT1	0	0.505504263867499	0.449	0.258	0	Fibroblast	B4GALT1
ALDH2	0	0.505152367757549	0.405	0.164	0	Fibroblast	ALDH2
WSB1	0	0.505105609367986	0.713	0.466	0	Fibroblast	WSB1
GOLM1	0	0.504461688612769	0.294	0.078	0	Fibroblast	GOLM1
ANTXR2	0	0.503754391671446	0.291	0.063	0	Fibroblast	ANTXR2
MYADM	0	0.501723166664225	0.587	0.347	0	Fibroblast	MYADM
NRP2	0	0.50123859252614	0.302	0.121	0	Fibroblast	NRP2
FKBP9	0	0.500878068703569	0.306	0.094	0	Fibroblast	FKBP9
ADIRF	0	0.500601199837627	0.508	0.18	0	Fibroblast	ADIRF
MBNL2	0	0.500338353872538	0.354	0.15	0	Fibroblast	MBNL2
PRDX2	0	0.498790452859874	0.672	0.417	0	Fibroblast	PRDX2
CD151	0	0.498151795626881	0.575	0.31	0	Fibroblast	CD151
ANKRD28	0	0.497069876661362	0.303	0.191	0	Fibroblast	ANKRD28
PTMS	0	0.495307102318803	0.695	0.433	0	Fibroblast	PTMS
RPS11	0	0.494674184521508	0.908	0.879	0	Fibroblast	RPS11
AR	0	0.49414878413705	0.266	0.074	0	Fibroblast	AR
BMP1	0	0.493793982372397	0.258	0.05	0	Fibroblast	BMP1
ESD	0	0.492013573827809	0.569	0.3	0	Fibroblast	ESD
PPIB	0	0.491500593177496	0.809	0.687	0	Fibroblast	PPIB
SPART	0	0.491391020138962	0.295	0.101	0	Fibroblast	SPART
NT5E	0	0.49120087598732	0.252	0.031	0	Fibroblast	NT5E
NRP1	0	0.488742070612392	0.288	0.083	0	Fibroblast	NRP1
UACA	0	0.487045673724127	0.338	0.128	0	Fibroblast	UACA
C1orf21	0	0.484620290676645	0.323	0.101	0	Fibroblast	C1orf21
KLF10	0	0.4843622491369	0.422	0.237	0	Fibroblast	KLF10
MAN1A1	0	0.483888056468627	0.266	0.098	0	Fibroblast	MAN1A1
HES1	0	0.482925376432235	0.344	0.178	0	Fibroblast	HES1
PLPP1	0	0.482731179019642	0.322	0.111	0	Fibroblast	PLPP1
NFIX	0	0.482613606551665	0.318	0.1	0	Fibroblast	NFIX
SLC39A6	0	0.48157885764312	0.343	0.13	0	Fibroblast	SLC39A6
PKD2	0	0.481532719311294	0.254	0.061	0	Fibroblast	PKD2
REXO2	0	0.479709495228188	0.516	0.259	0	Fibroblast	REXO2
FXYD6	0	0.479090751734706	0.294	0.069	0	Fibroblast	FXYD6
TACC1	0	0.478870528640462	0.481	0.293	0	Fibroblast	TACC1
MAP1LC3A	0	0.478723938792677	0.412	0.167	0	Fibroblast	MAP1LC3A
PPP2CB	0	0.477516928794364	0.383	0.166	0	Fibroblast	PPP2CB
LDLR	0	0.477316428935736	0.283	0.137	0	Fibroblast	LDLR
P4HB	0	0.476927460951466	0.657	0.473	0	Fibroblast	P4HB
EIF4G3	0	0.47394243238041	0.276	0.161	0	Fibroblast	EIF4G3
ARL4D	0	0.473357943715102	0.272	0.082	0	Fibroblast	ARL4D
ABL2	0	0.47288079484099	0.258	0.12	0	Fibroblast	ABL2
BMPR2	0	0.472809130661206	0.285	0.137	0	Fibroblast	BMPR2
TJP1	0	0.471873309765371	0.342	0.141	0	Fibroblast	TJP1
EIF4A3	0	0.471610734887327	0.515	0.342	0	Fibroblast	EIF4A3
ARHGAP10	0	0.469563728640277	0.268	0.069	0	Fibroblast	ARHGAP10
TCEAL1	0	0.466434376928986	0.304	0.101	0	Fibroblast	TCEAL1
C6orf48	0	0.466425337543832	0.567	0.337	0	Fibroblast	C6orf48
ZFYVE21	0	0.464267787538235	0.389	0.162	0	Fibroblast	ZFYVE21
NREP	0	0.463582524416009	0.278	0.078	0	Fibroblast	NREP
WT1	0	0.463147985690253	0.265	0.089	0	Fibroblast	WT1
VEGFA	0	0.462981248051831	0.29	0.134	0	Fibroblast	VEGFA
NFE2L2	0	0.462773015785024	0.632	0.381	0	Fibroblast	NFE2L2
ZNF704	0	0.462231724435117	0.251	0.078	0	Fibroblast	ZNF704
LTBP3	0	0.462034048524276	0.382	0.172	0	Fibroblast	LTBP3
NEAT1	0	0.460269025273732	0.929	0.741	0	Fibroblast	NEAT1
EEF2	0	0.459977977479623	0.859	0.788	0	Fibroblast	EEF2
ESYT2	0	0.458361673090216	0.287	0.138	0	Fibroblast	ESYT2
SEC63	0	0.458083131395133	0.499	0.241	0	Fibroblast	SEC63
ASAP1	0	0.457948660120446	0.317	0.175	0	Fibroblast	ASAP1
EHD2	0	0.457054246744118	0.302	0.055	0	Fibroblast	EHD2
CD55	0	0.456812574018668	0.482	0.302	0	Fibroblast	CD55
ARID1B	0	0.456566063289888	0.396	0.237	0	Fibroblast	ARID1B
NME4	0	0.454870845924021	0.437	0.187	0	Fibroblast	NME4
NFIL3	0	0.454576302877192	0.275	0.127	0	Fibroblast	NFIL3
ASPH	0	0.451330279847433	0.381	0.162	0	Fibroblast	ASPH
TWSG1	0	0.449680092744928	0.304	0.094	0	Fibroblast	TWSG1
DPYSL2	0	0.449238009422531	0.377	0.131	0	Fibroblast	DPYSL2
MTUS1	0	0.448086891540845	0.276	0.071	0	Fibroblast	MTUS1
SYNGR1	0	0.446858930230434	0.307	0.066	0	Fibroblast	SYNGR1
TUBB2A	0	0.446841388850631	0.305	0.133	0	Fibroblast	TUBB2A
OBSL1	0	0.444491755891105	0.283	0.085	0	Fibroblast	OBSL1
CHD9	0	0.442519178729111	0.468	0.253	0	Fibroblast	CHD9
INTS6	0	0.441939387725665	0.37	0.213	0	Fibroblast	INTS6
SPTSSA	0	0.440696179555171	0.413	0.188	0	Fibroblast	SPTSSA
RUFY3	0	0.439849711974924	0.253	0.101	0	Fibroblast	RUFY3
SERTAD1	0	0.438248346158837	0.473	0.31	0	Fibroblast	SERTAD1
NF1	0	0.437079646516352	0.283	0.146	0	Fibroblast	NF1
IMPDH2	0	0.437070628862134	0.517	0.266	0	Fibroblast	IMPDH2
SCARB2	0	0.436455849764636	0.427	0.192	0	Fibroblast	SCARB2
PHPT1	0	0.434080560105999	0.636	0.405	0	Fibroblast	PHPT1
GINM1	0	0.431084061586653	0.447	0.207	0	Fibroblast	GINM1
IER2	0	0.429084583566187	0.757	0.642	0	Fibroblast	IER2
NCKAP1	0	0.429074811273193	0.337	0.14	0	Fibroblast	NCKAP1
BSG	0	0.429009171580589	0.719	0.513	0	Fibroblast	BSG
CREB3L2	0	0.428482439176842	0.354	0.143	0	Fibroblast	CREB3L2
C12orf57	0	0.42692058190051	0.773	0.56	0	Fibroblast	C12orf57
ENG	0	0.426853539454943	0.33	0.104	0	Fibroblast	ENG
LAMP2	0	0.426730507501613	0.48	0.251	0	Fibroblast	LAMP2
ARMCX1	0	0.426431662660747	0.267	0.055	0	Fibroblast	ARMCX1
MGST3	0	0.424879324377414	0.708	0.459	0	Fibroblast	MGST3
ST3GAL4	0	0.424186425132468	0.251	0.053	0	Fibroblast	ST3GAL4
MRFAP1	0	0.421287630857119	0.675	0.423	0	Fibroblast	MRFAP1
CYB5R3	0	0.418852651649228	0.538	0.293	0	Fibroblast	CYB5R3
BAG3	0	0.417461094242312	0.343	0.152	0	Fibroblast	BAG3
TLE1	0	0.417287797688626	0.291	0.128	0	Fibroblast	TLE1
TCEAL8	0	0.416681778772392	0.459	0.228	0	Fibroblast	TCEAL8
LARP6	0	0.414946198898345	0.274	0.074	0	Fibroblast	LARP6
LGALS3	0	0.414867508636402	0.743	0.507	0	Fibroblast	LGALS3
QSOX1	0	0.414445864687884	0.339	0.186	0	Fibroblast	QSOX1
TCAF1	0	0.413202668795525	0.279	0.106	0	Fibroblast	TCAF1
TRIOBP	0	0.412398408235062	0.339	0.139	0	Fibroblast	TRIOBP
ATP1B3	0	0.411196187730669	0.508	0.392	0	Fibroblast	ATP1B3
TIPARP	0	0.410890145642678	0.346	0.217	0	Fibroblast	TIPARP
SMTN	0	0.40979775179314	0.272	0.061	0	Fibroblast	SMTN
PKIG	0	0.409658744362981	0.326	0.131	0	Fibroblast	PKIG
KDELR1	0	0.409359627789386	0.624	0.381	0	Fibroblast	KDELR1
HEBP1	0	0.40666591804007	0.389	0.159	0	Fibroblast	HEBP1
TCEAL3	0	0.406309822686761	0.377	0.166	0	Fibroblast	TCEAL3
CXCL2	0	0.405069309627052	0.28	0.176	0	Fibroblast	CXCL2
SAT2	0	0.404913678475668	0.511	0.275	0	Fibroblast	SAT2
JUN	0	0.403202620846547	0.838	0.751	0	Fibroblast	JUN
SMIM3	0	0.402750936569467	0.263	0.106	0	Fibroblast	SMIM3
KDM6B	0	0.402270334960464	0.385	0.216	0	Fibroblast	KDM6B
RPS8	0	0.402167123081771	0.921	0.959	0	Fibroblast	RPS8
MICU1	0	0.40155363546146	0.262	0.134	0	Fibroblast	MICU1
APOE	0	0.401549440273449	0.472	0.206	0	Fibroblast	APOE
PHLDA1	0	0.400829443785412	0.451	0.266	0	Fibroblast	PHLDA1
MAP3K20	0	0.400660217357812	0.265	0.088	0	Fibroblast	MAP3K20
ATXN1	0	0.398068650996416	0.253	0.189	0	Fibroblast	ATXN1
SLC44A1	0	0.397061988770363	0.282	0.128	0	Fibroblast	SLC44A1
RHOC	0	0.396055663786213	0.594	0.352	0	Fibroblast	RHOC
RPL13A	0	0.395889452806361	0.92	0.919	0	Fibroblast	RPL13A
NAP1L1	0	0.395724734752522	0.793	0.617	0	Fibroblast	NAP1L1
DTWD1	0	0.394986914645599	0.28	0.107	0	Fibroblast	DTWD1
RPL3	0	0.394456928452882	0.913	0.943	0	Fibroblast	RPL3
NDUFA11	0	0.392905676528265	0.672	0.424	0	Fibroblast	NDUFA11
PLD3	0	0.3927492345421	0.524	0.278	0	Fibroblast	PLD3
RTL8C	0	0.391259261410427	0.304	0.131	0	Fibroblast	RTL8C
OSBPL1A	0	0.390907110731908	0.276	0.101	0	Fibroblast	OSBPL1A
FSCN1	0	0.390131970774268	0.296	0.093	0	Fibroblast	FSCN1
TMEM263	0	0.386165839156647	0.345	0.141	0	Fibroblast	TMEM263
NRIP1	0	0.385265456395979	0.315	0.155	0	Fibroblast	NRIP1
ZNF503	0	0.383495601583893	0.304	0.134	0	Fibroblast	ZNF503
GOLIM4	0	0.382584914443238	0.342	0.159	0	Fibroblast	GOLIM4
ARL1	0	0.382265663079893	0.444	0.221	0	Fibroblast	ARL1
CTNNAL1	0	0.382153866050538	0.327	0.143	0	Fibroblast	CTNNAL1
CSRP1	0	0.381708740376187	0.471	0.271	0	Fibroblast	CSRP1
DUSP1	0	0.381321032963609	0.812	0.659	0	Fibroblast	DUSP1
DAAM1	0	0.378535554780948	0.282	0.144	0	Fibroblast	DAAM1
RERE	0	0.377618530840385	0.289	0.177	0	Fibroblast	RERE
VGLL4	0	0.377567710071183	0.4	0.218	0	Fibroblast	VGLL4
NDUFS4	0	0.37721876585462	0.513	0.277	0	Fibroblast	NDUFS4
ZFAND3	0	0.377020494538747	0.26	0.184	0	Fibroblast	ZFAND3
REV3L	0	0.376192105901737	0.28	0.157	0	Fibroblast	REV3L
SMIM14	0	0.375300635504824	0.369	0.157	0	Fibroblast	SMIM14
STAG1	0	0.373759878429053	0.263	0.163	0	Fibroblast	STAG1
AHI1	0	0.373676794152756	0.348	0.172	0	Fibroblast	AHI1
MAP4K5	0	0.373575653336237	0.317	0.146	0	Fibroblast	MAP4K5
RPS17	0	0.37323670745311	0.808	0.672	0	Fibroblast	RPS17
BDH2	0	0.372655086829462	0.336	0.13	0	Fibroblast	BDH2
CASC4	0	0.37095314578529	0.37	0.181	0	Fibroblast	CASC4
IFI27	0	0.370728111773877	0.558	0.303	0	Fibroblast	IFI27
NORAD	0	0.369864320997846	0.419	0.236	0	Fibroblast	NORAD
PGM3	0	0.369258268990466	0.283	0.09	0	Fibroblast	PGM3
MLXIP	0	0.368980553336202	0.339	0.147	0	Fibroblast	MLXIP
TUSC3	0	0.3635382064085	0.29	0.108	0	Fibroblast	TUSC3
NUCKS1	0	0.363267391569846	0.745	0.518	0	Fibroblast	NUCKS1
RABAC1	0	0.363162781195214	0.716	0.525	0	Fibroblast	RABAC1
SELENBP1	0	0.362881625595535	0.272	0.091	0	Fibroblast	SELENBP1
CSNK1E	0	0.361480403402281	0.324	0.154	0	Fibroblast	CSNK1E
SGCB	0	0.360618661196495	0.29	0.089	0	Fibroblast	SGCB
RBMS1	0	0.359710563106627	0.516	0.334	0	Fibroblast	RBMS1
XBP1	0	0.357747817486474	0.594	0.418	0	Fibroblast	XBP1
SPIN1	0	0.357468981862251	0.292	0.152	0	Fibroblast	SPIN1
SCPEP1	0	0.354714321374837	0.333	0.148	0	Fibroblast	SCPEP1
SSBP3	0	0.354702235567013	0.289	0.132	0	Fibroblast	SSBP3
INSR	0	0.354656798842584	0.266	0.11	0	Fibroblast	INSR
ATF4	0	0.35413852020051	0.651	0.444	0	Fibroblast	ATF4
DNAJB9	0	0.353850376616749	0.394	0.234	0	Fibroblast	DNAJB9
MZT2B	0	0.352954426443544	0.715	0.542	0	Fibroblast	MZT2B
SNX9	0	0.352029800201194	0.362	0.217	0	Fibroblast	SNX9
RPL10A	0	0.351586684233236	0.901	0.914	0	Fibroblast	RPL10A
ECHDC2	0	0.35113661913791	0.309	0.158	0	Fibroblast	ECHDC2
PMEPA1	0	0.35055306546268	0.317	0.151	0	Fibroblast	PMEPA1
GNAQ	0	0.350519509230943	0.315	0.164	0	Fibroblast	GNAQ
RAB13	0	0.350299546454498	0.512	0.269	0	Fibroblast	RAB13
FOSL2	0	0.349785302399457	0.481	0.299	0	Fibroblast	FOSL2
EPB41L4A-AS1	0	0.348755910493129	0.465	0.27	0	Fibroblast	EPB41L4A-AS1
QKI	0	0.348612437420498	0.403	0.202	0	Fibroblast	QKI
H1F0	0	0.347844823501337	0.304	0.147	0	Fibroblast	H1F0
RNH1	0	0.347084168107182	0.612	0.4	0	Fibroblast	RNH1
EEA1	0	0.346605063737314	0.325	0.155	0	Fibroblast	EEA1
RPL7	0	0.346371080906465	0.897	0.873	0	Fibroblast	RPL7
IER5L	0	0.346332619068414	0.254	0.147	0	Fibroblast	IER5L
SLC38A2	0	0.345419745001135	0.538	0.339	0	Fibroblast	SLC38A2
SEC23A	0	0.344595631934031	0.331	0.135	0	Fibroblast	SEC23A
TNFRSF1A	0	0.344346806811831	0.456	0.266	0	Fibroblast	TNFRSF1A
MINOS1	0	0.343676618663432	0.522	0.381	0	Fibroblast	MINOS1
LMAN1	0	0.339492635240958	0.535	0.33	0	Fibroblast	LMAN1
TRIP6	0	0.339281308270095	0.363	0.167	0	Fibroblast	TRIP6
GALNT1	0	0.339218141108031	0.314	0.18	0	Fibroblast	GALNT1
VEGFB	0	0.337916922655635	0.316	0.155	0	Fibroblast	VEGFB
SLC25A37	0	0.337256924303129	0.345	0.17	0	Fibroblast	SLC25A37
ADH5	0	0.337207942818587	0.48	0.277	0	Fibroblast	ADH5
CHID1	0	0.336609806237408	0.402	0.202	0	Fibroblast	CHID1
KLF3	0	0.334420878698446	0.363	0.192	0	Fibroblast	KLF3
PSAP	0	0.333769773630118	0.835	0.555	0	Fibroblast	PSAP
RPL5	0	0.333151553326064	0.898	0.916	0	Fibroblast	RPL5
TM9SF3	0	0.332122848954142	0.459	0.26	0	Fibroblast	TM9SF3
RAB1A	0	0.329625488545117	0.554	0.343	0	Fibroblast	RAB1A
ADI1	0	0.328918522642417	0.432	0.245	0	Fibroblast	ADI1
NOTCH2	0	0.327640010156614	0.296	0.133	0	Fibroblast	NOTCH2
P4HA1	0	0.327266891987444	0.34	0.167	0	Fibroblast	P4HA1
CIRBP	0	0.326760439638785	0.831	0.713	0	Fibroblast	CIRBP
GLG1	0	0.326579641633965	0.46	0.259	0	Fibroblast	GLG1
FAM210B	0	0.326378394723177	0.315	0.142	0	Fibroblast	FAM210B
GADD45A	0	0.326026005700129	0.424	0.262	0	Fibroblast	GADD45A
AHCYL1	0	0.325495251020492	0.395	0.21	0	Fibroblast	AHCYL1
RRAS	0	0.323475916606732	0.316	0.154	0	Fibroblast	RRAS
MSRB2	0	0.323370510729787	0.36	0.173	0	Fibroblast	MSRB2
HNMT	0	0.323270837229629	0.293	0.106	0	Fibroblast	HNMT
SPAG9	0	0.323021660423702	0.427	0.23	0	Fibroblast	SPAG9
SMAD5	0	0.322960363061535	0.302	0.13	0	Fibroblast	SMAD5
VAT1	0	0.322908849217344	0.308	0.12	0	Fibroblast	VAT1
RHOB	0	0.322586516514872	0.539	0.328	0	Fibroblast	RHOB
PLIN3	0	0.320689943559308	0.349	0.168	0	Fibroblast	PLIN3
HSP90B1	0	0.318943840990561	0.785	0.608	0	Fibroblast	HSP90B1
ATP2A2	0	0.318084641852162	0.346	0.198	0	Fibroblast	ATP2A2
AAMDC	0	0.315539636229638	0.343	0.168	0	Fibroblast	AAMDC
ANO6	0	0.314524512070082	0.264	0.118	0	Fibroblast	ANO6
TMEM14C	0	0.313885954837721	0.6	0.372	0	Fibroblast	TMEM14C
PSMB5	0	0.312644531197815	0.534	0.315	0	Fibroblast	PSMB5
HSBP1	0	0.312058012089591	0.624	0.389	0	Fibroblast	HSBP1
PTGR1	0	0.312042792389713	0.288	0.121	0	Fibroblast	PTGR1
HYI	0	0.311338144066908	0.281	0.117	0	Fibroblast	HYI
ID1	0	0.308942286433177	0.342	0.179	0	Fibroblast	ID1
RYBP	0	0.30884152549614	0.324	0.174	0	Fibroblast	RYBP
FAM3C	0	0.308798975193589	0.444	0.239	0	Fibroblast	FAM3C
CAMLG	0	0.307369241132293	0.546	0.326	0	Fibroblast	CAMLG
NECTIN2	0	0.306409616202867	0.327	0.164	0	Fibroblast	NECTIN2
NBEAL1	0	0.306362291002303	0.365	0.236	0	Fibroblast	NBEAL1
MAP4	0	0.306075246771622	0.458	0.289	0	Fibroblast	MAP4
SEC62	0	0.305250193406663	0.75	0.555	0	Fibroblast	SEC62
SNX3	0	0.305074067307824	0.694	0.504	0	Fibroblast	SNX3
TIMM13	0	0.304565545120938	0.518	0.312	0	Fibroblast	TIMM13
SLC16A1	0	0.304086770834304	0.261	0.088	0	Fibroblast	SLC16A1
ADD3	0	0.302594376510138	0.395	0.236	0	Fibroblast	ADD3
PDS5B	0	0.299170094005987	0.277	0.136	0	Fibroblast	PDS5B
PEBP1	0	0.298563771680507	0.741	0.549	0	Fibroblast	PEBP1
KLF2	0	0.298022367702316	0.438	0.239	0	Fibroblast	KLF2
FOXN3	0	0.297252154039736	0.372	0.221	0	Fibroblast	FOXN3
RPL37A	0	0.295747308606642	0.919	0.934	0	Fibroblast	RPL37A
TLE4	0	0.295040077252836	0.351	0.179	0	Fibroblast	TLE4
LMO4	0	0.293649785718834	0.414	0.253	0	Fibroblast	LMO4
RYK	0	0.292384895700422	0.259	0.117	0	Fibroblast	RYK
FUCA2	0	0.292167994680992	0.305	0.134	0	Fibroblast	FUCA2
TSPAN5	0	0.292049560433537	0.266	0.106	0	Fibroblast	TSPAN5
AFF4	0	0.291973020762472	0.46	0.273	0	Fibroblast	AFF4
SEC61B	0	0.290974288728567	0.753	0.625	0	Fibroblast	SEC61B
EIF3E	0	0.290709931816743	0.769	0.623	0	Fibroblast	EIF3E
TMED3	0	0.290038175186854	0.38	0.218	0	Fibroblast	TMED3
NPM1	0	0.288717040163629	0.844	0.816	0	Fibroblast	NPM1
CSNK1A1	0	0.288086131960149	0.608	0.436	0	Fibroblast	CSNK1A1
CFDP1	0	0.287800202889562	0.466	0.269	0	Fibroblast	CFDP1
BAZ2B	0	0.287735783662455	0.318	0.184	0	Fibroblast	BAZ2B
COMT	0	0.287566082422347	0.482	0.294	0	Fibroblast	COMT
MZT2A	0	0.287022775408573	0.594	0.407	0	Fibroblast	MZT2A
PRNP	0	0.286606560730081	0.514	0.296	0	Fibroblast	PRNP
WASL	0	0.286120275575742	0.318	0.147	0	Fibroblast	WASL
AIG1	0	0.285601728538858	0.288	0.155	0	Fibroblast	AIG1
TMED2	0	0.285315518112684	0.624	0.432	0	Fibroblast	TMED2
YIF1A	0	0.284736407772056	0.427	0.254	0	Fibroblast	YIF1A
GCSH	0	0.283557040123003	0.333	0.158	0	Fibroblast	GCSH
PLXNB2	0	0.283537334377706	0.26	0.134	0	Fibroblast	PLXNB2
DYNC1I2	0	0.283067602580113	0.468	0.282	0	Fibroblast	DYNC1I2
TFG	0	0.283036947430224	0.452	0.265	0	Fibroblast	TFG
KDSR	0	0.282525652062089	0.335	0.168	0	Fibroblast	KDSR
PPP1R15A	0	0.281409456795137	0.677	0.548	0	Fibroblast	PPP1R15A
C5orf15	0	0.279859833832346	0.337	0.164	0	Fibroblast	C5orf15
EIF1B	0	0.279743836958395	0.596	0.426	0	Fibroblast	EIF1B
SSR2	0	0.279420091032187	0.773	0.636	0	Fibroblast	SSR2
EIF3L	0	0.278469117474739	0.658	0.478	0	Fibroblast	EIF3L
PHF14	0	0.278076842555655	0.397	0.24	0	Fibroblast	PHF14
SPRY1	0	0.277964694741336	0.313	0.182	0	Fibroblast	SPRY1
AKR7A2	0	0.277942142068537	0.411	0.228	0	Fibroblast	AKR7A2
MCFD2	0	0.27716781115084	0.368	0.196	0	Fibroblast	MCFD2
ARHGAP5	0	0.276843309141871	0.314	0.164	0	Fibroblast	ARHGAP5
NCOR2	0	0.276476147543217	0.305	0.154	0	Fibroblast	NCOR2
ABI2	0	0.275562238749112	0.311	0.16	0	Fibroblast	ABI2
MIDN	0	0.275293765912004	0.453	0.309	0	Fibroblast	MIDN
SLC40A1	0	0.274347043226792	0.303	0.135	0	Fibroblast	SLC40A1
AK1	0	0.274131703110273	0.273	0.095	0	Fibroblast	AK1
CFL2	0	0.273597311560194	0.301	0.134	0	Fibroblast	CFL2
HSPB1	0	0.273409093238757	0.761	0.56	0	Fibroblast	HSPB1
PTTG1IP	0	0.271935778735696	0.492	0.289	0	Fibroblast	PTTG1IP
GOLGA2	0	0.27138701878795	0.345	0.181	0	Fibroblast	GOLGA2
UBE2R2	0	0.270918785024831	0.374	0.21	0	Fibroblast	UBE2R2
YWHAE	0	0.270891497360052	0.736	0.494	0	Fibroblast	YWHAE
TPT1	0	0.270560282102364	0.939	0.965	0	Fibroblast	TPT1
IL13RA1	0	0.270218598290994	0.266	0.127	0	Fibroblast	IL13RA1
TUBB	0	0.269995699481889	0.754	0.547	0	Fibroblast	TUBB
ZNF331	0	0.269564280272985	0.361	0.258	0	Fibroblast	ZNF331
ABLIM1	0	0.2683546749536	0.293	0.172	0	Fibroblast	ABLIM1
ADAM17	0	0.268265449817178	0.271	0.17	0	Fibroblast	ADAM17
ROCK2	0	0.266772839520636	0.289	0.156	0	Fibroblast	ROCK2
TBCA	0	0.266654092579904	0.717	0.522	0	Fibroblast	TBCA
MAGEH1	0	0.264889449018198	0.293	0.107	0	Fibroblast	MAGEH1
CAV2	0	0.264369731178097	0.292	0.122	0	Fibroblast	CAV2
TSC22D2	0	0.263793233168198	0.268	0.15	0	Fibroblast	TSC22D2
CDC42EP1	0	0.263262190048427	0.267	0.116	0	Fibroblast	CDC42EP1
CDK4	0	0.263098645404387	0.426	0.233	0	Fibroblast	CDK4
NDUFAF2	0	0.262989318868077	0.317	0.158	0	Fibroblast	NDUFAF2
SEC61G	0	0.261826386839767	0.698	0.562	0	Fibroblast	SEC61G
RPL9	0	0.261646611891975	0.889	0.926	0	Fibroblast	RPL9
MYL6B	0	0.261640173291973	0.394	0.212	0	Fibroblast	MYL6B
APLP2	0	0.260568770182866	0.589	0.345	0	Fibroblast	APLP2
NUCB2	0	0.260191338469649	0.493	0.297	0	Fibroblast	NUCB2
SORBS3	0	0.259680117098868	0.279	0.115	0	Fibroblast	SORBS3
SELENOS	0	0.258425261743956	0.366	0.241	0	Fibroblast	SELENOS
ARHGEF12	0	0.258024713672648	0.252	0.141	0	Fibroblast	ARHGEF12
ATP5O	0	0.257471828295404	0.377	0.199	0	Fibroblast	ATP5O
KIDINS220	0	0.257124794280168	0.317	0.173	0	Fibroblast	KIDINS220
RAB2A	0	0.257006704241065	0.614	0.424	0	Fibroblast	RAB2A
ARMCX3	0	0.256776148771876	0.398	0.212	0	Fibroblast	ARMCX3
RHOQ	0	0.256320437234802	0.258	0.135	0	Fibroblast	RHOQ
BOD1	0	0.256227082525575	0.322	0.153	0	Fibroblast	BOD1
NME1	0	0.256218955574877	0.415	0.237	0	Fibroblast	NME1
CTNNA1	0	0.25611259579099	0.43	0.258	0	Fibroblast	CTNNA1
DYNLL1	0	0.255933638658195	0.786	0.628	0	Fibroblast	DYNLL1
ARIH1	0	0.255821516576557	0.316	0.192	0	Fibroblast	ARIH1
SAMD4B	0	0.255586554966001	0.286	0.149	0	Fibroblast	SAMD4B
TMEM9	0	0.255504921079045	0.334	0.172	0	Fibroblast	TMEM9
ATXN2	0	0.254157166769633	0.281	0.165	0	Fibroblast	ATXN2
SIL1	0	0.2540675343018	0.283	0.152	0	Fibroblast	SIL1
RBMX	0	0.253757137573121	0.677	0.484	0	Fibroblast	RBMX
DSE	0	0.25287857429207	0.256	0.098	0	Fibroblast	DSE
TNRC6A	0	0.252772548227737	0.285	0.171	0	Fibroblast	TNRC6A
PFN2	0	0.25230461372752	0.305	0.135	0	Fibroblast	PFN2
ARPC1A	0	0.251912698064438	0.445	0.247	0	Fibroblast	ARPC1A
RPL24	0	0.251879497394621	0.887	0.916	0	Fibroblast	RPL24
SLC25A6	0	0.251647500678205	0.806	0.712	0	Fibroblast	SLC25A6
USO1	0	0.251099580391106	0.33	0.188	0	Fibroblast	USO1
RPS10	0	0.251003253976491	0.833	0.687	0	Fibroblast	RPS10
PRAF2	0	0.250937193997654	0.273	0.113	0	Fibroblast	PRAF2
ZFP361	3.98864073658566e-298	0.386546341747828	0.755	0.708	2.27679590525783e-293	Fibroblast	ZFP36
MIR4435-2HG	6.57226472763531e-156	0.359644619516202	0.279	0.236	3.75158015182879e-151	Fibroblast	MIR4435-2HG
WFDC2	0	4.07166706638343	0.87	0.168	0	Epithelial cell	WFDC2
SLPI	0	3.41516010178742	0.841	0.155	0	Epithelial cell	SLPI
KRT18	0	3.24169567756103	0.887	0.151	0	Epithelial cell	KRT18
CD24	0	2.95398482178898	0.8	0.075	0	Epithelial cell	CD24
CLU	0	2.86147537310699	0.793	0.257	0	Epithelial cell	CLU
KRT8	0	2.81953801087823	0.868	0.123	0	Epithelial cell	KRT8
CLDN4	0	2.79077413865277	0.77	0.049	0	Epithelial cell	CLDN4
KRT7	0	2.71093170517044	0.709	0.064	0	Epithelial cell	KRT7
KRT19	0	2.64263006790553	0.81	0.138	0	Epithelial cell	KRT19
ELF3	0	2.55397387677085	0.747	0.042	0	Epithelial cell	ELF3
CLDN3	0	2.52902290279116	0.771	0.05	0	Epithelial cell	CLDN3
EPCAM	0	2.43201831707704	0.8	0.042	0	Epithelial cell	EPCAM
TACSTD2	0	2.4208345580533	0.614	0.041	0	Epithelial cell	TACSTD2
SPINT2	0	2.35539010751517	0.82	0.142	0	Epithelial cell	SPINT2
LCN2	0	2.35248969878509	0.519	0.033	0	Epithelial cell	LCN2
MMP7	0	2.32936667496878	0.439	0.049	0	Epithelial cell	MMP7
KRT17	0	2.30444578178422	0.45	0.049	0	Epithelial cell	KRT17
CAPS	0	2.21676742490463	0.487	0.051	0	Epithelial cell	CAPS
SCGB2A1	0	2.05337359783096	0.462	0.019	0	Epithelial cell	SCGB2A1
FOLR1	0	1.97252291938174	0.653	0.028	0	Epithelial cell	FOLR1
BCAM	0	1.95488037364681	0.708	0.089	0	Epithelial cell	BCAM
MSLN	0	1.9485538410245	0.625	0.045	0	Epithelial cell	MSLN
TPPP3	0	1.91913484426939	0.253	0.069	0	Epithelial cell	TPPP3
C19orf33	0	1.91653104875385	0.669	0.046	0	Epithelial cell	C19orf33
CD9	0	1.91193481290228	0.818	0.264	0	Epithelial cell	CD9
S100A1	0	1.8700592525155	0.585	0.032	0	Epithelial cell	S100A1
MUC1	0	1.86691215836756	0.623	0.042	0	Epithelial cell	MUC1
MAL2	0	1.77828283507622	0.601	0.024	0	Epithelial cell	MAL2
CP	0	1.75742049899085	0.414	0.019	0	Epithelial cell	CP
GSTP1	0	1.73222341281687	0.931	0.635	0	Epithelial cell	GSTP1
S100A131	0	1.65634128352635	0.806	0.239	0	Epithelial cell	S100A13
CLDN7	0	1.64977827827149	0.631	0.029	0	Epithelial cell	CLDN7
TM4SF1	0	1.58412331020565	0.705	0.176	0	Epithelial cell	TM4SF1
CRYAB	0	1.58231336463189	0.484	0.134	0	Epithelial cell	CRYAB
DSP	0	1.4776450749689	0.602	0.04	0	Epithelial cell	DSP
LAPTM4B	0	1.46132691833138	0.665	0.138	0	Epithelial cell	LAPTM4B
DMKN	0	1.44517289613938	0.675	0.089	0	Epithelial cell	DMKN
DAPL1	0	1.42520520531986	0.374	0.022	0	Epithelial cell	DAPL1
ATF3	0	1.41972535547359	0.61	0.258	0	Epithelial cell	ATF3
TFPI21	0	1.40188523900619	0.361	0.081	0	Epithelial cell	TFPI2
AGR3	0	1.37960668607092	0.259	0.013	0	Epithelial cell	AGR3
CCND1	0	1.36753585026559	0.566	0.086	0	Epithelial cell	CCND1
ID4	0	1.3294640441439	0.534	0.086	0	Epithelial cell	ID4
IGFBP21	0	1.3263321175551	0.627	0.212	0	Epithelial cell	IGFBP2
PAX8	0	1.3229649797278	0.594	0.025	0	Epithelial cell	PAX8
SCGB1D2	0	1.31296093856151	0.323	0.013	0	Epithelial cell	SCGB1D2
PERP	0	1.29605214835575	0.688	0.151	0	Epithelial cell	PERP
CXCL1	0	1.28421507212988	0.254	0.051	0	Epithelial cell	CXCL1
TNFRSF12A1	0	1.28278634813982	0.628	0.166	0	Epithelial cell	TNFRSF12A
SMIM22	0	1.28210008318254	0.506	0.016	0	Epithelial cell	SMIM22
S100A2	0	1.28019710206485	0.326	0.026	0	Epithelial cell	S100A2
TNFAIP2	0	1.27644333376984	0.516	0.113	0	Epithelial cell	TNFAIP2
CETN2	0	1.25348223921935	0.577	0.157	0	Epithelial cell	CETN2
S100A161	0	1.24137932028271	0.627	0.172	0	Epithelial cell	S100A16
MDK1	0	1.23483568811111	0.741	0.263	0	Epithelial cell	MDK
GADD45A1	0	1.232123592615	0.608	0.225	0	Epithelial cell	GADD45A
EEF1G	0	1.2269044536123	0.4	0.205	0	Epithelial cell	EEF1G
FXYD3	0	1.22557692589057	0.509	0.017	0	Epithelial cell	FXYD3
NDUFB9	0	1.21287622486351	0.787	0.446	0	Epithelial cell	NDUFB9
ASRGL1	0	1.21261885646825	0.48	0.034	0	Epithelial cell	ASRGL1
HSP90AB1	0	1.20055164293848	0.952	0.778	0	Epithelial cell	HSP90AB1
SOX17	0	1.19798696752907	0.521	0.033	0	Epithelial cell	SOX17
PRDX5	0	1.19263731362984	0.84	0.528	0	Epithelial cell	PRDX5
HMGA1	0	1.18807832005886	0.656	0.231	0	Epithelial cell	HMGA1
KLK6	0	1.17963204591398	0.421	0.014	0	Epithelial cell	KLK6
CRIP2	0	1.17020199990373	0.695	0.14	0	Epithelial cell	CRIP2
HES11	0	1.16247793114584	0.49	0.149	0	Epithelial cell	HES1
GAS5	0	1.16172833095109	0.371	0.157	0	Epithelial cell	GAS5
KLF5	0	1.16148626069555	0.549	0.036	0	Epithelial cell	KLF5
RBP11	0	1.14922745051275	0.726	0.212	0	Epithelial cell	RBP1
HSPB11	0	1.1482874170296	0.901	0.534	0	Epithelial cell	HSPB1
EHF	0	1.14706593010788	0.479	0.008	0	Epithelial cell	EHF
IFI271	0	1.14523703886068	0.645	0.288	0	Epithelial cell	IFI27
SDC4	0	1.13985301470586	0.561	0.1	0	Epithelial cell	SDC4
LYPD1	0	1.13161871908741	0.431	0.016	0	Epithelial cell	LYPD1
ASS1	0	1.12964026702441	0.578	0.073	0	Epithelial cell	ASS1
NDUFC2	0	1.12739689427059	0.79	0.372	0	Epithelial cell	NDUFC2
ITGB8	0	1.10429477744183	0.476	0.048	0	Epithelial cell	ITGB8
SOX41	0	1.10206896132492	0.65	0.22	0	Epithelial cell	SOX4
S100A14	0	1.08173021125904	0.446	0.013	0	Epithelial cell	S100A14
CKB1	0	1.05397438566863	0.67	0.156	0	Epithelial cell	CKB
KLK7	0	1.05204662478306	0.359	0.011	0	Epithelial cell	KLK7
HSPD1	0	1.02875896241404	0.827	0.466	0	Epithelial cell	HSPD1
S100A61	0	1.02707507529736	0.934	0.852	0	Epithelial cell	S100A6
ATP1B1	0	1.00498631893097	0.596	0.153	0	Epithelial cell	ATP1B1
HMGN3	0	1.0011357447432	0.79	0.406	0	Epithelial cell	HMGN3
TNNT1	0	0.999568125058073	0.418	0.03	0	Epithelial cell	TNNT1
TSPAN1	0	0.996213125090023	0.366	0.012	0	Epithelial cell	TSPAN1
YWHAE1	0	0.99087054872503	0.835	0.477	0	Epithelial cell	YWHAE
DEFB1	0	0.982753212121136	0.308	0.012	0	Epithelial cell	DEFB1
PPP1R14B	0	0.979758052858448	0.576	0.234	0	Epithelial cell	PPP1R14B
CLDN1	0	0.974726502476391	0.412	0.046	0	Epithelial cell	CLDN1
SNCG	0	0.968898278051599	0.393	0.072	0	Epithelial cell	SNCG
PPA1	0	0.963001396175958	0.757	0.368	0	Epithelial cell	PPA1
EMX2	0	0.961775930047655	0.529	0.066	0	Epithelial cell	EMX2
PDZK1IP1	0	0.953383891862874	0.38	0.02	0	Epithelial cell	PDZK1IP1
MORN2	0	0.951920907947706	0.476	0.088	0	Epithelial cell	MORN2
RPL8	0	0.949531929688368	0.97	0.939	0	Epithelial cell	RPL8
SLC40A11	0	0.945705850002164	0.424	0.112	0	Epithelial cell	SLC40A1
TUBB4B	0	0.936055563910272	0.758	0.438	0	Epithelial cell	TUBB4B
PCBD1	0	0.933612191394904	0.679	0.204	0	Epithelial cell	PCBD1
CRABP21	0	0.928504734825343	0.552	0.111	0	Epithelial cell	CRABP2
DHCR24	0	0.927734949648472	0.417	0.044	0	Epithelial cell	DHCR24
IGF2BP2	0	0.926688289071779	0.5	0.046	0	Epithelial cell	IGF2BP2
ARHGAP29	0	0.926574471873559	0.493	0.085	0	Epithelial cell	ARHGAP29
CD47	0	0.926551158294648	0.701	0.352	0	Epithelial cell	CD47
RAB131	0	0.915962124857111	0.711	0.231	0	Epithelial cell	RAB13
ABHD11	0	0.912867743109317	0.536	0.055	0	Epithelial cell	ABHD11
BHLHE41	0	0.90276202972513	0.462	0.062	0	Epithelial cell	BHLHE41
PSENEN	0	0.900556483625556	0.599	0.217	0	Epithelial cell	PSENEN
MT-ND4	0	0.895633715876992	0.872	0.937	0	Epithelial cell	MT-ND4
LSR	0	0.886719484843164	0.568	0.09	0	Epithelial cell	LSR
AC007906.2	0	0.885274215213731	0.267	0.009	0	Epithelial cell	AC007906.2
MUC16	0	0.882654834951812	0.353	0.015	0	Epithelial cell	MUC16
KCNQ1OT11	0	0.881302698386265	0.466	0.164	0	Epithelial cell	KCNQ1OT1
PTPRF	0	0.879218388298455	0.509	0.055	0	Epithelial cell	PTPRF
HEBP2	0	0.878808485773316	0.637	0.23	0	Epithelial cell	HEBP2
RPL17	0	0.877926099378767	0.736	0.641	0	Epithelial cell	RPL17
ID11	0	0.867192130442189	0.464	0.155	0	Epithelial cell	ID1
MTCH1	0	0.865717767024408	0.715	0.352	0	Epithelial cell	MTCH1
HDGF	0	0.863395425387921	0.659	0.208	0	Epithelial cell	HDGF
HSP90AA1	0	0.862960220530091	0.949	0.833	0	Epithelial cell	HSP90AA1
SLC34A2	0	0.861280565033261	0.337	0.01	0	Epithelial cell	SLC34A2
MT-ND1	0	0.860735765481978	0.863	0.934	0	Epithelial cell	MT-ND1
GAS61	0	0.858764646570157	0.518	0.176	0	Epithelial cell	GAS6
BEX31	0	0.856365733878259	0.576	0.196	0	Epithelial cell	BEX3
EFNA1	0	0.84246552563482	0.452	0.045	0	Epithelial cell	EFNA1
COX5B	0	0.841201473816899	0.88	0.641	0	Epithelial cell	COX5B
PRDX6	0	0.838788495928152	0.836	0.525	0	Epithelial cell	PRDX6
MAP3K13	0	0.838058815830402	0.626	0.168	0	Epithelial cell	MAP3K13
CYSTM1	0	0.833888521296577	0.66	0.244	0	Epithelial cell	CYSTM1
CLDN10	0	0.831780113935337	0.339	0.009	0	Epithelial cell	CLDN10
C9orf116	0	0.824182382875432	0.261	0.021	0	Epithelial cell	C9orf116
CYC1	0	0.81902348494548	0.673	0.304	0	Epithelial cell	CYC1
CXADR	0	0.812134686919977	0.502	0.031	0	Epithelial cell	CXADR
RPL71	0	0.811951281571709	0.961	0.86	0	Epithelial cell	RPL7
CITED4	0	0.810208468037175	0.44	0.065	0	Epithelial cell	CITED4
FBXO21	0	0.808064096335776	0.515	0.147	0	Epithelial cell	FBXO21
JUP	0	0.806765096251595	0.523	0.054	0	Epithelial cell	JUP
CXCL21	0	0.801132794196655	0.373	0.158	0	Epithelial cell	CXCL2
EDN1	0	0.80108009118413	0.295	0.021	0	Epithelial cell	EDN1
NR2F6	0	0.799676244808464	0.492	0.065	0	Epithelial cell	NR2F6
PDLIM1	0	0.797637257669097	0.601	0.166	0	Epithelial cell	PDLIM1
MLF1	0	0.796734988777239	0.513	0.113	0	Epithelial cell	MLF1
APOA1	0	0.796354469503971	0.266	0.037	0	Epithelial cell	APOA1
ISYNA1	0	0.796081447030491	0.506	0.113	0	Epithelial cell	ISYNA1
CDKN2A	0	0.795794046446369	0.325	0.116	0	Epithelial cell	CDKN2A
DYNLL11	0	0.791638730271241	0.873	0.612	0	Epithelial cell	DYNLL1
PHLDA2	0	0.788855979822815	0.445	0.101	0	Epithelial cell	PHLDA2
MECOM	0	0.784621209153489	0.393	0.026	0	Epithelial cell	MECOM
HSP90B11	0	0.784124960704238	0.842	0.599	0	Epithelial cell	HSP90B1
C6orf132	0	0.782254527261637	0.389	0.017	0	Epithelial cell	C6orf132
TSPAN3	0	0.782252460918925	0.612	0.184	0	Epithelial cell	TSPAN3
COX6C	0	0.781240968285994	0.89	0.693	0	Epithelial cell	COX6C
PPP1R16A	0	0.78067156438902	0.496	0.066	0	Epithelial cell	PPP1R16A
QPRT	0	0.770213418935242	0.472	0.1	0	Epithelial cell	QPRT
SPINT1	0	0.76939548612837	0.464	0.038	0	Epithelial cell	SPINT1
IFT57	0	0.767615563745281	0.582	0.167	0	Epithelial cell	IFT57
CCDC146	0	0.76691136601566	0.323	0.049	0	Epithelial cell	CCDC146
CXXC5	0	0.761668107862372	0.536	0.124	0	Epithelial cell	CXXC5
SNRPE	0	0.76158986895383	0.76	0.396	0	Epithelial cell	SNRPE
PDCD5	0	0.759640900713193	0.709	0.333	0	Epithelial cell	PDCD5
GNAS	0	0.755348048646118	0.835	0.604	0	Epithelial cell	GNAS
ZFAS1	0	0.753570729061665	0.738	0.539	0	Epithelial cell	ZFAS1
TSTD11	0	0.749225734987914	0.731	0.317	0	Epithelial cell	TSTD1
POLR2I	0	0.747400921229155	0.71	0.307	0	Epithelial cell	POLR2I
NME2	0	0.746768543822742	0.33	0.225	0	Epithelial cell	NME2
KLK8	0	0.745859697826345	0.384	0.012	0	Epithelial cell	KLK8
DDR1	0	0.745755503254054	0.47	0.027	0	Epithelial cell	DDR1
KRTCAP3	0	0.744509645447969	0.459	0.013	0	Epithelial cell	KRTCAP3
PRKCI	0	0.742318139822105	0.484	0.092	0	Epithelial cell	PRKCI
TMEM238	0	0.739984542824796	0.348	0.043	0	Epithelial cell	TMEM238
SFN	0	0.73502734525385	0.258	0.009	0	Epithelial cell	SFN
CHI3L1	0	0.73222478806258	0.332	0.032	0	Epithelial cell	CHI3L1
RND31	0	0.729681026687334	0.504	0.121	0	Epithelial cell	RND3
CFB	0	0.72955291933712	0.296	0.031	0	Epithelial cell	CFB
PEBP11	0	0.729323241729467	0.836	0.532	0	Epithelial cell	PEBP1
UBE2H	0	0.728791491779669	0.598	0.192	0	Epithelial cell	UBE2H
PSMB51	0	0.728085967247217	0.693	0.284	0	Epithelial cell	PSMB5
SLC39A4	0	0.727765558243681	0.443	0.083	0	Epithelial cell	SLC39A4
DPY30	0	0.727420832309058	0.662	0.255	0	Epithelial cell	DPY30
MRPL14	0	0.727110547360691	0.668	0.258	0	Epithelial cell	MRPL14
KIF9	0	0.72678893979237	0.431	0.058	0	Epithelial cell	KIF9
TXN	0	0.726422340098947	0.85	0.564	0	Epithelial cell	TXN
TUBA1C	0	0.722545090112313	0.64	0.269	0	Epithelial cell	TUBA1C
PART1	0	0.717306741674517	0.335	0.009	0	Epithelial cell	PART1
SCNN1A	0	0.714951618082465	0.42	0.01	0	Epithelial cell	SCNN1A
RAB25	0	0.711231640145034	0.405	0.008	0	Epithelial cell	RAB25
POLR2H	0	0.710983914531579	0.58	0.186	0	Epithelial cell	POLR2H
THSD4	0	0.707878687107192	0.314	0.051	0	Epithelial cell	THSD4
PARD6B	0	0.707734277200384	0.43	0.021	0	Epithelial cell	PARD6B
TMEM205	0	0.705307683388549	0.61	0.213	0	Epithelial cell	TMEM205
LAMB3	0	0.702606170519921	0.34	0.015	0	Epithelial cell	LAMB3
LAMA5	0	0.702007793825962	0.376	0.037	0	Epithelial cell	LAMA5
TMEM147	0	0.69794671939325	0.662	0.298	0	Epithelial cell	TMEM147
NCOA7	0	0.69585613432227	0.479	0.186	0	Epithelial cell	NCOA7
MGST1	0	0.69454222984921	0.367	0.071	0	Epithelial cell	MGST1
AP1M2	0	0.693795047274483	0.417	0.01	0	Epithelial cell	AP1M2
RCN2	0	0.692278271724921	0.639	0.264	0	Epithelial cell	RCN2
NDUFA13	0	0.691982663334386	0.763	0.462	0	Epithelial cell	NDUFA13
NME11	0	0.687097768166798	0.605	0.2	0	Epithelial cell	NME1
MARCKSL11	0	0.684758557000428	0.643	0.299	0	Epithelial cell	MARCKSL1
CNPY2	0	0.683986917189751	0.673	0.253	0	Epithelial cell	CNPY2
UQCRH	0	0.683414565283242	0.769	0.612	0	Epithelial cell	UQCRH
NDUFB7	0	0.683046220190153	0.765	0.445	0	Epithelial cell	NDUFB7
RHPN2	0	0.678904147125765	0.336	0.009	0	Epithelial cell	RHPN2
S100A11	0	0.678837834287314	0.88	0.717	0	Epithelial cell	S100A11
LGALS31	0	0.67499172815182	0.73	0.513	0	Epithelial cell	LGALS3
METRN	0	0.674510835350547	0.406	0.075	0	Epithelial cell	METRN
HSPE1	0	0.673440845586243	0.854	0.559	0	Epithelial cell	HSPE1
PRDX1	0	0.673238875582124	0.841	0.572	0	Epithelial cell	PRDX1
CDH1	0	0.672841116611047	0.393	0.01	0	Epithelial cell	CDH1
KCNK15	0	0.671582099347813	0.379	0.023	0	Epithelial cell	KCNK15
MT-ND2	0	0.671210521422608	0.864	0.93	0	Epithelial cell	MT-ND2
H1F01	0	0.670209609498648	0.455	0.118	0	Epithelial cell	H1F0
MT-CO3	0	0.666474201106301	0.88	0.973	0	Epithelial cell	MT-CO3
SNHG6	0	0.659896376734518	0.357	0.145	0	Epithelial cell	SNHG6
DUSP23	0	0.659546645529436	0.605	0.204	0	Epithelial cell	DUSP23
PLPP2	0	0.658611700226368	0.383	0.022	0	Epithelial cell	PLPP2
ANXA21	0	0.656798278152646	0.839	0.593	0	Epithelial cell	ANXA2
NHP2	0	0.654778072727443	0.711	0.342	0	Epithelial cell	NHP2
MRPL12	0	0.653650807351834	0.525	0.136	0	Epithelial cell	MRPL12
NUCKS11	0	0.653449369933792	0.819	0.505	0	Epithelial cell	NUCKS1
PFN21	0	0.652174091487232	0.483	0.1	0	Epithelial cell	PFN2
ECHS1	0	0.650198759138931	0.656	0.275	0	Epithelial cell	ECHS1
FAM213A	0	0.650192919193318	0.409	0.078	0	Epithelial cell	FAM213A
ANXA3	0	0.645973866150532	0.387	0.025	0	Epithelial cell	ANXA3
COX6B1	0	0.645837067946975	0.878	0.684	0	Epithelial cell	COX6B1
ANXA4	0	0.642037261321231	0.461	0.183	0	Epithelial cell	ANXA4
CTTN1	0	0.641081017674455	0.527	0.134	0	Epithelial cell	CTTN
TSC22D11	0	0.639894600278842	0.705	0.282	0	Epithelial cell	TSC22D1
LAMC2	0	0.636910645047568	0.322	0.013	0	Epithelial cell	LAMC2
KLK10	0	0.636644971925646	0.32	0.013	0	Epithelial cell	KLK10
CCDC6	0	0.636316139615368	0.51	0.136	0	Epithelial cell	CCDC6
DCDC2	0	0.632648260927506	0.317	0.011	0	Epithelial cell	DCDC2
DPCD	0	0.629876670161289	0.429	0.075	0	Epithelial cell	DPCD
CMTM6	0	0.629535267113114	0.669	0.324	0	Epithelial cell	CMTM6
USP53	0	0.629460329189654	0.391	0.098	0	Epithelial cell	USP53
ERP27	0	0.629333790680601	0.261	0.013	0	Epithelial cell	ERP27
AURKAIP1	0	0.629092141196063	0.725	0.399	0	Epithelial cell	AURKAIP1
SINHCAF	0	0.628868604754725	0.406	0.1	0	Epithelial cell	SINHCAF
BEX2	0	0.626826324565203	0.476	0.084	0	Epithelial cell	BEX2
TPD52L1	0	0.625035210388157	0.407	0.042	0	Epithelial cell	TPD52L1
C2orf88	0	0.624244135798949	0.269	0.013	0	Epithelial cell	C2orf88
GPX3	0	0.624216124301284	0.404	0.098	0	Epithelial cell	GPX3
IFT22	0	0.623640912064506	0.473	0.095	0	Epithelial cell	IFT22
MRPL51	0	0.621917039622013	0.743	0.39	0	Epithelial cell	MRPL51
ATP5IF1	0	0.620298504435474	0.436	0.276	0	Epithelial cell	ATP5IF1
PRSS8	0	0.618799722430586	0.342	0.007	0	Epithelial cell	PRSS8
BNIP3	0	0.617872005612894	0.467	0.163	0	Epithelial cell	BNIP3
VDAC2	0	0.617575993505881	0.734	0.441	0	Epithelial cell	VDAC2
UCHL1	0	0.616487085448243	0.263	0.065	0	Epithelial cell	UCHL1
IFITM31	0	0.61445973588558	0.87	0.527	0	Epithelial cell	IFITM3
BANF1	0	0.614457306357072	0.741	0.403	0	Epithelial cell	BANF1
UQCRFS1	0	0.613260453686052	0.7	0.379	0	Epithelial cell	UQCRFS1
MRPL33	0	0.611861780806956	0.718	0.387	0	Epithelial cell	MRPL33
SPON11	0	0.611841020111402	0.376	0.101	0	Epithelial cell	SPON1
SF3B6	0	0.609297509289815	0.776	0.456	0	Epithelial cell	SF3B6
TCTEX1D2	0	0.608986174102002	0.348	0.067	0	Epithelial cell	TCTEX1D2
RPS20	0	0.608147015251095	0.956	0.819	0	Epithelial cell	RPS20
GIPC1	0	0.607879198059558	0.474	0.127	0	Epithelial cell	GIPC1
UQCRQ	0	0.607782287201026	0.812	0.533	0	Epithelial cell	UQCRQ
GMPR	0	0.603560146137407	0.362	0.046	0	Epithelial cell	GMPR
LSM4	0	0.602342691443776	0.646	0.271	0	Epithelial cell	LSM4
ATP5ME	0	0.601935440840304	0.443	0.305	0	Epithelial cell	ATP5ME
YBX31	0	0.601260324996344	0.709	0.321	0	Epithelial cell	YBX3
KLK11	0	0.600858147631628	0.328	0.014	0	Epithelial cell	KLK11
DNALI1	0	0.600232022826766	0.3	0.038	0	Epithelial cell	DNALI1
HSBP11	0	0.598568299123352	0.722	0.372	0	Epithelial cell	HSBP1
HOOK2	0	0.597043326030161	0.466	0.088	0	Epithelial cell	HOOK2
PTTG1IP1	0	0.59539586201588	0.631	0.262	0	Epithelial cell	PTTG1IP
H3F3A	0	0.595211295152182	0.837	0.814	0	Epithelial cell	H3F3A
ZNF5031	0	0.595041134448592	0.447	0.106	0	Epithelial cell	ZNF503
GGCT	0	0.589197202202076	0.548	0.169	0	Epithelial cell	GGCT
GPRC5C	0	0.588306402141898	0.413	0.043	0	Epithelial cell	GPRC5C
NDUFA4	0	0.58785726634064	0.869	0.682	0	Epithelial cell	NDUFA4
NDUFA7	0	0.587639143667182	0.43	0.116	0	Epithelial cell	NDUFA7
PLK2	0	0.587420014212988	0.399	0.101	0	Epithelial cell	PLK2
SSB	0	0.58565571624466	0.735	0.394	0	Epithelial cell	SSB
FAM107A	0	0.583365873717383	0.312	0.023	0	Epithelial cell	FAM107A
MYL6B1	0	0.58301803584807	0.557	0.18	0	Epithelial cell	MYL6B
NECTIN21	0	0.581274941721401	0.472	0.136	0	Epithelial cell	NECTIN2
DDAH21	0	0.581037791451541	0.668	0.293	0	Epithelial cell	DDAH2
COA4	0	0.57981921486131	0.583	0.218	0	Epithelial cell	COA4
IER31	0	0.579021193462191	0.634	0.287	0	Epithelial cell	IER3
ELOB	0	0.578849794070132	0.559	0.44	0	Epithelial cell	ELOB
HIGD1A	0	0.575669131948713	0.53	0.157	0	Epithelial cell	HIGD1A
NEAT11	0	0.572808548514444	0.847	0.76	0	Epithelial cell	NEAT1
SNHG8	0	0.572406009539912	0.717	0.461	0	Epithelial cell	SNHG8
PGRMC11	0	0.572047106001179	0.616	0.226	0	Epithelial cell	PGRMC1
LYPD6B	0	0.57156414975755	0.344	0.008	0	Epithelial cell	LYPD6B
EPS8L1	0	0.571447044583143	0.387	0.023	0	Epithelial cell	EPS8L1
TM7SF2	0	0.57111034364381	0.395	0.045	0	Epithelial cell	TM7SF2
EFHC1	0	0.570283534312678	0.318	0.073	0	Epithelial cell	EFHC1
RIMKLB	0	0.568358449595441	0.307	0.059	0	Epithelial cell	RIMKLB
WWC1	0	0.567783093349832	0.342	0.014	0	Epithelial cell	WWC1
DSC2	0	0.56637524251437	0.308	0.029	0	Epithelial cell	DSC2
SLC2A1	0	0.566157958157901	0.417	0.079	0	Epithelial cell	SLC2A1
CALM2	0	0.565481130980621	0.916	0.758	0	Epithelial cell	CALM2
ATP5G3	0	0.565344300527214	0.387	0.279	0	Epithelial cell	ATP5G3
SET	0	0.565017445576559	0.791	0.496	0	Epithelial cell	SET
CCL21	0	0.564662247678054	0.308	0.148	0	Epithelial cell	CCL2
DNPH1	0	0.563939707730249	0.63	0.26	0	Epithelial cell	DNPH1
RPL10A1	0	0.56222964351944	0.958	0.901	0	Epithelial cell	RPL10A
SNHG19	0	0.561948223853868	0.386	0.087	0	Epithelial cell	SNHG19
TMC4	0	0.561855942193047	0.367	0.013	0	Epithelial cell	TMC4
TSPAN6	0	0.561749630066762	0.383	0.059	0	Epithelial cell	TSPAN6
SLIRP	0	0.560476391161713	0.7	0.358	0	Epithelial cell	SLIRP
CLTA	0	0.560183204823597	0.781	0.457	0	Epithelial cell	CLTA
NUDC	0	0.559687581809467	0.708	0.381	0	Epithelial cell	NUDC
TMEM14C1	0	0.559052326092812	0.709	0.353	0	Epithelial cell	TMEM14C
ERGIC3	0	0.558601601888644	0.683	0.355	0	Epithelial cell	ERGIC3
MT-ATP6	0	0.558542706617665	0.871	0.957	0	Epithelial cell	MT-ATP6
ECI1	0	0.557720779100829	0.499	0.122	0	Epithelial cell	ECI1
MAGEF1	0	0.557673320592693	0.454	0.1	0	Epithelial cell	MAGEF1
EBNA1BP2	0	0.555184029817906	0.551	0.168	0	Epithelial cell	EBNA1BP2
RPLP0	0	0.55459040907772	0.954	0.905	0	Epithelial cell	RPLP0
MT-CO2	0	0.55384479400609	0.876	0.969	0	Epithelial cell	MT-CO2
NDUFAB1	0	0.553826312557574	0.7	0.366	0	Epithelial cell	NDUFAB1
CAMTA1	0	0.553545979643056	0.65	0.276	0	Epithelial cell	CAMTA1
MGST2	0	0.552287003131962	0.516	0.128	0	Epithelial cell	MGST2
WDR60	0	0.552089968899939	0.363	0.1	0	Epithelial cell	WDR60
AHCY	0	0.552076328461661	0.488	0.123	0	Epithelial cell	AHCY
CCT6A	0	0.551713628421631	0.688	0.331	0	Epithelial cell	CCT6A
EIF2S2	0	0.551332867740706	0.734	0.414	0	Epithelial cell	EIF2S2
AK11	0	0.55119530752266	0.261	0.1	0	Epithelial cell	AK1
ZNF593	0	0.549867792789696	0.558	0.176	0	Epithelial cell	ZNF593
CKS1B	0	0.546819634867953	0.483	0.147	0	Epithelial cell	CKS1B
FKBP4	0	0.546440112179815	0.523	0.153	0	Epithelial cell	FKBP4
MPZL2	0	0.54588139303492	0.365	0.021	0	Epithelial cell	MPZL2
TMEM141	0	0.545403319886731	0.559	0.197	0	Epithelial cell	TMEM141
SLC44A4	0	0.544354047929155	0.271	0.01	0	Epithelial cell	SLC44A4
CCT3	0	0.544286692916546	0.721	0.371	0	Epithelial cell	CCT3
PKP2	0	0.544203132045628	0.347	0.028	0	Epithelial cell	PKP2
AFDN	0	0.543026883299242	0.36	0.061	0	Epithelial cell	AFDN
F11R	0	0.542012501507203	0.419	0.053	0	Epithelial cell	F11R
RNASET2	0	0.541313248683202	0.663	0.328	0	Epithelial cell	RNASET2
CYB5A1	0	0.539361720682785	0.557	0.212	0	Epithelial cell	CYB5A
HSPA5	0	0.53851021840588	0.78	0.589	0	Epithelial cell	HSPA5
APLP21	0	0.53756069575633	0.675	0.33	0	Epithelial cell	APLP2
TXNRD1	0	0.537445200420061	0.434	0.171	0	Epithelial cell	TXNRD1
ATP5PO	0	0.536960630307678	0.422	0.19	0	Epithelial cell	ATP5PO
SERBP1	0	0.535614716918772	0.831	0.575	0	Epithelial cell	SERBP1
S100A10	0	0.535498657200109	0.831	0.678	0	Epithelial cell	S100A10
MLF2	0	0.534666921070956	0.68	0.336	0	Epithelial cell	MLF2
CEBPD1	0	0.533543444598811	0.67	0.338	0	Epithelial cell	CEBPD
SOX9	0	0.532952039494323	0.295	0.012	0	Epithelial cell	SOX9
OCIAD21	0	0.532260242320061	0.623	0.296	0	Epithelial cell	OCIAD2
RALBP1	0	0.532203774449216	0.599	0.234	0	Epithelial cell	RALBP1
ATP5J	0	0.531057461024871	0.38	0.273	0	Epithelial cell	ATP5J
URI1	0	0.530485297007657	0.505	0.198	0	Epithelial cell	URI1
DSG2	0	0.52776402973437	0.381	0.046	0	Epithelial cell	DSG2
PHGDH	0	0.526849327288541	0.403	0.09	0	Epithelial cell	PHGDH
ST14	0	0.526133915382337	0.379	0.036	0	Epithelial cell	ST14
SH3YL1	0	0.526045805951508	0.463	0.094	0	Epithelial cell	SH3YL1
COX7B	0	0.525881468635099	0.793	0.546	0	Epithelial cell	COX7B
MRPL21	0	0.52424225870505	0.588	0.223	0	Epithelial cell	MRPL21
TCEB2	0	0.52050941842692	0.3	0.234	0	Epithelial cell	TCEB2
CYHR1	0	0.520229061211728	0.471	0.13	0	Epithelial cell	CYHR1
PSAT1	0	0.519461094809876	0.293	0.038	0	Epithelial cell	PSAT1
CSTB	0	0.518817288664192	0.82	0.552	0	Epithelial cell	CSTB
SERPINB1	0	0.518384485903894	0.567	0.329	0	Epithelial cell	SERPINB1
IMPDH21	0	0.517981421294752	0.58	0.256	0	Epithelial cell	IMPDH2
ITPKC	0	0.517506368861468	0.323	0.049	0	Epithelial cell	ITPKC
NDUFC1	0	0.515937421107464	0.702	0.379	0	Epithelial cell	NDUFC1
KIAA1217	0	0.514974637641381	0.379	0.068	0	Epithelial cell	KIAA1217
AHCYL11	0	0.513833381948595	0.543	0.181	0	Epithelial cell	AHCYL1
GADD45GIP1	0	0.511868269246739	0.719	0.404	0	Epithelial cell	GADD45GIP1
TIMM8B	0	0.511868092684256	0.624	0.292	0	Epithelial cell	TIMM8B
HES41	0	0.511280237099106	0.394	0.123	0	Epithelial cell	HES4
MRPL15	0	0.510027558332097	0.486	0.143	0	Epithelial cell	MRPL15
WDR45B	0	0.509967012292627	0.556	0.195	0	Epithelial cell	WDR45B
EMP21	0	0.509414371775998	0.518	0.174	0	Epithelial cell	EMP2
TRIP61	0	0.508900248285841	0.501	0.14	0	Epithelial cell	TRIP6
CCDC34	0	0.508666568952566	0.348	0.061	0	Epithelial cell	CCDC34
SNHG5	0	0.507248778450936	0.343	0.151	0	Epithelial cell	SNHG5
GTF2I	0	0.507205928033968	0.612	0.274	0	Epithelial cell	GTF2I
CDH6	0	0.506236048052242	0.26	0.018	0	Epithelial cell	CDH6
NCL	0	0.506111224898991	0.828	0.62	0	Epithelial cell	NCL
PRSS22	0	0.505381571734029	0.268	0.005	0	Epithelial cell	PRSS22
HSPH1	0	0.504478040387158	0.557	0.315	0	Epithelial cell	HSPH1
LAMTOR5	0	0.50386489510274	0.748	0.438	0	Epithelial cell	LAMTOR5
BEX4	0	0.503431422760287	0.55	0.197	0	Epithelial cell	BEX4
UFC1	0	0.503338496625876	0.724	0.42	0	Epithelial cell	UFC1
CTBP2	0	0.5024031561343	0.468	0.116	0	Epithelial cell	CTBP2
FNBP1L	0	0.5015429947889	0.388	0.058	0	Epithelial cell	FNBP1L
CTGF1	0	0.501127172275032	0.338	0.136	0	Epithelial cell	CTGF
ATP5O1	0	0.500155511941687	0.351	0.206	0	Epithelial cell	ATP5O
TMEM14B	0	0.499219367340448	0.698	0.368	0	Epithelial cell	TMEM14B
CFAP36	0	0.499205394976339	0.512	0.16	0	Epithelial cell	CFAP36
RPL12	0	0.499069971638932	0.958	0.935	0	Epithelial cell	RPL12
TBL1XR1	0	0.498570787380535	0.561	0.23	0	Epithelial cell	TBL1XR1
PON2	0	0.498251621934408	0.474	0.119	0	Epithelial cell	PON2
CUTA	0	0.497906092076228	0.788	0.516	0	Epithelial cell	CUTA
EIF6	0	0.497106632289386	0.65	0.318	0	Epithelial cell	EIF6
C1orf122	0	0.49665583995574	0.518	0.212	0	Epithelial cell	C1orf122
FAM229B	0	0.496312745646911	0.301	0.08	0	Epithelial cell	FAM229B
PRAME	0	0.496153570758498	0.259	0.013	0	Epithelial cell	PRAME
CD811	0	0.494876118350078	0.72	0.408	0	Epithelial cell	CD81
ENO1	0	0.493941931403462	0.843	0.637	0	Epithelial cell	ENO1
CDS1	0	0.493032245726255	0.296	0.013	0	Epithelial cell	CDS1
PNKD	0	0.491052459110587	0.622	0.25	0	Epithelial cell	PNKD
NDUFS8	0	0.490623635738649	0.694	0.373	0	Epithelial cell	NDUFS8
PNN	0	0.488376403897524	0.693	0.39	0	Epithelial cell	PNN
PUF60	0	0.488193805698286	0.636	0.327	0	Epithelial cell	PUF60
SLC25A29	0	0.486853723009984	0.344	0.045	0	Epithelial cell	SLC25A29
TATDN1	0	0.486790501010613	0.514	0.163	0	Epithelial cell	TATDN1
MRPL3	0	0.486328140632805	0.577	0.207	0	Epithelial cell	MRPL3
TUSC31	0	0.485425248477433	0.408	0.086	0	Epithelial cell	TUSC3
ARPC1A1	0	0.48529822536964	0.589	0.22	0	Epithelial cell	ARPC1A
NDUFS6	0	0.485253179446943	0.719	0.406	0	Epithelial cell	NDUFS6
CKS2	0	0.484951202059544	0.429	0.177	0	Epithelial cell	CKS2
DDIT3	0	0.48362826255341	0.465	0.202	0	Epithelial cell	DDIT3
PTGR11	0	0.483018966627126	0.417	0.096	0	Epithelial cell	PTGR1
SCARA3	0	0.482933230335328	0.315	0.039	0	Epithelial cell	SCARA3
PHLDA3	0	0.482681221567051	0.396	0.081	0	Epithelial cell	PHLDA3
GCSH1	0	0.482152625799444	0.474	0.131	0	Epithelial cell	GCSH
CANX	0	0.480545532263394	0.726	0.421	0	Epithelial cell	CANX
SPAG16	0	0.480425667732881	0.363	0.094	0	Epithelial cell	SPAG16
STOML2	0	0.479615361725787	0.601	0.257	0	Epithelial cell	STOML2
MRPS26	0	0.479224594567439	0.569	0.208	0	Epithelial cell	MRPS26
FXR1	0	0.478974522093131	0.625	0.289	0	Epithelial cell	FXR1
HINT1	0	0.478736186931331	0.878	0.742	0	Epithelial cell	HINT1
RPL51	0	0.478584887970701	0.955	0.904	0	Epithelial cell	RPL5
PSMA2	0	0.478361277412108	0.651	0.305	0	Epithelial cell	PSMA2
DYNLT1	0	0.478191542126459	0.697	0.395	0	Epithelial cell	DYNLT1
ITGA3	0	0.476967000073526	0.345	0.037	0	Epithelial cell	ITGA3
ESRP1	0	0.476524956435926	0.304	0.006	0	Epithelial cell	ESRP1
TOMM20	0	0.476462765778661	0.75	0.473	0	Epithelial cell	TOMM20
MYH14	0	0.475929331542739	0.306	0.007	0	Epithelial cell	MYH14
MT-CYB	0	0.475801114811492	0.867	0.957	0	Epithelial cell	MT-CYB
AGRN	0	0.475655746250148	0.346	0.051	0	Epithelial cell	AGRN
PTGS1	0	0.475409943982032	0.293	0.036	0	Epithelial cell	PTGS1
FBXO2	0	0.475190695583912	0.278	0.042	0	Epithelial cell	FBXO2
ATP5I	0	0.474983369790266	0.377	0.283	0	Epithelial cell	ATP5I
FAM162A	0	0.473445413872522	0.603	0.275	0	Epithelial cell	FAM162A
TCEA3	0	0.473231159701886	0.351	0.057	0	Epithelial cell	TCEA3
RPS18	0	0.473021094313783	0.977	0.947	0	Epithelial cell	RPS18
UGT2B7	0	0.472450642747079	0.265	0.004	0	Epithelial cell	UGT2B7
BAIAP2	0	0.472411537629647	0.398	0.066	0	Epithelial cell	BAIAP2
LLGL2	0	0.471955926739808	0.351	0.043	0	Epithelial cell	LLGL2
WDR34	0	0.471576153032188	0.391	0.068	0	Epithelial cell	WDR34
RPS101	0	0.471374965327394	0.883	0.678	0	Epithelial cell	RPS10
COX5A	0	0.471257282226669	0.741	0.465	0	Epithelial cell	COX5A
DANCR	0	0.470742765240833	0.266	0.053	0	Epithelial cell	DANCR
RPS171	0	0.468126020457234	0.805	0.674	0	Epithelial cell	RPS17
PEG10	0	0.46811340025863	0.295	0.054	0	Epithelial cell	PEG10
CTXN1	0	0.467540090828939	0.33	0.024	0	Epithelial cell	CTXN1
SNHG7	0	0.466463086872143	0.519	0.239	0	Epithelial cell	SNHG7
RTN3	0	0.46542607753655	0.613	0.256	0	Epithelial cell	RTN3
PDIA4	0	0.465159567778457	0.52	0.246	0	Epithelial cell	PDIA4
BACE2	0	0.463983185958517	0.392	0.078	0	Epithelial cell	BACE2
PHPT11	0	0.463652218140421	0.698	0.395	0	Epithelial cell	PHPT1
CCT5	0	0.462990433999646	0.632	0.298	0	Epithelial cell	CCT5
CSNK2B	0	0.462952600379423	0.676	0.33	0	Epithelial cell	CSNK2B
NPC2	0	0.462689952068181	0.764	0.435	0	Epithelial cell	NPC2
POLD2	0	0.462142088473428	0.51	0.152	0	Epithelial cell	POLD2
SHFM1	0	0.461986710262704	0.302	0.196	0	Epithelial cell	SHFM1
EPHA2	0	0.461654207504591	0.309	0.028	0	Epithelial cell	EPHA2
ERBB3	0	0.461528877875275	0.297	0.008	0	Epithelial cell	ERBB3
C8orf33	0	0.460899171432831	0.45	0.131	0	Epithelial cell	C8orf33
C19orf53	0	0.460691567298199	0.796	0.554	0	Epithelial cell	C19orf53
UQCC3	0	0.460129861657838	0.485	0.136	0	Epithelial cell	UQCC3
RPL35A	0	0.460009956604627	0.972	0.934	0	Epithelial cell	RPL35A
MEIS11	0	0.459503065955709	0.378	0.078	0	Epithelial cell	MEIS1
DOK5	0	0.459408463643583	0.301	0.034	0	Epithelial cell	DOK5
FAM136A	0	0.459362551677265	0.511	0.153	0	Epithelial cell	FAM136A
GLO1	0	0.45802444196821	0.584	0.244	0	Epithelial cell	GLO1
ACP1	0	0.457579543170215	0.652	0.312	0	Epithelial cell	ACP1
NCKAP11	0	0.45712596011014	0.465	0.115	0	Epithelial cell	NCKAP1
ATP5MC3	0	0.455543965340641	0.437	0.287	0	Epithelial cell	ATP5MC3
EIF5B	0	0.4553186935406	0.71	0.388	0	Epithelial cell	EIF5B
SERINC2	0	0.454977639265433	0.372	0.04	0	Epithelial cell	SERINC2
TPI1	0	0.453961369477191	0.857	0.677	0	Epithelial cell	TPI1
ANKRD65	0	0.45393267560021	0.303	0.036	0	Epithelial cell	ANKRD65
PKM	0	0.453644203279773	0.823	0.579	0	Epithelial cell	PKM
MRPL20	0	0.453530071867745	0.707	0.389	0	Epithelial cell	MRPL20
ARL2	0	0.452688628417724	0.557	0.211	0	Epithelial cell	ARL2
CTNNA11	0	0.451614923627883	0.579	0.229	0	Epithelial cell	CTNNA1
PDIA6	0	0.451114556766743	0.739	0.457	0	Epithelial cell	PDIA6
ROMO1	0	0.451099825757765	0.729	0.432	0	Epithelial cell	ROMO1
PLXNB1	0	0.450722598907992	0.289	0.027	0	Epithelial cell	PLXNB1
ZCRB1	0	0.450172608236776	0.614	0.261	0	Epithelial cell	ZCRB1
RASSF7	0	0.449823843306564	0.458	0.097	0	Epithelial cell	RASSF7
PPP1R9A	0	0.449563708277301	0.284	0.016	0	Epithelial cell	PPP1R9A
LAMC11	0	0.449209259216256	0.387	0.123	0	Epithelial cell	LAMC1
RPL15	0	0.448590354949144	0.969	0.934	0	Epithelial cell	RPL15
RIPK2	0	0.448054908191289	0.337	0.115	0	Epithelial cell	RIPK2
HMGN1	0	0.447705566440017	0.839	0.604	0	Epithelial cell	HMGN1
WT11	0	0.447540673286388	0.339	0.076	0	Epithelial cell	WT1
RPS5	0	0.445654370252718	0.933	0.894	0	Epithelial cell	RPS5
RAB3IP	0	0.445558743640595	0.362	0.045	0	Epithelial cell	RAB3IP
LGALS3BP1	0	0.445199663427501	0.668	0.268	0	Epithelial cell	LGALS3BP
CD1511	0	0.444671281563758	0.652	0.297	0	Epithelial cell	CD151
CFAP298	0	0.444572515732988	0.301	0.082	0	Epithelial cell	CFAP298
GOLGB1	0	0.444427071761494	0.595	0.288	0	Epithelial cell	GOLGB1
STMN1	0	0.443973159241723	0.56	0.295	0	Epithelial cell	STMN1
STXBP6	0	0.442732973260224	0.257	0.026	0	Epithelial cell	STXBP6
SELENBP11	0	0.442408359673941	0.318	0.083	0	Epithelial cell	SELENBP1
NDUFB5	0	0.442013762247928	0.612	0.3	0	Epithelial cell	NDUFB5
LINC00665	0	0.44170130985629	0.36	0.037	0	Epithelial cell	LINC00665
RPS2	0	0.441231874097287	0.961	0.922	0	Epithelial cell	RPS2
FDPS	0	0.44120744666677	0.614	0.27	0	Epithelial cell	FDPS
HMGB3	0	0.441003646693318	0.369	0.071	0	Epithelial cell	HMGB3
GALNT3	0	0.440183297315631	0.329	0.031	0	Epithelial cell	GALNT3
CHCHD10	0	0.440161082099285	0.627	0.341	0	Epithelial cell	CHCHD10
CDC42EP11	0	0.43942769295617	0.378	0.094	0	Epithelial cell	CDC42EP1
IFT43	0	0.439426367677948	0.415	0.114	0	Epithelial cell	IFT43
RAB341	0	0.438894624916073	0.529	0.191	0	Epithelial cell	RAB34
CYR611	0	0.437361115558272	0.414	0.16	0	Epithelial cell	CYR61
PRDX41	0	0.436883834472778	0.615	0.26	0	Epithelial cell	PRDX4
TES	0	0.435777100496047	0.527	0.183	0	Epithelial cell	TES
KIAA1522	0	0.435627518262393	0.33	0.032	0	Epithelial cell	KIAA1522
RPS81	0	0.43553206436233	0.98	0.946	0	Epithelial cell	RPS8
FLOT1	0	0.435019451074181	0.605	0.264	0	Epithelial cell	FLOT1
FTH1	0	0.434264248300241	0.98	0.932	0	Epithelial cell	FTH1
NPM11	0	0.433696895669879	0.897	0.805	0	Epithelial cell	NPM1
TRIB1	0	0.432660184348058	0.405	0.121	0	Epithelial cell	TRIB1
DNAJC19	0	0.432326070545267	0.589	0.249	0	Epithelial cell	DNAJC19
SMIM19	0	0.432157286050832	0.539	0.207	0	Epithelial cell	SMIM19
PRDX21	0	0.431903410456854	0.7	0.415	0	Epithelial cell	PRDX2
GLRX5	0	0.431863631301984	0.522	0.209	0	Epithelial cell	GLRX5
GTPBP4	0	0.430745400262976	0.492	0.179	0	Epithelial cell	GTPBP4
DDT	0	0.430014167169176	0.675	0.373	0	Epithelial cell	DDT
TRAF4	0	0.429633775528212	0.432	0.097	0	Epithelial cell	TRAF4
CHMP4C	0	0.429567251942347	0.312	0.01	0	Epithelial cell	CHMP4C
MRPL11	0	0.429474088712843	0.567	0.226	0	Epithelial cell	MRPL11
RPL37A1	0	0.429416923528384	0.967	0.923	0	Epithelial cell	RPL37A
MIF	0	0.429318761038615	0.781	0.579	0	Epithelial cell	MIF
ANAPC11	0	0.427741119204915	0.716	0.436	0	Epithelial cell	ANAPC11
CCT2	0	0.427709314163058	0.65	0.327	0	Epithelial cell	CCT2
SSBP1	0	0.427333606870234	0.733	0.436	0	Epithelial cell	SSBP1
AP2M1	0	0.427276703580088	0.689	0.453	0	Epithelial cell	AP2M1
RDX	0	0.427088586371558	0.497	0.231	0	Epithelial cell	RDX
ILF2	0	0.42707145384899	0.677	0.363	0	Epithelial cell	ILF2
PAWR1	0	0.426849105553674	0.479	0.129	0	Epithelial cell	PAWR
MRPL13	0	0.426591545214814	0.508	0.189	0	Epithelial cell	MRPL13
RAB2A1	0	0.426510588440684	0.713	0.406	0	Epithelial cell	RAB2A
HOMER2	0	0.426192823838204	0.308	0.016	0	Epithelial cell	HOMER2
HSBP1L1	0	0.425802746571574	0.39	0.067	0	Epithelial cell	HSBP1L1
YAP11	0	0.425651105482062	0.414	0.091	0	Epithelial cell	YAP1
TPM41	0	0.425376204555791	0.783	0.512	0	Epithelial cell	TPM4
CLINT1	0	0.424927108100623	0.517	0.2	0	Epithelial cell	CLINT1
RAB4A	0	0.424250827539461	0.519	0.185	0	Epithelial cell	RAB4A
TPD52	0	0.424183868211773	0.427	0.088	0	Epithelial cell	TPD52
CNN31	0	0.424007661717681	0.597	0.212	0	Epithelial cell	CNN3
FKBP2	0	0.422995047991792	0.594	0.35	0	Epithelial cell	FKBP2
DYNLRB1	0	0.421654137287711	0.759	0.471	0	Epithelial cell	DYNLRB1
TCEB1	0	0.421651416732211	0.252	0.144	0	Epithelial cell	TCEB1
GRB7	0	0.421636392109511	0.274	0.008	0	Epithelial cell	GRB7
AAMDC1	0	0.421181675993295	0.467	0.145	0	Epithelial cell	AAMDC
PKP3	0	0.420322639371529	0.301	0.007	0	Epithelial cell	PKP3
PEA15	0	0.420264154259423	0.524	0.204	0	Epithelial cell	PEA15
[truncated: 3,333 more rows]

## Sheet: Supplementary Data 1.3
Supplementary Data 1.3	GO enrichment results for major cell type
Cluster	ID	Description	GeneRatio	BgRatio	pvalue	p.adjust	qvalue	geneID	Count
B cell	GO:0019886	antigen processing and presentation of exogenous peptide antigen via MHC class II	14/104	30/18723	1.44901e-24	1.83752e-21	1.41053e-21	3122/3115/3119/3117/3113/972/3123/3127/3108/3118/3109/2213/1520/2207	14
B cell	GO:0051251	positive regulation of lymphocyte activation	28/104	362/18723	1.73351e-24	1.83752e-21	1.41053e-21	3538/3514/3539/3500/3502/3493/3503/3507/3501/3122/3115/3119/3117/3113/972/3123/3127/9308/3108/1880/3118/7494/3109/4208/199/7305/4067/952	28
B cell	GO:0050867	positive regulation of cell activation	29/104	420/18723	5.76437e-24	4.07349e-21	3.12692e-21	3538/3514/3539/3500/3502/3493/3503/3507/3501/3122/3115/3119/3117/3113/972/3123/3127/9308/3108/1880/3118/7494/3109/4208/199/7305/5341/4067/952	29
B cell	GO:0016064	immunoglobulin mediated immune response	23/104	207/18723	9.13565e-24	4.81321e-21	3.69474e-21	3538/3514/3539/3500/3502/3493/3503/3507/3501/3122/3115/3119/3117/3113/972/3123/3127/3108/3118/3109/2213/2207/3665	23
B cell	GO:0019724	B cell mediated immunity	23/104	210/18723	1.27991e-23	4.81321e-21	3.69474e-21	3538/3514/3539/3500/3502/3493/3503/3507/3501/3122/3115/3119/3117/3113/972/3123/3127/3108/3118/3109/2213/2207/3665	23
B cell	GO:0002495	antigen processing and presentation of peptide antigen via MHC class II	14/104	34/18723	1.36223e-23	4.81321e-21	3.69474e-21	3122/3115/3119/3117/3113/972/3123/3127/3108/3118/3109/2213/1520/2207	14
B cell	GO:0002504	antigen processing and presentation of peptide or polysaccharide antigen via MHC class II	14/104	36/18723	3.68186e-23	1.11508e-20	8.55963e-21	3122/3115/3119/3117/3113/972/3123/3127/3108/3118/3109/2213/1520/2207	14
B cell	GO:0002696	positive regulation of leukocyte activation	28/104	409/18723	4.97098e-23	1.31731e-20	1.0112e-20	3538/3514/3539/3500/3502/3493/3503/3507/3501/3122/3115/3119/3117/3113/972/3123/3127/9308/3108/1880/3118/7494/3109/4208/199/7305/4067/952	28
B cell	GO:0002478	antigen processing and presentation of exogenous peptide antigen	14/104	38/18723	9.29399e-23	2.18925e-20	1.68053e-20	3122/3115/3119/3117/3113/972/3123/3127/3108/3118/3109/2213/1520/2207	14
B cell	GO:0002443	leukocyte mediated immunity	28/104	440/18723	3.63481e-22	7.7058e-20	5.91518e-20	3538/3514/3539/3500/3502/3493/3503/3507/3501/3122/3115/3119/3117/3113/972/3123/3127/3108/3118/3109/1512/6688/7305/2213/2207/4067/57823/3665	28
B cell	GO:0042113	B cell activation	25/104	334/18723	1.62788e-21	3.13737e-19	2.40833e-19	3538/3514/3539/3500/3502/3493/3503/3507/3501/51237/973/972/1880/7494/3394/974/4208/7805/6688/7305/2213/9473/4067/7163/952	25
B cell	GO:0002764	immune response-regulating signaling pathway	28/104	468/18723	1.92826e-21	3.40658e-19	2.61498e-19	3538/3514/3539/3500/3502/3493/3503/3507/3501/973/3115/3119/3123/974/1512/4208/7805/1535/7305/2213/1520/2207/9473/4067/330/23643/952/3665	28
B cell	GO:0019884	antigen processing and presentation of exogenous antigen	14/104	47/18723	3.15331e-21	5.14231e-19	3.94738e-19	3122/3115/3119/3117/3113/972/3123/3127/3108/3118/3109/2213/1520/2207	14
B cell	GO:0002449	lymphocyte mediated immunity	25/104	350/18723	5.12505e-21	7.76079e-19	5.95739e-19	3538/3514/3539/3500/3502/3493/3503/3507/3501/3122/3115/3119/3117/3113/972/3123/3127/3108/3118/3109/1512/2213/2207/57823/3665	25
B cell	GO:0002460	adaptive immune response based on somatic recombination of immune receptors built from immunoglobulin superfamily domains	25/104	356/18723	7.76355e-21	1.09725e-18	8.42277e-19	3538/3514/3539/3500/3502/3493/3503/3507/3501/3122/3115/3119/3117/3113/972/3123/3127/3108/3118/3109/1512/4208/2213/2207/3665	25
B cell	GO:0050864	regulation of B cell activation	20/104	198/18723	6.80403e-20	9.01534e-18	6.92041e-18	3538/3514/3539/3500/3502/3493/3503/3507/3501/51237/972/1880/7494/4208/7805/7305/2213/9473/4067/952	20
B cell	GO:0002399	MHC class II protein complex assembly	10/104	16/18723	1.39735e-19	1.64577e-17	1.26334e-17	3122/3115/3119/3117/3113/3123/3127/3108/3118/3109	10
B cell	GO:0002503	peptide antigen assembly with MHC class II protein complex	10/104	16/18723	1.39735e-19	1.64577e-17	1.26334e-17	3122/3115/3119/3117/3113/3123/3127/3108/3118/3109	10
B cell	GO:0048002	antigen processing and presentation of peptide antigen	14/104	62/18723	2.50855e-19	2.79901e-17	2.1486e-17	3122/3115/3119/3117/3113/972/3123/3127/3108/3118/3109/2213/1520/2207	14
B cell	GO:0002429	immune response-activating cell surface receptor signaling pathway	22/104	291/18723	4.53226e-19	4.57543e-17	3.51222e-17	3538/3514/3539/3500/3502/3493/3503/3507/3501/973/3115/3119/3123/974/4208/7805/7305/2213/2207/9473/4067/952	22
B cell	GO:0002757	immune response-activating signal transduction	22/104	291/18723	4.53226e-19	4.57543e-17	3.51222e-17	3538/3514/3539/3500/3502/3493/3503/3507/3501/973/3115/3119/3123/974/4208/7805/7305/2213/2207/9473/4067/952	22
B cell	GO:0002501	peptide antigen assembly with MHC protein complex	10/104	18/18723	7.56596e-19	7.29084e-17	5.59664e-17	3122/3115/3119/3117/3113/3123/3127/3108/3118/3109	10
B cell	GO:0002396	MHC protein complex assembly	10/104	19/18723	1.58996e-18	1.46553e-16	1.12498e-16	3122/3115/3119/3117/3113/3123/3127/3108/3118/3109	10
B cell	GO:0002768	immune response-regulating cell surface receptor signaling pathway	22/104	315/18723	2.49311e-18	2.20225e-16	1.69051e-16	3538/3514/3539/3500/3502/3493/3503/3507/3501/973/3115/3119/3123/974/4208/7805/7305/2213/2207/9473/4067/952	22
B cell	GO:0050851	antigen receptor-mediated signaling pathway	20/104	240/18723	3.18037e-18	2.69695e-16	2.07025e-16	3538/3514/3539/3500/3502/3493/3503/3507/3501/973/3115/3119/3123/974/4208/7805/2213/9473/4067/952	20
B cell	GO:0019882	antigen processing and presentation	15/104	106/18723	2.22232e-17	1.81204e-15	1.39097e-15	3122/3115/3119/3117/3113/972/3123/3127/3108/3118/3109/1512/2213/1520/2207	15
B cell	GO:0002253	activation of immune response	22/104	375/18723	1.01098e-16	7.93808e-15	6.09348e-15	3538/3514/3539/3500/3502/3493/3503/3507/3501/973/3115/3119/3123/974/4208/7805/7305/2213/2207/9473/4067/952	22
B cell	GO:0050853	B cell receptor signaling pathway	15/104	131/18723	5.85012e-16	4.42938e-14	3.40011e-14	3538/3514/3539/3500/3502/3493/3503/3507/3501/973/974/4208/2213/4067/952	15
B cell	GO:0006959	humoral immune response	19/104	317/18723	1.05834e-14	7.73684e-13	5.93901e-13	3538/3514/3539/3500/3502/3493/3503/3512/3507/3501/3119/3123/9308/4069/1880/4208/6039/5452/2213	19
B cell	GO:0050871	positive regulation of B cell activation	14/104	152/18723	1.24973e-13	8.83141e-12	6.77923e-12	3538/3514/3539/3500/3502/3493/3503/3507/3501/972/1880/7494/4208/952	14
B cell	GO:0042110	T cell activation	21/104	487/18723	2.36519e-13	1.61749e-11	1.24163e-11	3122/3115/3119/3117/3113/972/3123/3127/9308/3108/1880/3118/7494/3109/199/7805/6688/2213/2207/4067/57823	21
B cell	GO:0050870	positive regulation of T cell activation	15/104	216/18723	1.01101e-12	6.69792e-11	5.1415e-11	3122/3115/3119/3117/3113/972/3123/3127/9308/3108/3118/7494/3109/199/4067	15
B cell	GO:0050863	regulation of T cell activation	17/104	329/18723	3.31526e-12	2.12981e-10	1.6349e-10	3122/3115/3119/3117/3113/972/3123/3127/9308/3108/3118/7494/3109/199/7805/2213/4067	17
B cell	GO:1903039	positive regulation of leukocyte cell-cell adhesion	15/104	239/18723	4.36708e-12	2.723e-10	2.09025e-10	3122/3115/3119/3117/3113/972/3123/3127/9308/3108/3118/7494/3109/199/4067	15
B cell	GO:1903037	regulation of leukocyte cell-cell adhesion	17/104	336/18723	4.63755e-12	2.80903e-10	2.15629e-10	3122/3115/3119/3117/3113/972/3123/3127/9308/3108/3118/7494/3109/199/7805/2213/4067	17
B cell	GO:0002381	immunoglobulin production involved in immunoglobulin-mediated immune response	10/104	70/18723	5.40597e-12	3.18352e-10	2.44375e-10	3122/3115/3119/3117/3113/3123/3127/3108/3118/3109	10
B cell	GO:0002440	production of molecular mediator of immune response	16/104	308/18723	1.40546e-11	7.84099e-10	6.01895e-10	3514/51237/3122/3115/3119/3117/3113/972/3123/3127/3108/3118/7494/3109/7805/2213	16
B cell	GO:0006909	phagocytosis	16/104	308/18723	1.40546e-11	7.84099e-10	6.01895e-10	3538/3514/3539/3500/3502/3493/3503/3507/3501/3394/199/1535/7305/2213/2207/4067	16
B cell	GO:0002377	immunoglobulin production	14/104	216/18723	1.54464e-11	8.39653e-10	6.4454e-10	3514/51237/3122/3115/3119/3117/3113/3123/3127/3108/3118/7494/3109/2213	14
B cell	GO:0007159	leukocyte cell-cell adhesion	17/104	371/18723	2.22469e-11	1.17908e-09	9.05096e-10	3122/3115/3119/3117/3113/972/3123/3127/9308/3108/3118/7494/3109/199/7805/2213/4067	17
B cell	GO:0050670	regulation of lymphocyte proliferation	14/104	225/18723	2.67282e-11	1.38204e-09	1.06089e-09	51237/3115/3113/972/3123/1880/3109/4208/7940/199/7305/2213/4067/952	14
B cell	GO:0032944	regulation of mononuclear cell proliferation	14/104	227/18723	3.00924e-11	1.51895e-09	1.16598e-09	51237/3115/3113/972/3123/1880/3109/4208/7940/199/7305/2213/4067/952	14
B cell	GO:0022407	regulation of cell-cell adhesion	18/104	448/18723	4.71839e-11	2.32628e-09	1.78571e-09	3122/3115/3119/3117/3113/972/3123/3127/9308/3108/3118/7494/3109/199/7805/6688/2213/4067	18
B cell	GO:0022409	positive regulation of cell-cell adhesion	15/104	284/18723	5.09761e-11	2.45612e-09	1.88538e-09	3122/3115/3119/3117/3113/972/3123/3127/9308/3108/3118/7494/3109/199/4067	15
B cell	GO:0046651	lymphocyte proliferation	15/104	288/18723	6.20806e-11	2.92468e-09	2.24507e-09	51237/973/3115/3113/972/3123/1880/3109/4208/7940/199/7305/2213/4067/952	15
B cell	GO:0032943	mononuclear cell proliferation	15/104	291/18723	7.18254e-11	3.31021e-09	2.54101e-09	51237/973/3115/3113/972/3123/1880/3109/4208/7940/199/7305/2213/4067/952	15
B cell	GO:0070663	regulation of leukocyte proliferation	14/104	245/18723	8.32376e-11	3.75455e-09	2.88209e-09	51237/3115/3113/972/3123/1880/3109/4208/7940/199/7305/2213/4067/952	14
B cell	GO:0042742	defense response to bacterium	16/104	350/18723	9.44642e-11	4.17217e-09	3.20267e-09	3538/3514/3539/3500/3502/3493/3503/3512/3507/3501/4069/3394/6039/1535/2207/2896	16
B cell	GO:0006911	phagocytosis, engulfment	11/104	127/18723	1.17932e-10	5.10235e-09	3.9167e-09	3538/3514/3539/3500/3502/3493/3503/3507/3501/199/2213	11
B cell	GO:0099024	plasma membrane invagination	11/104	136/18723	2.47735e-10	1.03254e-08	7.92607e-09	3538/3514/3539/3500/3502/3493/3503/3507/3501/199/2213	11
B cell	GO:0070661	leukocyte proliferation	15/104	318/18723	2.48395e-10	1.03254e-08	7.92607e-09	51237/973/3115/3113/972/3123/1880/3109/4208/7940/199/7305/2213/4067/952	15
B cell	GO:0010324	membrane invagination	11/104	144/18723	4.5859e-10	1.86964e-08	1.43518e-08	3538/3514/3539/3500/3502/3493/3503/3507/3501/199/2213	11
B cell	GO:0002455	humoral immune response mediated by circulating immunoglobulin	10/104	121/18723	1.36497e-09	5.45989e-08	4.19116e-08	3538/3514/3539/3500/3502/3493/3503/3507/3501/2213	10
B cell	GO:0030888	regulation of B cell proliferation	8/104	64/18723	2.36039e-09	9.26672e-08	7.11338e-08	51237/972/1880/4208/7305/2213/4067/952	8
B cell	GO:0042100	B cell proliferation	9/104	99/18723	4.05007e-09	1.56112e-07	1.19836e-07	51237/973/972/1880/4208/7305/2213/4067/952	9
B cell	GO:0002366	leukocyte activation involved in immune response	13/104	275/18723	4.14899e-09	1.57069e-07	1.2057e-07	3122/972/3123/1880/7494/3394/3109/6688/7305/2213/2207/2896/4067	13
B cell	GO:0006910	phagocytosis, recognition	9/104	100/18723	4.43029e-09	1.64776e-07	1.26486e-07	3538/3514/3539/3500/3502/3493/3503/3507/3501	9
B cell	GO:0002263	cell activation involved in immune response	13/104	279/18723	4.93604e-09	1.80421e-07	1.38496e-07	3122/972/3123/1880/7494/3394/3109/6688/7305/2213/2207/2896/4067	13
B cell	GO:0006958	complement activation, classical pathway	9/104	108/18723	8.78194e-09	3.15555e-07	2.42228e-07	3538/3514/3539/3500/3502/3493/3503/3507/3501	9
B cell	GO:1903131	mononuclear cell differentiation	15/104	426/18723	1.33428e-08	4.71444e-07	3.61893e-07	3122/973/972/3123/9308/1880/7494/3394/974/6688/2213/2207/4067/7163/3665	15
B cell	GO:0045785	positive regulation of cell adhesion	15/104	437/18723	1.87263e-08	6.40596e-07	4.91739e-07	3122/3115/3119/3117/3113/972/3123/3127/9308/3108/3118/7494/3109/199/4067	15
B cell	GO:0034976	response to endoplasmic reticulum stress	12/104	256/18723	1.87344e-08	6.40596e-07	4.91739e-07	91319/9709/7494/2213/51465/5770/23753/27230/637/5366/10952/7184	12
B cell	GO:0006956	complement activation	9/104	130/18723	4.46949e-08	1.48926e-06	1.1432e-06	3538/3514/3539/3500/3502/3493/3503/3507/3501	9
B cell	GO:0001819	positive regulation of cytokine production	15/104	467/18723	4.49589e-08	1.48926e-06	1.1432e-06	3115/3113/972/9308/7494/3394/199/7805/5452/1535/7305/4050/2207/23643/3665	15
B cell	GO:0002697	regulation of immune effector process	13/104	339/18723	4.97064e-08	1.62119e-06	1.24447e-06	51237/3122/972/3123/7494/3109/7805/6688/7305/2213/653361/2896/4067	13
B cell	GO:0002285	lymphocyte activation involved in immune response	10/104	194/18723	1.26909e-07	4.07646e-06	3.1292e-06	3122/972/3123/1880/7494/3394/3109/6688/2213/2207	10
B cell	GO:0070665	positive regulation of leukocyte proliferation	9/104	150/18723	1.53651e-07	4.84373e-06	3.71818e-06	3115/3113/972/1880/3109/4208/199/4067/952	9
B cell	GO:0030098	lymphocyte differentiation	13/104	374/18723	1.55365e-07	4.84373e-06	3.71818e-06	3122/973/972/3123/9308/1880/7494/3394/974/6688/2213/2207/7163	13
B cell	GO:0002831	regulation of response to biotic stimulus	12/104	327/18723	2.70566e-07	8.31303e-06	6.3813e-06	3123/1535/6688/7305/2213/653361/2896/4067/330/23643/5770/3665	12
B cell	GO:0002313	mature B cell differentiation involved in immune response	5/104	28/18723	4.26117e-07	1.29053e-05	9.90642e-06	1880/7494/3394/6688/2213	5
B cell	GO:0030970	retrograde protein transport, ER to cytosol	5/104	29/18723	5.12626e-07	1.5094e-05	1.15865e-05	91319/9709/51465/10952/7184	5
B cell	GO:1903513	endoplasmic reticulum to cytosol transport	5/104	29/18723	5.12626e-07	1.5094e-05	1.15865e-05	91319/9709/51465/10952/7184	5
B cell	GO:0002699	positive regulation of immune effector process	10/104	235/18723	7.45841e-07	2.166e-05	1.66268e-05	51237/3122/972/3123/7494/3109/7805/6688/7305/4067	10
B cell	GO:1903706	regulation of hemopoiesis	12/104	367/18723	9.20307e-07	2.63655e-05	2.02389e-05	3122/972/3123/9308/7494/4208/6688/7305/2213/2124/4067/3665	12
B cell	GO:0050671	positive regulation of lymphocyte proliferation	8/104	137/18723	9.55092e-07	2.69973e-05	2.07238e-05	3115/3113/972/1880/3109/4208/199/952	8
B cell	GO:0002695	negative regulation of leukocyte activation	9/104	187/18723	9.90995e-07	2.74309e-05	2.10567e-05	972/3123/7940/7805/6688/7305/2213/2896/4067	9
B cell	GO:0002335	mature B cell differentiation	5/104	33/18723	1.0066e-06	2.74309e-05	2.10567e-05	1880/7494/3394/6688/2213	5
B cell	GO:0032946	positive regulation of mononuclear cell proliferation	8/104	138/18723	1.00925e-06	2.74309e-05	2.10567e-05	3115/3113/972/1880/3109/4208/199/952	8
B cell	GO:0002468	dendritic cell antigen processing and presentation	4/104	15/18723	1.16981e-06	3.13924e-05	2.40976e-05	3122/972/3123/2213	4
B cell	GO:0030183	B cell differentiation	8/104	141/18723	1.18774e-06	3.1475e-05	2.41611e-05	973/1880/7494/3394/974/6688/2213/7163	8
B cell	GO:1905898	positive regulation of response to endoplasmic reticulum stress	5/104	35/18723	1.36476e-06	3.57195e-05	2.74193e-05	9709/7494/2213/5770/5366	5
B cell	GO:0042119	neutrophil activation	5/104	36/18723	1.57791e-06	4.07947e-05	3.13151e-05	6688/7305/2213/2207/2896	5
B cell	GO:0045730	respiratory burst	5/104	37/18723	1.81644e-06	4.63958e-05	3.56146e-05	3493/3512/1535/653361/2896	5
B cell	GO:0060263	regulation of respiratory burst	4/104	17/18723	2.0223e-06	5.1039e-05	3.91789e-05	3493/3512/653361/2896	4
B cell	GO:0050866	negative regulation of cell activation	9/104	210/18723	2.58924e-06	6.45788e-05	4.95724e-05	972/3123/7940/7805/6688/7305/2213/2896/4067	9
B cell	GO:0002286	T cell activation involved in immune response	7/104	114/18723	3.36467e-06	8.29431e-05	6.36694e-05	3122/972/3123/1880/3109/2213/2207	7
B cell	GO:1902105	regulation of leukocyte differentiation	10/104	279/18723	3.49826e-06	8.47354e-05	6.50451e-05	3122/972/3123/9308/7494/7305/2213/2124/4067/3665	10
B cell	GO:0045088	regulation of innate immune response	9/104	218/18723	3.51732e-06	8.47354e-05	6.50451e-05	6688/7305/2213/653361/2896/4067/330/5770/3665	9
B cell	GO:0036230	granulocyte activation	5/104	43/18723	3.90665e-06	9.30572e-05	7.14332e-05	6688/7305/2213/2207/2896	5
B cell	GO:0002274	myeloid leukocyte activation	9/104	223/18723	4.23212e-06	9.969e-05	7.65247e-05	972/199/6688/7305/2213/2207/2896/4067/3460	9
B cell	GO:0002833	positive regulation of response to biotic stimulus	8/104	168/18723	4.40845e-06	0.000102702	7.88371e-05	3123/1535/6688/7305/2896/4067/23643/3665	8
B cell	GO:0008037	cell recognition	9/104	225/18723	4.55115e-06	0.000104874	8.05043e-05	3538/3514/3539/3500/3502/3493/3503/3507/3501	9
B cell	GO:0001895	retina homeostasis	6/104	79/18723	5.08349e-06	0.000115882	8.89538e-05	3514/3502/3493/3512/4069/128338	6
B cell	GO:0001909	leukocyte mediated cytotoxicity	7/104	124/18723	5.88277e-06	0.000132675	0.000101845	3122/3123/1512/6688/7305/2213/57823	7
B cell	GO:0032527	protein exit from endoplasmic reticulum	5/104	48/18723	6.79799e-06	0.000151702	0.000116451	91319/9709/51465/10952/7184	5
B cell	GO:0001906	cell killing	8/104	188/18723	1.00785e-05	0.000222568	0.000170849	3122/3123/4069/1512/6688/7305/2213/57823	8
B cell	GO:0032755	positive regulation of interleukin-6 production	6/104	93/18723	1.30928e-05	0.000286152	0.000219658	972/7494/199/5452/1535/7305	6
B cell	GO:2001243	negative regulation of intrinsic apoptotic signaling pathway	6/104	98/18723	1.76802e-05	0.000382469	0.000293594	972/9709/7494/5770/637/2876	6
B cell	GO:0002862	negative regulation of inflammatory response to antigenic stimulus	4/104	29/18723	1.91728e-05	0.00041057	0.000315164	3123/2213/4067/2876	4
B cell	GO:0002573	myeloid leukocyte differentiation	8/104	208/18723	2.09622e-05	0.000444399	0.000341133	972/3123/1880/6688/7305/2124/4067/3665	8
B cell	GO:0045637	regulation of myeloid cell differentiation	8/104	210/18723	2.24542e-05	0.000471316	0.000361795	972/3123/4208/6688/7305/2124/4067/3665	8
B cell	GO:0051250	negative regulation of lymphocyte activation	7/104	157/18723	2.74161e-05	0.000558171	0.000428467	972/3123/7940/7805/7305/2213/4067	7
B cell	GO:1902107	positive regulation of leukocyte differentiation	7/104	157/18723	2.74161e-05	0.000558171	0.000428467	3122/972/3123/9308/7494/7305/2124	7
B cell	GO:1903708	positive regulation of hemopoiesis	7/104	157/18723	2.74161e-05	0.000558171	0.000428467	3122/972/3123/9308/7494/7305/2124	7
B cell	GO:0042116	macrophage activation	6/104	106/18723	2.76453e-05	0.000558171	0.000428467	972/199/7305/2213/2896/3460	6
B cell	GO:1902235	regulation of endoplasmic reticulum stress-induced intrinsic apoptotic signaling pathway	4/104	32/18723	2.86592e-05	0.000573184	0.000439991	9709/7494/5770/5366	4
B cell	GO:0036503	ERAD pathway	6/104	107/18723	2.91568e-05	0.000577686	0.000443447	91319/9709/51465/23753/10952/7184	6
B cell	GO:1902563	regulation of neutrophil activation	3/104	12/18723	3.53186e-05	0.00069329	0.000532188	6688/2213/2896	3
B cell	GO:2001242	regulation of intrinsic apoptotic signaling pathway	7/104	164/18723	3.62586e-05	0.000705213	0.000541341	972/9709/7494/5770/637/2876/5366	7
B cell	GO:0050869	negative regulation of B cell activation	4/104	34/18723	3.66465e-05	0.000706278	0.000542157	7805/7305/2213/4067	4
B cell	GO:0035967	cellular response to topologically incorrect protein	6/104	116/18723	4.59819e-05	0.000878212	0.000674139	91319/9709/7494/5770/23753/27230	6
B cell	GO:0030099	myeloid cell differentiation	10/104	381/18723	5.16524e-05	0.000977705	0.000750513	972/3123/1880/3394/4208/6688/7305/2124/4067/3665	10
B cell	GO:0002761	regulation of myeloid leukocyte differentiation	6/104	120/18723	5.5602e-05	0.00104315	0.000800752	972/3123/7305/2124/4067/3665	6
B cell	GO:0030968	endoplasmic reticulum unfolded protein response	5/104	74/18723	5.70451e-05	0.00106084	0.000814328	91319/9709/7494/5770/27230	5
B cell	GO:0002224	toll-like receptor signaling pathway	6/104	121/18723	5.8242e-05	0.00107368	0.000824184	1535/1520/4067/330/23643/3665	6
B cell	GO:0071216	cellular response to biotic stimulus	8/104	246/18723	6.89415e-05	0.00125997	0.000967183	7494/3394/4208/6688/2213/4067/23643/637	8
B cell	GO:0030890	positive regulation of B cell proliferation	4/104	42/18723	8.54819e-05	0.0015489	0.00118898	972/1880/4208/952	4
B cell	GO:0001910	regulation of leukocyte mediated cytotoxicity	5/104	82/18723	9.32897e-05	0.00163081	0.00125185	3122/3123/6688/7305/2213	5
B cell	GO:0002312	B cell activation involved in immune response	5/104	82/18723	9.32897e-05	0.00163081	0.00125185	1880/7494/3394/6688/2213	5
B cell	GO:1905897	regulation of response to endoplasmic reticulum stress	5/104	82/18723	9.32897e-05	0.00163081	0.00125185	9709/7494/2213/5770/5366	5
B cell	GO:0030217	T cell differentiation	8/104	257/18723	9.35141e-05	0.00163081	0.00125185	3122/972/3123/9308/1880/7494/6688/2207	8
B cell	GO:0002861	regulation of inflammatory response to antigenic stimulus	4/104	43/18723	9.38485e-05	0.00163081	0.00125185	3123/2213/4067/2876	4
B cell	GO:0050672	negative regulation of lymphocyte proliferation	5/104	83/18723	9.88352e-05	0.0017035	0.00130765	3123/7940/7305/2213/4067	5
B cell	GO:0032945	negative regulation of mononuclear cell proliferation	5/104	84/18723	0.000104631	0.00178884	0.00137316	3123/7940/7305/2213/4067	5
B cell	GO:0030433	ubiquitin-dependent ERAD pathway	5/104	85/18723	0.000110683	0.00187719	0.00144098	91319/9709/51465/10952/7184	5
B cell	GO:0001776	leukocyte homeostasis	5/104	87/18723	0.000123592	0.00207949	0.00159627	972/1880/4208/4067/5366	5
B cell	GO:0001894	tissue homeostasis	8/104	268/18723	0.000124948	0.00208575	0.00160107	3514/3502/3493/3512/4069/1512/128338/952	8
B cell	GO:0002283	neutrophil activation involved in immune response	3/104	18/18723	0.000127859	0.00210126	0.00161298	6688/7305/2207	3
B cell	GO:0030889	negative regulation of B cell proliferation	3/104	18/18723	0.000127859	0.00210126	0.00161298	7305/2213/4067	3
B cell	GO:0001774	microglial cell activation	4/104	47/18723	0.000133349	0.00215801	0.00165654	199/7305/2896/3460	4
B cell	GO:0097028	dendritic cell differentiation	4/104	47/18723	0.000133349	0.00215801	0.00165654	3394/6688/2213/4067	4
B cell	GO:0070664	negative regulation of leukocyte proliferation	5/104	90/18723	0.000145083	0.00233012	0.00178866	3123/7940/7305/2213/4067	5
B cell	GO:0002683	negative regulation of immune system process	10/104	434/18723	0.000151212	0.0023826	0.00182895	972/3123/7940/7805/6688/7305/2213/2896/4067/2876	10
B cell	GO:0033194	response to hydroperoxide	3/104	19/18723	0.000151221	0.0023826	0.00182895	199/952/2876	3
B cell	GO:0002275	myeloid cell activation involved in immune response	5/104	91/18723	0.000152846	0.0023826	0.00182895	6688/7305/2207/2896/4067	5
B cell	GO:0045582	positive regulation of T cell differentiation	5/104	91/18723	0.000152846	0.0023826	0.00182895	3122/972/3123/9308/7494	5
B cell	GO:0001913	T cell mediated cytotoxicity	4/104	49/18723	0.000157059	0.0024304	0.00186564	3122/3123/1512/2213	4
B cell	GO:2001233	regulation of apoptotic signaling pathway	9/104	356/18723	0.000164971	0.00253389	0.00194508	972/9709/7494/1512/5770/637/2876/81618/5366	9
B cell	GO:0043281	regulation of cysteine-type endopeptidase activity involved in apoptotic process	7/104	209/18723	0.000166137	0.00253389	0.00194508	9709/1512/7805/330/637/2876/5366	7
B cell	GO:1902236	negative regulation of endoplasmic reticulum stress-induced intrinsic apoptotic signaling pathway	3/104	20/18723	0.00017719	0.00268316	0.00205966	9709/7494/5770	3
B cell	GO:0006457	protein folding	7/104	212/18723	0.00018136	0.00272683	0.00209319	972/51303/2896/23753/2286/10549/7184	7
B cell	GO:0034620	cellular response to unfolded protein	5/104	96/18723	0.000196541	0.00293428	0.00225243	91319/9709/7494/5770/27230	5
B cell	GO:0097193	intrinsic apoptotic signaling pathway	8/104	288/18723	0.000204403	0.00302569	0.0023226	972/9709/7494/597/5770/637/2876/5366	8
B cell	GO:0045655	regulation of monocyte differentiation	3/104	21/18723	0.000205888	0.00302569	0.0023226	972/3123/3665	3
B cell	GO:0009615	response to virus	9/104	367/18723	0.000206946	0.00302569	0.0023226	6039/5452/11040/330/3460/3669/3665/10577/5366	9
B cell	GO:0031341	regulation of cell killing	5/104	99/18723	0.000226976	0.00329581	0.00252995	3122/3123/6688/7305/2213	5
B cell	GO:0071219	cellular response to molecule of bacterial origin	7/104	221/18723	0.000233927	0.00337365	0.0025897	7494/3394/4208/6688/2213/4067/23643	7
B cell	GO:0035966	response to topologically incorrect protein	6/104	159/18723	0.000260875	0.0037351	0.00286716	91319/9709/7494/5770/23753/27230	6
B cell	GO:0001912	positive regulation of leukocyte mediated cytotoxicity	4/104	56/18723	0.000264276	0.0037351	0.00286716	3122/3123/6688/7305	4
B cell	GO:0002886	regulation of myeloid leukocyte mediated immunity	4/104	56/18723	0.000264276	0.0037351	0.00286716	6688/7305/2213/4067	4
B cell	GO:0045621	positive regulation of lymphocyte differentiation	5/104	104/18723	0.000285517	0.00400859	0.0030771	3122/972/3123/9308/7494	5
B cell	GO:0002763	positive regulation of myeloid leukocyte differentiation	4/104	58/18723	0.00030269	0.00422173	0.00324071	972/3123/7305/2124	4
B cell	GO:0032635	interleukin-6 production	6/104	165/18723	0.000318316	0.00438201	0.00336375	972/7494/199/5452/1535/7305	6
B cell	GO:0032675	regulation of interleukin-6 production	6/104	165/18723	0.000318316	0.00438201	0.00336375	972/7494/199/5452/1535/7305	6
B cell	GO:2000116	regulation of cysteine-type endopeptidase activity	7/104	235/18723	0.000339534	0.00464395	0.00356482	9709/1512/7805/330/637/2876/5366	7
B cell	GO:0019731	antibacterial humoral response	4/104	60/18723	0.000344952	0.00468781	0.00359849	3493/3512/3507/6039	4
B cell	GO:0003094	glomerular filtration	3/104	25/18723	0.000350344	0.00473077	0.00363146	3493/3512/1535	3
B cell	GO:0060249	anatomical structure homeostasis	8/104	314/18723	0.000365597	0.00490548	0.00376558	3514/3502/3493/3512/4069/1512/128338/952	8
B cell	GO:0002260	lymphocyte homeostasis	4/104	62/18723	0.000391279	0.00513023	0.0039381	972/4208/4067/5366	4
B cell	GO:0032613	interleukin-10 production	4/104	62/18723	0.000391279	0.00513023	0.0039381	3123/9308/7305/2213	4
B cell	GO:0032653	regulation of interleukin-10 production	4/104	62/18723	0.000391279	0.00513023	0.0039381	3123/9308/7305/2213	4
B cell	GO:0019883	antigen processing and presentation of endogenous antigen	3/104	26/18723	0.000394447	0.00513023	0.0039381	3122/972/3123	3
B cell	GO:0097205	renal filtration	3/104	26/18723	0.000394447	0.00513023	0.0039381	3493/3512/1535	3
B cell	GO:0002221	pattern recognition receptor signaling pathway	6/104	172/18723	0.00039739	0.00513622	0.0039427	1535/1520/4067/330/23643/3665	6
B cell	GO:0032609	interferon-gamma production	5/104	112/18723	0.000402176	0.00513622	0.0039427	3115/3113/3123/3394/7805	5
B cell	GO:0032649	regulation of interferon-gamma production	5/104	112/18723	0.000402176	0.00513622	0.0039427	3115/3113/3123/3394/7805	5
B cell	GO:0031343	positive regulation of cell killing	4/104	63/18723	0.000416035	0.00524997	0.00403002	3122/3123/6688/7305	4
B cell	GO:0070059	intrinsic apoptotic signaling pathway in response to endoplasmic reticulum stress	4/104	63/18723	0.000416035	0.00524997	0.00403002	9709/7494/5770/5366	4
B cell	GO:0038094	Fc-gamma receptor signaling pathway	3/104	28/18723	0.000493011	0.00618452	0.0047474	2213/2207/4067	3
B cell	GO:0061077	chaperone-mediated protein folding	4/104	67/18723	0.000526323	0.00656356	0.00503836	972/51303/23753/2286	4
B cell	GO:0019730	antimicrobial humoral response	5/104	122/18723	0.000594831	0.00737451	0.00566087	3493/3512/3507/4069/6039	5
B cell	GO:0050852	T cell receptor signaling pathway	5/104	123/18723	0.000617331	0.00760896	0.00584084	3115/3119/3123/7805/9473	5
B cell	GO:0032103	positive regulation of response to external stimulus	9/104	427/18723	0.0006234	0.00763935	0.00586417	972/199/1535/6688/7305/2896/4067/23643/3665	9
B cell	GO:0001782	B cell homeostasis	3/104	31/18723	0.000668331	0.00814288	0.0062507	972/4208/4067	3
B cell	GO:0043372	positive regulation of CD4-positive, alpha-beta T cell differentiation	3/104	32/18723	0.000734504	0.00889799	0.00683034	3122/3123/9308	3
B cell	GO:0050777	negative regulation of immune response	6/104	194/18723	0.000749363	0.00902642	0.00692892	3123/6688/2213/2896/4067/2876	6
B cell	GO:0002437	inflammatory response to antigenic stimulus	4/104	74/18723	0.000766985	0.00918649	0.00705179	3123/2213/4067/2876	4
B cell	GO:0002431	Fc receptor mediated stimulatory signaling pathway	3/104	33/18723	0.000804707	0.00935236	0.00717912	2213/2207/4067	3
B cell	GO:0032633	interleukin-4 production	3/104	33/18723	0.000804707	0.00935236	0.00717912	3123/9308/2207	3
B cell	GO:0032673	regulation of interleukin-4 production	3/104	33/18723	0.000804707	0.00935236	0.00717912	3123/9308/2207	3
B cell	GO:0002292	T cell differentiation involved in immune response	4/104	75/18723	0.000806767	0.00935236	0.00717912	3122/3123/1880/2207	4
B cell	GO:0034121	regulation of toll-like receptor signaling pathway	4/104	75/18723	0.000806767	0.00935236	0.00717912	1535/4067/330/3665	4
B cell	GO:0048872	homeostasis of number of cells	7/104	272/18723	0.000809737	0.00935236	0.00717912	972/1880/4208/6688/4067/5366/6218	7
B cell	GO:0010952	positive regulation of peptidase activity	6/104	197/18723	0.000811714	0.00935236	0.00717912	1512/7805/2896/4067/637/5366	6
B cell	GO:0070997	neuron death	8/104	361/18723	0.000912092	0.0104521	0.00802329	4208/7305/2213/2896/1522/637/2876/5966	8
B cell	GO:0031349	positive regulation of defense response	7/104	278/18723	0.000919769	0.0104834	0.00804733	4208/1535/6688/7305/2896/4067/3665	7
B cell	GO:0006919	activation of cysteine-type endopeptidase activity involved in apoptotic process	4/104	78/18723	0.000934839	0.0105982	0.00813544	1512/7805/637/5366	4
B cell	GO:0045454	cell redox homeostasis	3/104	35/18723	0.000957583	0.0107983	0.00828904	10549/2876/7295	3
B cell	GO:0006986	response to unfolded protein	5/104	137/18723	0.001004	0.0112618	0.00864482	91319/9709/7494/5770/27230	5
B cell	GO:0030224	monocyte differentiation	3/104	36/18723	0.00104044	0.0116091	0.00891147	972/3123/3665	3
B cell	GO:0052547	regulation of peptidase activity	9/104	461/18723	0.00107046	0.0118816	0.00912063	9709/1512/7805/2896/4067/330/637/2876/5366	9
B cell	GO:2000106	regulation of leukocyte apoptotic process	4/104	81/18723	0.0010766	0.0118874	0.0091251	972/4208/4067/3665	4
B cell	GO:0071222	cellular response to lipopolysaccharide	6/104	209/18723	0.00110215	0.0121065	0.00929329	7494/3394/4208/6688/4067/23643	6
B cell	GO:0008625	extrinsic apoptotic signaling pathway via death domain receptors	4/104	82/18723	0.00112702	0.0123159	0.00945402	6688/637/2876/5366	4
B cell	GO:0034341	response to interferon-gamma	5/104	141/18723	0.00114173	0.0124126	0.00952828	3113/972/3394/199/3460	5
B cell	GO:0043367	CD4-positive, alpha-beta T cell differentiation	4/104	83/18723	0.00117908	0.0126886	0.00974011	3122/3123/9308/1880	4
B cell	GO:0048678	response to axon injury	4/104	83/18723	0.00117908	0.0126886	0.00974011	199/7305/2896/4067	4
B cell	GO:0001914	regulation of T cell mediated cytotoxicity	3/104	39/18723	0.00131576	0.0139471	0.0107061	3122/3123/2213	3
B cell	GO:0002347	response to tumor cell	3/104	39/18723	0.00131576	0.0139471	0.0107061	3123/7805/6688	3
B cell	GO:2000516	positive regulation of CD4-positive, alpha-beta T cell activation	3/104	39/18723	0.00131576	0.0139471	0.0107061	3122/3123/9308	3
B cell	GO:0045580	regulation of T cell differentiation	5/104	146/18723	0.00133302	0.0139499	0.0107083	3122/972/3123/9308/7494	5
B cell	GO:0002887	negative regulation of myeloid leukocyte mediated immunity	2/104	10/18723	0.00133577	0.0139499	0.0107083	6688/2213	2
B cell	GO:0070862	negative regulation of protein exit from endoplasmic reticulum	2/104	10/18723	0.00133577	0.0139499	0.0107083	91319/51465	2
B cell	GO:0097191	extrinsic apoptotic signaling pathway	6/104	219/18723	0.00140016	0.0145507	0.0111695	6688/597/637/2876/81618/5366	6
B cell	GO:0010543	regulation of platelet activation	3/104	40/18723	0.00141674	0.0146511	0.0112466	5341/2207/4067	3
B cell	GO:0032735	positive regulation of interleukin-12 production	3/104	41/18723	0.00152245	0.0156679	0.0120271	3394/7805/4050	3
B cell	GO:2001234	negative regulation of apoptotic signaling pathway	6/104	224/18723	0.00157048	0.0159536	0.0122464	972/9709/7494/5770/637/2876	6
B cell	GO:0002357	defense response to tumor cell	2/104	11/18723	0.0016267	0.0159536	0.0122464	7805/6688	2
B cell	GO:0002604	regulation of dendritic cell antigen processing and presentation	2/104	11/18723	0.0016267	0.0159536	0.0122464	972/2213	2
B cell	GO:0045657	positive regulation of monocyte differentiation	2/104	11/18723	0.0016267	0.0159536	0.0122464	972/3123	2
B cell	GO:0046598	positive regulation of viral entry into host cell	2/104	11/18723	0.0016267	0.0159536	0.0122464	972/3123	2
B cell	GO:0071888	macrophage apoptotic process	2/104	11/18723	0.0016267	0.0159536	0.0122464	4208/3665	2
B cell	GO:0075294	positive regulation by symbiont of entry into host	2/104	11/18723	0.0016267	0.0159536	0.0122464	972/3123	2
B cell	GO:1900426	positive regulation of defense response to bacterium	2/104	11/18723	0.0016267	0.0159536	0.0122464	1535/2896	2
B cell	GO:2000644	regulation of receptor catabolic process	2/104	11/18723	0.0016267	0.0159536	0.0122464	7805/5770	2
B cell	GO:0045047	protein targeting to ER	3/104	42/18723	0.00163299	0.0159536	0.0122464	9709/60559/10952	3
B cell	GO:0090317	negative regulation of intracellular protein transport	3/104	42/18723	0.00163299	0.0159536	0.0122464	91319/51465/7295	3
B cell	GO:0002703	regulation of leukocyte mediated immunity	6/104	226/18723	0.00164285	0.0159764	0.0122639	3122/3123/6688/7305/2213/4067	6
B cell	GO:0030595	leukocyte chemotaxis	6/104	230/18723	0.0017952	0.0173782	0.01334	972/1880/199/6688/2207/4067	6
B cell	GO:0042554	superoxide anion generation	3/104	44/18723	0.00186884	0.0179273	0.0137615	1535/7305/653361	3
B cell	GO:1903573	negative regulation of response to endoplasmic reticulum stress	3/104	44/18723	0.00186884	0.0179273	0.0137615	9709/7494/5770	3
B cell	GO:0043301	negative regulation of leukocyte degranulation	2/104	12/18723	0.00194497	0.0183259	0.0140675	6688/2213	2
B cell	GO:0043380	regulation of memory T cell differentiation	2/104	12/18723	0.00194497	0.0183259	0.0140675	3122/3123	2
B cell	GO:0060907	positive regulation of macrophage cytokine production	2/104	12/18723	0.00194497	0.0183259	0.0140675	972/7805	2
B cell	GO:1905245	regulation of aspartic-type peptidase activity	2/104	12/18723	0.00194497	0.0183259	0.0140675	2896/4067	2
B cell	GO:2000273	positive regulation of signaling receptor activity	3/104	45/18723	0.0019943	0.0187076	0.0143604	374/653361/3460	3
B cell	GO:1901216	positive regulation of neuron death	4/104	97/18723	0.00209532	0.0195686	0.0150214	7305/2213/2896/1522	4
B cell	GO:0043300	regulation of leukocyte degranulation	3/104	46/18723	0.00212489	0.0196715	0.0151003	6688/2213/4067	3
B cell	GO:0072599	establishment of protein localization to endoplasmic reticulum	3/104	46/18723	0.00212489	0.0196715	0.0151003	9709/60559/10952	3
B cell	GO:0072593	reactive oxygen species metabolic process	6/104	239/18723	0.00217707	0.0200669	0.0154039	1535/7305/653361/10549/2876/5366	6
B cell	GO:0002700	regulation of production of molecular mediator of immune response	5/104	164/18723	0.00222108	0.0203839	0.0156473	51237/972/7494/7805/2213	5
B cell	GO:0002444	myeloid leukocyte mediated immunity	4/104	99/18723	0.00225731	0.0205738	0.015793	6688/7305/2213/4067	4
B cell	GO:0034135	regulation of toll-like receptor 2 signaling pathway	2/104	13/18723	0.00229029	0.0205738	0.015793	1535/4067	2
B cell	GO:0043379	memory T cell differentiation	2/104	13/18723	0.00229029	0.0205738	0.015793	3122/3123	2
B cell	GO:0045741	positive regulation of epidermal growth factor-activated receptor activity	2/104	13/18723	0.00229029	0.0205738	0.015793	374/653361	2
B cell	GO:1900103	positive regulation of endoplasmic reticulum unfolded protein response	2/104	13/18723	0.00229029	0.0205738	0.015793	7494/5770	2
B cell	GO:0090199	regulation of release of cytochrome c from mitochondria	3/104	48/18723	0.00240173	0.0213936	0.0164223	637/2876/5366	3
B cell	GO:2001238	positive regulation of extrinsic apoptotic signaling pathway	3/104	48/18723	0.00240173	0.0213936	0.0164223	637/81618/5366	3
B cell	GO:0042102	positive regulation of T cell proliferation	4/104	101/18723	0.00242773	0.0215347	0.0165306	3115/3113/3109/199	4
B cell	GO:0051402	neuron apoptotic process	6/104	246/18723	0.00251422	0.0221339	0.0169906	4208/7305/2896/1522/637/2876	6
B cell	GO:0035710	CD4-positive, alpha-beta T cell activation	4/104	102/18723	0.00251617	0.0221339	0.0169906	3122/3123/9308/1880	4
B cell	GO:0045639	positive regulation of myeloid cell differentiation	4/104	103/18723	0.0026068	0.0228365	0.0175299	972/3123/7305/2124	4
B cell	GO:0042129	regulation of T cell proliferation	5/104	171/18723	0.00266197	0.0229437	0.0176122	3115/3113/3123/3109/199	5
B cell	GO:0006465	signal peptide processing	2/104	14/18723	0.00266234	0.0229437	0.0176122	90701/60559	2
B cell	GO:0090715	immunological memory formation process	2/104	14/18723	0.00266234	0.0229437	0.0176122	3122/3123	2
B cell	GO:1904152	regulation of retrograde protein transport, ER to cytosol	2/104	14/18723	0.00266234	0.0229437	0.0176122	91319/51465	2
B cell	GO:0001961	positive regulation of cytokine-mediated signaling pathway	3/104	50/18723	0.00269992	0.0229872	0.0176456	972/7805/3665	3
B cell	GO:0038093	Fc receptor signaling pathway	3/104	50/18723	0.00269992	0.0229872	0.0176456	2213/2207/4067	3
B cell	GO:0046638	positive regulation of alpha-beta T cell differentiation	3/104	50/18723	0.00269992	0.0229872	0.0176456	3122/3123/9308	3
B cell	GO:0062207	regulation of pattern recognition receptor signaling pathway	4/104	105/18723	0.00279475	0.0236394	0.0181462	1535/4067/330/3665	4
B cell	GO:0010469	regulation of signaling receptor activity	5/104	173/18723	0.00279881	0.0236394	0.0181462	374/4208/2213/653361/3460	5
B cell	GO:0052548	regulation of endopeptidase activity	8/104	432/18723	0.00281634	0.023693	0.0181874	9709/1512/7805/4067/330/637/2876/5366	8
B cell	GO:0043370	regulation of CD4-positive, alpha-beta T cell differentiation	3/104	51/18723	0.00285718	0.0239416	0.0183782	3122/3123/9308	3
B cell	GO:0045619	regulation of lymphocyte differentiation	5/104	174/18723	0.00286911	0.0239469	0.0183823	3122/972/3123/9308/7494	5
B cell	GO:0046620	regulation of organ growth	4/104	106/18723	0.00289212	0.0239504	0.0183849	4208/10409/27230/5997	4
B cell	GO:0071887	leukocyte apoptotic process	4/104	106/18723	0.00289212	0.0239504	0.0183849	972/4208/4067/3665	4
B cell	GO:0050728	negative regulation of inflammatory response	5/104	176/18723	0.00301354	0.0248588	0.0190823	3123/2213/2896/4067/2876	5
B cell	GO:0002679	respiratory burst involved in defense response	2/104	15/18723	0.00306083	0.0250539	0.019232	653361/2896	2
B cell	GO:0045346	regulation of MHC class II biosynthetic process	2/104	15/18723	0.00306083	0.0250539	0.019232	7494/6688	2
B cell	GO:0002456	T cell mediated immunity	4/104	109/18723	0.00319811	0.0260769	0.0200173	3122/3123/1512/2213	4
B cell	GO:0010950	positive regulation of endopeptidase activity	5/104	179/18723	0.00323994	0.0263168	0.0202015	1512/7805/4067/637/5366	5
B cell	GO:0003014	renal system process	4/104	110/18723	0.00330483	0.0267414	0.0205274	3493/3512/1535/6446	4
B cell	GO:0006968	cellular defense response	3/104	54/18723	0.00336243	0.027104	0.0208057	7305/653361/23643	3
B cell	GO:0045342	MHC class II biosynthetic process	2/104	16/18723	0.00348545	0.0279892	0.0214853	7494/6688	2
B cell	GO:0046632	alpha-beta T cell differentiation	4/104	112/18723	0.00352549	0.0282039	0.0216501	3122/3123/9308/1880	4
B cell	GO:0061098	positive regulation of protein tyrosine kinase activity	3/104	55/18723	0.00354219	0.028231	0.0216709	374/653361/5770	3
B cell	GO:0002819	regulation of adaptive immune response	5/104	183/18723	0.00356057	0.0282712	0.0217017	3122/3123/4208/2213/3665	5
B cell	GO:0051607	defense response to virus	6/104	265/18723	0.00362775	0.0285904	0.0219468	6039/330/3460/3669/3665/5366	6
B cell	GO:0140546	defense response to symbiont	6/104	265/18723	0.00362775	0.0285904	0.0219468	6039/330/3460/3669/3665/5366	6
B cell	GO:0046622	positive regulation of organ growth	3/104	56/18723	0.00372774	0.0292696	0.0224682	4208/10409/27230	3
B cell	GO:0043123	positive regulation of I-kappaB kinase/NF-kappaB signaling	5/104	186/18723	0.00381557	0.0298487	0.0229127	972/3123/11040/330/5966	5
B cell	GO:0060760	positive regulation of response to cytokine stimulus	3/104	57/18723	0.00391911	0.0301233	0.0231234	972/7805/3665	3
B cell	GO:0010934	macrophage cytokine production	2/104	17/18723	0.00393592	0.0301233	0.0231234	972/7805	2
B cell	GO:0010935	regulation of macrophage cytokine production	2/104	17/18723	0.00393592	0.0301233	0.0231234	972/7805	2
B cell	GO:0045591	positive regulation of regulatory T cell differentiation	2/104	17/18723	0.00393592	0.0301233	0.0231234	3122/3123	2
B cell	GO:0090713	immunological memory process	2/104	17/18723	0.00393592	0.0301233	0.0231234	3122/3123	2
B cell	GO:0097067	cellular response to thyroid hormone stimulus	2/104	17/18723	0.00393592	0.0301233	0.0231234	1512/1520	2
B cell	GO:0018208	peptidyl-proline modification	3/104	58/18723	0.00411637	0.0308677	0.0236949	51303/2286/10549	3
B cell	GO:0032387	negative regulation of intracellular transport	3/104	58/18723	0.00411637	0.0308677	0.0236949	91319/51465/7295	3
B cell	GO:0042743	hydrogen peroxide metabolic process	3/104	58/18723	0.00411637	0.0308677	0.0236949	1535/10549/2876	3
B cell	GO:0043525	positive regulation of neuron apoptotic process	3/104	58/18723	0.00411637	0.0308677	0.0236949	7305/2896/1522	3
B cell	GO:0002702	positive regulation of production of molecular mediator of immune response	4/104	117/18723	0.00412055	0.0308677	0.0236949	51237/972/7494/7805	4
B cell	GO:1903828	negative regulation of cellular protein localization	4/104	117/18723	0.00412055	0.0308677	0.0236949	91319/6688/51465/7295	4
B cell	GO:0002237	response to molecule of bacterial origin	7/104	363/18723	0.0041369	0.0308811	0.0237052	7494/3394/4208/6688/2213/4067/23643	7
B cell	GO:0071346	cellular response to interferon-gamma	4/104	118/18723	0.00424721	0.0315932	0.0242518	3113/3394/199/3460	4
B cell	GO:0001836	release of cytochrome c from mitochondria	3/104	59/18723	0.00431957	0.0319076	0.0244931	637/2876/5366	3
B cell	GO:0043407	negative regulation of MAP kinase activity	3/104	59/18723	0.00431957	0.0319076	0.0244931	4067/5770/5997	3
B cell	GO:0002223	stimulatory C-type lectin receptor signaling pathway	2/104	18/18723	0.00441192	0.0320318	0.0245884	7305/4067	2
B cell	GO:0034134	toll-like receptor 2 signaling pathway	2/104	18/18723	0.00441192	0.0320318	0.0245884	1535/4067	2
B cell	GO:1900424	regulation of defense response to bacterium	2/104	18/18723	0.00441192	0.0320318	0.0245884	1535/2896	2
B cell	GO:1990840	response to lectin	2/104	18/18723	0.00441192	0.0320318	0.0245884	7305/4067	2
B cell	GO:1990858	cellular response to lectin	2/104	18/18723	0.00441192	0.0320318	0.0245884	7305/4067	2
B cell	GO:0050731	positive regulation of peptidyl-tyrosine phosphorylation	5/104	193/18723	0.00446114	0.0322786	0.0247779	972/374/653361/4067/5770	5
B cell	GO:0031663	lipopolysaccharide-mediated signaling pathway	3/104	60/18723	0.00452876	0.0326564	0.0250679	6688/4067/23643	3
B cell	GO:0051051	negative regulation of transport	8/104	470/18723	0.00467994	0.0336321	0.0258169	972/91319/6688/2213/51465/5997/4946/7295	8
B cell	GO:0045862	positive regulation of proteolysis	7/104	372/18723	0.00472314	0.0337795	0.0259301	9709/1512/7805/2896/4067/637/5366	7
B cell	GO:0043030	regulation of macrophage activation	3/104	61/18723	0.00474399	0.0337795	0.0259301	972/2213/2896	3
B cell	GO:0022408	negative regulation of cell-cell adhesion	5/104	196/18723	0.00476034	0.0337795	0.0259301	972/3123/7805/6688/2213	5
B cell	GO:0002688	regulation of leukocyte chemotaxis	4/104	122/18723	0.00478012	0.0337795	0.0259301	972/199/6688/4067	4
B cell	GO:0050868	negative regulation of T cell activation	4/104	122/18723	0.00478012	0.0337795	0.0259301	972/3123/7805/2213	4
B cell	GO:0019221	cytokine-mediated signaling pathway	8/104	472/18723	0.0047993	0.0338024	0.0259476	972/7805/6688/2207/330/3460/5770/3665	8
B cell	GO:0007249	I-kappaB kinase/NF-kappaB signaling	6/104	281/18723	0.00482032	0.033818	0.0259596	972/3123/11040/330/10549/5966	6
B cell	GO:0002281	macrophage activation involved in immune response	2/104	19/18723	0.00491318	0.033818	0.0259596	7305/2896	2
B cell	GO:0002483	antigen processing and presentation of endogenous peptide antigen	2/104	19/18723	0.00491318	0.033818	0.0259596	3122/3123	2
B cell	GO:0002888	positive regulation of myeloid leukocyte mediated immunity	2/104	19/18723	0.00491318	0.033818	0.0259596	6688/7305	2
B cell	GO:0002902	regulation of B cell apoptotic process	2/104	19/18723	0.00491318	0.033818	0.0259596	972/4067	2
B cell	GO:0036498	IRE1-mediated unfolded protein response	2/104	19/18723	0.00491318	0.033818	0.0259596	7494/5770	2
B cell	GO:0043031	negative regulation of macrophage activation	2/104	19/18723	0.00491318	0.033818	0.0259596	2213/2896	2
B cell	GO:0032615	interleukin-12 production	3/104	62/18723	0.00496532	0.0339564	0.0260658	3394/7805/4050	3
B cell	GO:0032655	regulation of interleukin-12 production	3/104	62/18723	0.00496532	0.0339564	0.0260658	3394/7805/4050	3
B cell	GO:0042098	T cell proliferation	5/104	199/18723	0.00507354	0.0345849	0.0265483	3115/3113/3123/3109/199	5
B cell	GO:0050854	regulation of antigen receptor-mediated signaling pathway	3/104	63/18723	0.00519278	0.0352843	0.0270852	7805/2213/4067	3
B cell	GO:0043410	positive regulation of MAPK cascade	8/104	480/18723	0.00530034	0.0359001	0.0275579	972/3123/1880/7805/6688/2213/653361/5770	8
B cell	GO:2001235	positive regulation of apoptotic signaling pathway	4/104	126/18723	0.00535628	0.0361634	0.02776	1512/637/81618/5366	4
B cell	GO:0002577	regulation of antigen processing and presentation	2/104	20/18723	0.0054394	0.0364922	0.0280124	972/2213	2
B cell	GO:0032930	positive regulation of superoxide anion generation	2/104	20/18723	0.0054394	0.0364922	0.0280124	1535/7305	2
B cell	GO:0070304	positive regulation of stress-activated protein kinase signaling cascade	4/104	128/18723	0.00566105	0.0378594	0.0290619	6688/2213/653361/4067	4
B cell	GO:0050727	regulation of inflammatory response	7/104	386/18723	0.00575725	0.0383816	0.0294628	3123/2213/653361/2896/4067/330/2876	7
B cell	GO:0043280	positive regulation of cysteine-type endopeptidase activity involved in apoptotic process	4/104	129/18723	0.00581769	0.038663	0.0296788	1512/7805/637/5366	4
B cell	GO:0042093	T-helper cell differentiation	3/104	66/18723	0.00591247	0.0390481	0.0299744	3122/3123/1880	3
B cell	GO:0050766	positive regulation of phagocytosis	3/104	66/18723	0.00591247	0.0390481	0.0299744	1535/2213/2207	3
B cell	GO:0010498	proteasomal protein catabolic process	8/104	490/18723	0.00598198	0.0390752	0.0299952	91319/9709/51465/23753/2876/5366/10952/7184	8
B cell	GO:0051604	protein maturation	6/104	294/18723	0.00598426	0.0390752	0.0299952	90701/1512/1520/60559/1522/10549	6
B cell	GO:0006925	inflammatory cell apoptotic process	2/104	21/18723	0.0059903	0.0390752	0.0299952	4208/3665	2
B cell	GO:0061081	positive regulation of myeloid leukocyte cytokine production involved in immune response	2/104	21/18723	0.0059903	0.0390752	0.0299952	972/7805	2
B cell	GO:0045089	positive regulation of innate immune response	4/104	131/18723	0.0061396	0.0398466	0.0305873	6688/7305/4067/3665	4
B cell	GO:0046635	positive regulation of alpha-beta T cell activation	3/104	67/18723	0.00616495	0.0398466	0.0305873	3122/3123/9308	3
B cell	GO:2000514	regulation of CD4-positive, alpha-beta T cell activation	3/104	67/18723	0.00616495	0.0398466	0.0305873	3122/3123/9308	3
B cell	GO:0002294	CD4-positive, alpha-beta T cell differentiation involved in immune response	3/104	68/18723	0.00642378	0.0412679	0.0316784	3122/3123/1880	3
B cell	GO:0046637	regulation of alpha-beta T cell differentiation	3/104	68/18723	0.00642378	0.0412679	0.0316784	3122/3123/9308	3
B cell	GO:0002220	innate immune response activating cell surface receptor signaling pathway	2/104	22/18723	0.00656559	0.0419248	0.0321826	7305/4067	2
B cell	GO:0032693	negative regulation of interleukin-10 production	2/104	22/18723	0.00656559	0.0419248	0.0321826	7305/2213	2
B cell	GO:0002705	positive regulation of leukocyte mediated immunity	4/104	134/18723	0.00664436	0.0423004	0.0324709	3122/3123/6688/7305	4
B cell	GO:0002287	alpha-beta T cell activation involved in immune response	3/104	69/18723	0.00668902	0.0423305	0.032494	3122/3123/1880	3
B cell	GO:0002293	alpha-beta T cell differentiation involved in immune response	3/104	69/18723	0.00668902	0.0423305	0.032494	3122/3123/1880	3
B cell	GO:0002758	innate immune response-activating signal transduction	2/104	23/18723	0.00716498	0.0446758	0.0342943	7305/4067	2
B cell	GO:0003081	regulation of systemic arterial blood pressure by renin-angiotensin	2/104	23/18723	0.00716498	0.0446758	0.0342943	1535/1522	2
B cell	GO:0018279	protein N-linked glycosylation via asparagine	2/104	23/18723	0.00716498	0.0446758	0.0342943	91319/51465	2
B cell	GO:0060396	growth hormone receptor signaling pathway	2/104	23/18723	0.00716498	0.0446758	0.0342943	4067/5770	2
B cell	GO:1903306	negative regulation of regulated secretory pathway	2/104	23/18723	0.00716498	0.0446758	0.0342943	6688/2213	2
B cell	GO:0032729	positive regulation of interferon-gamma production	3/104	72/18723	0.0075235	0.0467737	0.0359047	3115/3113/3394	3
B cell	GO:0060326	cell chemotaxis	6/104	310/18723	0.00768393	0.0469325	0.0360267	972/1880/199/6688/2207/4067	6
B cell	GO:0097529	myeloid leukocyte migration	5/104	220/18723	0.00768732	0.0469325	0.0360267	972/199/6688/2207/4067	5
B cell	GO:0001783	B cell apoptotic process	2/104	24/18723	0.0077882	0.0469325	0.0360267	972/4067	2
B cell	GO:0018196	peptidyl-asparagine modification	2/104	24/18723	0.0077882	0.0469325	0.0360267	91319/51465	2
B cell	GO:0032928	regulation of superoxide anion generation	2/104	24/18723	0.0077882	0.0469325	0.0360267	1535/7305	2
B cell	GO:0033032	regulation of myeloid cell apoptotic process	2/104	24/18723	0.0077882	0.0469325	0.0360267	4208/3665	2
B cell	GO:0038095	Fc-epsilon receptor signaling pathway	2/104	24/18723	0.0077882	0.0469325	0.0360267	2207/4067	2
B cell	GO:0050855	regulation of B cell receptor signaling pathway	2/104	24/18723	0.0077882	0.0469325	0.0360267	2213/4067	2
B cell	GO:0071378	cellular response to growth hormone stimulus	2/104	24/18723	0.0077882	0.0469325	0.0360267	4067/5770	2
B cell	GO:2000310	regulation of NMDA receptor activity	2/104	24/18723	0.0077882	0.0469325	0.0360267	4208/3460	2
B cell	GO:0002637	regulation of immunoglobulin production	3/104	73/18723	0.00781471	0.0469325	0.0360267	51237/7494/2213	3
B cell	GO:0043299	leukocyte degranulation	3/104	73/18723	0.00781471	0.0469325	0.0360267	6688/2213/4067	3
B cell	GO:1903038	negative regulation of leukocyte cell-cell adhesion	4/104	141/18723	0.00792737	0.0474746	0.0364428	972/3123/7805/2213	4
B cell	GO:0006801	superoxide metabolic process	3/104	74/18723	0.0081125	0.048249	0.0370372	1535/7305/653361	3
B cell	GO:0070972	protein localization to endoplasmic reticulum	3/104	74/18723	0.0081125	0.048249	0.0370372	9709/60559/10952	3
B cell	GO:0050920	regulation of chemotaxis	5/104	223/18723	0.00812494	0.048249	0.0370372	972/1880/199/6688/4067	5
B cell	GO:0006605	protein targeting	6/104	314/18723	0.00815832	0.0483118	0.0370854	9709/7805/653361/60559/637/10952	6
B cell	GO:0038061	NIK/NF-kappaB signaling	4/104	143/18723	0.00832177	0.0491425	0.0377231	7805/6688/330/5966	4
B cell	GO:0016485	protein processing	5/104	225/18723	0.00842614	0.0493982	0.0379194	90701/1512/1520/60559/1522	5
B cell	GO:0033622	integrin activation	2/104	25/18723	0.00843497	0.0493982	0.0379194	51237/5341	2
B cell	GO:0098581	detection of external biotic stimulus	2/104	25/18723	0.00843497	0.0493982	0.0379194	3123/23643	2
Endothelial cell	GO:0001667	ameboidal-type cell migration	88/867	475/18723	1.15578e-29	5.90605e-26	4.42604e-26	54345/3397/161198/8692/285/9124/9590/5168/1003/56999/64321/2697/3791/4208/7048/9314/79812/659/1906/8503/1948/6678/8613/8829/8766/5547/23328/57381/5797/94/8828/3688/23129/5872/2013/1942/7026/1910/5286/10769/1839/57556/9475/2324/7010/3315/9564/10501/5879/54567/2050/388/57608/5155/9647/5829/4851/5793/3691/10163/4627/2624/3728/2896/51564/57142/10000/11156/11167/1960/958/3911/1793/3164/9448/23499/5747…	88
Endothelial cell	GO:0010631	epithelial cell migration	75/867	357/18723	4.96022e-29	1.26734e-25	9.49751e-26	54345/3397/161198/285/5168/1003/56999/3791/4208/7048/9314/79812/659/1906/8503/1948/6678/8613/8829/8766/5547/23328/57381/5797/94/8828/3688/23129/5872/2013/1942/7026/5286/10769/1839/9475/2324/7010/3315/9564/5879/54567/2050/388/57608/5155/9647/5829/4851/5793/4627/2624/3728/2896/51564/57142/10000/11156/11167/1960/958/1793/3164/9448/23499/5747/1512/23603/2113/55333/4780/6237/4215/27086/28984	75
Endothelial cell	GO:0090132	epithelium migration	75/867	360/18723	8.79695e-29	1.49841e-25	1.12292e-25	54345/3397/161198/285/5168/1003/56999/3791/4208/7048/9314/79812/659/1906/8503/1948/6678/8613/8829/8766/5547/23328/57381/5797/94/8828/3688/23129/5872/2013/1942/7026/5286/10769/1839/9475/2324/7010/3315/9564/5879/54567/2050/388/57608/5155/9647/5829/4851/5793/4627/2624/3728/2896/51564/57142/10000/11156/11167/1960/958/1793/3164/9448/23499/5747/1512/23603/2113/55333/4780/6237/4215/27086/28984	75
Endothelial cell	GO:0090130	tissue migration	75/867	365/18723	2.25285e-28	2.87801e-25	2.15681e-25	54345/3397/161198/285/5168/1003/56999/3791/4208/7048/9314/79812/659/1906/8503/1948/6678/8613/8829/8766/5547/23328/57381/5797/94/8828/3688/23129/5872/2013/1942/7026/5286/10769/1839/9475/2324/7010/3315/9564/5879/54567/2050/388/57608/5155/9647/5829/4851/5793/4627/2624/3728/2896/51564/57142/10000/11156/11167/1960/958/1793/3164/9448/23499/5747/1512/23603/2113/55333/4780/6237/4215/27086/28984	75
Endothelial cell	GO:0007015	actin filament organization	81/867	442/18723	5.13097e-27	5.24385e-24	3.92978e-24	3397/6711/9124/90952/2934/10395/3383/23075/5962/256949/11170/65108/389/8829/1901/4082/6281/7082/359845/6624/85358/22998/11078/2013/5358/4739/11346/7126/7171/148170/10979/9475/11034/9564/5879/1495/388/22899/9647/10787/5829/4641/87/91663/55930/4430/2017/10411/10163/8470/10435/11135/4646/830/54434/9168/29766/6709/3092/118/23580/3925/7170/51474/10552/1809/10174/50848/23164/23191/23603/5339/55740/1627…	81
Endothelial cell	GO:0003158	endothelium development	45/867	136/18723	1.21717e-26	1.03663e-23	7.76855e-24	7122/54345/3397/5175/81575/947/1003/64321/2697/54538/3791/1306/7075/3383/4855/659/5962/8829/1901/7082/182/94/25932/57493/7026/5138/1499/9475/54567/23236/388/4301/4478/7132/6935/80781/4851/91663/10411/11167/118/9693/23135/50848/27086	45
Endothelial cell	GO:0043542	endothelial cell migration	63/867	279/18723	2.36433e-26	1.72596e-23	1.29345e-23	54345/3397/161198/285/1003/56999/3791/4208/9314/79812/659/1906/8503/1948/6678/8613/8829/5547/23328/57381/5797/94/8828/3688/23129/5872/2013/1942/7026/5286/10769/9475/2324/7010/3315/9564/5879/54567/2050/388/57608/5155/5829/4851/4627/2624/3728/2896/51564/10000/11156/11167/1960/958/3164/5747/2113/55333/4780/6237/4215/27086/28984	63
Endothelial cell	GO:0045446	endothelial cell differentiation	40/867	118/18723	2.85266e-24	1.82214e-21	1.36552e-21	7122/54345/3397/5175/81575/1003/64321/54538/3791/1306/7075/3383/4855/659/5962/8829/1901/7082/182/94/25932/57493/7026/5138/1499/9475/23236/4301/4478/7132/6935/80781/4851/91663/10411/11167/118/9693/23135/50848	40
Endothelial cell	GO:0031589	cell-substrate adhesion	69/867	363/18723	4.34949e-24	2.46955e-21	1.8507e-21	7450/3397/285/947/56999/3655/3791/10395/8751/11170/4059/7402/8829/6281/182/94/3688/3678/3987/22998/55679/11078/2013/1942/4739/402/1499/10979/9475/3913/8322/7010/5879/51144/5155/7148/9647/5829/3915/4851/1398/87/91663/81/9341/2017/3691/9748/3728/29780/3912/613/3672/4811/3911/1793/9448/23499/2621/5747/10174/5796/4287/1845/23603/79834/6237/998/71	69
Endothelial cell	GO:0010632	regulation of epithelial cell migration	59/867	292/18723	3.93323e-22	2.00988e-19	1.50622e-19	285/5168/56999/3791/4208/7048/9314/79812/659/1906/6678/8613/8829/8766/5547/23328/57381/5797/94/8828/2013/1942/7026/5286/10769/1839/9475/2324/7010/3315/9564/5879/54567/388/57608/5155/9647/4851/5793/2624/3728/2896/51564/57142/10000/958/1793/9448/23499/5747/1512/23603/2113/55333/4780/6237/4215/27086/28984	59
Endothelial cell	GO:1902903	regulation of supramolecular fiber organization	65/867	383/18723	5.2599e-20	2.44346e-17	1.83115e-17	3397/6711/351/90952/1003/2934/10395/3383/23075/5962/3303/256949/1906/389/8829/1901/1191/6281/7082/85358/22998/11078/402/11346/50810/148170/10979/9475/11034/4131/5879/22899/9647/10787/5829/3949/4641/91663/2017/10411/10163/10435/11135/23271/830/54434/9168/29766/6709/118/23580/28964/3925/51474/10552/10174/50848/23191/5202/1627/10602/998/6840/71/28984	65
Endothelial cell	GO:0032970	regulation of actin filament-based process	65/867	397/18723	3.64418e-19	1.55181e-16	1.16294e-16	857/3397/6711/90952/2934/10395/3383/23075/5962/256949/11170/1906/389/8829/1901/6281/7082/6624/85358/22998/11078/11346/148170/10979/476/9475/7010/11034/5879/388/22899/9647/10787/5829/4641/1398/91663/2017/10411/27/10163/4627/3728/1832/10435/11135/830/54434/9168/29766/6709/118/23580/3925/51474/10552/10174/50848/23191/1627/10602/998/6840/71/28984	65
Endothelial cell	GO:0034329	cell junction assembly	67/867	420/18723	4.19616e-19	1.64941e-16	1.23608e-16	7122/10266/857/5175/351/90952/1003/3655/2697/3791/10395/4208/27253/11170/1948/389/8829/6281/7082/6624/6386/94/928/57493/23129/3987/85358/22998/5872/402/8502/1499/10979/9475/7010/4131/5879/1495/1500/4301/9647/10611/3915/4641/87/2017/8777/3691/9748/667/3728/51564/10211/613/8642/9448/9693/23499/5747/50848/5796/1845/23603/5339/79834/998/71	67
Endothelial cell	GO:0110053	regulation of actin filament organization	53/867	278/18723	8.25016e-19	3.01131e-16	2.2567e-16	3397/6711/90952/2934/10395/3383/23075/5962/256949/389/8829/1901/6281/7082/85358/22998/11078/11346/148170/10979/9475/11034/5879/22899/9647/10787/5829/4641/91663/2017/10411/10163/10435/11135/830/54434/9168/29766/6709/118/23580/3925/51474/10552/10174/50848/23191/1627/10602/998/6840/71/28984	53
Endothelial cell	GO:0061572	actin filament bundle organization	40/867	161/18723	9.64838e-19	3.28688e-16	2.46321e-16	3397/9124/10395/23075/5962/11170/389/8829/1901/4082/6281/7082/359845/6624/85358/22998/5358/4739/11346/7126/10979/9475/5879/22899/9647/5829/87/4430/10411/10163/118/3925/51474/1809/10174/50848/998/800/71/28984	40
Endothelial cell	GO:0051017	actin filament bundle assembly	39/867	157/18723	2.64926e-18	8.46107e-16	6.34079e-16	3397/9124/10395/23075/5962/11170/389/8829/1901/4082/6281/7082/6624/85358/22998/5358/4739/11346/7126/10979/9475/5879/22899/9647/5829/87/4430/10411/10163/118/3925/51474/1809/10174/50848/998/800/71/28984	39
Endothelial cell	GO:0032956	regulation of actin cytoskeleton organization	60/867	358/18723	2.81572e-18	8.46372e-16	6.34278e-16	3397/6711/90952/2934/10395/3383/23075/5962/256949/11170/1906/389/8829/1901/6281/7082/6624/85358/22998/11078/11346/148170/10979/9475/7010/11034/5879/388/22899/9647/10787/5829/4641/1398/91663/2017/10411/27/10163/10435/11135/830/54434/9168/29766/6709/118/23580/3925/51474/10552/10174/50848/23191/1627/10602/998/6840/71/28984	60
Endothelial cell	GO:1901342	regulation of vasculature development	59/867	348/18723	3.08827e-18	8.76726e-16	6.57025e-16	7122/10266/358/3339/3397/2321/2022/285/641700/947/1284/10365/5168/1003/56999/9510/3791/7048/9314/7075/6678/8829/7082/23328/57381/5797/94/3688/23129/3678/4086/2013/1942/10769/2296/1499/57556/9475/7010/3315/388/57608/8877/10411/2624/3728/2896/23166/102/10000/958/54583/1512/2113/22905/55333/4780/6237/28984	59
Endothelial cell	GO:0010594	regulation of endothelial cell migration	47/867	232/18723	6.44537e-18	1.73347e-15	1.29907e-15	285/56999/3791/4208/9314/79812/659/1906/6678/8613/8829/5547/23328/57381/5797/94/8828/2013/1942/7026/5286/10769/9475/2324/7010/3315/9564/5879/54567/388/57608/5155/4851/2624/3728/2896/51564/10000/958/5747/2113/55333/4780/6237/4215/27086/28984	47
Endothelial cell	GO:0007044	cell-substrate junction assembly	30/867	95/18723	1.52239e-17	3.88971e-15	2.91498e-15	3655/3791/10395/11170/8829/6281/94/3987/22998/10979/9475/7010/5879/9647/3915/87/2017/3691/9748/667/613/9448/23499/5747/5796/1845/23603/5339/79834/71	30
Endothelial cell	GO:0045765	regulation of angiogenesis	57/867	342/18723	2.63626e-17	6.41489e-15	4.80737e-15	7122/10266/358/3339/2321/2022/285/641700/947/1284/10365/5168/1003/56999/9510/3791/7048/9314/7075/6678/8829/7082/23328/57381/5797/94/3688/23129/3678/4086/2013/1942/10769/2296/1499/57556/9475/7010/3315/388/57608/8877/10411/2624/3728/2896/23166/10000/958/54583/1512/2113/22905/55333/4780/6237/28984	57
Endothelial cell	GO:0150115	cell-substrate junction organization	30/867	101/18723	1.03274e-16	2.39877e-14	1.79766e-14	3655/3791/10395/11170/8829/6281/94/3987/22998/10979/9475/7010/5879/9647/3915/87/2017/3691/9748/667/613/9448/23499/5747/5796/1845/23603/5339/79834/71	30
Endothelial cell	GO:0010810	regulation of cell-substrate adhesion	44/867	221/18723	1.47554e-16	3.27827e-14	2.45676e-14	285/3655/3791/10395/8751/11170/7402/8829/6281/182/94/3987/22998/55679/11078/2013/4739/402/10979/9475/8322/7010/5879/51144/5155/9647/4851/1398/91663/81/9748/3728/4811/1793/9448/23499/5747/4287/1845/23603/79834/6237/998/71	44
Endothelial cell	GO:0010634	positive regulation of epithelial cell migration	39/867	176/18723	1.8009e-16	3.83443e-14	2.87355e-14	5168/3791/7048/659/1906/6678/8613/8829/8766/23328/57381/8828/5286/10769/1839/9475/2324/7010/3315/9564/5879/388/57608/5155/9647/2624/2896/51564/57142/10000/958/1793/9448/1512/2113/4780/6237/4215/27086	39
Endothelial cell	GO:0001885	endothelial cell development	24/867	64/18723	2.9729e-16	6.07662e-14	4.55386e-14	7122/54345/5175/1003/54538/1306/3383/4855/5962/7082/25932/57493/5138/9475/23236/4301/4478/7132/80781/91663/10411/118/9693/50848	24
Endothelial cell	GO:0043534	blood vessel endothelial cell migration	38/867	176/18723	1.09489e-15	2.15187e-13	1.61263e-13	54345/3397/161198/285/1003/3791/4208/9314/79812/8503/1948/8829/5547/57381/94/3688/2013/1942/5286/10769/3315/54567/2050/57608/5155/4851/4627/2624/3728/51564/10000/1960/958/3164/2113/4780/4215/28984	38
Endothelial cell	GO:0042060	wound healing	60/867	422/18723	7.50821e-15	1.421e-12	1.06491e-12	7450/22915/857/7035/966/7056/947/2004/2697/3791/3572/7048/1026/4162/4855/1906/6678/8613/2778/389/5547/94/3688/928/3678/2157/977/302/1839/10979/5327/3315/10544/5155/2776/8291/221037/3680/1398/953/5530/4627/667/2624/1832/8323/5359/958/10019/5627/160851/23499/2621/5747/50848/10627/2113/5339/4780/71	60
Endothelial cell	GO:0022604	regulation of cell morphogenesis	50/867	309/18723	8.42512e-15	1.53759e-12	1.15228e-12	6347/5168/54873/3791/10395/3383/5962/6678/389/8829/6281/57381/23129/3987/55679/11078/4739/989/148170/5362/10979/8322/5879/388/152273/4478/58480/1398/91663/81/9043/4627/103910/10435/11135/29780/4628/5064/1793/23580/23499/5747/50848/10627/23191/23603/23011/1627/10602/998	50
Endothelial cell	GO:0007265	Ras protein signal transduction	52/867	337/18723	1.77508e-14	3.12781e-12	2.344e-12	10252/9411/10395/1026/5962/54922/8829/57381/6386/3688/57493/10769/7126/148170/9475/23365/5879/10161/8727/388/5899/79567/10787/25780/4851/58480/1398/2782/10411/27/7077/10163/5863/10211/10435/11135/613/23580/9289/9448/9693/3925/5516/50848/23191/30851/23011/6237/10602/998/10146/9844	52
Endothelial cell	GO:0061028	establishment of endothelial barrier	19/867	46/18723	4.65181e-14	7.92359e-12	5.938e-12	7122/54345/5175/1003/54538/3383/5962/7082/5138/9475/23236/4301/4478/7132/91663/10411/118/9693/50848	19
Endothelial cell	GO:0048041	focal adhesion assembly	25/867	87/18723	8.71947e-14	1.43731e-11	1.07713e-11	3791/10395/11170/8829/6281/94/3987/22998/10979/9475/7010/5879/9647/87/2017/9748/613/9448/23499/5747/5796/1845/23603/79834/71	25
Endothelial cell	GO:0001570	vasculogenesis	24/867	80/18723	9.48944e-14	1.51535e-11	1.13561e-11	10266/51162/857/54345/2022/947/64321/3791/7048/7075/54922/57493/2013/7049/1499/8322/57007/9444/4851/51564/9693/3726/6237/57178	24
Endothelial cell	GO:0007160	cell-matrix adhesion	41/867	233/18723	1.31114e-13	2.03029e-11	1.52151e-11	947/56999/3791/10395/8751/11170/4059/7402/8829/6281/182/94/3688/3987/22998/2013/1499/10979/9475/7010/5879/7148/9647/5829/87/2017/3691/9748/3728/613/3672/4811/9448/23499/5747/5796/1845/23603/79834/6237/71	41
Endothelial cell	GO:0010595	positive regulation of endothelial cell migration	30/867	133/18723	3.39179e-13	5.09766e-11	3.82022e-11	3791/659/1906/6678/8613/8829/23328/57381/8828/5286/10769/9475/2324/7010/3315/9564/5879/388/57608/5155/2624/2896/51564/10000/958/2113/4780/6237/4215/27086	30
Endothelial cell	GO:1902905	positive regulation of supramolecular fiber organization	38/867	209/18723	3.60179e-13	5.25861e-11	3.94084e-11	3397/351/2934/3383/23075/3303/1906/389/8829/1191/6281/22998/402/11346/148170/10979/9475/11034/4131/5879/22899/9647/10787/5829/4641/2017/10411/10163/10435/11135/23580/28964/10552/10174/23191/10602/998/28984	38
Endothelial cell	GO:0008360	regulation of cell shape	32/867	154/18723	6.14582e-13	8.72365e-11	6.53757e-11	6347/54873/3791/10395/3383/5962/389/57381/23129/989/148170/5362/10979/5879/388/152273/4478/58480/1398/4627/103910/10435/11135/29780/4628/5064/23580/5747/50848/10627/23191/10602	32
Endothelial cell	GO:0051893	regulation of focal adhesion assembly	21/867	66/18723	9.23363e-13	1.21744e-10	9.12358e-11	3791/10395/11170/8829/6281/94/3987/22998/10979/9475/7010/5879/9647/9748/9448/23499/5747/1845/23603/79834/71	21
Endothelial cell	GO:0090109	regulation of cell-substrate junction assembly	21/867	66/18723	9.23363e-13	1.21744e-10	9.12358e-11	3791/10395/11170/8829/6281/94/3987/22998/10979/9475/7010/5879/9647/9748/9448/23499/5747/1845/23603/79834/71	21
Endothelial cell	GO:0002040	sprouting angiogenesis	35/867	185/18723	9.2916e-13	1.21744e-10	9.12358e-11	10266/161198/10365/56999/3791/9314/79812/8503/1948/8829/7082/57381/94/3688/3678/4086/5286/10769/57556/2324/7010/54567/2050/57608/441478/4851/2624/51564/10000/1960/3164/22905/55333/998/4215	35
Endothelial cell	GO:0051495	positive regulation of cytoskeleton organization	39/867	226/18723	9.88401e-13	1.26268e-10	9.46264e-11	3397/2934/3383/23075/3303/1906/10763/389/8829/6281/22998/402/11346/148170/10979/9475/7010/11034/4131/5879/22899/9647/10787/5829/4641/2017/10411/10163/10435/11135/23580/28964/10552/10174/23191/5202/10602/998/28984	39
Endothelial cell	GO:0031032	actomyosin structure organization	36/867	196/18723	1.1032e-12	1.37497e-10	1.03041e-10	9124/10395/1266/1906/389/8829/1901/6281/7082/3688/22998/7126/5239/10979/9475/5879/1466/22899/9647/5829/8476/10411/10163/4627/9578/2037/4205/4628/29766/3925/10174/50848/5339/998/71/28984	36
Endothelial cell	GO:0032231	regulation of actin filament bundle assembly	26/867	105/18723	1.28334e-12	1.56139e-10	1.17012e-10	3397/10395/23075/5962/389/8829/1901/6281/7082/85358/22998/11346/10979/9475/5879/22899/9647/5829/10411/10163/3925/10174/50848/998/71/28984	26
Endothelial cell	GO:0002064	epithelial cell development	38/867	220/18723	1.88016e-12	2.23433e-10	1.67443e-10	7122/54345/5175/1003/5420/54538/3572/1306/3383/1026/4855/5962/7082/182/25932/2317/57493/5872/7431/11078/5138/9475/3913/23236/4301/5155/4478/7132/80781/4851/91663/10411/2355/118/9693/50848/468/5339	38
Endothelial cell	GO:0045216	cell-cell junction organization	36/867	200/18723	2.0574e-12	2.38938e-10	1.79062e-10	7122/10266/857/5175/90952/1003/2697/5962/389/7082/6624/928/57493/3987/5872/55679/402/8502/1499/10979/9475/1495/1500/4301/4641/8777/3728/1832/51564/102/8642/118/50848/5339/998/71	36
Endothelial cell	GO:0034446	substrate adhesion-dependent cell spreading	26/867	108/18723	2.59099e-12	2.94221e-10	2.20492e-10	8829/6281/3987/55679/11078/1942/4739/10979/3913/8322/7010/5879/5829/3915/1398/91663/81/9341/29780/3912/3911/1793/5747/23603/79834/998	26
Endothelial cell	GO:0032535	regulation of cellular component size	52/867	383/18723	3.04137e-12	3.37857e-10	2.53193e-10	358/6711/90952/2934/3383/23075/659/5962/256949/1906/8829/8766/1808/85358/11078/10439/148170/57556/8301/11034/10501/4131/5879/4478/10787/51652/4641/56262/91663/2017/10163/57142/10435/3326/11135/10000/830/54434/9168/29766/6709/118/23580/23499/51474/10552/23191/1982/23011/1627/10602/6840	52
Endothelial cell	GO:0150116	regulation of cell-substrate junction organization	21/867	71/18723	4.55289e-12	4.88388e-10	3.66001e-10	3791/10395/11170/8829/6281/94/3987/22998/10979/9475/7010/5879/9647/9748/9448/23499/5747/1845/23603/79834/71	21
Endothelial cell	GO:0007266	Rho protein signal transduction	29/867	137/18723	4.58759e-12	4.88388e-10	3.66001e-10	9411/10395/54922/8829/57381/3688/57493/7126/148170/9475/23365/5879/10161/8727/388/79567/58480/27/10211/10435/11135/613/23580/9289/3925/50848/30851/10602/998	29
Endothelial cell	GO:0045766	positive regulation of angiogenesis	33/867	181/18723	1.19571e-11	1.22201e-09	9.15786e-10	10266/358/2321/2022/285/947/1003/3791/7048/9314/7075/8829/7082/23328/94/3688/3678/4086/7010/3315/388/57608/8877/10411/2624/3728/2896/10000/958/1512/2113/4780/6237	33
Endothelial cell	GO:1904018	positive regulation of vasculature development	33/867	181/18723	1.19571e-11	1.22201e-09	9.15786e-10	10266/358/2321/2022/285/947/1003/3791/7048/9314/7075/8829/7082/23328/94/3688/3678/4086/7010/3315/388/57608/8877/10411/2624/3728/2896/10000/958/1512/2113/4780/6237	33
Endothelial cell	GO:0007229	integrin-mediated signaling pathway	25/867	107/18723	1.3881e-11	1.39082e-09	1.04229e-09	3655/9510/8751/8613/8829/4831/3688/3678/3987/55679/2013/4739/10979/9564/1495/3680/3691/4627/667/102/3672/3911/1793/5747/998	25
Endothelial cell	GO:0001952	regulation of cell-matrix adhesion	27/867	128/18723	2.73047e-11	2.68321e-09	2.01082e-09	3791/10395/8751/11170/7402/8829/6281/182/94/3987/22998/2013/10979/9475/7010/5879/9647/9748/3728/9448/23499/5747/1845/23603/79834/6237/71	27
Endothelial cell	GO:0050678	regulation of epithelial cell proliferation	50/867	381/18723	2.82867e-11	2.72727e-09	2.04384e-09	51162/857/3397/2321/6347/4781/2697/858/3791/4208/3280/7075/659/6678/8829/4831/5797/94/8828/4609/55679/7026/1910/7049/1499/2324/7010/54567/595/57608/7538/5155/5654/441478/3915/4851/2624/2896/57142/55959/10000/3912/1960/60485/3164/687/5796/55333/998/28984	50
Endothelial cell	GO:0014706	striated muscle tissue development	50/867	384/18723	3.76857e-11	3.56618e-09	2.67252e-09	857/2022/56999/8531/2697/858/4208/7048/2280/1827/10791/1906/1948/1901/4000/3688/2317/57493/4086/7026/7049/2296/1499/5239/3235/54567/4487/57190/10611/4851/5530/2353/8470/1832/3276/10211/4205/60485/4090/23764/9686/3164/1958/467/23135/10521/1655/5339/998/6840	50
Endothelial cell	GO:0045785	positive regulation of cell adhesion	54/867	437/18723	4.65586e-11	4.32571e-09	3.24172e-09	6401/857/6347/3655/5420/3791/4860/3280/3572/7048/3383/7402/8613/8829/9223/6281/7082/3987/55679/11078/2013/975/4739/402/7052/3133/7525/10979/7010/5879/51144/4301/5155/9647/1398/91663/5530/9780/3728/10211/7704/1960/4811/1793/9289/9448/4179/10725/50848/2113/6237/998/57178/8915	54
Endothelial cell	GO:0071559	response to transforming growth factor beta	39/867	256/18723	5.19859e-11	4.74372e-09	3.55498e-09	7122/857/3397/8692/2022/10252/1284/1003/858/4208/7048/2280/3303/1906/2615/6386/94/3987/4086/7049/5138/7525/10979/9475/1601/5654/5829/1398/2353/3326/26524/4090/9315/5747/5796/7041/23625/26060/57178	39
Endothelial cell	GO:0060537	muscle tissue development	51/867	403/18723	6.84831e-11	6.13945e-09	4.60095e-09	857/2022/56999/8531/2697/858/4208/7048/2280/1827/10791/1906/1948/1901/4000/3688/2317/57493/4086/7026/7049/2296/1499/5239/3235/54567/4487/1466/57190/10611/4851/5530/2353/8470/1832/3276/10211/4205/60485/4090/23764/9686/3164/1958/467/23135/10521/1655/5339/998/6840	51
Endothelial cell	GO:0071560	cellular response to transforming growth factor beta stimulus	38/867	250/18723	9.84593e-11	8.6746e-09	6.50081e-09	7122/857/3397/8692/2022/10252/1284/1003/858/4208/7048/2280/3303/1906/2615/6386/94/3987/4086/7049/5138/7525/10979/1601/5654/5829/1398/2353/3326/26524/4090/9315/5747/5796/7041/23625/26060/57178	38
Endothelial cell	GO:0032271	regulation of protein polymerization	36/867	233/18723	1.92344e-10	1.66589e-08	1.24843e-08	6711/90952/1003/2934/3383/5962/3303/256949/11078/402/148170/4131/5879/10787/4641/91663/65018/2017/10163/10435/11135/23271/830/54434/9168/29766/6709/118/23580/28964/3925/10552/23191/1627/10602/6840	36
Endothelial cell	GO:0043254	regulation of protein-containing complex assembly	52/867	428/18723	1.99548e-10	1.69949e-08	1.27361e-08	6711/90952/1003/2934/3383/5962/3303/256949/54922/389/1191/6624/11078/402/148170/10979/4131/5879/5899/1654/4478/10787/4641/91663/50807/65018/2017/29997/10163/9780/10435/11135/23271/830/54434/9168/29766/6709/57600/118/23580/28964/3925/51100/10552/23191/1627/10602/998/6840/22900/10399	52
Endothelial cell	GO:0003007	heart morphogenesis	37/867	246/18723	2.36477e-10	1.98098e-08	1.48456e-08	7122/54345/2022/10252/3643/64321/9510/10395/4208/3280/7048/2280/8751/659/8829/1901/182/94/8828/57493/23129/1942/7049/10439/2296/1499/7010/54567/4487/2050/4851/1832/57142/8642/60485/5747/57178	37
Endothelial cell	GO:0048762	mesenchymal cell differentiation	36/867	236/18723	2.77328e-10	2.28572e-08	1.71294e-08	2022/10252/25937/4208/3280/7048/8751/4855/1906/8829/359845/182/6386/8828/1942/1910/7049/10439/2296/1499/57556/10979/9475/10501/4487/1601/5595/4851/57142/3911/3182/10521/1655/23603/7041/28984	36
Endothelial cell	GO:0010811	positive regulation of cell-substrate adhesion	25/867	123/18723	3.41999e-10	2.774e-08	2.07885e-08	3655/3791/7402/8829/6281/3987/55679/11078/2013/4739/402/10979/7010/5879/51144/5155/9647/1398/91663/3728/4811/1793/9448/6237/998	25
Endothelial cell	GO:0009612	response to mechanical stimulus	34/867	216/18723	3.70573e-10	2.95879e-08	2.21734e-08	358/2022/285/2934/2697/7048/1906/85358/5138/1499/476/9531/4131/5879/4792/7132/5595/2354/3727/2353/9780/3728/4212/958/23353/54407/5747/50848/4055/2113/5339/8795/8915/3659	34
Endothelial cell	GO:0050673	epithelial cell proliferation	52/867	437/18723	4.23741e-10	3.33125e-08	2.49647e-08	51162/857/3397/2321/6347/947/4781/3487/2697/858/3791/4208/3280/7075/659/6678/8829/4831/5797/94/8828/4609/55679/7026/1910/7049/1499/2324/7010/54567/595/57608/7538/5155/5654/441478/3915/4851/2624/2896/57142/55959/10000/3912/1960/60485/3164/687/5796/55333/998/28984	52
Endothelial cell	GO:0030038	contractile actin filament bundle assembly	23/867	106/18723	4.43677e-10	3.38387e-08	2.5359e-08	9124/10395/389/8829/1901/6281/7082/22998/7126/10979/9475/5879/22899/9647/5829/10411/10163/3925/10174/50848/998/71/28984	23
Endothelial cell	GO:0043149	stress fiber assembly	23/867	106/18723	4.43677e-10	3.38387e-08	2.5359e-08	9124/10395/389/8829/1901/6281/7082/22998/7126/10979/9475/5879/22899/9647/5829/10411/10163/3925/10174/50848/998/71/28984	23
Endothelial cell	GO:0043087	regulation of GTPase activity	45/867	348/18723	4.56901e-10	3.43348e-08	2.57307e-08	6358/6347/10252/3655/9411/858/3383/5962/54922/23348/1901/6281/6004/3688/23129/3987/4739/402/57186/8502/7052/5362/10979/8301/4301/152273/22899/25780/1398/50807/10411/613/958/9462/9448/9693/3925/8853/5747/64786/50848/9236/30851/23603/10399	45
Endothelial cell	GO:0007043	cell-cell junction assembly	27/867	146/18723	6.34863e-10	4.70167e-08	3.52347e-08	7122/10266/857/5175/90952/1003/2697/389/7082/6624/928/57493/5872/402/8502/1499/9475/1495/1500/4301/4641/8777/3728/51564/8642/50848/71	27
Endothelial cell	GO:1902904	negative regulation of supramolecular fiber organization	29/867	167/18723	6.98675e-10	5.05351e-08	3.78714e-08	6711/1003/2934/10395/23075/5962/256949/1901/1191/7082/85358/11078/50810/4131/3949/91663/10163/23271/830/54434/9168/29766/6709/118/3925/51474/50848/5202/6840	29
Endothelial cell	GO:0060485	mesenchyme development	40/867	291/18723	7.02151e-10	5.05351e-08	3.78714e-08	2022/10252/25937/4208/3280/7048/8751/4855/659/1906/8829/359845/182/6386/94/8828/4609/1942/1910/7049/10439/2296/1499/57556/10979/9475/10501/4487/1601/5595/4851/57142/8642/3911/3182/10521/1655/23603/7041/28984	40
Endothelial cell	GO:0051492	regulation of stress fiber assembly	21/867	91/18723	7.62325e-10	5.41039e-08	4.05459e-08	10395/389/8829/1901/6281/7082/22998/10979/9475/5879/22899/9647/5829/10411/10163/3925/10174/50848/998/71/28984	21
Endothelial cell	GO:0110020	regulation of actomyosin structure organization	22/867	100/18723	8.01583e-10	5.61108e-08	4.20499e-08	10395/1906/389/8829/1901/6281/7082/22998/10979/9475/5879/22899/9647/5829/10411/10163/3925/10174/50848/998/71/28984	22
Endothelial cell	GO:1901888	regulation of cell junction assembly	32/867	204/18723	1.33278e-09	9.20337e-08	6.89708e-08	7122/857/351/2697/3791/10395/4208/11170/8829/6281/7082/94/3987/22998/10979/9475/7010/5879/9647/10611/4641/9748/10211/9448/9693/23499/5747/50848/1845/23603/79834/71	32
Endothelial cell	GO:0002042	cell migration involved in sprouting angiogenesis	21/867	94/18723	1.43997e-09	9.81097e-08	7.35242e-08	161198/3791/9314/79812/8503/1948/8829/57381/3688/5286/10769/54567/2050/57608/4851/2624/51564/10000/1960/3164/4215	21
Endothelial cell	GO:0045601	regulation of endothelial cell differentiation	15/867	47/18723	1.60354e-09	1.07817e-07	8.0799e-08	7122/3397/81575/1003/4855/182/94/1499/9475/23236/7132/6935/4851/118/50848	15
Endothelial cell	GO:0008154	actin polymerization or depolymerization	33/867	218/18723	1.87721e-09	1.24578e-07	9.33598e-08	6711/90952/2934/3383/23075/5962/256949/11170/11078/148170/11034/5879/10787/4641/91663/2017/10163/10435/11135/830/54434/9168/29766/6709/118/23580/51474/10552/23191/55740/1627/10602/6840	33
Endothelial cell	GO:0032233	positive regulation of actin filament bundle assembly	17/867	63/18723	2.40892e-09	1.57815e-07	1.18268e-07	3397/23075/389/8829/6281/22998/11346/10979/9475/5879/22899/9647/5829/10411/10174/998/28984	17
Endothelial cell	GO:0008064	regulation of actin polymerization or depolymerization	30/867	188/18723	2.87916e-09	1.86235e-07	1.39566e-07	6711/90952/2934/3383/23075/5962/256949/11078/148170/11034/10787/4641/91663/2017/10163/10435/11135/830/54434/9168/29766/6709/118/23580/51474/10552/23191/1627/10602/6840	30
Endothelial cell	GO:0007599	hemostasis	33/867	222/18723	3.00765e-09	1.92114e-07	1.43971e-07	7450/22915/857/7035/966/7056/947/3572/1906/2778/928/2157/302/5327/3315/10544/5155/2776/221037/953/4627/8323/2313/5359/958/10019/5627/160851/2621/50848/10627/4780/71	33
Endothelial cell	GO:0030832	regulation of actin filament length	30/867	189/18723	3.27431e-09	2.06564e-07	1.54801e-07	6711/90952/2934/3383/23075/5962/256949/11078/148170/11034/10787/4641/91663/2017/10163/10435/11135/830/54434/9168/29766/6709/118/23580/51474/10552/23191/1627/10602/6840	30
Endothelial cell	GO:0071496	cellular response to external stimulus	41/867	320/18723	3.59311e-09	2.23912e-07	1.67801e-07	358/2022/2697/3383/1026/659/11170/9891/8644/5138/5166/476/9531/5879/5899/79567/7132/11345/5595/2353/9780/3428/7071/958/54407/2621/51100/467/7378/10670/50848/4055/468/5339/8795/1312/4780/84557/8915/81631/3659	41
Endothelial cell	GO:0051258	protein polymerization	39/867	297/18723	4.3107e-09	2.65394e-07	1.98888e-07	6711/90952/1003/2934/3383/5962/3303/256949/11170/11078/402/50810/148170/4131/5879/10787/51652/4641/91663/65018/2017/10163/10435/11135/23271/830/54434/9168/29766/6709/118/23580/28964/3925/10552/23191/1627/10602/6840	39
Endothelial cell	GO:0016049	cell growth	53/867	482/18723	4.80412e-09	2.92251e-07	2.19015e-07	3490/8692/351/64321/3487/2697/7048/8751/1026/659/3303/11170/1906/51299/11007/8835/8829/8766/1808/6386/94/8828/3688/10439/1499/1839/57556/3913/9564/10501/4131/4487/1654/978/10611/9043/8877/2017/6446/8470/57142/3326/102/9686/23499/2273/23191/112398/1982/23011/1627/998/10399	53
Endothelial cell	GO:0007596	blood coagulation	32/867	217/18723	6.3645e-09	3.78861e-07	2.83922e-07	7450/22915/857/7035/966/7056/947/3572/1906/2778/928/2157/302/5327/3315/10544/5155/2776/221037/953/4627/8323/5359/958/10019/5627/160851/2621/50848/10627/4780/71	32
Endothelial cell	GO:0043535	regulation of blood vessel endothelial cell migration	26/867	151/18723	6.37614e-09	3.78861e-07	2.83922e-07	285/3791/4208/9314/79812/8829/5547/57381/94/1942/5286/10769/3315/54567/57608/5155/4851/2624/3728/51564/10000/958/2113/4780/4215/28984	26
Endothelial cell	GO:0050878	regulation of body fluid levels	45/867	379/18723	6.93471e-09	4.07315e-07	3.05245e-07	7450/22915/857/358/7035/966/8692/7056/947/2697/3572/2771/1906/8835/2778/928/57493/2013/2157/1910/302/5327/3315/595/10544/7357/5155/2776/221037/953/4627/8323/2313/5359/958/10019/5627/160851/3925/2621/50848/10627/5339/4780/71	45
Endothelial cell	GO:0007178	transmembrane receptor protein serine/threonine kinase signaling pathway	43/867	355/18723	8.28675e-09	4.81197e-07	3.60612e-07	7122/857/3397/2022/6711/10252/1003/25937/858/3280/7048/2280/51232/659/3303/2615/6386/94/4086/7431/7049/10979/4487/1601/11030/5654/5829/5595/4851/2353/3326/26524/11167/4090/1958/9315/5747/5796/1655/7041/23625/26060/57178	43
Endothelial cell	GO:0007179	transforming growth factor beta receptor signaling pathway	30/867	198/18723	9.97694e-09	5.72833e-07	4.29286e-07	7122/857/3397/2022/10252/1003/858/7048/2280/3303/2615/6386/94/4086/7049/10979/1601/5654/5829/2353/3326/26524/4090/9315/5747/5796/7041/23625/26060/57178	30
Endothelial cell	GO:0050817	coagulation	32/867	222/18723	1.11944e-08	6.3559e-07	4.76316e-07	7450/22915/857/7035/966/7056/947/3572/1906/2778/928/2157/302/5327/3315/10544/5155/2776/221037/953/4627/8323/5359/958/10019/5627/160851/2621/50848/10627/4780/71	32
Endothelial cell	GO:0032835	glomerulus development	16/867	62/18723	1.43703e-08	8.06949e-07	6.04734e-07	5175/285/947/5420/25937/4208/3280/182/2296/3913/7010/5155/4851/55959/4811/1958	16
Endothelial cell	GO:0001936	regulation of endothelial cell proliferation	28/867	179/18723	1.51628e-08	8.42194e-07	6.31147e-07	51162/857/2321/6347/2697/858/3791/4208/7075/659/6678/8829/5797/94/8828/7026/2324/7010/54567/57608/5155/441478/2624/10000/1960/3164/55333/28984	28
Endothelial cell	GO:0051098	regulation of binding	43/867	363/18723	1.61066e-08	8.84999e-07	6.63225e-07	7122/10266/857/3397/351/3280/2280/9314/8751/1026/10763/8829/6281/23129/302/7049/10769/2296/1499/4792/4487/1601/5899/5155/602/5595/1398/1193/801/5530/10211/3326/3428/1452/118/1454/9693/3925/5516/9236/1488/998/10399	43
Endothelial cell	GO:0030041	actin filament polymerization	29/867	191/18723	1.67251e-08	9.09202e-07	6.81363e-07	6711/90952/2934/3383/5962/256949/11170/11078/148170/5879/10787/4641/91663/2017/10163/10435/11135/830/54434/9168/29766/6709/118/23580/10552/23191/1627/10602/6840	29
Endothelial cell	GO:0031532	actin cytoskeleton reorganization	21/867	107/18723	1.69293e-08	9.1062e-07	6.82425e-07	90952/2934/221981/8829/1901/7082/6464/4739/7010/9564/8476/2017/10411/27/4627/9578/29780/8572/50848/5339/998	21
Endothelial cell	GO:0001945	lymph vessel development	11/867	28/18723	2.05127e-08	1.09187e-06	8.18257e-07	54345/161198/7075/659/94/57493/79652/7026/2296/2324/5784	11
Endothelial cell	GO:0007517	muscle organ development	40/867	327/18723	2.08922e-08	1.10061e-06	8.24804e-07	857/2022/3399/8531/858/4208/2280/1827/10791/7402/1901/2317/57493/7026/7049/2296/1499/1839/3235/54567/4487/57190/6525/4851/5530/2353/1832/10211/4205/1960/3911/23764/3164/1958/467/2273/10521/1655/5339/6840	40
Endothelial cell	GO:0001935	endothelial cell proliferation	29/867	193/18723	2.12229e-08	1.10662e-06	8.29312e-07	51162/857/2321/6347/947/2697/858/3791/4208/7075/659/6678/8829/5797/94/8828/7026/2324/7010/54567/57608/5155/441478/2624/10000/1960/3164/55333/28984	29
Endothelial cell	GO:0051271	negative regulation of cellular component movement	43/867	367/18723	2.22554e-08	1.14874e-06	8.60875e-07	7122/6347/8692/2022/285/56999/2697/10395/4208/9314/7075/79812/8751/5797/182/94/25932/928/22998/7026/4345/7049/5879/1495/54567/23236/388/4301/4851/1398/87/10221/5793/3728/9289/1809/5796/1845/23603/55333/4780/6237/28984	43
Endothelial cell	GO:0071260	cellular response to mechanical stimulus	18/867	81/18723	2.33528e-08	1.19333e-06	8.94288e-07	358/2022/2697/5138/476/9531/5879/7132/5595/9780/958/54407/50848/4055/5339/8795/8915/3659	18
Endothelial cell	GO:0030833	regulation of actin filament polymerization	27/867	172/18723	2.53368e-08	1.28189e-06	9.60658e-07	6711/90952/2934/3383/5962/256949/11078/148170/10787/4641/91663/2017/10163/10435/11135/830/54434/9168/29766/6709/118/23580/10552/23191/1627/10602/6840	27
Endothelial cell	GO:0007163	establishment or maintenance of cell polarity	31/867	218/18723	2.6159e-08	1.31051e-06	9.8211e-07	358/9124/10252/1003/2934/2697/3280/389/4000/6624/3688/25932/9475/7010/4131/5879/1495/388/4478/1398/4627/667/9578/3326/29780/5747/4134/23625/55333/998/10399	31
Endothelial cell	GO:0035924	cellular response to vascular endothelial growth factor stimulus	17/867	73/18723	2.71734e-08	1.34812e-06	1.01029e-06	10266/2321/3791/8829/8828/2296/57556/2324/3315/54567/57608/4851/4641/8877/11156/1960/3164	17
Endothelial cell	GO:0042692	muscle cell differentiation	44/867	384/18723	2.9689e-08	1.45876e-06	1.09321e-06	10266/2022/858/4208/3280/1827/659/1906/1948/58494/4000/3688/928/79652/4086/975/1910/1499/5239/30846/4487/1466/9444/57190/5155/85461/8291/10611/4851/87/81/9043/5530/4627/8470/9780/10211/4205/29766/23250/23135/5339/4904/71	44
Endothelial cell	GO:1900024	regulation of substrate adhesion-dependent cell spreading	15/867	57/18723	3.04894e-08	1.48382e-06	1.11198e-06	8829/6281/3987/55679/11078/4739/10979/5879/1398/91663/81/1793/5747/23603/998	15
Endothelial cell	GO:0051494	negative regulation of cytoskeleton organization	26/867	163/18723	3.2765e-08	1.57952e-06	1.18371e-06	6711/1003/2934/10395/23075/5962/256949/1901/7082/85358/11078/50810/4131/91663/10163/23271/830/54434/9168/29766/6709/118/3925/51474/50848/6840	26
Endothelial cell	GO:1990778	protein localization to cell periphery	40/867	333/18723	3.47266e-08	1.65844e-06	1.24285e-06	10266/857/9351/6711/10268/10791/5962/92162/30844/8766/6281/3688/5872/2013/975/302/9475/8301/30846/1601/4301/7132/91663/10815/9341/3728/10211/102/8642/2037/5064/3911/9693/23499/2621/50848/10627/115548/26060/10399	40
Endothelial cell	GO:0030856	regulation of epithelial cell differentiation	25/867	154/18723	4.20046e-08	1.98744e-06	1.4894e-06	7122/857/3397/81575/10252/1003/25937/3280/4855/4831/182/94/2296/1499/9475/595/23236/7538/7132/6935/4851/8609/23764/118/50848	25
Endothelial cell	GO:0072659	protein localization to plasma membrane	36/867	284/18723	4.26694e-08	2.00037e-06	1.4991e-06	10266/9351/6711/10268/10791/5962/92162/30844/8766/6281/3688/5872/2013/975/302/9475/8301/30846/1601/4301/7132/91663/9341/3728/10211/8642/5064/3911/9693/23499/2621/50848/10627/115548/26060/10399	36
Endothelial cell	GO:0040013	negative regulation of locomotion	44/867	391/18723	5.05547e-08	2.32778e-06	1.74446e-06	7122/6347/8692/2022/285/56999/2697/10395/4208/9314/7075/79812/8751/8829/5797/182/94/25932/22998/7026/4345/57556/10501/5879/1495/54567/23236/388/4301/4851/1398/10221/5793/57561/3728/9289/1809/5796/1845/23603/55333/4780/6237/28984	44
Endothelial cell	GO:0048010	vascular endothelial growth factor receptor signaling pathway	15/867	59/18723	5.05643e-08	2.32778e-06	1.74446e-06	161198/2321/3791/79812/8829/3678/79652/2296/2887/2324/8322/3315/9564/5747/22905	15
Endothelial cell	GO:0031334	positive regulation of protein-containing complex assembly	32/867	237/18723	5.45867e-08	2.49052e-06	1.86641e-06	1003/2934/3383/3303/54922/389/1191/6624/402/148170/10979/4131/5879/1654/4478/10787/4641/50807/65018/2017/10163/9780/10435/11135/57600/23580/28964/51100/10552/23191/10602/10399	32
Endothelial cell	GO:0001837	epithelial to mesenchymal transition	25/867	157/18723	6.21509e-08	2.79041e-06	2.09116e-06	2022/10252/25937/7048/8751/4855/359845/182/6386/1942/7049/10439/2296/1499/10979/9475/4487/1601/4851/57142/3182/10521/1655/7041/28984	25
Endothelial cell	GO:0030198	extracellular matrix organization	37/867	301/18723	6.22519e-08	2.79041e-06	2.09116e-06	10266/857/1282/2022/351/1284/56999/64856/858/9510/1306/7075/8751/9507/6624/3688/302/2296/3913/7837/51144/871/7148/602/7132/80781/3915/4851/10211/55959/102/3912/4811/2621/2113/10491/28984	37
Endothelial cell	GO:0051496	positive regulation of stress fiber assembly	14/867	52/18723	6.42038e-08	2.85288e-06	2.13797e-06	389/8829/6281/22998/10979/9475/5879/22899/9647/5829/10411/10174/998/28984	14
Endothelial cell	GO:0043062	extracellular structure organization	37/867	302/18723	6.78696e-08	2.98977e-06	2.24056e-06	10266/857/1282/2022/351/1284/56999/64856/858/9510/1306/7075/8751/9507/6624/3688/302/2296/3913/7837/51144/871/7148/602/7132/80781/3915/4851/10211/55959/102/3912/4811/2621/2113/10491/28984	37
Endothelial cell	GO:0045229	external encapsulating structure organization	37/867	304/18723	8.05608e-08	3.51851e-06	2.6368e-06	10266/857/1282/2022/351/1284/56999/64856/858/9510/1306/7075/8751/9507/6624/3688/302/2296/3913/7837/51144/871/7148/602/7132/80781/3915/4851/10211/55959/102/3912/4811/2621/2113/10491/28984	37
Endothelial cell	GO:0043547	positive regulation of GTPase activity	33/867	255/18723	9.49068e-08	4.10995e-06	3.08003e-06	6358/6347/3655/9411/858/3383/23348/1901/6281/6004/3688/3987/4739/57186/8502/7052/10979/8301/4301/22899/1398/50807/10411/613/958/9448/9693/8853/64786/50848/30851/23603/10399	33
Endothelial cell	GO:1901653	cellular response to peptide	41/867	359/18723	9.63825e-08	4.13878e-06	3.10163e-06	857/3397/9021/351/3643/10365/2697/858/9314/3383/2771/1906/8503/8835/6464/5872/7431/54741/23371/5286/5166/2887/9475/9564/4131/5829/4641/1398/5791/23516/7071/7532/3164/5747/51024/3638/51274/23191/51510/26060/4780	41
Endothelial cell	GO:0060317	cardiac epithelial to mesenchymal transition	11/867	32/18723	1.03931e-07	4.42572e-06	3.31667e-06	2022/10252/7048/8751/182/1942/7049/10439/4487/4851/57142	11
Endothelial cell	GO:0043114	regulation of vascular permeability	13/867	47/18723	1.33878e-07	5.65385e-06	4.23704e-06	7122/10266/388125/83483/9590/1003/7082/5138/7525/10979/7010/11156/5339	13
Endothelial cell	GO:0001701	in utero embryonic development	41/867	367/18723	1.76131e-07	7.3773e-06	5.52861e-06	54345/2034/9021/10365/8531/64321/3280/7048/9314/7075/1906/94/3688/57493/7026/2296/1499/10161/4487/5155/4851/4678/64359/7703/51119/4627/2624/80790/57142/3276/102/84081/23764/8894/3726/23250/27173/1603/1627/57178/4904	41
Endothelial cell	GO:0003018	vascular process in circulatory system	33/867	263/18723	1.97775e-07	8.21649e-06	6.1575e-06	7122/10266/857/388125/83483/9590/3643/10365/1003/2697/3383/659/1906/7082/3953/9429/1910/1889/5286/5138/2296/7525/10979/9475/5243/7010/11156/6515/3672/54407/9732/5339/2171	33
Endothelial cell	GO:1900026	positive regulation of substrate adhesion-dependent cell spreading	12/867	41/18723	2.05396e-07	8.46431e-06	6.34322e-06	8829/6281/3987/55679/11078/4739/10979/5879/1398/91663/1793/998	12
Endothelial cell	GO:0003151	outflow tract morphogenesis	16/867	74/18723	2.09881e-07	8.57994e-06	6.42987e-06	7122/54345/2022/64321/4208/3280/7048/659/8829/182/8828/23129/7049/2296/1499/4851	16
Endothelial cell	GO:0090287	regulation of cellular response to growth factor stimulus	36/867	304/18723	2.39033e-07	9.68281e-06	7.25637e-06	857/2022/10252/1003/858/3280/2280/79812/51232/659/3303/6386/94/3678/79652/7049/1499/2887/57556/8322/4487/1601/57608/5654/4851/4641/3326/55959/26524/11156/11167/9315/23191/22905/7041/23625	36
Endothelial cell	GO:0045936	negative regulation of phosphate metabolic process	46/867	441/18723	2.40649e-07	9.68281e-06	7.25637e-06	857/8692/2022/9021/10252/5787/25937/2280/1026/23075/2771/54922/8613/1848/90007/154043/57493/9467/3301/4616/7026/11142/10114/2887/9475/3315/7531/5155/2776/9647/978/91663/9043/10221/801/11213/26524/8655/10019/7532/28964/1845/51637/23603/5339/10399	46
Endothelial cell	GO:0010563	negative regulation of phosphorus metabolic process	46/867	442/18723	2.56956e-07	1.02582e-05	7.68754e-06	857/8692/2022/9021/10252/5787/25937/2280/1026/23075/2771/54922/8613/1848/90007/154043/57493/9467/3301/4616/7026/11142/10114/2887/9475/3315/7531/5155/2776/9647/978/91663/9043/10221/801/11213/26524/8655/10019/7532/28964/1845/51637/23603/5339/10399	46
Endothelial cell	GO:2000146	negative regulation of cell motility	40/867	359/18723	2.66752e-07	1.05667e-05	7.91875e-06	7122/6347/8692/2022/285/56999/2697/10395/4208/9314/7075/79812/8751/5797/182/94/25932/22998/7026/4345/5879/1495/54567/23236/388/4301/4851/1398/10221/5793/3728/9289/1809/5796/1845/23603/55333/4780/6237/28984	40
Endothelial cell	GO:0001569	branching involved in blood vessel morphogenesis	11/867	35/18723	2.95786e-07	1.15379e-05	8.64659e-06	1282/2022/3791/7048/4855/1906/8829/23129/1499/54567/441478	11
Endothelial cell	GO:0035633	maintenance of blood-brain barrier	11/867	35/18723	2.95786e-07	1.15379e-05	8.64659e-06	7122/5175/90952/1003/2697/58494/7082/3688/3915/50848/71	11
Endothelial cell	GO:0061298	retina vasculature development in camera-type eye	8/867	17/18723	3.42792e-07	1.32702e-05	9.94481e-06	1282/659/8829/57381/94/25932/8322/22899	8
Endothelial cell	GO:0006898	receptor-mediated endocytosis	31/867	244/18723	3.49696e-07	1.34357e-05	1.00688e-05	6401/10266/857/3339/10203/3643/10268/858/7048/1191/6386/3688/928/975/302/8301/8578/57007/5879/1601/3949/2017/10211/23166/54874/3092/950/1211/23011/115548/161	31
Endothelial cell	GO:0050679	positive regulation of epithelial cell proliferation	28/867	207/18723	3.53592e-07	1.3484e-05	1.0105e-05	51162/3397/858/3791/659/8829/4831/94/8828/4609/1499/2324/7010/595/57608/5155/5654/441478/3915/4851/2624/2896/57142/10000/3912/1960/3164/998	28
Endothelial cell	GO:0043393	regulation of protein binding	27/867	196/18723	3.94284e-07	1.49244e-05	1.11844e-05	7122/10266/857/3397/351/2280/8751/1026/10763/8829/23129/302/7049/10769/1601/5899/5155/5595/1398/10211/3326/118/1454/9693/5516/998/10399	27
Endothelial cell	GO:0010718	positive regulation of epithelial to mesenchymal transition	13/867	52/18723	4.87438e-07	1.83148e-05	1.37252e-05	2022/25937/7048/182/6386/10439/2296/1499/10979/1601/4851/7041/28984	13
Endothelial cell	GO:0032984	protein-containing complex disassembly	29/867	224/18723	5.59154e-07	2.0856e-05	1.56297e-05	6711/3643/2934/23075/5962/10763/4609/11078/50810/11034/4131/51652/801/11213/23271/6418/830/29766/6709/118/3925/10241/51474/6059/54516/51510/84557/6840/81631	29
Endothelial cell	GO:0001946	lymphangiogenesis	8/867	18/18723	5.91965e-07	2.19199e-05	1.64269e-05	54345/161198/7075/659/94/2296/2324/5784	8
Endothelial cell	GO:0007009	plasma membrane organization	22/867	142/18723	6.18848e-07	2.27505e-05	1.70494e-05	8436/857/6711/2934/858/7075/10397/1191/928/57088/30846/7357/8291/53947/5205/50807/4627/10211/5359/54874/51100/5339	22
Endothelial cell	GO:0120193	tight junction organization	16/867	80/18723	6.48324e-07	2.36638e-05	1.77339e-05	7122/10266/5175/90952/1003/2697/7082/5872/402/9475/4301/4641/8777/50848/5339/71	16
Endothelial cell	GO:0030336	negative regulation of cell migration	38/867	344/18723	6.57074e-07	2.38131e-05	1.78457e-05	7122/6347/8692/2022/285/56999/2697/10395/4208/9314/7075/79812/8751/5797/182/94/25932/22998/7026/4345/5879/54567/23236/388/4301/4851/10221/5793/3728/9289/1809/5796/1845/23603/55333/4780/6237/28984	38
Endothelial cell	GO:0019058	viral life cycle	36/867	317/18723	6.65551e-07	2.38276e-05	1.78566e-05	857/6347/8692/3429/2040/2934/858/10410/3383/3303/1948/8829/3688/3678/975/4774/5819/9475/1654/10581/8724/3949/4851/51652/3326/3428/5359/4179/2621/950/50848/1655/8411/51510/1488/998	36
Endothelial cell	GO:0001558	regulation of cell growth	43/867	414/18723	6.66799e-07	2.38276e-05	1.78566e-05	3490/8692/64321/3487/2697/8751/1026/659/3303/11170/1906/11007/8835/8829/8766/1808/6386/94/10439/1839/57556/9564/10501/4131/4487/1654/978/9043/8877/2017/6446/57142/102/9686/23499/2273/23191/112398/1982/23011/1627/998/10399	43
Endothelial cell	GO:0007519	skeletal muscle tissue development	23/867	155/18723	7.57438e-07	2.68785e-05	2.0143e-05	857/8531/858/4208/1827/10791/2317/7026/1499/3235/57190/4851/5530/2353/10211/23764/3164/1958/467/10521/1655/5339/6840	23
Endothelial cell	GO:1903034	regulation of response to wounding	24/867	167/18723	7.9451e-07	2.79996e-05	2.09831e-05	857/7035/7056/947/2697/9314/1906/8613/3688/928/302/1839/10979/8578/5327/5155/1398/2896/10019/5627/28964/5747/4780/71	24
Endothelial cell	GO:0060348	bone development	27/867	205/18723	9.71483e-07	3.40019e-05	2.54813e-05	2022/2697/4208/7048/659/2778/359845/4086/5358/302/7052/2296/7010/4487/871/51119/10163/2313/55959/7704/8642/124976/22856/10019/4090/3638/27086	27
Endothelial cell	GO:0120192	tight junction assembly	15/867	74/18723	1.20753e-06	4.19762e-05	3.14573e-05	7122/10266/5175/90952/1003/2697/7082/5872/402/9475/4301/4641/8777/50848/71	15
Endothelial cell	GO:0030099	myeloid cell differentiation	40/867	381/18723	1.24373e-06	4.26945e-05	3.19956e-05	2034/351/10365/221395/4208/7048/3303/4831/182/4609/975/302/7049/1499/4792/7538/54861/87/10221/2353/10163/4627/2624/2313/3276/3428/7704/7071/4212/10019/29766/4090/3726/23543/4055/2113/22904/998/27086/5814	40
Endothelial cell	GO:0031346	positive regulation of cell projection organization	38/867	353/18723	1.24491e-06	4.26945e-05	3.19956e-05	5168/3655/659/8829/4831/8766/6624/23129/989/148170/5362/8322/8578/4131/5879/8724/10787/27/10163/2896/10435/11135/5064/54874/23580/9693/23499/950/1809/55754/23191/1982/23603/23011/4780/1627/10602/998	38
Endothelial cell	GO:0003170	heart valve development	14/867	65/18723	1.26332e-06	4.27519e-05	3.20386e-05	56999/4208/7048/7075/659/182/1942/5138/10439/9475/54567/7132/4851/8642	14
Endothelial cell	GO:0072577	endothelial cell apoptotic process	14/867	65/18723	1.26332e-06	4.27519e-05	3.20386e-05	10266/6347/641700/1003/3791/3383/659/8644/7010/2624/958/2621/4780/28984	14
Endothelial cell	GO:0016525	negative regulation of angiogenesis	22/867	149/18723	1.4285e-06	4.8024e-05	3.59895e-05	7122/3339/285/641700/1284/10365/56999/9510/9314/7075/6678/5797/10769/2296/1499/57556/9475/7010/23166/22905/55333/28984	22
Endothelial cell	GO:0150117	positive regulation of cell-substrate junction organization	10/867	33/18723	1.5069e-06	5.03284e-05	3.77165e-05	3791/8829/6281/3987/10979/7010/5879/9647/9448/1845	10
Endothelial cell	GO:0051099	positive regulation of binding	24/867	173/18723	1.51682e-06	5.03309e-05	3.77184e-05	7122/10266/857/351/3280/2280/9314/8829/6281/23129/302/10769/2296/1499/5899/1193/801/10211/3326/118/9693/3925/5516/1488	24
Endothelial cell	GO:2001233	regulation of apoptotic signaling pathway	38/867	356/18723	1.53093e-06	5.04712e-05	3.78235e-05	857/8692/7078/3655/8531/3383/3303/2771/8829/1191/4000/3301/754/1499/3315/57007/7164/1495/4487/1654/8682/65018/2017/7703/7178/6154/10955/8743/467/1512/51024/85450/4055/6421/10134/4780/8915/10399	38
Endothelial cell	GO:0032496	response to lipopolysaccharide	37/867	343/18723	1.63218e-06	5.31498e-05	3.98309e-05	6401/7035/6347/7056/9590/4258/2697/4208/3383/1906/6678/23328/7431/1910/57088/55970/2687/4792/7538/5595/3727/4851/10221/2353/2920/11213/958/23643/3164/28964/22904/57162/1312/51510/8915/22900/27086	37
Endothelial cell	GO:0051056	regulation of small GTPase mediated signal transduction	34/867	302/18723	1.64906e-06	5.31498e-05	3.98309e-05	10252/9411/10395/23075/5962/54922/8829/80243/3688/57493/57480/57186/7126/7052/23365/5879/10161/57636/152273/22899/57514/4851/58480/1398/27/7077/5863/10211/613/9289/9448/3925/5516/50848	34
Endothelial cell	GO:0072001	renal system development	34/867	302/18723	1.64906e-06	5.31498e-05	3.98309e-05	1282/5175/8692/285/3399/10252/947/5420/25937/64321/9510/4208/3280/8829/182/23129/4609/4086/23371/4774/2296/1499/3913/7010/5155/4851/55959/7704/8642/4811/3911/4090/1958/1512	34
Endothelial cell	GO:0048738	cardiac muscle tissue development	29/867	236/18723	1.65378e-06	5.31498e-05	3.98309e-05	2022/56999/2697/4208/7048/2280/1906/1948/1901/4000/3688/57493/4086/7049/2296/54567/4487/10611/4851/8470/1832/3276/4205/60485/4090/9686/23135/5339/998	29
Endothelial cell	GO:0022411	cellular component disassembly	44/867	443/18723	1.66494e-06	5.31741e-05	3.98491e-05	6711/3643/2934/8751/23075/5962/10763/9507/6624/4609/11078/50810/11034/4131/11140/11345/3915/51652/65018/2017/801/10211/11213/102/23271/6418/830/29766/3306/6709/118/9448/3925/10241/51024/51474/6059/1845/2113/54516/51510/84557/6840/81631	44
Endothelial cell	GO:0034332	adherens junction organization	12/867	49/18723	1.70421e-06	5.40902e-05	4.05356e-05	10266/1003/5962/7082/1499/10979/1832/102/8642/118/5339/998	12
Endothelial cell	GO:0043536	positive regulation of blood vessel endothelial cell migration	15/867	76/18723	1.72483e-06	5.43672e-05	4.07432e-05	3791/8829/57381/5286/10769/3315/57608/5155/2624/51564/10000/958/2113/4780/4215	15
Endothelial cell	GO:0061299	retina vasculature morphogenesis in camera-type eye	6/867	10/18723	1.73422e-06	5.43672e-05	4.07432e-05	1282/8829/57381/25932/8322/22899	6
Endothelial cell	GO:0010769	regulation of cell morphogenesis involved in differentiation	17/867	96/18723	1.76052e-06	5.48554e-05	4.1109e-05	8829/6281/3987/55679/11078/4739/10979/5879/1398/91663/81/1793/5747/23603/23011/1627/998	17
Endothelial cell	GO:2000181	negative regulation of blood vessel morphogenesis	22/867	151/18723	1.79502e-06	5.55914e-05	4.16606e-05	7122/3339/285/641700/1284/10365/56999/9510/9314/7075/6678/5797/10769/2296/1499/57556/9475/7010/23166/22905/55333/28984	22
Endothelial cell	GO:0001954	positive regulation of cell-matrix adhesion	13/867	58/18723	1.87216e-06	5.75116e-05	4.30997e-05	3791/7402/8829/6281/3987/2013/10979/7010/5879/9647/3728/9448/6237	13
Endothelial cell	GO:0006469	negative regulation of protein kinase activity	27/867	212/18723	1.87954e-06	5.75116e-05	4.30997e-05	857/8692/10252/5787/25937/1026/54922/57493/9467/3301/4616/7026/11142/10114/3315/2776/9647/10221/11213/26524/10019/7532/1845/51637/23603/5339/10399	27
Endothelial cell	GO:1901343	negative regulation of vasculature development	22/867	152/18723	2.00879e-06	6.11006e-05	4.57892e-05	7122/3339/285/641700/1284/10365/56999/9510/9314/7075/6678/5797/10769/2296/1499/57556/9475/7010/23166/22905/55333/28984	22
Endothelial cell	GO:0061437	renal system vasculature development	9/867	27/18723	2.07087e-06	6.2248e-05	4.66491e-05	5175/285/947/3280/8829/7010/5155/4851/1958	9
Endothelial cell	GO:0061440	kidney vasculature development	9/867	27/18723	2.07087e-06	6.2248e-05	4.66491e-05	5175/285/947/3280/8829/7010/5155/4851/1958	9
Endothelial cell	GO:1901879	regulation of protein depolymerization	16/867	87/18723	2.10288e-06	6.28406e-05	4.70932e-05	6711/2934/23075/5962/10763/11078/50810/11034/4131/23271/830/29766/6709/118/51474/6840	16
Endothelial cell	GO:0018108	peptidyl-tyrosine phosphorylation	39/867	375/18723	2.12783e-06	6.32162e-05	4.73747e-05	857/2321/5175/8692/9021/351/3643/5168/3791/3280/3572/7075/3383/30844/8829/3678/9467/6464/1942/975/4739/10114/7525/1839/2324/7010/2050/5155/51704/7132/5595/27/613/958/10019/2621/5747/79834/10399	39
Endothelial cell	GO:2000351	regulation of endothelial cell apoptotic process	13/867	59/18723	2.30042e-06	6.79488e-05	5.09213e-05	10266/6347/641700/1003/3791/3383/8644/7010/2624/958/2621/4780/28984	13
Endothelial cell	GO:0032388	positive regulation of intracellular transport	26/867	202/18723	2.37782e-06	6.98313e-05	5.23321e-05	8692/2040/5962/54741/975/302/9531/30846/1601/7531/79567/4478/58480/4641/65018/10411/3728/3326/2621/51100/51024/55754/4947/10134/23011/998	26
Endothelial cell	GO:0043297	apical junction assembly	15/867	78/18723	2.43257e-06	7.10311e-05	5.32313e-05	7122/10266/5175/90952/1003/2697/389/7082/5872/402/9475/1495/4301/4641/50848	15
Endothelial cell	GO:0060538	skeletal muscle organ development	23/867	166/18723	2.54909e-06	7.36531e-05	5.51962e-05	857/8531/858/4208/1827/10791/2317/7026/1499/3235/57190/4851/5530/2353/10211/23764/3164/1958/467/10521/1655/5339/6840	23
Endothelial cell	GO:0048675	axon extension	19/867	120/18723	2.55631e-06	7.36531e-05	5.51962e-05	659/8829/8766/1808/8828/3688/10439/57556/3913/10501/4131/2017/57142/3326/23499/23191/1982/23011/1627	19
Endothelial cell	GO:0043410	positive regulation of MAPK cascade	46/867	480/18723	2.58328e-06	7.36531e-05	5.51962e-05	6358/2321/6347/9590/351/3643/10268/3487/858/3791/3383/2771/1906/8829/23328/6386/6464/4616/1942/975/1499/10979/9475/2324/8322/7010/57007/7164/4296/23236/57608/5155/5595/112464/4851/9043/8877/7077/3276/958/9693/2621/10174/4055/998/4215	46
Endothelial cell	GO:0018212	peptidyl-tyrosine modification	39/867	378/18723	2.58533e-06	7.36531e-05	5.51962e-05	857/2321/5175/8692/9021/351/3643/5168/3791/3280/3572/7075/3383/30844/8829/3678/9467/6464/1942/975/4739/10114/7525/1839/2324/7010/2050/5155/51704/7132/5595/27/613/958/10019/2621/5747/79834/10399	39
Endothelial cell	GO:0006470	protein dephosphorylation	32/867	281/18723	2.59444e-06	7.36531e-05	5.51962e-05	1003/5787/10395/2280/1827/23075/2771/1848/9891/5797/23371/5782/9475/5784/55917/54935/7531/9647/65018/5793/5791/801/5530/3326/11156/3672/54434/5516/5796/1845/1847/23261	32
Endothelial cell	GO:0090050	positive regulation of cell migration involved in sprouting angiogenesis	10/867	35/18723	2.74691e-06	7.75508e-05	5.81172e-05	3791/8829/57381/5286/10769/57608/2624/51564/10000/4215	10
Endothelial cell	GO:0032386	regulation of intracellular transport	36/867	337/18723	2.82222e-06	7.88062e-05	5.9058e-05	8692/3429/2040/5962/54741/975/11142/302/5784/9531/4131/30846/1601/7531/79567/8724/4478/5595/58480/51652/4641/65018/10411/3728/3326/51465/4924/2621/51100/51024/3638/55754/4947/10134/23011/998	36
Endothelial cell	GO:0062197	cellular response to chemical stress	36/867	337/18723	2.82222e-06	7.88062e-05	5.9058e-05	857/358/2034/10365/8531/9314/3303/4831/135112/8644/3301/5269/1499/3315/57190/388/1654/5829/5595/65018/8877/7703/2353/5052/59338/84230/23135/5796/4779/6421/2113/468/5339/4780/84557/10399	36
Endothelial cell	GO:0061564	axon development	45/867	467/18723	2.86855e-06	7.96646e-05	5.97013e-05	351/4781/54538/9314/659/1948/8829/8766/1808/5797/8828/3688/23129/1942/10439/5362/57556/3913/8301/8578/10501/4131/5879/1495/2050/9637/4851/8609/2017/2896/57142/10211/3326/23271/3911/3925/23499/9315/5747/23191/1982/9334/23011/55740/1627	45
Endothelial cell	GO:0043244	regulation of protein-containing complex disassembly	19/867	121/18723	2.90306e-06	7.99789e-05	5.99368e-05	6711/3643/2934/23075/5962/10763/11078/50810/11034/4131/11213/23271/830/29766/6709/118/10241/51474/6840	19
Endothelial cell	GO:0044331	cell-cell adhesion mediated by cadherin	9/867	28/18723	2.92682e-06	7.99789e-05	5.99368e-05	1003/4855/7082/1500/4301/9647/4851/10211/28984	9
Endothelial cell	GO:0051894	positive regulation of focal adhesion assembly	9/867	28/18723	2.92682e-06	7.99789e-05	5.99368e-05	3791/8829/6281/3987/10979/7010/5879/9647/9448	9
Endothelial cell	GO:0016358	dendrite development	29/867	243/18723	2.99168e-06	8.13163e-05	6.09391e-05	3397/351/4208/8829/80243/3688/85358/1942/10769/7533/8301/8578/4131/10611/1398/8609/50807/5530/102/4205/23271/22903/9693/23543/23191/1982/23011/1627/998	29
Endothelial cell	GO:0046718	viral entry into host cell	21/867	144/18723	3.01824e-06	8.16042e-05	6.11549e-05	857/8692/2934/858/10410/3383/3303/1948/8829/3688/3678/975/5819/10581/8724/3949/5359/4179/2621/950/50848	21
Endothelial cell	GO:0009267	cellular response to starvation	22/867	156/18723	3.11653e-06	8.38182e-05	6.2814e-05	1026/659/9891/8644/5166/5899/79567/11345/5595/3428/7071/54407/2621/51100/467/7378/10670/468/1312/4780/84557/81631	22
Endothelial cell	GO:0060840	artery development	17/867	100/18723	3.15751e-06	8.44757e-05	6.33067e-05	2022/56999/221395/3280/659/8829/182/94/23129/7798/5138/2296/54567/3949/4851/10000/57178	17
Endothelial cell	GO:0010720	positive regulation of cell development	33/867	298/18723	3.35551e-06	8.93055e-05	6.69262e-05	7122/1003/3280/3572/659/8829/8766/6281/23129/3987/85358/55679/11078/4739/7052/1499/5362/10979/4131/5879/4851/1398/91663/10221/1793/118/23499/50848/23191/1982/23011/1627/998	33
Endothelial cell	GO:0032272	negative regulation of protein polymerization	15/867	80/18723	3.38978e-06	8.975e-05	6.72594e-05	6711/1003/2934/5962/256949/11078/91663/830/54434/9168/29766/6709/118/3925/6840	15
Endothelial cell	GO:0008361	regulation of cell size	24/867	181/18723	3.41292e-06	8.9897e-05	6.73695e-05	358/659/5962/1906/8829/8766/1808/85358/10439/57556/10501/4131/5879/4478/56262/2017/57142/3326/10000/23499/23191/1982/23011/1627	24
Endothelial cell	GO:0061041	regulation of wound healing	20/867	134/18723	3.59137e-06	9.41123e-05	7.05285e-05	857/7035/7056/947/2697/1906/8613/3688/928/302/1839/10979/5327/5155/1398/10019/5627/5747/4780/71	20
Endothelial cell	GO:0001765	membrane raft assembly	6/867	11/18723	3.66534e-06	9.55606e-05	7.16139e-05	857/858/6281/2013/302/10211	6
Endothelial cell	GO:0030111	regulation of Wnt signaling pathway	35/867	328/18723	3.96488e-06	0.000102845	7.7073e-05	857/351/25937/64321/3487/92162/8613/83595/2887/8322/1500/1601/1654/441478/51704/8724/2776/4851/27303/64359/3728/8323/55959/26524/83439/1452/1454/9686/1958/23499/219771/30851/7088/10146/10399	35
Endothelial cell	GO:0042326	negative regulation of phosphorylation	39/867	385/18723	4.02995e-06	0.000103554	7.7604e-05	857/8692/2022/9021/10252/5787/25937/1026/54922/8613/1848/90007/154043/57493/9467/3301/4616/7026/11142/10114/2887/3315/2776/9647/91663/9043/10221/801/11213/26524/8655/10019/7532/28964/1845/51637/23603/5339/10399	39
Endothelial cell	GO:0043434	response to peptide hormone	41/867	414/18723	4.03272e-06	0.000103554	7.7604e-05	857/9021/3643/2697/858/3383/2771/1906/8503/6678/8835/4831/6464/5872/54741/23371/1910/5286/7049/5166/2887/9475/7010/9564/4131/5829/3727/4641/1398/5791/25948/23516/7532/8743/3164/1958/5747/3638/23191/26060/4780	41
Endothelial cell	GO:0016055	Wnt signaling pathway	43/867	444/18723	4.18446e-06	0.000106913	8.01213e-05	857/351/25937/64321/3487/9314/92162/8613/83595/1499/2887/10979/8322/5879/1500/595/1601/1654/441478/51704/8724/2776/4851/27303/64359/3728/8323/55959/26524/83439/1452/1454/9686/1958/23499/23002/219771/30851/7041/998/7088/10146/10399	43
Endothelial cell	GO:0016032	viral process	41/867	415/18723	4.28092e-06	0.000108833	8.15606e-05	857/6347/8692/3429/3643/2040/2934/858/10410/3383/3303/1948/8829/3688/3678/975/4774/5819/9475/7538/1654/10581/8724/3949/4851/51652/3326/3428/5359/4179/2621/950/10241/10670/50848/1655/2589/8411/51510/1488/998	41
Endothelial cell	GO:0045862	positive regulation of proteolysis	38/867	372/18723	4.39032e-06	0.000111062	8.32307e-05	857/641700/351/2934/10395/3303/1191/55075/4609/1942/10769/83595/9475/8301/1601/1654/9647/65018/10221/29997/4627/2896/3428/444/1452/3092/8743/1454/5747/27018/1512/51024/4287/10134/4780/8915/22900/10399	38
Endothelial cell	GO:1901880	negative regulation of protein depolymerization	14/867	72/18723	4.57884e-06	0.00011526	8.63771e-05	6711/2934/23075/5962/11078/50810/4131/23271/830/29766/6709/118/51474/6840	14
Endothelial cell	GO:0043242	negative regulation of protein-containing complex disassembly	15/867	82/18723	4.67033e-06	0.000116719	8.74705e-05	6711/2934/23075/5962/11078/50810/4131/11213/23271/830/29766/6709/118/51474/6840	15
Endothelial cell	GO:0198738	cell-cell signaling by wnt	43/867	446/18723	4.69155e-06	0.000116719	8.74705e-05	857/351/25937/64321/3487/9314/92162/8613/83595/1499/2887/10979/8322/5879/1500/595/1601/1654/441478/51704/8724/2776/4851/27303/64359/3728/8323/55959/26524/83439/1452/1454/9686/1958/23499/23002/219771/30851/7041/998/7088/10146/10399	43
Endothelial cell	GO:0030835	negative regulation of actin filament depolymerization	11/867	45/18723	4.70533e-06	0.000116719	8.74705e-05	6711/2934/23075/5962/11078/830/29766/6709/118/51474/6840	11
Endothelial cell	GO:0071900	regulation of protein serine/threonine kinase activity	37/867	359/18723	4.76714e-06	0.000117377	8.79634e-05	857/2321/8692/10252/3643/1026/659/1906/54922/23328/29950/57493/3301/56892/7026/11142/10114/10979/8322/7164/595/4296/5899/5155/1654/11140/7148/10221/801/11213/3326/26524/958/10019/9693/219771/28984	37
Endothelial cell	GO:0010952	positive regulation of peptidase activity	25/867	197/18723	4.77778e-06	0.000117377	8.79634e-05	857/351/2934/10395/55075/4609/1942/83595/9475/8301/1654/9647/65018/2896/3428/444/3092/8743/27018/1512/51024/10134/8915/22900/10399	25
Endothelial cell	GO:0030834	regulation of actin filament depolymerization	12/867	54/18723	5.11825e-06	0.00012514	9.37809e-05	6711/2934/23075/5962/11078/11034/830/29766/6709/118/51474/6840	12
Endothelial cell	GO:0022407	regulation of cell-cell adhesion	43/867	448/18723	5.25509e-06	0.000127874	9.58297e-05	6401/857/6347/5420/4860/3280/3572/7048/9314/3383/4855/23075/5962/8613/9223/7082/2615/182/928/975/3133/7525/4301/441478/9647/4851/91663/9780/10211/7704/1960/10019/4179/5747/10725/50848/1845/2113/57162/57178/8915/3659/28984	43
Endothelial cell	GO:0043491	protein kinase B signaling	26/867	211/18723	5.35707e-06	0.00012927	9.68761e-05	6347/8692/2022/3643/10268/3791/9314/8503/3688/8644/1839/10979/7010/112464/65018/29997/57142/3326/958/10019/3092/59338/2621/5747/6237/10399	26
Endothelial cell	GO:0033673	negative regulation of kinase activity	28/867	237/18723	5.36307e-06	0.00012927	9.68761e-05	857/8692/10252/5787/25937/1026/54922/90007/57493/9467/3301/4616/7026/11142/10114/3315/2776/9647/10221/11213/26524/10019/7532/1845/51637/23603/5339/10399	28
Endothelial cell	GO:0036303	lymph vessel morphogenesis	8/867	23/18723	5.39288e-06	0.000129378	9.69572e-05	54345/161198/7075/659/94/2296/2324/5784	8
Endothelial cell	GO:0061384	heart trabecula morphogenesis	9/867	30/18723	5.57656e-06	0.00013316	9.97911e-05	2022/9510/2280/1901/57493/7049/7010/54567/4851	9
Endothelial cell	GO:1901550	regulation of endothelial cell development	7/867	17/18723	5.76259e-06	0.0001357	0.000101694	7122/1003/9475/23236/7132/118/50848	7
Endothelial cell	GO:1903140	regulation of establishment of endothelial barrier	7/867	17/18723	5.76259e-06	0.0001357	0.000101694	7122/1003/9475/23236/7132/118/50848	7
Endothelial cell	GO:2000811	negative regulation of anoikis	7/867	17/18723	5.76259e-06	0.0001357	0.000101694	857/3688/3678/5166/4851/5747/7088	7
Endothelial cell	GO:0010639	negative regulation of organelle organization	36/867	348/18723	5.87514e-06	0.000137716	0.000103205	6711/1003/2934/10395/23075/5962/3303/256949/1901/1191/7082/4000/85358/11078/50810/4131/6196/9637/10493/91663/65018/10163/23271/8260/830/54434/9168/29766/6709/118/550643/3925/51474/50848/4134/6840	36
Endothelial cell	GO:0002237	response to molecule of bacterial origin	37/867	363/18723	6.15134e-06	0.000143121	0.000107256	6401/7035/6347/7056/9590/4258/2697/4208/3383/1906/6678/23328/7431/1910/57088/55970/2687/4792/7538/5595/3727/4851/10221/2353/2920/11213/958/23643/3164/28964/22904/57162/1312/51510/8915/22900/27086	37
Endothelial cell	GO:0061448	connective tissue development	29/867	252/18723	6.16178e-06	0.000143121	0.000107256	8692/947/4256/4781/4208/7048/659/1906/359845/94/4086/1499/4487/871/5155/114789/5595/4851/8609/57561/23516/55959/7704/22856/4090/1958/140606/9517/4094	29
Endothelial cell	GO:0003179	heart valve morphogenesis	12/867	55/18723	6.27332e-06	0.000144876	0.000108571	56999/4208/7048/7075/659/182/1942/10439/9475/54567/4851/8642	12
Endothelial cell	GO:0001822	kidney development	32/867	293/18723	6.29401e-06	0.000144876	0.000108571	5175/8692/285/3399/10252/947/5420/25937/64321/9510/4208/3280/8829/182/23129/4609/4086/23371/2296/1499/3913/7010/5155/4851/55959/7704/8642/4811/3911/4090/1958/1512	32
Endothelial cell	GO:0048844	artery morphogenesis	14/867	74/18723	6.41129e-06	0.000146913	0.000110098	2022/56999/221395/3280/659/8829/182/94/2296/54567/3949/4851/10000/57178	14
Endothelial cell	GO:0044409	entry into host	21/867	151/18723	6.48768e-06	0.000148	0.000110912	857/8692/2934/858/10410/3383/3303/1948/8829/3688/3678/975/5819/10581/8724/3949/5359/4179/2621/950/50848	21
Endothelial cell	GO:0001503	ossification	40/867	408/18723	6.7281e-06	0.000152803	0.000114512	3399/4256/25937/4208/3572/51232/659/6678/1901/359845/182/4086/9188/7171/2296/1499/10979/7010/55973/5595/3727/4851/51119/6238/51564/7704/7071/8642/22856/23353/57003/4090/28964/3726/5747/1655/468/22904/10492/10189	40
Endothelial cell	GO:0030837	negative regulation of actin filament polymerization	13/867	65/18723	7.21697e-06	0.00016318	0.000122288	6711/2934/5962/256949/11078/91663/830/54434/9168/29766/6709/118/6840	13
Endothelial cell	GO:0032092	positive regulation of protein binding	15/867	85/18723	7.40357e-06	0.000166662	0.000124898	7122/10266/857/351/2280/8829/23129/302/10769/5899/10211/3326/118/9693/5516	15
Endothelial cell	GO:0071711	basement membrane organization	9/867	31/18723	7.53648e-06	0.00016891	0.000126582	10266/857/1282/858/3688/3913/7837/3912/4811	9
Endothelial cell	GO:0001655	urogenital system development	35/867	338/18723	7.72245e-06	0.000172322	0.000129139	1282/5175/8692/285/3399/10252/947/5420/25937/64321/9510/4208/3280/8829/182/23129/4609/4086/23371/4774/2296/1499/3913/7010/5155/4851/2624/55959/7704/8642/4811/3911/4090/1958/1512	35
Endothelial cell	GO:0031333	negative regulation of protein-containing complex assembly	20/867	141/18723	7.91812e-06	0.000175158	0.000131265	6711/1003/2934/5962/256949/1191/11078/1654/91663/29997/830/54434/9168/29766/6709/118/3925/998/6840/22900	20
Endothelial cell	GO:0034341	response to interferon-gamma	20/867	141/18723	7.91812e-06	0.000175158	0.000131265	6358/6347/10410/3383/1906/2317/7431/11140/10581/4641/9341/10435/3326/958/23580/10241/10492/998/71/3659	20
Endothelial cell	GO:1904035	regulation of epithelial cell apoptotic process	16/867	96/18723	7.96251e-06	0.000175381	0.000131432	10266/6347/641700/1003/2934/3791/3383/8644/7010/7538/2624/958/831/2621/4780/28984	16
Endothelial cell	GO:0051701	biological process involved in interaction with host	25/867	203/18723	8.16186e-06	0.000179	0.000134144	857/8692/3643/2934/858/10410/3383/3303/1948/8829/3688/3678/975/5819/10581/8724/3949/51652/5359/4179/2621/950/10670/50848/10189	25
Endothelial cell	GO:0051146	striated muscle cell differentiation	31/867	283/18723	8.23647e-06	0.000179865	0.000134792	858/4208/1827/1906/1948/58494/4000/3688/928/975/5239/30846/4487/1466/57190/85461/10611/4851/9043/5530/4627/8470/9780/10211/4205/29766/23250/23135/5339/4904/71	31
Endothelial cell	GO:0072006	nephron development	20/867	142/18723	8.82262e-06	0.000191845	0.00014377	5175/285/947/5420/25937/4208/3280/182/4609/2296/1499/3913/7010/5155/4851/55959/8642/4811/3911/1958	20
Endothelial cell	GO:0050900	leukocyte migration	37/867	369/18723	8.93318e-06	0.000193426	0.000144955	6358/6401/2321/6347/5175/83483/351/947/57509/3383/23075/1906/58494/1901/3688/928/975/1910/4345/7525/5879/23236/5155/4478/5595/1398/51119/2920/4627/102/124976/3672/2621/5747/50848/5339/998	37
Endothelial cell	GO:2000641	regulation of early endosome to late endosome transport	7/867	18/18723	9.05299e-06	0.000195193	0.000146279	5962/1601/8724/4478/5595/51652/23011	7
Endothelial cell	GO:1903364	positive regulation of cellular protein catabolic process	21/867	155/18723	9.81157e-06	0.00021066	0.00015787	857/641700/5962/3303/1191/975/10769/754/1601/4478/3949/10221/29997/1452/1454/9686/5747/4287/10134/4780/10399	21
Endothelial cell	GO:0001933	negative regulation of protein phosphorylation	35/867	342/18723	9.98589e-06	0.000213506	0.000160003	857/8692/2022/9021/10252/5787/25937/1026/54922/8613/1848/154043/57493/9467/3301/4616/7026/11142/10114/3315/2776/9647/91663/9043/10221/801/11213/26524/10019/7532/1845/51637/23603/5339/10399	35
Endothelial cell	GO:0006979	response to oxidative stress	42/867	446/18723	1.07699e-05	0.000229309	0.000171846	358/8692/9124/2034/351/10365/9314/1827/3303/1906/4831/135112/8644/1499/3315/7837/57190/388/11030/5829/5595/253827/1398/65018/8877/7703/2353/5445/6414/5052/59338/5516/23135/5693/5796/4779/6421/2113/468/4780/84557/10399	42
Endothelial cell	GO:0003094	glomerular filtration	8/867	25/18723	1.09525e-05	0.000230319	0.000172603	947/221395/2697/4162/2013/5155/55959/2621	8
Endothelial cell	GO:0031579	membrane raft organization	8/867	25/18723	1.09525e-05	0.000230319	0.000172603	857/2934/858/6281/2013/302/91663/10211	8
Endothelial cell	GO:0072012	glomerulus vasculature development	8/867	25/18723	1.09525e-05	0.000230319	0.000172603	5175/285/947/3280/7010/5155/4851/1958	8
Endothelial cell	GO:1901654	response to ketone	24/867	194/18723	1.13961e-05	0.000235336	0.000176363	10266/3490/857/358/10365/9314/3383/8751/1026/1906/8644/7049/9475/595/4478/2354/4678/2782/801/2353/3184/196/2621/687	24
Endothelial cell	GO:0030857	negative regulation of epithelial cell differentiation	11/867	49/18723	1.13997e-05	0.000235336	0.000176363	857/3397/10252/3280/4855/182/94/1499/595/6935/4851	11
Endothelial cell	GO:0038084	vascular endothelial growth factor signaling pathway	11/867	49/18723	1.13997e-05	0.000235336	0.000176363	2321/3791/8829/8828/2296/57556/2324/3315/57608/4641/11156	11
Endothelial cell	GO:0003206	cardiac chamber morphogenesis	18/867	121/18723	1.14214e-05	0.000235336	0.000176363	2022/9510/4208/3280/7048/2280/659/8829/182/8828/57493/7049/2296/7010/54567/4851/1832/60485	18
Endothelial cell	GO:1904019	epithelial cell apoptotic process	18/867	121/18723	1.14214e-05	0.000235336	0.000176363	10266/6347/641700/1003/2934/3791/7048/3383/659/8644/7010/7538/2624/958/831/2621/4780/28984	18
Endothelial cell	GO:0003014	renal system process	17/867	110/18723	1.18759e-05	0.000243719	0.000182645	358/8692/947/221395/2934/2697/4162/2771/1906/8644/2013/1910/5155/6446/55959/2621/1312	17
Endothelial cell	GO:0090049	regulation of cell migration involved in sprouting angiogenesis	14/867	78/18723	1.21197e-05	0.000245469	0.000183957	3791/9314/79812/8829/57381/5286/10769/54567/57608/4851/2624/51564/10000/4215	14
Endothelial cell	GO:0061138	morphogenesis of a branching epithelium	23/867	182/18723	1.21517e-05	0.000245469	0.000183957	1282/2022/9021/10252/3791/7048/7075/4855/1906/54922/8829/25932/23129/4609/7052/1499/54567/441478/4851/8642/3911/1512/55727	23
Endothelial cell	GO:0048588	developmental cell growth	27/867	234/18723	1.21534e-05	0.000245469	0.000183957	351/7048/659/1906/51299/8829/8766/1808/8828/3688/10439/1499/57556/3913/10501/4131/10611/9043/2017/8470/57142/3326/23499/23191/1982/23011/1627	27
Endothelial cell	GO:0060560	developmental growth involved in morphogenesis	27/867	234/18723	1.21534e-05	0.000245469	0.000183957	351/10252/7048/659/51299/8829/1901/8766/1808/8828/3688/10439/1499/57556/3913/10501/4131/4851/9043/2017/57142/3326/23499/23191/1982/23011/1627	27
Endothelial cell	GO:0031272	regulation of pseudopodium assembly	6/867	13/18723	1.25664e-05	0.00025182	0.000188716	148170/10435/11135/23580/10602/998	6
Endothelial cell	GO:0031274	positive regulation of pseudopodium assembly	6/867	13/18723	1.25664e-05	0.00025182	0.000188716	148170/10435/11135/23580/10602/998	6
Endothelial cell	GO:0032102	negative regulation of response to external stimulus	40/867	420/18723	1.33683e-05	0.000266843	0.000199974	2/7035/6347/285/10203/7056/9021/947/1003/2697/9314/1906/6397/8829/928/4345/302/10769/3133/7525/57556/5327/7010/10501/7538/5155/5654/7132/3949/4851/1398/10221/2896/11213/3428/10019/5627/28964/1845/22900	40
Endothelial cell	GO:0030042	actin filament depolymerization	12/867	59/18723	1.34989e-05	0.000268403	0.000201143	6711/2934/23075/5962/11078/11034/830/29766/6709/118/51474/6840	12
Endothelial cell	GO:0001763	morphogenesis of a branching structure	24/867	196/18723	1.35652e-05	0.000268675	0.000201347	1282/2022/9021/10252/3791/7048/7075/4855/1906/54922/8829/25932/23129/4609/7052/1499/54567/441478/4851/57142/8642/3911/1512/55727	24
Endothelial cell	GO:0045926	negative regulation of growth	28/867	249/18723	1.36985e-05	0.000270268	0.000202541	8692/64321/2697/4501/7048/8751/1026/659/3303/11007/8835/8829/4499/94/4502/57556/10501/4487/1654/978/4851/9043/57142/60485/9686/2273/10399/4493	28
Endothelial cell	GO:0010770	positive regulation of cell morphogenesis involved in differentiation	14/867	79/18723	1.41107e-05	0.00027733	0.000207833	8829/6281/3987/55679/11078/4739/10979/5879/1398/91663/1793/23011/1627/998	14
Endothelial cell	GO:0097205	renal filtration	8/867	26/18723	1.51805e-05	0.000297213	0.000222734	947/221395/2697/4162/2013/5155/55959/2621	8
Endothelial cell	GO:1990138	neuron projection extension	22/867	172/18723	1.54164e-05	0.000300679	0.000225331	659/51299/8829/8766/1808/8828/3688/10439/1499/57556/3913/10501/4131/9043/2017/57142/3326/23499/23191/1982/23011/1627	22
Endothelial cell	GO:0031099	regeneration	24/867	198/18723	1.61016e-05	0.00031285	0.000234452	285/7048/9314/8751/1026/4837/928/975/7049/5782/3913/8578/4131/1495/595/57190/4851/5530/2896/55959/9448/2621/9315/1374	24
Endothelial cell	GO:0043624	cellular protein complex disassembly	19/867	136/18723	1.6533e-05	0.000320014	0.000239821	6711/2934/23075/5962/10763/11078/50810/11034/4131/23271/830/29766/6709/118/3925/51474/6059/54516/6840	19
Endothelial cell	GO:0070830	bicellular tight junction assembly	13/867	70/18723	1.68422e-05	0.000324769	0.000243385	7122/10266/5175/90952/1003/2697/7082/5872/402/9475/4301/4641/50848	13
Endothelial cell	GO:0120032	regulation of plasma membrane bounded cell projection assembly	23/867	186/18723	1.73719e-05	0.000333723	0.000250095	857/5420/3383/5962/8829/6624/989/148170/5879/10787/5205/10163/10435/11135/5064/54874/23580/1809/23191/23603/4134/10602/998	23
Endothelial cell	GO:0003205	cardiac chamber development	21/867	161/18723	1.77137e-05	0.000339015	0.00025406	2022/9510/4208/3280/7048/2280/659/8829/182/8828/57493/23129/7798/7049/5138/2296/7010/54567/4851/1832/60485	21
Endothelial cell	GO:0051261	protein depolymerization	17/867	114/18723	1.92312e-05	0.000366684	0.000274796	6711/2934/23075/5962/10763/11078/50810/11034/4131/23271/830/29766/6709/118/3925/51474/6840	17
Endothelial cell	GO:0050818	regulation of coagulation	13/867	71/18723	1.97541e-05	0.000375255	0.000281219	857/7035/7056/947/1906/928/302/5327/10544/5155/10019/5627/4780	13
Endothelial cell	GO:0051348	negative regulation of transferase activity	29/867	268/18723	2.01347e-05	0.000379727	0.000284571	857/8692/10252/5787/25937/1026/54922/90007/57493/9467/3301/4616/7026/11142/10114/3315/7538/2776/9647/10221/11213/26524/10019/7532/1845/51637/23603/5339/10399	29
Endothelial cell	GO:2001235	positive regulation of apoptotic signaling pathway	18/867	126/18723	2.01382e-05	0.000379727	0.000284571	857/8692/7078/7164/1495/4487/8682/6154/10955/8743/467/1512/51024/4055/6421/10134/8915/10399	18
Endothelial cell	GO:0052126	movement in host environment	22/867	175/18723	2.02825e-05	0.000381043	0.000285557	857/8692/2934/858/10410/3383/3303/1948/8829/3688/3678/975/5819/10581/8724/3949/51652/5359/4179/2621/950/50848	22
Endothelial cell	GO:0032273	positive regulation of protein polymerization	19/867	138/18723	2.04044e-05	0.000381928	0.00028622	2934/3383/3303/402/148170/4131/5879/10787/4641/65018/2017/10163/10435/11135/23580/28964/10552/23191/10602	19
Endothelial cell	GO:0061383	trabecula morphogenesis	10/867	43/18723	2.04862e-05	0.00038206	0.000286319	2022/9510/2280/1901/57493/7049/7010/54567/4851/22904	10
Endothelial cell	GO:0060491	regulation of cell projection assembly	23/867	188/18723	2.06768e-05	0.000384212	0.000287932	857/5420/3383/5962/8829/6624/989/148170/5879/10787/5205/10163/10435/11135/5064/54874/23580/1809/23191/23603/4134/10602/998	23
Endothelial cell	GO:1903362	regulation of cellular protein catabolic process	28/867	255/18723	2.12948e-05	0.000394263	0.000295463	857/641700/5962/3303/1191/6386/1942/975/302/10769/754/1601/4478/11345/3949/65018/10221/29997/3326/1452/1454/9686/5747/23429/4287/10134/4780/10399	28
Endothelial cell	GO:0048754	branching morphogenesis of an epithelial tube	20/867	151/18723	2.22309e-05	0.000410108	0.000307338	1282/2022/10252/3791/7048/7075/4855/1906/54922/8829/25932/23129/4609/1499/54567/441478/4851/8642/3911/1512	20
Endothelial cell	GO:0010975	regulation of neuron projection development	41/867	445/18723	2.28638e-05	0.00041988	0.000314661	3397/3655/9314/659/1948/8829/4831/8766/5376/23129/85358/7025/7431/1942/5362/57556/7533/8578/10501/4131/8724/10611/1398/5793/5530/27/2896/57142/102/23271/9448/9693/23499/950/1809/55754/23191/1982/23011/4780/1627	41
Endothelial cell	GO:0045428	regulation of nitric oxide biosynthetic process	12/867	62/18723	2.2925e-05	0.00041988	0.000314661	857/947/3643/10365/9314/3383/1906/1191/9475/5879/3326/8655	12
Endothelial cell	GO:0031647	regulation of protein stability	31/867	298/18723	2.30343e-05	0.000420377	0.000315033	64321/2934/92162/3303/11170/8613/1191/4000/1942/975/9531/1500/4487/11140/2776/65018/29997/2896/57142/10211/3326/60485/23673/3092/51100/1512/9334/10491/1603/23011/908	31
Endothelial cell	GO:0033157	regulation of intracellular protein transport	26/867	229/18723	2.32671e-05	0.000423113	0.000317084	8692/3429/2040/54741/975/11142/5784/9531/7531/79567/58480/4641/65018/10411/3728/3326/51465/4924/2621/51100/51024/3638/55754/4947/10134/998	26
Endothelial cell	GO:0052547	regulation of peptidase activity	42/867	461/18723	2.37774e-05	0.000430861	0.00032289	2/857/358/7035/351/7078/2934/10395/9314/51232/55075/4609/1942/302/83595/5269/9475/23204/8301/334/871/1654/9647/65018/7077/2896/3428/444/5627/831/3092/8743/3164/2621/27018/1512/51024/56925/10134/8915/22900/10399	42
Endothelial cell	GO:0050819	negative regulation of coagulation	11/867	53/18723	2.51781e-05	0.00045463	0.000340703	7035/7056/947/1906/928/302/5327/10544/5155/10019/5627	11
Endothelial cell	GO:0120034	positive regulation of plasma membrane bounded cell projection assembly	16/867	105/18723	2.5511e-05	0.000459019	0.000343992	8829/6624/989/148170/5879/10787/10163/10435/11135/5064/54874/23580/1809/23191/10602/998	16
Endothelial cell	GO:0050821	protein stabilization	23/867	191/18723	2.67029e-05	0.000478779	0.000358801	64321/92162/3303/8613/1191/1942/9531/1500/4487/11140/2776/65018/29997/2896/57142/10211/3326/60485/23673/3092/10491/23011/908	23
Endothelial cell	GO:0007409	axonogenesis	39/867	418/18723	2.71921e-05	0.000485846	0.000364097	351/4781/54538/659/1948/8829/8766/1808/5797/8828/3688/23129/1942/10439/5362/57556/3913/8301/10501/4131/5879/2050/9637/4851/8609/2017/57142/10211/3326/3911/3925/23499/5747/23191/1982/9334/23011/55740/1627	39
Endothelial cell	GO:0071280	cellular response to copper ion	8/867	28/18723	2.78098e-05	0.000495151	0.00037107	358/351/4501/4499/4502/4780/84557/4493	8
Endothelial cell	GO:0048638	regulation of developmental growth	33/867	330/18723	2.84471e-05	0.000502992	0.000376946	351/3643/8531/2697/4208/7048/1026/659/1906/8835/8829/1848/8766/1808/7049/10439/2296/57556/10501/4131/23236/4851/9043/2017/57142/26524/60485/9686/23499/23191/1982/23011/1627	33
Endothelial cell	GO:0070371	ERK1 and ERK2 cascade	33/867	330/18723	2.84471e-05	0.000502992	0.000376946	6358/6347/9590/351/10252/7078/10268/3791/9314/3383/2771/8829/1848/154043/4609/6464/2887/57556/10979/2324/7010/57007/5155/5595/112464/4851/9693/2621/467/1512/1845/55333/6237	33
Endothelial cell	GO:2000047	regulation of cell-cell adhesion mediated by cadherin	7/867	21/18723	2.92751e-05	0.000515848	0.00038658	4855/7082/4301/9647/4851/10211/28984	7
Endothelial cell	GO:0008593	regulation of Notch signaling pathway	15/867	95/18723	2.95287e-05	0.000516753	0.000387258	51162/3280/3572/182/56892/54567/4792/441478/4851/2624/102/4179/22905/55333/57178	15
Endothelial cell	GO:0030516	regulation of axon extension	15/867	95/18723	2.95287e-05	0.000516753	0.000387258	659/8829/8766/1808/10439/57556/10501/4131/2017/57142/23499/23191/1982/23011/1627	15
Endothelial cell	GO:0071214	cellular response to abiotic stimulus	33/867	331/18723	3.02331e-05	0.000525481	0.000393799	358/8692/2022/10974/8531/2697/1026/4609/5138/5269/476/9531/5879/388/1654/7132/5595/9780/3428/5064/6154/958/54407/84230/1958/50848/4055/5796/468/5339/8795/8915/3659	33
Endothelial cell	GO:0104004	cellular response to environmental stimulus	33/867	331/18723	3.02331e-05	0.000525481	0.000393799	358/8692/2022/10974/8531/2697/1026/4609/5138/5269/476/9531/5879/388/1654/7132/5595/9780/3428/5064/6154/958/54407/84230/1958/50848/4055/5796/468/5339/8795/8915/3659	33
Endothelial cell	GO:0007162	negative regulation of cell adhesion	31/867	303/18723	3.18174e-05	0.000551143	0.000413031	285/5420/10395/9314/8751/4855/23075/5962/11170/2615/182/94/928/23129/5362/57556/8322/441478/9647/4851/91663/81/102/10019/9448/5747/1845/23603/57162/3659/28984	31
Endothelial cell	GO:0080164	regulation of nitric oxide metabolic process	12/867	64/18723	3.2012e-05	0.00055264	0.000414153	857/947/3643/10365/9314/3383/1906/1191/9475/5879/3326/8655	12
Endothelial cell	GO:0031269	pseudopodium assembly	6/867	15/18723	3.38358e-05	0.000582159	0.000436274	148170/10435/11135/23580/10602/998	6
Endothelial cell	GO:0071375	cellular response to peptide hormone stimulus	30/867	290/18723	3.44942e-05	0.000591495	0.000443271	857/9021/3643/858/2771/1906/8503/8835/6464/5872/54741/23371/5286/5166/2887/9475/9564/4131/5829/4641/1398/5791/23516/7532/3164/5747/3638/23191/26060/4780	30
Endothelial cell	GO:0044091	membrane biogenesis	11/867	55/18723	3.63189e-05	0.0006207	0.000465158	857/6711/858/6281/2013/302/8301/7357/10211/221035/57515	11
Endothelial cell	GO:0035023	regulation of Rho protein signal transduction	14/867	86/18723	3.81131e-05	0.000649193	0.00048651	10395/54922/8829/3688/57493/7126/5879/10161/27/10211/613/9289/3925/50848	14
Endothelial cell	GO:0030178	negative regulation of Wnt signaling pathway	21/867	170/18723	4.04121e-05	0.000686066	0.000514143	857/25937/64321/3487/92162/2887/8322/1500/1601/4851/27303/64359/8323/26524/1452/9686/1958/30851/7088/10146/10399	21
Endothelial cell	GO:0001666	response to hypoxia	31/867	307/18723	4.09241e-05	0.000692457	0.000518933	10266/857/358/285/9124/2034/81575/947/7048/3383/8751/1906/10397/4000/94/4609/7049/9475/5327/7010/4851/65018/2782/29997/54583/1958/51024/112398/2113/4780/28984	31
Endothelial cell	GO:0035024	negative regulation of Rho protein signal transduction	7/867	22/18723	4.12263e-05	0.000695268	0.000521039	10395/54922/3688/57493/7126/27/3925	7
Endothelial cell	GO:0050808	synapse organization	39/867	426/18723	4.14244e-05	0.000696312	0.000521821	8404/1282/351/3643/8496/4208/27253/1948/6678/10397/6623/8829/6386/8828/23129/85358/1942/4774/11346/1499/3913/4131/22899/85461/10611/87/2017/10163/102/4628/5064/54434/831/23191/1488/1627/998/7846/71	39
Endothelial cell	GO:0001937	negative regulation of endothelial cell proliferation	13/867	76/18723	4.19344e-05	0.000700277	0.000524793	857/2321/6347/2697/858/4208/6678/5797/94/7026/54567/55333/28984	13
Endothelial cell	GO:0006809	nitric oxide biosynthetic process	13/867	76/18723	4.19344e-05	0.000700277	0.000524793	857/947/3643/10365/9314/3383/1906/1191/1727/9475/5879/3326/8655	13
Endothelial cell	GO:0036293	response to decreased oxygen levels	32/867	322/18723	4.22596e-05	0.000703409	0.00052714	10266/857/358/285/9124/2034/81575/947/7048/3383/8751/1906/10397/4000/94/4609/7049/9475/5327/7010/4851/65018/2782/29997/663/54583/1958/51024/112398/2113/4780/28984	32
Endothelial cell	GO:0032103	positive regulation of response to external stimulus	39/867	427/18723	4.36158e-05	0.000720369	0.00053985	388125/8692/7056/351/4258/3791/3572/23075/659/1906/8829/1901/23328/90865/975/5138/7052/5819/3133/8578/3315/5879/4792/5155/51704/9647/7132/5595/3949/9180/2896/102/3428/5359/23643/2621/5747/6421/2113	39
Endothelial cell	GO:0019062	virion attachment to host cell	5/867	10/18723	4.36566e-05	0.000720369	0.00053985	3383/975/5819/3326/2621	5
Endothelial cell	GO:0042594	response to starvation	23/867	197/18723	4.37015e-05	0.000720369	0.00053985	1026/659/9891/8644/5166/5899/7538/79567/11345/5595/3428/7071/54407/2621/51100/467/7378/10670/468/1312/4780/84557/81631	23
Endothelial cell	GO:0030193	regulation of blood coagulation	12/867	66/18723	4.40739e-05	0.000724172	0.0005427	857/7035/7056/947/1906/928/302/5327/5155/10019/5627/4780	12
Endothelial cell	GO:0055001	muscle cell development	22/867	184/18723	4.42534e-05	0.000724792	0.000543165	10266/2022/858/3280/1827/1906/4000/3688/5239/1466/57190/8291/10611/4851/87/81/5530/8470/4205/29766/5339/71	22
Endothelial cell	GO:0048813	dendrite morphogenesis	19/867	146/18723	4.52861e-05	0.000739336	0.000554064	3397/8829/80243/3688/85358/1942/7533/8301/10611/8609/5530/102/4205/22903/9693/23543/23011/1627/998	19
Endothelial cell	GO:0051896	regulation of protein kinase B signaling	22/867	185/18723	4.80796e-05	0.000780175	0.000584669	8692/2022/3643/10268/9314/3688/8644/1839/10979/7010/112464/65018/29997/57142/3326/10019/3092/59338/2621/5747/6237/10399	22
Endothelial cell	GO:0007219	Notch signaling pathway	21/867	172/18723	4.8093e-05	0.000780175	0.000584669	51162/351/3280/3572/7048/4855/182/56892/2296/54567/4792/441478/4851/8470/2624/102/11156/4179/22905/55333/57178	21
Endothelial cell	GO:0010717	regulation of epithelial to mesenchymal transition	15/867	99/18723	4.84996e-05	0.000783206	0.000586941	2022/10252/25937/7048/182/6386/1942/10439/2296/1499/10979/1601/4851/7041/28984	15
Endothelial cell	GO:0051403	stress-activated MAPK cascade	26/867	239/18723	4.85864e-05	0.000783206	0.000586941	351/23328/6386/4609/3301/4616/2122/10114/148170/2324/7164/4296/23236/7538/5595/65018/10221/8877/3276/10044/5052/9448/4055/1845/998/4215	26
Endothelial cell	GO:0060562	epithelial tube morphogenesis	32/867	325/18723	5.05787e-05	0.000812759	0.000609088	54345/1282/2022/10252/5420/64321/3791/10395/4208/3280/7048/7075/4855/1906/54922/8829/94/25932/23129/4609/7798/1499/54567/388/441478/4851/8323/8642/3911/1512/8915/27086	32
Endothelial cell	GO:0001938	positive regulation of endothelial cell proliferation	16/867	111/18723	5.12973e-05	0.000821721	0.000615804	51162/858/3791/659/8829/94/8828/2324/7010/57608/5155/441478/2624/10000/1960/3164	16
Endothelial cell	GO:0090316	positive regulation of intracellular protein transport	20/867	160/18723	5.16574e-05	0.000824904	0.00061819	8692/2040/54741/975/9531/7531/79567/58480/4641/65018/10411/3728/3326/2621/51100/51024/55754/4947/10134/998	20
Endothelial cell	GO:0031268	pseudopodium organization	6/867	16/18723	5.20188e-05	0.000825516	0.000618648	148170/10435/11135/23580/10602/998	6
Endothelial cell	GO:2001212	regulation of vasculogenesis	6/867	16/18723	5.20188e-05	0.000825516	0.000618648	10266/947/3791/2013/9693/6237	6
Endothelial cell	GO:0052548	regulation of endopeptidase activity	39/867	432/18723	5.62434e-05	0.000889795	0.000666819	2/358/7035/351/7078/2934/10395/9314/51232/55075/4609/1942/302/83595/5269/9475/23204/8301/334/871/1654/9647/7077/3428/444/5627/831/3092/8743/3164/2621/27018/1512/51024/56925/10134/8915/22900/10399	39
Endothelial cell	GO:1900046	regulation of hemostasis	12/867	68/18723	5.98851e-05	0.000943873	0.000707346	857/7035/7056/947/1906/928/302/5327/5155/10019/5627/4780	12
Endothelial cell	GO:0051592	response to calcium ion	19/867	149/18723	6.0031e-05	0.000943873	0.000707346	857/4208/1906/6678/140576/25932/8644/595/2354/3727/144402/801/5530/2353/4205/118/3184/3726/221184	19
Endothelial cell	GO:0031669	cellular response to nutrient levels	24/867	215/18723	6.21999e-05	0.000974974	0.000730653	3383/1026/659/11170/9891/8644/5166/5899/79567/11345/5595/3428/7071/54407/2621/51100/467/7378/10670/468/1312/4780/84557/81631	24
Endothelial cell	GO:0001649	osteoblast differentiation	25/867	229/18723	6.3641e-05	0.000994513	0.000745296	3399/25937/4208/3572/51232/659/182/4086/9188/7171/1499/10979/55973/3727/4851/6238/51564/57003/4090/3726/5747/1655/468/10492/10189	25
Endothelial cell	GO:0035304	regulation of protein dephosphorylation	14/867	90/18723	6.39476e-05	0.000996256	0.000746602	1003/10395/2280/1827/23075/2771/9891/9475/7531/65018/801/3326/3672/23261	14
Endothelial cell	GO:0046578	regulation of Ras protein signal transduction	22/867	189/18723	6.65154e-05	0.00103311	0.000774222	10252/10395/5962/54922/8829/3688/57493/7126/5879/10161/4851/1398/27/7077/5863/10211/613/9289/9448/3925/5516/50848	22
Endothelial cell	GO:0030195	negative regulation of blood coagulation	10/867	49/18723	6.82557e-05	0.001051	0.000787629	7035/7056/947/1906/928/302/5327/5155/10019/5627	10
Endothelial cell	GO:0046580	negative regulation of Ras protein signal transduction	10/867	49/18723	6.82557e-05	0.001051	0.000787629	10252/10395/54922/3688/57493/7126/27/7077/3925/5516	10
Endothelial cell	GO:0001819	positive regulation of cytokine production	41/867	467/18723	6.84899e-05	0.001051	0.000787629	8692/6711/9590/351/947/4860/3572/3303/1191/90865/57493/975/4345/9188/3133/9475/2324/3315/23236/1654/51704/602/8877/10211/6284/11213/55959/3428/958/23643/1958/4179/468/57162/26060/10146/8915/22900/27086/3659/28984	41
Endothelial cell	GO:0033674	positive regulation of kinase activity	41/867	467/18723	6.84899e-05	0.001051	0.000787629	2321/3643/3791/7048/7075/1026/659/1906/1191/23328/2013/1942/56892/975/4739/1839/10979/2324/8322/7010/7164/595/4296/2050/5899/5155/1654/51704/65018/801/3326/958/9693/1958/2621/5747/219771/8795/998/8915/28984	41
Endothelial cell	GO:0045022	early endosome to late endosome transport	9/867	40/18723	7.02569e-05	0.00107489	0.00080553	5962/2013/1601/8724/4478/5595/51652/8411/23011	9
Endothelial cell	GO:0042176	regulation of protein catabolic process	36/867	391/18723	7.20417e-05	0.0010989	0.000823528	857/641700/7078/64321/2697/5962/3303/1191/6386/1942/975/302/10769/754/1601/8724/4478/11345/3949/65018/10221/29997/7077/11213/3326/1452/1454/9686/5747/23429/4287/112398/4947/10134/4780/10399	36
Endothelial cell	GO:0045732	positive regulation of protein catabolic process	25/867	231/18723	7.33486e-05	0.00111551	0.000835972	857/641700/64321/2697/5962/3303/1191/975/10769/754/1601/4478/3949/10221/29997/1452/1454/9686/5747/4287/112398/4947/10134/4780/10399	25
Endothelial cell	GO:0034599	cellular response to oxidative stress	29/867	288/18723	7.53756e-05	0.00114294	0.000856525	358/2034/10365/9314/3303/4831/135112/8644/1499/3315/57190/388/5829/5595/65018/8877/7703/2353/5052/59338/23135/5796/4779/6421/2113/468/4780/84557/10399	29
Endothelial cell	GO:0070482	response to oxygen levels	33/867	347/18723	7.66738e-05	0.00115918	0.000868699	10266/857/358/285/9124/2034/81575/947/7048/3383/8751/1026/1906/10397/4000/94/4609/7049/9475/5327/7010/4851/65018/2782/29997/663/54583/1958/51024/112398/2113/4780/28984	33
Endothelial cell	GO:2000209	regulation of anoikis	7/867	24/18723	7.71381e-05	0.00116276	0.000871382	857/3688/3678/5166/4851/5747/7088	7
Endothelial cell	GO:0030048	actin filament-based movement	17/867	127/18723	7.85981e-05	0.00117918	0.000883689	857/2934/2697/22998/2013/476/4641/81/55930/4430/10163/4627/3728/1832/4646/4628/54874	17
Endothelial cell	GO:0051051	negative regulation of transport	41/867	470/18723	7.89174e-05	0.00117918	0.000883689	857/2697/3383/2771/1906/90007/6386/11142/4345/2887/8301/9531/55917/4131/5879/7531/8682/8724/415116/8291/9647/7132/4851/8609/1193/9341/801/5530/51465/5359/9448/56943/51024/3638/23191/4947/1312/522/26060/10399/2171	41
Endothelial cell	GO:0031668	cellular response to extracellular stimulus	26/867	246/18723	7.89199e-05	0.00117918	0.000883689	3383/1026/659/11170/9891/8644/5166/5899/79567/11345/5595/2353/3428/7071/54407/2621/51100/467/7378/10670/468/5339/1312/4780/84557/81631	26
Endothelial cell	GO:0071709	membrane assembly	10/867	50/18723	8.18174e-05	0.00121537	0.000910807	857/6711/858/6281/2013/302/8301/7357/10211/221035	10
Endothelial cell	GO:1900047	negative regulation of hemostasis	10/867	50/18723	8.18174e-05	0.00121537	0.000910807	7035/7056/947/1906/928/302/5327/5155/10019/5627	10
Endothelial cell	GO:0046209	nitric oxide metabolic process	13/867	81/18723	8.32688e-05	0.00123334	0.000924278	857/947/3643/10365/9314/3383/1906/1191/1727/9475/5879/3326/8655	13
Endothelial cell	GO:1903670	regulation of sprouting angiogenesis	11/867	60/18723	8.42209e-05	0.00123961	0.000928974	10365/56999/9314/7082/57381/3678/4086/57556/57608/22905/55333	11
Endothelial cell	GO:0032872	regulation of stress-activated MAPK cascade	22/867	192/18723	8.42354e-05	0.00123961	0.000928974	351/23328/6386/4609/3301/4616/2122/10114/2324/7164/4296/23236/5595/65018/8877/3276/5052/9448/4055/1845/998/4215	22
Endothelial cell	GO:0031098	stress-activated protein kinase signaling cascade	26/867	247/18723	8.44197e-05	0.00123961	0.000928974	351/23328/6386/4609/3301/4616/2122/10114/148170/2324/7164/4296/23236/7538/5595/65018/10221/8877/3276/10044/5052/9448/4055/1845/998/4215	26
Endothelial cell	GO:0010950	positive regulation of endopeptidase activity	21/867	179/18723	8.62742e-05	0.0012582	0.000942906	2934/10395/55075/4609/1942/83595/9475/8301/1654/9647/3428/444/3092/8743/27018/1512/51024/10134/8915/22900/10399	21
Endothelial cell	GO:0051693	actin filament capping	9/867	41/18723	8.63521e-05	0.0012582	0.000942906	6711/2934/5962/11078/830/29766/6709/118/6840	9
Endothelial cell	GO:0019221	cytokine-mediated signaling pathway	41/867	472/18723	8.66493e-05	0.0012582	0.000942906	2532/6358/857/6347/83483/3977/3429/3572/10410/3303/1906/3953/90865/3987/2296/3563/8322/57007/7837/4792/23236/7357/5155/11140/10581/7132/5595/4851/81/8877/2920/9180/11213/3326/10019/1958/2621/26060/22900/3597/3659	41
Endothelial cell	GO:0060419	heart growth	15/867	104/18723	8.66706e-05	0.0012582	0.000942906	2697/4208/7048/1906/1848/1901/57493/4086/7049/2296/10611/4851/8470/60485/9686	15
Endothelial cell	GO:0031331	positive regulation of cellular catabolic process	38/867	427/18723	9.4302e-05	0.00136511	0.00102302	857/641700/351/3643/3791/5962/3303/1191/975/5286/10769/754/9475/9531/1601/5899/7538/4478/5595/3949/65018/10221/29997/1452/3184/1454/9686/51100/5747/10241/26137/4287/10134/9517/1374/4780/22894/10399	38
Endothelial cell	GO:2001057	reactive nitrogen species metabolic process	13/867	82/18723	9.48271e-05	0.00136883	0.00102581	857/947/3643/10365/9314/3383/1906/1191/1727/9475/5879/3326/8655	13
Endothelial cell	GO:0014902	myotube differentiation	16/867	117/18723	9.77385e-05	0.00140688	0.00105433	858/4208/1827/58494/928/975/30846/57190/85461/4851/5530/4627/9780/10211/23250/5339	16
Endothelial cell	GO:0034614	cellular response to reactive oxygen species	19/867	155/18723	0.000102805	0.00147565	0.00110587	358/10365/9314/8644/388/5829/5595/65018/8877/7703/2353/5052/59338/23135/5796/2113/4780/84557/10399	19
Endothelial cell	GO:0009896	positive regulation of catabolic process	42/867	492/18723	0.000105109	0.0015045	0.00112748	857/641700/351/3643/64321/2697/3791/5962/3303/1191/975/5286/10769/754/9475/9531/1601/5899/7538/4478/5595/3949/65018/10221/29997/1452/3184/1454/9686/51100/5747/10241/26137/4287/112398/4947/10134/9517/1374/4780/22894/10399	42
Endothelial cell	GO:0046688	response to copper ion	9/867	42/18723	0.000105431	0.00150489	0.00112778	358/351/4501/3383/4499/4502/4780/84557/4493	9
Endothelial cell	GO:0070302	regulation of stress-activated protein kinase signaling cascade	22/867	195/18723	0.00010604	0.00150937	0.00113113	351/23328/6386/4609/3301/4616/2122/10114/2324/7164/4296/23236/5595/65018/8877/3276/5052/9448/4055/1845/998/4215	22
Endothelial cell	GO:0071346	cellular response to interferon-gamma	16/867	118/18723	0.000108302	0.00153729	0.00115206	6358/6347/3383/1906/2317/7431/11140/4641/9341/10435/3326/23580/10492/998/71/3659	16
Endothelial cell	GO:0030010	establishment of cell polarity	18/867	143/18723	0.000110154	0.00155924	0.0011685	10252/1003/2934/2697/3280/6624/3688/9475/4131/4478/1398/4627/3326/5747/4134/23625/998/10399	18
Endothelial cell	GO:0070372	regulation of ERK1 and ERK2 cascade	30/867	309/18723	0.000110719	0.0015629	0.00117125	6358/6347/9590/351/10252/7078/10268/3791/9314/3383/2771/8829/1848/154043/6464/57556/10979/2324/7010/57007/5155/5595/112464/4851/9693/2621/467/1845/55333/6237	30
Endothelial cell	GO:0060326	cell chemotaxis	30/867	310/18723	0.000117306	0.00165133	0.00123752	6358/2321/6347/57509/3791/23075/1906/8829/1901/5872/1910/1839/3315/9564/57007/5879/5155/5595/4851/1398/51119/2920/102/1960/3672/3164/9732/2621/5747/5339	30
Endothelial cell	GO:0016311	dephosphorylation	37/867	417/18723	0.000123277	0.00173062	0.00129694	1003/5787/10395/4208/2280/1827/8611/23075/2771/8613/1848/9891/5797/23371/5782/476/9475/5784/55917/54935/7531/3628/9647/65018/5793/5791/801/5530/3326/11156/3672/54434/5516/5796/1845/1847/23261	37
Endothelial cell	GO:2000352	negative regulation of endothelial cell apoptotic process	8/867	34/18723	0.00012691	0.00175713	0.00131681	10266/1003/3791/3383/7010/2624/2621/4780	8
Endothelial cell	GO:0044650	adhesion of symbiont to host cell	5/867	12/18723	0.00012694	0.00175713	0.00131681	3383/975/5819/3326/2621	5
Endothelial cell	GO:0045602	negative regulation of endothelial cell differentiation	5/867	12/18723	0.00012694	0.00175713	0.00131681	3397/4855/182/94/6935	5
Endothelial cell	GO:0090557	establishment of endothelial intestinal barrier	5/867	12/18723	0.00012694	0.00175713	0.00131681	3383/7082/4301/9693/50848	5
Endothelial cell	GO:2001214	positive regulation of vasculogenesis	5/867	12/18723	0.00012694	0.00175713	0.00131681	10266/947/3791/9693/6237	5
Endothelial cell	GO:0045667	regulation of osteoblast differentiation	17/867	132/18723	0.000127633	0.00175713	0.00131681	3399/25937/4208/3572/51232/659/182/4086/1499/10979/3727/4851/51564/4090/5747/1655/468	17
Endothelial cell	GO:0001709	cell fate determination	9/867	43/18723	0.000127916	0.00175713	0.00131681	64321/4208/3280/9314/4855/182/1499/2624/998	9
Endothelial cell	GO:0098927	vesicle-mediated transport between endosomal compartments	9/867	43/18723	0.000127916	0.00175713	0.00131681	5962/2013/1601/8724/4478/5595/51652/8411/23011	9
Endothelial cell	GO:0001894	tissue homeostasis	27/867	268/18723	0.000130549	0.00178849	0.00134031	7122/5175/2034/947/90952/1003/9079/25937/221395/2697/58494/1901/7082/3688/5166/2296/1499/3315/5879/3915/4851/2624/10000/5052/1512/50848/71	27
Endothelial cell	GO:0055017	cardiac muscle tissue growth	14/867	96/18723	0.000130954	0.00178923	0.00134087	2697/4208/7048/1906/1901/57493/4086/7049/2296/10611/4851/8470/60485/9686	14
Endothelial cell	GO:0043620	regulation of DNA-templated transcription in response to stress	10/867	53/18723	0.000136972	0.00186647	0.00139874	2034/10365/3303/56892/9531/4851/1958/467/468/4780	10
Endothelial cell	GO:0007411	axon guidance	24/867	227/18723	0.000145756	0.00198088	0.00148449	351/4781/54538/659/1948/8829/1808/5797/8828/23129/1942/5362/57556/3913/10501/5879/2050/9637/4851/8609/3911/5747/23191/55740	24
Endothelial cell	GO:0001704	formation of primary germ layer	16/867	121/18723	0.000146212	0.00198181	0.00148519	1284/2114/64321/2697/9314/659/3688/3678/4086/83595/2296/1499/3691/3912/23135/1847	16
Endothelial cell	GO:0035335	peptidyl-tyrosine dephosphorylation	14/867	97/18723	0.000146635	0.00198229	0.00148554	5787/1848/5797/23371/5782/5784/54935/5793/5791/11156/54434/5796/1845/1847	14
Endothelial cell	GO:0000910	cytokinesis	20/867	173/18723	0.000154233	0.00207607	0.00155582	6711/389/8766/10769/989/8502/9475/388/4735/51652/801/4627/4628/28964/3925/51100/5339/51510/998/6840	20
Endothelial cell	GO:0045995	regulation of embryonic development	11/867	64/18723	0.000154385	0.00207607	0.00155582	3643/64321/3280/3910/989/1499/23236/3911/9334/4780/10399	11
Endothelial cell	GO:0097485	neuron projection guidance	24/867	228/18723	0.000155935	0.00208653	0.00156366	351/4781/54538/659/1948/8829/1808/5797/8828/23129/1942/5362/57556/3913/10501/5879/2050/9637/4851/8609/3911/5747/23191/55740	24
Endothelial cell	GO:0014031	mesenchymal cell development	13/867	86/18723	0.000156024	0.00208653	0.00156366	3280/1906/8829/182/8828/1910/2296/57556/10501/5595/4851/3911/23603	13
Endothelial cell	GO:0030050	vesicle transport along actin filament	6/867	19/18723	0.000156387	0.00208653	0.00156366	4641/81/55930/4430/4646/54874	6
Endothelial cell	GO:0098801	regulation of renal system process	8/867	35/18723	0.000157894	0.00210115	0.00157462	2697/2771/1906/2013/1910/5155/2621/1312	8
Endothelial cell	GO:0061387	regulation of extent of cell growth	15/867	110/18723	0.000165087	0.00219116	0.00164207	659/8829/8766/1808/10439/57556/10501/4131/2017/57142/23499/23191/1982/23011/1627	15
Endothelial cell	GO:2001056	positive regulation of cysteine-type endopeptidase activity	18/867	148/18723	0.000171301	0.00226774	0.00169946	2934/10395/55075/4609/83595/1654/9647/3428/444/3092/8743/27018/1512/51024/10134/8915/22900/10399	18
Endothelial cell	GO:0009913	epidermal cell differentiation	22/867	202/18723	0.000177461	0.00233155	0.00174728	3280/9314/4831/182/25932/8644/2317/11078/2296/1499/9475/7357/7538/4851/8609/1832/2355/4646/613/60485/23764/5339	22
Endothelial cell	GO:0003231	cardiac ventricle development	16/867	123/18723	0.00017749	0.00233155	0.00174728	2022/4208/3280/7048/2280/659/182/57493/7798/7049/5138/2296/54567/4851/1832/60485	16
Endothelial cell	GO:0030168	platelet activation	16/867	123/18723	0.00017749	0.00233155	0.00174728	7450/7056/3572/2778/928/3315/5155/4627/8323/5359/958/10019/160851/50848/10627/71	16
Endothelial cell	GO:0097193	intrinsic apoptotic signaling pathway	28/867	288/18723	0.000180899	0.00237025	0.00177628	857/8531/1026/3303/1191/3301/754/3315/57007/4487/1654/602/9647/7132/65018/7178/3428/6154/10955/57600/51024/1655/6421/10134/468/8795/4780/10399	28
Endothelial cell	GO:0060070	canonical Wnt signaling pathway	29/867	303/18723	0.000183128	0.00239331	0.00179356	857/25937/64321/3487/9314/92162/8613/83595/1499/8322/1500/1601/1654/441478/51704/2776/4851/27303/3728/8323/55959/26524/83439/1452/1454/1958/219771/7088/10146	29
Endothelial cell	GO:0072073	kidney epithelium development	17/867	136/18723	0.000184389	0.00240364	0.00180131	5175/10252/947/5420/25937/4208/3280/182/4609/4086/2296/1499/3913/4851/8642/3911/4090	17
Endothelial cell	GO:0085029	extracellular matrix assembly	9/867	45/18723	0.000185005	0.00240554	0.00180273	10266/7075/3913/7837/7148/4851/3912/2621/28984	9
Endothelial cell	GO:0051346	negative regulation of hydrolase activity	34/867	379/18723	0.00018609	0.0024135	0.0018087	2/358/7035/351/10252/7078/1266/2280/9314/51232/5962/2771/3953/402/302/5269/9475/23204/8301/334/871/1654/7077/23516/3428/5627/831/3164/54583/2621/56925/6059/50848/22900	34
Endothelial cell	GO:0031667	response to nutrient levels	40/867	474/18723	0.000193891	0.00250831	0.00187975	7048/3383/1026/659/2771/11170/6678/9891/8644/5166/4131/595/5899/7538/79567/114789/11345/5595/3949/3428/7071/663/22856/958/54407/2621/51100/467/7378/51024/10670/468/5339/1603/1312/1374/4780/84557/8915/81631	40
Endothelial cell	GO:0001886	endothelial cell morphogenesis	5/867	13/18723	0.000198423	0.00256046	0.00191882	1306/4855/25932/57493/80781	5
Endothelial cell	GO:0010633	negative regulation of epithelial cell migration	15/867	112/18723	0.000202281	0.00259713	0.00194631	285/56999/4208/9314/79812/5797/94/7026/54567/4851/5793/3728/23603/55333/28984	15
Endothelial cell	GO:1901222	regulation of NIK/NF-kappaB signaling	15/867	112/18723	0.000202281	0.00259713	0.00194631	351/1906/55075/23328/3987/56892/4792/1654/602/81/8877/51564/11156/5052/10725	15
Endothelial cell	GO:0044403	biological process involved in symbiotic interaction	28/867	290/18723	0.000203081	0.00260086	0.00194911	857/8692/3429/3643/2040/2934/858/10410/3383/3303/1948/8829/3688/3678/975/5819/10581/8724/3949/51652/3326/5359/4179/2621/950/10670/50848/10189	28
Endothelial cell	GO:0050680	negative regulation of epithelial cell proliferation	19/867	164/18723	0.000217149	0.00276716	0.00207373	857/2321/6347/4781/2697/858/4208/6678/5797/94/55679/7026/7049/54567/60485/687/5796/55333/28984	19
Endothelial cell	GO:2001242	regulation of intrinsic apoptotic signaling pathway	19/867	164/18723	0.000217149	0.00276716	0.00207373	857/8531/3303/1191/3301/754/3315/57007/4487/1654/65018/7178/6154/10955/51024/6421/10134/4780/10399	19
Endothelial cell	GO:0048008	platelet-derived growth factor receptor signaling pathway	10/867	56/18723	0.000220628	0.0027857	0.00208763	8829/5286/5782/5327/9564/5155/613/3092/59338/64651	10
Endothelial cell	GO:0051058	negative regulation of small GTPase mediated signal transduction	10/867	56/18723	0.000220628	0.0027857	0.00208763	10252/10395/54922/3688/57493/7126/27/7077/3925/5516	10
Endothelial cell	GO:0001974	blood vessel remodeling	9/867	46/18723	0.000220667	0.0027857	0.00208763	2034/4208/659/182/94/7052/2296/2324/54567	9
Endothelial cell	GO:0071456	cellular response to hypoxia	18/867	151/18723	0.000220785	0.0027857	0.00208763	358/2034/947/3383/1906/10397/4000/4609/9475/4851/65018/2782/29997/54583/1958/112398/4780/28984	18
Endothelial cell	GO:1903649	regulation of cytoplasmic transport	7/867	28/18723	0.000224405	0.00282441	0.00211663	5962/1601/8724/4478/5595/51652/23011	7
Endothelial cell	GO:0033002	muscle cell proliferation	25/867	248/18723	0.000226293	0.00284117	0.0021292	10203/2697/9510/4208/7048/9314/1026/659/2771/1906/1901/4086/7049/7052/2296/1499/1839/57190/5155/4851/10221/60485/9686/1312/27086	25
Endothelial cell	GO:0061045	negative regulation of wound healing	12/867	78/18723	0.000233749	0.00292759	0.00219396	7035/7056/947/2697/1906/928/302/5327/5155/1398/10019/5627	12
Endothelial cell	GO:0003176	aortic valve development	8/867	37/18723	0.000238605	0.00297383	0.00222861	7075/659/182/1942/9475/54567/7132/4851	8
Endothelial cell	GO:1902745	positive regulation of lamellipodium organization	8/867	37/18723	0.000238605	0.00297383	0.00222861	5168/6624/5879/10787/10163/23191/23603/998	8
Endothelial cell	GO:2000116	regulation of cysteine-type endopeptidase activity	24/867	235/18723	0.000246657	0.00305973	0.00229299	358/2934/10395/9314/55075/4609/83595/23204/1654/9647/3428/444/831/3092/8743/3164/2621/27018/1512/51024/10134/8915/22900/10399	24
Endothelial cell	GO:0050730	regulation of peptidyl-tyrosine phosphorylation	26/867	264/18723	0.000247708	0.00305973	0.00229299	857/5175/8692/9021/351/5168/3280/3572/3383/30844/8829/3678/9467/6464/1942/975/4739/7525/1839/5155/51704/7132/958/10019/2621/10399	26
Endothelial cell	GO:0030901	midbrain development	13/867	90/18723	0.000248491	0.00305973	0.00229299	3280/4086/1499/7533/4487/7531/801/8323/8655/1454/522/998/59345	13
Endothelial cell	GO:0034109	homotypic cell-cell adhesion	13/867	90/18723	0.000248491	0.00305973	0.00229299	3572/5962/8613/2778/928/3315/4627/3728/1832/10019/50848/10627/71	13
Endothelial cell	GO:0097581	lamellipodium organization	13/867	90/18723	0.000248491	0.00305973	0.00229299	5168/1901/6624/3688/5879/10787/2017/3983/10163/29780/23191/23603/998	13
Endothelial cell	GO:0048545	response to steroid hormone	31/867	339/18723	0.000251975	0.00309518	0.00231955	10266/3490/857/358/7035/2022/7048/3383/1026/8611/11170/1906/6678/8644/3301/476/7533/595/1601/7538/2354/4851/801/2353/687/23543/10521/1655/112398/57178/27086	31
Endothelial cell	GO:0061005	cell differentiation involved in kidney development	10/867	57/18723	0.00025662	0.00314467	0.00235664	947/5420/25937/4208/3280/182/1499/3913/5155/4851	10
Endothelial cell	GO:0010761	fibroblast migration	9/867	47/18723	0.000261852	0.00318061	0.00238357	8692/9124/9590/3688/5879/5747/23603/5339/26060	9
Endothelial cell	GO:0035850	epithelial cell differentiation involved in kidney development	9/867	47/18723	0.000261852	0.00318061	0.00238357	947/5420/25937/4208/182/1499/3913/5155/4851	9
Endothelial cell	GO:0043618	regulation of transcription from RNA polymerase II promoter in response to stress	9/867	47/18723	0.000261852	0.00318061	0.00238357	2034/10365/3303/9531/4851/1958/467/468/4780	9
Endothelial cell	GO:0050727	regulation of inflammatory response	34/867	386/18723	0.000262042	0.00318061	0.00238357	6401/388125/8692/10203/9021/351/1003/4258/3572/9314/90865/975/1910/4345/5138/10769/11343/7052/3133/7525/7010/4792/255877/7538/51704/7132/3949/8877/9180/2896/28964/2113/22904/27086	34
Endothelial cell	GO:0043409	negative regulation of MAPK cascade	20/867	180/18723	0.000263466	0.00319031	0.00239084	857/8692/10252/7078/9314/1848/154043/4609/3301/2122/1942/10114/57556/65018/11213/10019/467/1845/1847/55333	20
Endothelial cell	GO:0000302	response to reactive oxygen species	23/867	222/18723	0.000267509	0.00323161	0.0024218	358/8692/10365/9314/1906/8644/388/5829/5595/1398/65018/8877/7703/2353/5052/59338/5516/23135/5796/2113/4780/84557/10399	23
Endothelial cell	GO:0010812	negative regulation of cell-substrate adhesion	11/867	68/18723	0.000268968	0.00324158	0.00242926	285/10395/8751/11170/182/94/8322/4851/81/9448/23603	11
Endothelial cell	GO:0014033	neural crest cell differentiation	13/867	91/18723	0.000277839	0.0033406	0.00250347	4208/3280/1906/8829/182/8828/1910/2296/57556/10501/5595/3911/23603	13
Endothelial cell	GO:0003279	cardiac septum development	14/867	103/18723	0.000279215	0.00334926	0.00250996	2022/3280/7048/659/8829/182/8828/57493/23129/7798/7049/5138/4851/60485	14
Endothelial cell	GO:0002274	myeloid leukocyte activation	23/867	223/18723	0.000285544	0.00341716	0.00256085	22918/8692/351/221395/7048/10397/1191/90865/4345/5819/8291/3949/3727/8877/2624/2896/6284/102/5359/4055/22904/27086/8773	23
Endothelial cell	GO:0099515	actin filament-based transport	6/867	21/18723	0.000288868	0.00344083	0.00257859	4641/81/55930/4430/4646/54874	6
Endothelial cell	GO:0150105	protein localization to cell-cell junction	6/867	21/18723	0.000288868	0.00344083	0.00257859	5175/1003/7082/1832/50848/71	6
Endothelial cell	GO:0044764	multi-organism cellular process	5/867	14/18723	0.000296919	0.00352032	0.00263815	857/8692/858/5819/2621	5
Endothelial cell	GO:0060841	venous blood vessel development	5/867	14/18723	0.000296919	0.00352032	0.00263815	2022/659/94/57493/4851	5
Endothelial cell	GO:0060828	regulation of canonical Wnt signaling pathway	25/867	253/18723	0.000307288	0.00362395	0.00271582	857/25937/64321/3487/92162/83595/8322/1500/1601/1654/441478/51704/2776/4851/27303/3728/8323/55959/26524/1452/1454/1958/219771/7088/10146	25
Endothelial cell	GO:0043280	positive regulation of cysteine-type endopeptidase activity involved in apoptotic process	16/867	129/18723	0.000308719	0.00362395	0.00271582	2934/10395/55075/4609/83595/1654/9647/3092/8743/27018/1512/51024/10134/8915/22900/10399	16
Endothelial cell	GO:0071674	mononuclear cell migration	21/867	196/18723	0.000308845	0.00362395	0.00271582	6358/2321/6347/5175/351/3383/58494/1901/4345/23236/5155/4478/5595/1398/102/124976/2621/5747/50848/5339/998	21
Endothelial cell	GO:0048146	positive regulation of fibroblast proliferation	9/867	48/18723	0.000309206	0.00362395	0.00271582	358/1026/4609/302/5155/8877/2355/2621/57178	9
Endothelial cell	GO:2001238	positive regulation of extrinsic apoptotic signaling pathway	9/867	48/18723	0.000309206	0.00362395	0.00271582	857/8692/7078/1495/8682/8743/467/4055/8915	9
Endothelial cell	GO:0050729	positive regulation of inflammatory response	17/867	142/18723	0.000310497	0.00363076	0.00272092	388125/8692/351/4258/3572/90865/975/5138/7052/3133/4792/51704/7132/3949/9180/2896/2113	17
Endothelial cell	GO:0030100	regulation of endocytosis	22/867	211/18723	0.00032969	0.00384616	0.00288234	6401/857/3643/30844/1191/6386/977/302/8301/5879/1601/8877/801/5530/27/2624/10211/5878/3092/23011/26060/998	22
Endothelial cell	GO:0071248	cellular response to metal ion	21/867	197/18723	0.000330992	0.00384616	0.00288234	358/351/4208/4501/1906/4499/25932/4502/8644/5595/2354/3727/144402/2353/4205/118/3726/221184/4780/84557/4493	21
Endothelial cell	GO:0035051	cardiocyte differentiation	18/867	156/18723	0.000331176	0.00384616	0.00288234	54345/10252/64321/4208/3280/1906/1948/4000/182/3688/7049/5595/10611/4851/8470/4205/23135/5339	18
Endothelial cell	GO:0014032	neural crest cell development	12/867	81/18723	0.000335279	0.00388498	0.00291143	3280/1906/8829/182/8828/1910/2296/57556/10501/5595/3911/23603	12
Endothelial cell	GO:0071241	cellular response to inorganic substance	23/867	226/18723	0.000346225	0.00400274	0.00299969	358/351/4208/4501/1906/4499/25932/4502/8644/5595/2354/3727/1398/144402/2353/4205/118/3184/3726/221184/4780/84557/4493	23
Endothelial cell	GO:0045123	cellular extravasation	11/867	70/18723	0.000349019	0.00402593	0.00301706	6401/6347/5175/83483/3383/58494/3688/23236/1398/3672/50848	11
Endothelial cell	GO:2000249	regulation of actin cytoskeleton reorganization	8/867	39/18723	0.00035031	0.00403172	0.0030214	90952/8829/7082/7010/10411/27/50848/998	8
Endothelial cell	GO:0019079	viral genome replication	16/867	131/18723	0.000368008	0.0042258	0.00316685	6347/3429/2040/10410/4774/9475/1654/10581/4851/3428/5359/2621/1655/8411/1488/998	16
Endothelial cell	GO:0046777	protein autophosphorylation	23/867	227/18723	0.000368827	0.0042258	0.00316685	857/2321/2022/3643/3791/4831/7525/2324/7010/4296/2050/5155/1654/415116/5595/65018/801/9748/11213/613/5747/79834/4215	23
Endothelial cell	GO:1903035	negative regulation of response to wounding	13/867	94/18723	0.000384263	0.00439281	0.003292	7035/7056/947/2697/1906/928/302/5327/5155/1398/10019/5627/28964	13
Endothelial cell	GO:0003208	cardiac ventricle morphogenesis	11/867	71/18723	0.000396011	0.004517	0.00338508	2022/4208/7048/2280/182/57493/7049/2296/54567/4851/1832	11
Endothelial cell	GO:0043123	positive regulation of I-kappaB kinase/NF-kappaB signaling	20/867	186/18723	0.000405899	0.00461948	0.00346187	2697/2280/389/9188/10769/7052/1499/51704/7132/65018/6284/7335/958/8743/4055/57162/80833/8795/4215/8915	20
Endothelial cell	GO:1904036	negative regulation of epithelial cell apoptotic process	9/867	50/18723	0.000425235	0.00482878	0.00361873	10266/1003/3791/3383/7010/2624/831/2621/4780	9
Endothelial cell	GO:0032486	Rap protein signal transduction	5/867	15/18723	0.000428461	0.00483319	0.00362203	5962/10769/10411/7077/9693	5
Endothelial cell	GO:0044406	adhesion of symbiont to host	5/867	15/18723	0.000428461	0.00483319	0.00362203	3383/975/5819/3326/2621	5
Endothelial cell	GO:1903729	regulation of plasma membrane organization	5/867	15/18723	0.000428461	0.00483319	0.00362203	2934/5205/50807/4627/51100	5
Endothelial cell	GO:1904951	positive regulation of establishment of protein localization	29/867	319/18723	0.00043341	0.00487825	0.0036558	8692/2040/2697/54741/975/9531/5879/7531/8447/79567/58480/4641/56262/65018/10411/3728/3326/11156/8655/4628/2621/51100/51024/55754/4947/10134/908/998/10399	29
Endothelial cell	GO:0070528	protein kinase C signaling	7/867	31/18723	0.000441461	0.00495794	0.00371552	9590/2324/5155/91663/10211/958/9289	7
Endothelial cell	GO:0033627	cell adhesion mediated by integrin	11/867	72/18723	0.000448197	0.00502256	0.00376394	5420/3383/23075/8613/3688/3678/1942/1398/3691/9780/5747	11
Endothelial cell	GO:0030865	cortical cytoskeleton organization	10/867	61/18723	0.00045349	0.00507075	0.00380006	389/5872/9475/5879/30846/388/10787/112464/2037/5339	10
Endothelial cell	GO:0030308	negative regulation of cell growth	20/867	188/18723	0.000466375	0.00520344	0.0038995	8692/64321/2697/8751/1026/659/3303/11007/8829/94/57556/10501/4487/1654/978/9043/57142/9686/2273/10399	20
Endothelial cell	GO:0036294	cellular response to decreased oxygen levels	18/867	161/18723	0.000486651	0.00541784	0.00406017	358/2034/947/3383/1906/10397/4000/4609/9475/4851/65018/2782/29997/54583/1958/112398/4780/28984	18
Endothelial cell	GO:1903829	positive regulation of cellular protein localization	26/867	276/18723	0.000492779	0.00547413	0.00410235	8692/6711/25937/2040/10268/5962/8766/3688/54741/975/10979/9475/9531/4478/58480/4641/65018/3728/57142/3326/2037/54434/51100/51024/908/10399	26
Endothelial cell	GO:0035994	response to muscle stretch	6/867	23/18723	0.000496381	0.00548514	0.0041106	2934/1906/1499/4792/2353/5747	6
Endothelial cell	GO:2000810	regulation of bicellular tight junction assembly	6/867	23/18723	0.000496381	0.00548514	0.0041106	7122/2697/7082/9475/4641/50848	6
Endothelial cell	GO:0048771	tissue remodeling	19/867	175/18723	0.00049699	0.00548514	0.0041106	857/2034/2697/4208/7075/659/1901/3953/182/94/5166/7052/2296/1499/9475/2324/5879/54567/5530	19
Endothelial cell	GO:1905314	semi-lunar valve development	8/867	41/18723	0.000501286	0.00552062	0.0041372	7075/659/182/1942/9475/54567/7132/4851	8
Endothelial cell	GO:0072009	nephron epithelium development	14/867	109/18723	0.000503673	0.00553499	0.00414797	5175/947/5420/25937/4208/3280/182/4609/2296/1499/3913/4851/8642/3911	14
Endothelial cell	GO:0009636	response to toxic substance	25/867	262/18723	0.000519004	0.00569122	0.00426505	4258/4501/6415/1026/4499/4502/9429/2052/5243/4131/7837/4056/5595/4259/1193/65018/64359/2353/5445/5052/196/51024/23135/4780/4493	25
Endothelial cell	GO:0010596	negative regulation of endothelial cell migration	13/867	97/18723	0.0005235	0.005716	0.00428361	285/56999/4208/9314/79812/5797/94/7026/54567/4851/3728/55333/28984	13
Endothelial cell	GO:1901216	positive regulation of neuron death	13/867	97/18723	0.0005235	0.005716	0.00428361	1948/1191/1499/8301/4296/2353/2896/3672/54434/1958/51024/468/998	13
Endothelial cell	GO:0001656	metanephros development	12/867	85/18723	0.000526735	0.00572684	0.00429174	3399/10252/947/25937/64321/3280/4609/1499/3913/5155/1958/1512	12
Endothelial cell	GO:0071277	cellular response to calcium ion	12/867	85/18723	0.000526735	0.00572684	0.00429174	4208/1906/25932/8644/2354/3727/144402/2353/4205/118/3726/221184	12
Endothelial cell	GO:0051216	cartilage development	20/867	190/18723	0.000534529	0.00579924	0.004346	8692/4256/4781/4208/7048/659/1906/359845/94/4086/1499/4487/871/5595/23516/55959/7704/22856/4090/4094	20
Endothelial cell	GO:0007435	salivary gland morphogenesis	7/867	32/18723	0.00054272	0.00586321	0.00439393	4781/8829/23129/7052/3911/55727/998	7
Endothelial cell	GO:0035767	endothelial cell chemotaxis	7/867	32/18723	0.00054272	0.00586321	0.00439393	3791/8829/5872/3315/4851/1960/3164	7
Endothelial cell	GO:0045860	positive regulation of protein kinase activity	33/867	386/18723	0.000544717	0.00587238	0.0044008	2321/3643/7048/1026/659/1906/1191/23328/2013/1942/56892/4739/1839/10979/8322/7164/595/4296/5899/5155/1654/51704/65018/801/3326/958/9693/1958/2621/5747/219771/8795/28984	33
Endothelial cell	GO:0043588	skin development	25/867	263/18723	0.000549014	0.00590624	0.00442618	54345/9079/3655/4831/182/25932/8644/2317/2296/1499/9475/7357/7538/4851/57561/3691/3728/1832/8323/2355/613/60485/3911/3925/5339	25
Endothelial cell	GO:0097191	extrinsic apoptotic signaling pathway	22/867	219/18723	0.000550959	0.00591471	0.00443253	857/8692/3429/7078/3655/3383/3303/8829/4000/9531/1495/1654/8682/7132/2017/8743/467/27018/85450/4055/8795/8915	22
Endothelial cell	GO:0008544	epidermis development	29/867	324/18723	0.000557959	0.00597729	0.00447943	2012/54345/9079/3280/9314/4831/182/25932/8644/2317/11078/2296/1499/9475/7357/7538/4851/8609/1832/8323/2355/4646/613/60485/3911/23764/5339/4904/2171	29
Endothelial cell	GO:0071453	cellular response to oxygen levels	19/867	177/18723	0.000572422	0.00611941	0.00458593	857/358/2034/947/3383/1906/10397/4000/4609/9475/4851/65018/2782/29997/54583/1958/112398/4780/28984	19
Endothelial cell	GO:0070301	cellular response to hydrogen peroxide	13/867	98/18723	0.000578496	0.00617142	0.00462491	358/10365/9314/388/65018/8877/7703/59338/23135/2113/4780/84557/10399	13
Endothelial cell	GO:0048864	stem cell development	12/867	86/18723	0.00058685	0.00624751	0.00468193	3280/1906/8829/182/8828/1910/2296/57556/10501/5595/3911/23603	12
Endothelial cell	GO:0003012	muscle system process	37/867	452/18723	0.000591813	0.00628725	0.00471171	857/10203/2934/2697/3572/9314/1906/7402/29995/4000/1910/5286/7171/476/9475/57190/7132/6525/10611/4851/1193/8877/2017/801/5530/8470/3728/1832/55959/4205/29766/444/4090/3164/9732/7170/800	37
Endothelial cell	GO:0045773	positive regulation of axon extension	8/867	42/18723	0.000594428	0.00630192	0.00472271	659/8829/8766/4131/23499/23191/1982/1627	8
Endothelial cell	GO:0033631	cell-cell adhesion mediated by integrin	5/867	16/18723	0.000599571	0.00634329	0.00475371	5420/23075/8613/3688/9780	5
Endothelial cell	GO:0090090	negative regulation of canonical Wnt signaling pathway	16/867	137/18723	0.000608268	0.006422	0.0048127	857/25937/64321/3487/92162/8322/1500/1601/4851/27303/8323/26524/1452/1958/7088/10146	16
Endothelial cell	GO:0010038	response to metal ion	32/867	373/18723	0.000618769	0.0065194	0.00488569	857/358/351/4208/4501/3383/1906/6678/10397/140576/4499/25932/4502/8644/595/5595/2354/3727/144402/801/5530/2353/5359/4205/118/3184/3726/5516/221184/4780/84557/4493	32
Endothelial cell	GO:0003181	atrioventricular valve morphogenesis	6/867	24/18723	0.000636128	0.00664291	0.00497825	7048/659/1942/10439/4851/8642	6
Endothelial cell	GO:0021801	cerebral cortex radial glia-guided migration	6/867	24/18723	0.000636128	0.00664291	0.00497825	1499/57142/3912/23353/9289/57178	6
Endothelial cell	GO:0022030	telencephalon glial cell migration	6/867	24/18723	0.000636128	0.00664291	0.00497825	1499/57142/3912/23353/9289/57178	6
Endothelial cell	GO:0072010	glomerular epithelium development	6/867	24/18723	0.000636128	0.00664291	0.00497825	5175/947/5420/182/2296/3913	6
Endothelial cell	GO:2001236	regulation of extrinsic apoptotic signaling pathway	17/867	151/18723	0.000637253	0.00664291	0.00497825	857/8692/7078/3655/3383/3303/8829/4000/1495/1654/8682/2017/8743/467/85450/4055/8915	17
Endothelial cell	GO:0030838	positive regulation of actin filament polymerization	13/867	99/18723	0.000638291	0.00664291	0.00497825	2934/3383/148170/10787/4641/2017/10163/10435/11135/23580/10552/23191/10602	13
Endothelial cell	GO:0007249	I-kappaB kinase/NF-kappaB signaling	26/867	281/18723	0.00064587	0.00670812	0.00502712	2697/2280/389/9188/10769/7052/1499/9475/3315/4792/51704/602/7132/65018/6284/7335/958/8743/4055/57162/80833/8795/7088/4215/8915/22900	26
Endothelial cell	GO:0043112	receptor metabolic process	18/867	166/18723	0.000701509	0.00725208	0.00543477	6401/10266/857/10203/3643/10268/6386/3688/928/975/1889/302/8301/57007/9341/10211/51100/51510	18
Endothelial cell	GO:0045807	positive regulation of endocytosis	13/867	100/18723	0.000703215	0.00725208	0.00543477	6401/3643/1191/977/302/1601/5530/2624/10211/3092/23011/26060/998	13
Endothelial cell	GO:0050920	regulation of chemotaxis	22/867	223/18723	0.00070361	0.00725208	0.00543477	6347/285/57509/3791/23075/659/1906/1948/8829/1901/57556/3315/10501/5879/5155/9647/5595/4851/102/2621/5747/1845	22
Endothelial cell	GO:0051090	regulation of DNA-binding transcription factor activity	36/867	440/18723	0.000703921	0.00725208	0.00543477	857/3397/3399/351/3280/9314/3383/3303/1906/8613/1191/4345/1499/8322/4792/602/5595/65018/10221/8877/5530/6446/3728/8323/10211/11213/7335/8553/60485/958/54583/2621/57162/8915/22900/28984	36
Endothelial cell	GO:0034612	response to tumor necrosis factor	24/867	253/18723	0.000722868	0.00743231	0.00556983	6358/6401/6347/8692/83483/9590/10365/8531/3383/3303/1906/3987/2687/4792/7538/7132/5595/81/8877/102/958/2621/4780/22900	24
Endothelial cell	GO:0043281	regulation of cysteine-type endopeptidase activity involved in apoptotic process	21/867	209/18723	0.00072666	0.00745629	0.0055878	358/2934/10395/9314/55075/4609/83595/23204/1654/9647/3092/8743/3164/2621/27018/1512/51024/10134/8915/22900/10399	21
Endothelial cell	GO:0060249	anatomical structure homeostasis	28/867	314/18723	0.000730681	0.00748253	0.00560746	7122/5175/2034/947/90952/1003/9079/25937/221395/2697/58494/1901/7082/3688/5166/2296/1499/9531/3315/5879/3915/4851/2624/10000/5052/1512/50848/71	28
Endothelial cell	GO:0030705	cytoskeleton-dependent intracellular transport	20/867	195/18723	0.000743854	0.00760219	0.00569714	351/6103/9531/3315/4131/4641/81/55930/4430/1781/667/10376/4646/54874/23353/6421/23011/10749/998/7846	20
Endothelial cell	GO:2001234	negative regulation of apoptotic signaling pathway	22/867	224/18723	0.000747062	0.00761974	0.00571029	3655/8531/3383/3303/2771/8829/1191/4000/3301/754/1499/3315/57007/1495/1654/8682/65018/2017/7703/7178/85450/4780	22
Endothelial cell	GO:0007254	JNK cascade	18/867	167/18723	0.000753083	0.00766584	0.00574484	351/6386/3301/4616/2122/10114/148170/2324/7164/4296/23236/65018/10221/10044/9448/4055/1845/998	18
Endothelial cell	GO:0022409	positive regulation of cell-cell adhesion	26/867	284/18723	0.000756438	0.00768469	0.00575897	6401/857/6347/5420/4860/3280/3572/7048/3383/8613/9223/7082/975/3133/7525/4301/9780/10211/7704/1960/4179/10725/50848/2113/57178/8915	26
Endothelial cell	GO:0003183	mitral valve morphogenesis	4/867	10/18723	0.000766286	0.00769297	0.00576517	659/1942/4851/8642	4
Endothelial cell	GO:0051342	regulation of cyclic-nucleotide phosphodiesterase activity	4/867	10/18723	0.000766286	0.00769297	0.00576517	801/23516/54583/10399	4
Endothelial cell	GO:0061179	negative regulation of insulin secretion involved in cellular response to glucose stimulus	4/867	10/18723	0.000766286	0.00769297	0.00576517	415116/8609/9448/56943	4
Endothelial cell	GO:0097084	vascular associated smooth muscle cell development	4/867	10/18723	0.000766286	0.00769297	0.00576517	10266/2022/3280/4851	4
Endothelial cell	GO:1902946	protein localization to early endosome	4/867	10/18723	0.000766286	0.00769297	0.00576517	5962/8829/9475/4478	4
Endothelial cell	GO:2000048	negative regulation of cell-cell adhesion mediated by cadherin	4/867	10/18723	0.000766286	0.00769297	0.00576517	4855/9647/4851/28984	4
Endothelial cell	GO:1901800	positive regulation of proteasomal protein catabolic process	14/867	114/18723	0.000793758	0.00795315	0.00596015	857/641700/3303/1191/10769/1601/10221/29997/1452/1454/4287/10134/4780/10399	14
Endothelial cell	GO:0007431	salivary gland development	7/867	34/18723	0.000800238	0.00797118	0.00597367	4781/8829/23129/7052/3911/55727/998	7
Endothelial cell	GO:0035909	aorta morphogenesis	7/867	34/18723	0.000800238	0.00797118	0.00597367	2022/56999/3280/182/94/54567/4851	7
Endothelial cell	GO:0043276	anoikis	7/867	34/18723	0.000800238	0.00797118	0.00597367	857/3688/3678/5166/4851/5747/7088	7
Endothelial cell	GO:0070293	renal absorption	5/867	17/18723	0.000817205	0.00812435	0.00608845	8692/2934/8644/6446/2621	5
Endothelial cell	GO:0090092	regulation of transmembrane receptor protein serine/threonine kinase signaling pathway	24/867	256/18723	0.000853239	0.00846612	0.00634458	857/2022/10252/1003/858/3280/2280/51232/659/3303/6386/94/7049/4487/1601/11030/5654/4851/3326/26524/11167/9315/7041/23625	24
Endothelial cell	GO:0017015	regulation of transforming growth factor beta receptor signaling pathway	15/867	128/18723	0.000858811	0.00848844	0.0063613	857/2022/10252/858/2280/3303/6386/7049/1601/5654/3326/26524/9315/7041/23625	15
Endothelial cell	GO:0035303	regulation of dephosphorylation	15/867	128/18723	0.000858811	0.00848844	0.0063613	1003/10395/4208/2280/1827/23075/2771/9891/9475/7531/65018/801/3326/3672/23261	15
Endothelial cell	GO:0072678	T cell migration	10/867	66/18723	0.00086153	0.00849888	0.00636913	6347/351/3383/1901/4345/4478/1398/102/50848/5339	10
Endothelial cell	GO:0000768	syncytium formation by plasma membrane fusion	9/867	55/18723	0.000877834	0.00859336	0.00643993	58494/928/975/30846/85461/10411/4627/10211/22904	9
Endothelial cell	GO:0003229	ventricular cardiac muscle tissue development	9/867	55/18723	0.000877834	0.00859336	0.00643993	2022/56999/2280/57493/7049/2296/54567/4851/1832	9
Endothelial cell	GO:0061614	pri-miRNA transcription by RNA polymerase II	9/867	55/18723	0.000877834	0.00859336	0.00643993	4781/9314/4086/5155/2353/2624/1958/1655/2113	9
Endothelial cell	GO:0140253	cell-cell fusion	9/867	55/18723	0.000877834	0.00859336	0.00643993	58494/928/975/30846/85461/10411/4627/10211/22904	9
Endothelial cell	GO:0032436	positive regulation of proteasomal ubiquitin-dependent protein catabolic process	12/867	90/18723	0.000888062	0.0086603	0.00649009	857/3303/1191/10769/1601/10221/29997/1452/1454/10134/4780/10399	12
Endothelial cell	GO:0061097	regulation of protein tyrosine kinase activity	12/867	90/18723	0.000888062	0.0086603	0.00649009	857/8692/351/9467/6464/1942/4739/1839/5155/51704/2621/10399	12
Endothelial cell	GO:0051222	positive regulation of protein transport	27/867	303/18723	0.000910766	0.00886479	0.00664335	8692/2040/2697/54741/975/9531/5879/7531/8447/79567/58480/4641/56262/65018/10411/3728/3326/8655/4628/2621/51100/51024/55754/4947/10134/998/10399	27
Endothelial cell	GO:0008286	insulin receptor signaling pathway	14/867	116/18723	0.000943999	0.00917079	0.00687266	9021/3643/858/2771/8503/6464/23371/5286/5166/2887/9564/5791/23516/26060	14
Endothelial cell	GO:0003197	endocardial cushion development	8/867	45/18723	0.000960419	0.00926379	0.00694236	2022/7048/659/182/94/4487/4851/8642	8
Endothelial cell	GO:0035272	exocrine system development	8/867	45/18723	0.000960419	0.00926379	0.00694236	4781/8829/23129/7052/2296/3911/55727/998	8
Endothelial cell	GO:0032232	negative regulation of actin filament bundle assembly	7/867	35/18723	0.000960824	0.00926379	0.00694236	10395/1901/7082/85358/10163/3925/50848	7
Endothelial cell	GO:0034405	response to fluid shear stress	7/867	35/18723	0.000960824	0.00926379	0.00694236	10365/2697/4208/9314/2113/5339/4780	7
Endothelial cell	GO:0035914	skeletal muscle cell differentiation	10/867	67/18723	0.000971422	0.00931534	0.00698099	4208/57190/4851/2353/23764/3164/1958/467/10521/1655	10
Endothelial cell	GO:0038061	NIK/NF-kappaB signaling	16/867	143/18723	0.000971639	0.00931534	0.00698099	351/1906/55075/23328/3987/56892/4792/1654/602/81/8877/51564/11156/5052/10725/8795	16
Endothelial cell	GO:0070555	response to interleukin-1	16/867	143/18723	0.000971639	0.00931534	0.00698099	6358/6401/7035/6347/8692/9590/351/10365/3383/1906/23236/5595/11213/958/1958/2113	16
Endothelial cell	GO:0007369	gastrulation	19/867	185/18723	0.000981459	0.00939187	0.00703834	1284/2114/64321/2697/7048/9314/659/3688/3678/4086/83595/2296/1499/91663/3691/3912/23135/1847/10399	19
Endothelial cell	GO:0051016	barbed-end actin filament capping	6/867	26/18723	0.00100532	0.00960226	0.007196	2934/5962/11078/830/118/6840	6
Endothelial cell	GO:0071902	positive regulation of protein serine/threonine kinase activity	20/867	200/18723	0.00102037	0.00972775	0.00729005	2321/3643/659/1906/23328/56892/10979/8322/7164/595/4296/5899/5155/1654/801/3326/958/9693/219771/28984	20
Endothelial cell	GO:0072676	lymphocyte migration	14/867	117/18723	0.00102767	0.00977913	0.00732855	6358/6347/351/3383/58494/1901/4345/4478/1398/102/124976/2621/50848/5339	14
Endothelial cell	GO:0043116	negative regulation of vascular permeability	5/867	18/18723	0.00108869	0.0103195	0.00773352	7122/10266/9590/5138/10979	5
Endothelial cell	GO:0048268	clathrin coat assembly	5/867	18/18723	0.00108869	0.0103195	0.00773352	5286/8301/3092/1211/115548	5
Endothelial cell	GO:1903844	regulation of cellular response to transforming growth factor beta stimulus	15/867	131/18723	0.00109151	0.0103195	0.00773352	857/2022/10252/858/2280/3303/6386/7049/1601/5654/3326/26524/9315/7041/23625	15
Endothelial cell	GO:0060411	cardiac septum morphogenesis	10/867	68/18723	0.00109254	0.0103195	0.00773352	2022/3280/7048/659/8829/182/8828/7049/4851/60485	10
Endothelial cell	GO:0061136	regulation of proteasomal protein catabolic process	19/867	187/18723	0.00111612	0.0104845	0.00785715	857/641700/3303/1191/6386/10769/1601/11345/65018/10221/29997/3326/1452/1454/23429/4287/10134/4780/10399	19
Endothelial cell	GO:0034198	cellular response to amino acid starvation	8/867	46/18723	0.00111616	0.0104845	0.00785715	1026/5595/54407/51100/467/10670/468/84557	8
Endothelial cell	GO:0055010	ventricular cardiac muscle tissue morphogenesis	8/867	46/18723	0.00111616	0.0104845	0.00785715	2022/2280/57493/7049/2296/54567/4851/1832	8
Endothelial cell	GO:0002011	morphogenesis of an epithelial sheet	9/867	57/18723	0.00114376	0.0107031	0.008021	389/182/94/3678/977/1839/10979/54567/4851	9
Endothelial cell	GO:0006949	syncytium formation	9/867	57/18723	0.00114376	0.0107031	0.008021	58494/928/975/30846/85461/10411/4627/10211/22904	9
Endothelial cell	GO:0010762	regulation of fibroblast migration	7/867	36/18723	0.00114572	0.0107031	0.008021	8692/9590/3688/5879/5747/23603/26060	7
Endothelial cell	GO:0003093	regulation of glomerular filtration	4/867	11/18723	0.00116017	0.0107987	0.00809264	2697/2013/5155/2621	4
Endothelial cell	GO:0003174	mitral valve development	4/867	11/18723	0.00116017	0.0107987	0.00809264	659/1942/4851/8642	4
Endothelial cell	GO:0002062	chondrocyte differentiation	13/867	106/18723	0.00122069	0.0113003	0.0084685	4781/4208/7048/659/359845/94/1499/871/23516/55959/7704/22856/4094	13
Endothelial cell	GO:0042116	macrophage activation	13/867	106/18723	0.00122069	0.0113003	0.0084685	22918/351/221395/1191/90865/4345/8291/3949/3727/8877/2896/22904/27086	13
Endothelial cell	GO:2000278	regulation of DNA biosynthetic process	13/867	106/18723	0.00122069	0.0113003	0.0084685	2697/9314/1026/659/94/4609/1499/5155/5595/3326/3184/908/28984	13
Endothelial cell	GO:0045669	positive regulation of osteoblast differentiation	10/867	69/18723	0.00122571	0.0113057	0.00847261	25937/4208/3572/659/182/4086/1499/10979/3727/4090	10
Endothelial cell	GO:1901224	positive regulation of NIK/NF-kappaB signaling	10/867	69/18723	0.00122571	0.0113057	0.00847261	351/1906/23328/3987/56892/1654/81/8877/11156/10725	10
Endothelial cell	GO:0003171	atrioventricular valve development	6/867	27/18723	0.00124249	0.0114398	0.0085731	7048/659/1942/10439/4851/8642	6
Endothelial cell	GO:0046328	regulation of JNK cascade	15/867	133/18723	0.00127448	0.0116923	0.00876228	351/6386/3301/4616/2122/10114/2324/7164/4296/23236/65018/9448/4055/1845/998	15
Endothelial cell	GO:1903052	positive regulation of proteolysis involved in cellular protein catabolic process	15/867	133/18723	0.00127448	0.0116923	0.00876228	857/641700/3303/1191/10769/1601/10221/29997/1452/1454/5747/4287/10134/4780/10399	15
Endothelial cell	GO:0035904	aorta development	9/867	58/18723	0.00129921	0.0118978	0.00891629	2022/56999/3280/182/94/23129/5138/54567/4851	9
Endothelial cell	GO:1902414	protein localization to cell junction	12/867	94/18723	0.00130834	0.0119599	0.00896286	5175/1003/8766/7082/57493/10979/3315/10815/1832/102/50848/71	12
Endothelial cell	GO:0051897	positive regulation of protein kinase B signaling	14/867	120/18723	0.00131695	0.0120171	0.00900574	2022/3643/10268/3688/8644/1839/10979/7010/65018/57142/3326/3092/2621/5747	14
Endothelial cell	GO:0043122	regulation of I-kappaB kinase/NF-kappaB signaling	23/867	249/18723	0.00132024	0.0120257	0.00901217	2697/2280/389/9188/10769/7052/1499/3315/51704/7132/65018/6284/7335/958/8743/4055/57162/80833/8795/7088/4215/8915/22900	23
Endothelial cell	GO:2000060	positive regulation of ubiquitin-dependent protein catabolic process	13/867	107/18723	0.00133197	0.012111	0.00907605	857/3303/1191/10769/1601/10221/29997/1452/1454/5747/10134/4780/10399	13
Endothelial cell	GO:0030513	positive regulation of BMP signaling pathway	7/867	37/18723	0.00135738	0.01232	0.00923274	2022/1003/3280/659/94/4487/4851	7
Endothelial cell	GO:0060395	SMAD protein signal transduction	11/867	82/18723	0.00136567	0.0123734	0.00927269	6711/25937/659/4086/7431/1601/11030/2353/4090/23625/57178	11
Endothelial cell	GO:0030522	intracellular receptor signaling pathway	24/867	265/18723	0.0013739	0.0124159	0.00930457	10365/8611/3303/6397/5547/8644/7025/3301/7026/7533/4792/1601/81/29997/3164/196/23543/10521/1655/112398/1488/57178/27086/2171	24
Endothelial cell	GO:0032434	regulation of proteasomal ubiquitin-dependent protein catabolic process	15/867	134/18723	0.00137522	0.0124159	0.00930457	857/3303/1191/6386/10769/1601/10221/29997/3326/1452/1454/23429/10134/4780/10399	15
Endothelial cell	GO:0070262	peptidyl-serine dephosphorylation	5/867	19/18723	0.00142165	0.0127899	0.00958483	23075/7531/9647/5530/5516	5
Endothelial cell	GO:1903204	negative regulation of oxidative stress-induced neuron death	5/867	19/18723	0.00142165	0.0127899	0.00958483	135112/1499/65018/468/10399	5
Endothelial cell	GO:0045931	positive regulation of mitotic cell cycle	14/867	121/18723	0.00142734	0.0128184	0.00960623	351/9510/3280/5962/8766/595/23236/1654/8877/4212/29766/3306/1845/28984	14
Endothelial cell	GO:0048863	stem cell differentiation	20/867	206/18723	0.00146452	0.0131229	0.00983441	2/54345/64321/4208/3280/1906/8829/182/8828/1910/2296/1499/57556/10501/4487/5595/4851/3911/23603/4780	20
Endothelial cell	GO:0045787	positive regulation of cell cycle	27/867	313/18723	0.00147042	0.0131229	0.00983441	351/3643/9510/3280/5962/1906/8766/8502/9475/595/4487/23236/5155/1654/51652/8877/5359/4212/29766/3306/9236/219771/1845/6421/998/6840/28984	27
Endothelial cell	GO:0043551	regulation of phosphatidylinositol 3-kinase activity	9/867	59/18723	0.00147125	0.0131229	0.00983441	2321/9021/9314/8503/8835/7010/5155/5747/998	9
Endothelial cell	GO:0030324	lung development	18/867	177/18723	0.00147438	0.0131229	0.00983441	2034/10252/10365/4781/3280/7048/659/6678/57493/1499/2324/57190/5595/4851/60485/3911/1512/998	18
Endothelial cell	GO:0043405	regulation of MAP kinase activity	18/867	177/18723	0.00147438	0.0131229	0.00983441	857/2321/8692/10252/3643/1906/23328/3301/10114/8322/7164/4296/5155/7148/10221/11213/958/10019	18
Endothelial cell	GO:1903050	regulation of proteolysis involved in cellular protein catabolic process	21/867	221/18723	0.00147901	0.0131229	0.00983441	857/641700/3303/1191/6386/1942/10769/1601/11345/65018/10221/29997/3326/1452/1454/5747/23429/4287/10134/4780/10399	21
Endothelial cell	GO:0090068	positive regulation of cell cycle process	22/867	236/18723	0.00147922	0.0131229	0.00983441	351/3643/9510/5962/1906/8766/8502/9475/595/4487/23236/5155/1654/51652/8877/5359/29766/3306/6421/998/6840/28984	22
Endothelial cell	GO:0061025	membrane fusion	17/867	163/18723	0.00149982	0.0132826	0.0099541	8692/858/7075/928/5872/302/5819/8447/8291/51652/10815/9341/8877/23673/2621/8411/8773	17
Endothelial cell	GO:0046426	negative regulation of receptor signaling pathway via JAK-STAT	6/867	28/18723	0.00152015	0.0134393	0.0100715	857/9021/8835/54741/602/10019	6
Endothelial cell	GO:0043550	regulation of lipid kinase activity	10/867	71/18723	0.00153179	0.0135189	0.0101312	2321/9021/9314/8503/8835/975/7010/5155/5747/998	10
Endothelial cell	GO:0035265	organ growth	18/867	178/18723	0.0015712	0.0138379	0.0103702	8531/2697/4208/7048/1906/1848/1901/3953/57493/4086/7049/2296/10611/4851/8470/26524/60485/9686	18
Endothelial cell	GO:1901655	cellular response to ketone	12/867	96/18723	0.00157335	0.0138379	0.0103702	358/10365/9314/3383/8751/8644/9475/4478/2782/196/2621/687	12
Endothelial cell	GO:0071398	cellular response to fatty acid	7/867	38/18723	0.00159837	0.0140338	0.0105171	3399/1906/4831/8644/5166/3949/1374	7
Endothelial cell	GO:0097305	response to alcohol	23/867	253/18723	0.00162855	0.0142742	0.0106972	7122/3490/10365/7048/9314/3383/8751/1026/6678/8644/7049/1499/1495/595/2354/2782/801/2353/3728/3184/196/687/1374	23
Endothelial cell	GO:0055008	cardiac muscle tissue morphogenesis	9/867	60/18723	0.00166112	0.01451	0.0108739	2022/2280/1901/57493/7049/2296/54567/4851/1832	9
Endothelial cell	GO:0060038	cardiac muscle cell proliferation	9/867	60/18723	0.00166112	0.01451	0.0108739	2697/4208/7048/4086/7049/2296/4851/60485/9686	9
Endothelial cell	GO:0042117	monocyte activation	4/867	12/18723	0.00167679	0.0145474	0.0109019	8692/8291/102/27086	4
Endothelial cell	GO:0061517	macrophage proliferation	4/867	12/18723	0.00167679	0.0145474	0.0109019	1191/90865/5595/5747	4
Endothelial cell	GO:0072683	T cell extravasation	4/867	12/18723	0.00167679	0.0145474	0.0109019	6347/3383/1398/50848	4
Endothelial cell	GO:1905245	regulation of aspartic-type peptidase activity	4/867	12/18723	0.00167679	0.0145474	0.0109019	1942/9475/8301/2896	4
Endothelial cell	GO:0030032	lamellipodium assembly	10/867	72/18723	0.00170657	0.0147364	0.0110436	1901/6624/3688/5879/10787/3983/10163/29780/23191/998	10
Endothelial cell	GO:1903036	positive regulation of response to wounding	10/867	72/18723	0.00170657	0.0147364	0.0110436	7056/8613/3688/1839/10979/8578/2896/5747/4780/71	10
Endothelial cell	GO:1990928	response to amino acid starvation	8/867	49/18723	0.00170723	0.0147364	0.0110436	1026/5595/54407/51100/467/10670/468/84557	8
Endothelial cell	GO:0009408	response to heat	13/867	110/18723	0.00171753	0.0148003	0.0110915	3490/947/1026/3303/3301/56892/11080/9531/7531/3326/3306/4287/7041	13
Endothelial cell	GO:0071222	cellular response to lipopolysaccharide	20/867	209/18723	0.00174235	0.0149889	0.0112328	7035/6347/4208/3383/23328/7431/1910/57088/4792/7538/5595/10221/2920/958/23643/28964/22904/51510/8915/22900	20
Endothelial cell	GO:0048660	regulation of smooth muscle cell proliferation	18/867	180/18723	0.00178105	0.0152961	0.011463	10203/2697/9510/4208/7048/9314/1026/659/2771/1906/1901/7052/1499/1839/5155/10221/1312/27086	18
Endothelial cell	GO:0003159	morphogenesis of an endothelium	5/867	20/18723	0.00182397	0.0155601	0.0116609	94/1499/54567/388/27086	5
Endothelial cell	GO:0032495	response to muramyl dipeptide	5/867	20/18723	0.00182397	0.0155601	0.0116609	182/7431/4792/4851/51510	5
Endothelial cell	GO:0061154	endothelial tube morphogenesis	5/867	20/18723	0.00182397	0.0155601	0.0116609	94/1499/54567/388/27086	5
Endothelial cell	GO:0097320	plasma membrane tubulation	5/867	20/18723	0.00182397	0.0155601	0.0116609	8436/30846/50807/54874/51100	5
Endothelial cell	GO:0010592	positive regulation of lamellipodium assembly	6/867	29/18723	0.0018426	0.0156818	0.0117521	6624/5879/10787/10163/23191/998	6
Endothelial cell	GO:0002685	regulation of leukocyte migration	20/867	210/18723	0.00184438	0.0156818	0.0117521	6401/6347/83483/351/57509/3383/23075/1906/58494/928/975/4345/5879/23236/4478/5595/1398/102/2621/5747	20
Endothelial cell	GO:0030509	BMP signaling pathway	16/867	152/18723	0.001852	0.0157205	0.011781	2022/1003/3280/51232/659/94/4086/7049/4487/5654/5595/4851/11167/4090/1958/1655	16
Endothelial cell	GO:0010463	mesenchymal cell proliferation	7/867	39/18723	0.00187139	0.0158587	0.0118846	4781/7048/4000/4609/1499/4487/8642	7
Endothelial cell	GO:0030323	respiratory tube development	18/867	181/18723	0.00189453	0.0160283	0.0120117	2034/10252/10365/4781/3280/7048/659/6678/57493/1499/2324/57190/5595/4851/60485/3911/1512/998	18
Endothelial cell	GO:0045861	negative regulation of proteolysis	29/867	351/18723	0.00193004	0.0163016	0.0122166	2/358/7035/351/7078/9314/51232/6386/1942/302/5269/23204/8301/5327/334/871/1654/11345/29997/7077/3326/3428/5627/831/3164/2621/23429/56925/22900	29
Endothelial cell	GO:0045664	regulation of neuron differentiation	19/867	196/18723	0.00193455	0.0163128	0.0122249	6925/351/4208/3280/8835/1808/182/1910/7533/4131/51704/6935/4851/9043/7077/2624/7532/1454/9315	19
Endothelial cell	GO:0030216	keratinocyte differentiation	15/867	139/18723	0.00198472	0.0167083	0.0125213	4831/182/25932/8644/2317/2296/9475/7357/7538/4851/1832/2355/613/60485/5339	15
Endothelial cell	GO:0015748	organophosphate ester transport	15/867	140/18723	0.00213026	0.017904	0.0134174	2697/57088/5243/114789/3949/56262/5205/5359/286410/84230/950/23250/55754/23760/26207	15
Endothelial cell	GO:0030866	cortical actin cytoskeleton organization	7/867	40/18723	0.00217919	0.0181747	0.0136203	5872/9475/30846/10787/112464/2037/5339	7
Endothelial cell	GO:0045429	positive regulation of nitric oxide biosynthetic process	7/867	40/18723	0.00217919	0.0181747	0.0136203	3643/10365/9314/3383/1906/1191/3326	7
Endothelial cell	GO:0071276	cellular response to cadmium ion	7/867	40/18723	0.00217919	0.0181747	0.0136203	4501/4499/4502/8644/5595/2353/4493	7
Endothelial cell	GO:0071526	semaphorin-plexin signaling pathway	7/867	40/18723	0.00217919	0.0181747	0.0136203	8829/8828/23129/5362/57556/10501/5879	7
Endothelial cell	GO:0034504	protein localization to nucleus	25/867	290/18723	0.00218026	0.0181747	0.0136203	8692/25937/1026/4000/11142/402/754/10979/9531/1495/4792/4487/51194/7531/602/4851/29997/5530/3728/3326/26524/7704/23353/908/26060	25
Endothelial cell	GO:0031623	receptor internalization	13/867	113/18723	0.00219107	0.0182054	0.0136433	6401/10266/857/10203/3643/10268/6386/3688/928/975/8301/57007/10211	13
Endothelial cell	GO:0071347	cellular response to interleukin-1	13/867	113/18723	0.00219107	0.0182054	0.0136433	6358/7035/6347/8692/9590/10365/3383/1906/23236/5595/11213/958/1958	13
Endothelial cell	GO:0045927	positive regulation of growth	23/867	259/18723	0.0022055	0.0182794	0.0136988	3643/8531/4208/7048/659/1906/8829/8766/6386/7049/1839/4131/23236/1654/9647/4851/8877/102/23499/23191/1982/1627/998	23
Endothelial cell	GO:0046825	regulation of protein export from nucleus	6/867	30/18723	0.00221428	0.0182794	0.0136988	3429/5784/9531/7531/10411/2621	6
Endothelial cell	GO:0051491	positive regulation of filopodium assembly	6/867	30/18723	0.00221428	0.0182794	0.0136988	8829/6624/5064/54874/1809/998	6
Endothelial cell	GO:0061311	cell surface receptor signaling pathway involved in heart development	6/867	30/18723	0.00221428	0.0182794	0.0136988	64321/182/1499/54567/4487/4851	6
Endothelial cell	GO:0045104	intermediate filament cytoskeleton organization	8/867	51/18723	0.00222231	0.0183161	0.0137262	10763/7431/667/1832/1452/23499/4287/5339	8
Endothelial cell	GO:0048659	smooth muscle cell proliferation	18/867	184/18723	0.00227217	0.0186969	0.0140116	10203/2697/9510/4208/7048/9314/1026/659/2771/1906/1901/7052/1499/1839/5155/10221/1312/27086	18
Endothelial cell	GO:0071356	cellular response to tumor necrosis factor	21/867	229/18723	0.00228736	0.0187916	0.0140826	6358/6347/8692/83483/9590/10365/8531/3383/3303/1906/3987/4792/7538/7132/5595/81/8877/958/2621/4780/22900	21
Endothelial cell	GO:0051767	nitric-oxide synthase biosynthetic process	5/867	21/18723	0.00230369	0.0188049	0.0140925	6347/9590/3791/1906/90865	5
Endothelial cell	GO:0051769	regulation of nitric-oxide synthase biosynthetic process	5/867	21/18723	0.00230369	0.0188049	0.0140925	6347/9590/3791/1906/90865	5
Endothelial cell	GO:0060445	branching involved in salivary gland morphogenesis	5/867	21/18723	0.00230369	0.0188049	0.0140925	8829/23129/7052/3911/55727	5
Endothelial cell	GO:0071498	cellular response to fluid shear stress	5/867	21/18723	0.00230369	0.0188049	0.0140925	10365/4208/9314/5339/4780	5
Endothelial cell	GO:0003222	ventricular trabecula myocardium morphogenesis	4/867	13/18723	0.00233384	0.0188404	0.0141191	2022/57493/54567/4851	4
Endothelial cell	GO:0044090	positive regulation of vacuole organization	4/867	13/18723	0.00233384	0.0188404	0.0141191	302/5899/2896/51100	4
Endothelial cell	GO:0048012	hepatocyte growth factor receptor signaling pathway	4/867	13/18723	0.00233384	0.0188404	0.0141191	8829/9564/5879/3925	4
Endothelial cell	GO:0060347	heart trabecula formation	4/867	13/18723	0.00233384	0.0188404	0.0141191	9510/2280/7049/7010	4
Endothelial cell	GO:0071801	regulation of podosome assembly	4/867	13/18723	0.00233384	0.0188404	0.0141191	2934/6624/4478/50807	4
Endothelial cell	GO:1902285	semaphorin-plexin signaling pathway involved in neuron projection guidance	4/867	13/18723	0.00233384	0.0188404	0.0141191	8829/8828/23129/5362	4
Endothelial cell	GO:1903651	positive regulation of cytoplasmic transport	4/867	13/18723	0.00233384	0.0188404	0.0141191	5962/1601/4478/23011	4
Endothelial cell	GO:0090100	positive regulation of transmembrane receptor protein serine/threonine kinase signaling pathway	13/867	114/18723	0.00237092	0.0191094	0.0143208	2022/1003/3280/659/6386/94/7049/4487/1601/11030/4851/3326/7041	13
Endothelial cell	GO:0045103	intermediate filament-based process	8/867	52/18723	0.00252184	0.0202209	0.0151537	10763/7431/667/1832/1452/23499/4287/5339	8
Endothelial cell	GO:0072132	mesenchyme morphogenesis	8/867	52/18723	0.00252184	0.0202209	0.0151537	2022/7048/94/4609/2296/4487/4851/8642	8
Endothelial cell	GO:0001953	negative regulation of cell-matrix adhesion	7/867	41/18723	0.00252464	0.0202209	0.0151537	10395/8751/11170/182/94/9448/23603	7
Endothelial cell	GO:1904407	positive regulation of nitric oxide metabolic process	7/867	41/18723	0.00252464	0.0202209	0.0151537	3643/10365/9314/3383/1906/1191/3326	7
Endothelial cell	GO:0007346	regulation of mitotic cell cycle	35/867	457/18723	0.00254745	0.0203716	0.0152667	6347/351/3643/858/9510/3280/9314/1026/5962/11170/1906/8766/6386/10769/2296/1499/595/23236/7531/5155/1654/415116/8877/29997/7077/4212/6154/23331/29766/3306/2273/1845/26060/998/28984	35
Endothelial cell	GO:0008217	regulation of blood pressure	18/867	186/18723	0.00255746	0.0204198	0.0153027	10266/947/2697/659/1906/5547/94/2013/7026/1910/1889/476/5155/6196/6446/2621/50848/522	18
Endothelial cell	GO:0014855	striated muscle cell proliferation	10/867	76/18723	0.00257393	0.0204872	0.0153533	2697/4208/7048/4086/7049/2296/57190/4851/60485/9686	10
Endothelial cell	GO:0031100	animal organ regeneration	10/867	76/18723	0.00257393	0.0204872	0.0153533	285/7048/1026/4837/7049/595/4851/55959/2621/1374	10
Endothelial cell	GO:0031349	positive regulation of defense response	24/867	278/18723	0.00259508	0.0206235	0.0154554	388125/8692/351/4258/2697/4208/3572/90865/975/5138/7052/5819/3133/4792/51704/7132/5595/3949/9180/2896/3428/5359/6421/2113	24
Endothelial cell	GO:0034101	erythrocyte homeostasis	14/867	129/18723	0.00261995	0.0207887	0.0155792	2034/10365/221395/3303/7049/7538/2624/3276/10019/29766/4090/5052/23543/2113	14
Endothelial cell	GO:0002063	chondrocyte development	6/867	31/18723	0.00263976	0.0208166	0.0156001	7048/659/359845/871/55959/22856	6
Endothelial cell	GO:0060055	angiogenesis involved in wound healing	6/867	31/18723	0.00263976	0.0208166	0.0156001	947/3791/4162/5547/2624/2113	6
Endothelial cell	GO:0060390	regulation of SMAD protein signal transduction	6/867	31/18723	0.00263976	0.0208166	0.0156001	6711/25937/659/1601/11030/23625	6
Endothelial cell	GO:0070633	transepithelial transport	6/867	31/18723	0.00263976	0.0208166	0.0156001	358/1906/9429/1910/5243/71	6
Endothelial cell	GO:0070374	positive regulation of ERK1 and ERK2 cascade	20/867	217/18723	0.0027102	0.0213392	0.0159917	6358/6347/9590/351/10268/3791/3383/2771/8829/6464/10979/2324/7010/57007/5155/5595/112464/4851/9693/2621	20
Endothelial cell	GO:0032868	response to insulin	23/867	264/18723	0.00281098	0.0220986	0.0165609	9021/3643/858/3383/2771/8503/6464/5872/23371/5286/5166/2887/9564/4641/5791/25948/23516/7532/8743/1958/3638/23191/26060	23
Endothelial cell	GO:0008347	glial cell migration	8/867	53/18723	0.00285204	0.0223869	0.016777	6347/928/1499/57142/3912/23353/9289/57178	8
Endothelial cell	GO:0051412	response to corticosterone	5/867	22/18723	0.00286897	0.0224509	0.0168249	1026/595/2354/801/2353	5
Endothelial cell	GO:1901522	positive regulation of transcription from RNA polymerase II promoter involved in cellular response to chemical stimulus	5/867	22/18723	0.00286897	0.0224509	0.0168249	4086/4851/4090/468/4780	5
Endothelial cell	GO:0032869	cellular response to insulin stimulus	19/867	203/18723	0.00287891	0.0224943	0.0168574	9021/3643/858/2771/8503/6464/5872/23371/5286/5166/2887/9564/4641/5791/23516/7532/3638/23191/26060	19
Endothelial cell	GO:0007520	myoblast fusion	7/867	42/18723	0.00291068	0.0226386	0.0169656	58494/928/975/30846/85461/4627/10211	7
Endothelial cell	GO:0021879	forebrain neuron differentiation	7/867	42/18723	0.00291068	0.0226386	0.0169656	3280/8829/8828/85358/2624/9693/57178	7
Endothelial cell	GO:1902895	positive regulation of pri-miRNA transcription by RNA polymerase II	7/867	42/18723	0.00291068	0.0226386	0.0169656	9314/4086/5155/2353/2624/1958/2113	7
Endothelial cell	GO:0032507	maintenance of protein location in cell	9/867	65/18723	0.00292525	0.0227174	0.0170246	857/2934/2697/402/65018/23353/9168/3638/1627	9
Endothelial cell	GO:1904950	negative regulation of establishment of protein localization	14/867	131/18723	0.00302057	0.0234221	0.0175527	90007/3301/11142/4345/9531/8724/415116/9647/8609/5530/51465/9448/56943/3638	14
Endothelial cell	GO:0071383	cellular response to steroid hormone stimulus	19/867	204/18723	0.00304096	0.0235444	0.0176444	358/7035/3383/8611/11170/1906/8644/3301/476/7533/1601/7538/687/23543/10521/1655/112398/57178/27086	19
Endothelial cell	GO:1901890	positive regulation of cell junction assembly	12/867	104/18723	0.00311197	0.0239783	0.0179695	7122/857/3791/8829/6281/3987/10979/7010/5879/9647/10211/9448	12
Endothelial cell	GO:0003180	aortic valve morphogenesis	6/867	32/18723	0.00312369	0.0239783	0.0179695	7075/182/1942/9475/54567/4851	6
Endothelial cell	GO:0021799	cerebral cortex radially oriented cell migration	6/867	32/18723	0.00312369	0.0239783	0.0179695	1499/57142/3912/23353/9289/57178	6
Endothelial cell	GO:0051497	negative regulation of stress fiber assembly	6/867	32/18723	0.00312369	0.0239783	0.0179695	10395/1901/7082/10163/3925/50848	6
Endothelial cell	GO:0001921	positive regulation of receptor recycling	4/867	14/18723	0.00314862	0.0239783	0.0179695	10268/1889/302/9341	4
Endothelial cell	GO:0003188	heart valve formation	4/867	14/18723	0.00314862	0.0239783	0.0179695	1942/10439/4851/8642	4
Endothelial cell	GO:0003376	sphingosine-1-phosphate receptor signaling pathway	4/867	14/18723	0.00314862	0.0239783	0.0179695	1901/5879/8877/124976	4
Endothelial cell	GO:0034616	response to laminar fluid shear stress	4/867	14/18723	0.00314862	0.0239783	0.0179695	10365/9314/2113/4780	4
Endothelial cell	GO:0035810	positive regulation of urine volume	4/867	14/18723	0.00314862	0.0239783	0.0179695	8692/2771/1906/1910	4
Endothelial cell	GO:0070278	extracellular matrix constituent secretion	4/867	14/18723	0.00314862	0.0239783	0.0179695	2022/7132/4851/28984	4
Endothelial cell	GO:1904294	positive regulation of ERAD pathway	4/867	14/18723	0.00314862	0.0239783	0.0179695	857/4287/10134/4780	4
Endothelial cell	GO:0042542	response to hydrogen peroxide	15/867	146/18723	0.00320167	0.024343	0.0182429	358/10365/9314/388/1398/65018/8877/7703/59338/5516/23135/2113/4780/84557/10399	15
Endothelial cell	GO:1902743	regulation of lamellipodium organization	8/867	54/18723	0.00321498	0.024343	0.0182429	5168/6624/5879/10787/10163/23191/23603/998	8
Endothelial cell	GO:1902893	regulation of pri-miRNA transcription by RNA polymerase II	8/867	54/18723	0.00321498	0.024343	0.0182429	4781/9314/4086/5155/2353/2624/1958/2113	8
Endothelial cell	GO:0022612	gland morphogenesis	13/867	118/18723	0.00321557	0.024343	0.0182429	857/4781/7048/8829/23129/55679/7052/4478/4851/55959/3911/55727/998	13
Endothelial cell	GO:0071219	cellular response to molecule of bacterial origin	20/867	221/18723	0.00334276	0.0252182	0.0188987	7035/6347/4208/3383/23328/7431/1910/57088/4792/7538/5595/10221/2920/958/23643/28964/22904/51510/8915/22900	20
Endothelial cell	GO:0010951	negative regulation of endopeptidase activity	22/867	252/18723	0.00334598	0.0252182	0.0188987	2/358/7035/351/7078/9314/51232/302/5269/23204/8301/334/871/1654/7077/3428/5627/831/3164/2621/56925/22900	22
Endothelial cell	GO:0090257	regulation of muscle system process	22/867	252/18723	0.00334598	0.0252182	0.0188987	857/10203/3572/9314/1906/29995/4000/476/9475/57190/7132/4851/1193/8877/2017/801/5530/3728/1832/4205/3164/9732	22
Endothelial cell	GO:0006869	lipid transport	31/867	398/18723	0.00339608	0.0255581	0.0191535	857/81575/1906/6578/1191/302/57088/8322/5243/114876/4792/7357/3949/5205/5359/124976/23673/286410/950/23250/51024/51474/140606/55754/23760/80833/522/1374/5826/26207/2171	31
Endothelial cell	GO:0016050	vesicle organization	25/867	300/18723	0.00341664	0.0256751	0.0192411	857/947/858/8766/6281/6386/5872/302/5819/8301/8447/8724/8291/51652/10815/9341/8877/54874/23673/950/3638/23603/8411/51510/8773	25
Endothelial cell	GO:0050772	positive regulation of axonogenesis	10/867	79/18723	0.00343156	0.0257493	0.0192967	659/8829/8766/23129/5362/4131/23499/23191/1982/1627	10
Endothelial cell	GO:0009743	response to carbohydrate	22/867	253/18723	0.00350954	0.0262958	0.0197063	285/10203/2697/7048/3383/6678/4831/4131/5879/415116/6196/8609/5530/23516/8655/9448/1958/56943/2621/51024/26137/10399	22
Endothelial cell	GO:0001919	regulation of receptor recycling	5/867	23/18723	0.00352803	0.0263186	0.0197233	10268/1889/302/9341/51510	5
Endothelial cell	GO:0035162	embryonic hemopoiesis	5/867	23/18723	0.00352803	0.0263186	0.0197233	3791/7048/2624/10019/468	5
Endothelial cell	GO:0050765	negative regulation of phagocytosis	5/867	23/18723	0.00352803	0.0263186	0.0197233	8724/8291/5359/26060/10399	5
Endothelial cell	GO:0042063	gliogenesis	25/867	301/18723	0.00356769	0.0265757	0.019916	6347/351/4781/3280/3572/10397/1191/3953/928/7431/1499/25825/3913/5595/3949/4851/3691/2896/57142/3912/23353/9289/9334/5339/57178	25
Endothelial cell	GO:0009880	embryonic pattern specification	9/867	67/18723	0.00360485	0.0267169	0.0200218	8829/8828/4086/1499/3234/441478/7704/4212/4090	9
Endothelial cell	GO:0070527	platelet aggregation	9/867	67/18723	0.00360485	0.0267169	0.0200218	3572/2778/928/3315/4627/10019/50848/10627/71	9
Endothelial cell	GO:0031113	regulation of microtubule polymerization	8/867	55/18723	0.00361279	0.0267169	0.0200218	1003/3303/402/4131/5879/23271/28964/3925	8
Endothelial cell	GO:0043331	response to dsRNA	8/867	55/18723	0.00361279	0.0267169	0.0200218	857/9188/4792/5899/5595/10211/11213/57162	8
Endothelial cell	GO:1905517	macrophage migration	8/867	55/18723	0.00361279	0.0267169	0.0200218	6347/57509/928/975/1910/4345/5595/5747	8
Endothelial cell	GO:0006906	vesicle fusion	12/867	106/18723	0.00364365	0.0268673	0.0201346	858/5872/302/8447/8291/51652/10815/9341/8877/23673/8411/8773	12
Endothelial cell	GO:0046620	regulation of organ growth	12/867	106/18723	0.00364365	0.0268673	0.0201346	8531/2697/4208/7048/1906/1848/7049/2296/4851/26524/60485/9686	12
Endothelial cell	GO:0003382	epithelial cell morphogenesis	6/867	33/18723	0.00367082	0.0269123	0.0201683	1306/4855/25932/2317/57493/80781	6
Endothelial cell	GO:0030947	regulation of vascular endothelial growth factor receptor signaling pathway	6/867	33/18723	0.00367082	0.0269123	0.0201683	79812/3678/79652/2887/8322/22905	6
Endothelial cell	GO:0048333	mesodermal cell differentiation	6/867	33/18723	0.00367082	0.0269123	0.0201683	2697/9314/3688/4086/3691/23135	6
Endothelial cell	GO:1904031	positive regulation of cyclin-dependent protein kinase activity	6/867	33/18723	0.00367082	0.0269123	0.0201683	1026/595/5155/3326/219771/28984	6
Endothelial cell	GO:0030218	erythrocyte differentiation	13/867	120/18723	0.00372157	0.0272063	0.0203886	2034/10365/221395/3303/7049/7538/2624/3276/10019/29766/4090/23543/2113	13
Endothelial cell	GO:0071901	negative regulation of protein serine/threonine kinase activity	13/867	120/18723	0.00372157	0.0272063	0.0203886	857/8692/10252/1026/54922/57493/3301/7026/11142/10114/11213/26524/10019	13
Endothelial cell	GO:0071322	cellular response to carbohydrate stimulus	16/867	163/18723	0.00375069	0.02738	0.0205188	10203/3383/4831/5879/415116/6196/8609/5530/23516/8655/9448/56943/2621/51024/26137/10399	16
Endothelial cell	GO:0051591	response to cAMP	11/867	93/18723	0.0037578	0.0273921	0.0205278	358/7056/351/6678/5138/7010/2354/10411/2353/9693/196	11
Endothelial cell	GO:0048145	regulation of fibroblast proliferation	10/867	80/18723	0.00376306	0.0273921	0.0205278	358/1026/4609/302/1499/5155/8877/2355/2621/57178	10
Endothelial cell	GO:0050731	positive regulation of peptidyl-tyrosine phosphorylation	18/867	193/18723	0.00380232	0.0276385	0.0207125	5175/5168/3280/3572/3383/30844/8829/3678/1942/975/4739/7525/1839/5155/51704/7132/958/2621	18
Endothelial cell	GO:0021762	substantia nigra development	7/867	44/18723	0.00381667	0.0276641	0.0207317	7533/7531/801/8655/522/998/59345	7
Endothelial cell	GO:0030521	androgen receptor signaling pathway	7/867	44/18723	0.00381667	0.0276641	0.0207317	8611/3301/1601/10521/1655/57178/27086	7
Endothelial cell	GO:1901214	regulation of neuron death	26/867	319/18723	0.00385674	0.0279149	0.0209196	6347/947/4208/1948/10763/6623/8829/1191/135112/4345/1499/8301/4296/65018/2353/2896/3326/6418/3672/54434/1958/51024/112398/468/998/10399	26
Endothelial cell	GO:0010927	cellular component assembly involved in morphogenesis	12/867	107/18723	0.00393565	0.0284458	0.0213175	1906/5376/3688/928/5819/5239/1466/3691/4205/29766/5339/71	12
Endothelial cell	GO:2000058	regulation of ubiquitin-dependent protein catabolic process	16/867	164/18723	0.00398287	0.0287265	0.0215279	857/3303/1191/6386/10769/1601/10221/29997/3326/1452/1454/5747/23429/10134/4780/10399	16
Endothelial cell	GO:0007389	pattern specification process	33/867	436/18723	0.00398574	0.0287265	0.0215279	54345/2022/10252/2114/64321/4208/3280/7048/659/1906/8829/94/8828/4086/7026/2296/1499/5362/3234/3235/54567/4487/441478/4851/7703/7704/8553/8642/4212/22856/4090/9289/57801	33
Endothelial cell	GO:0031529	ruffle organization	8/867	56/18723	0.00404764	0.0291316	0.0218315	857/3383/5962/5879/59338/51474/23191/23603	8
Endothelial cell	GO:0048872	homeostasis of number of cells	23/867	272/18723	0.00406922	0.0292457	0.021917	51705/2034/10365/221395/4208/80177/3303/7049/7538/4851/2624/3276/10000/11167/124976/10019/29766/4090/5052/9289/23543/2113/8915	23
Endothelial cell	GO:0032091	negative regulation of protein binding	11/867	94/18723	0.00408243	0.0292584	0.0219264	857/3397/8751/1026/10763/1601/5899/5155/5595/1454/10399	11
Endothelial cell	GO:1990830	cellular response to leukemia inhibitory factor	11/867	94/18723	0.00408243	0.0292584	0.0219264	9021/64321/9314/3383/8828/8322/11156/4144/22904/1488/5826	11
Endothelial cell	GO:0048144	fibroblast proliferation	10/867	81/18723	0.00411941	0.0293259	0.021977	358/1026/4609/302/1499/5155/8877/2355/2621/57178	10
Endothelial cell	GO:0048708	astrocyte differentiation	10/867	81/18723	0.00411941	0.0293259	0.021977	351/3280/3572/7431/25825/3913/5595/3949/4851/2896	10
Endothelial cell	GO:0010273	detoxification of copper ion	4/867	15/18723	0.00413776	0.0293259	0.021977	4501/4499/4502/4493	4
Endothelial cell	GO:0032488	Cdc42 protein signal transduction	4/867	15/18723	0.00413776	0.0293259	0.021977	8829/57381/58480/998	4
Endothelial cell	GO:0051127	positive regulation of actin nucleation	4/867	15/18723	0.00413776	0.0293259	0.021977	2934/10787/10163/23191	4
Endothelial cell	GO:0070831	basement membrane assembly	4/867	15/18723	0.00413776	0.0293259	0.021977	10266/3913/7837/3912	4
Endothelial cell	GO:0072224	metanephric glomerulus development	4/867	15/18723	0.00413776	0.0293259	0.021977	947/3913/5155/1958	4
Endothelial cell	GO:1990169	stress response to copper ion	4/867	15/18723	0.00413776	0.0293259	0.021977	4501/4499/4502/4493	4
Endothelial cell	GO:0044843	cell cycle G1/S phase transition	21/867	241/18723	0.00418005	0.0295519	0.0221465	6347/9510/9314/1026/5962/11170/3688/56892/10769/595/4296/23236/1654/4678/5530/26524/6154/5128/2273/26060/28984	21
Endothelial cell	GO:0045637	regulation of myeloid cell differentiation	19/867	210/18723	0.00418122	0.0295519	0.0221465	4208/3303/4831/182/4609/1499/4792/7538/10221/2353/2624/3276/7704/7071/4212/23543/2113/27086/5814	19
Endothelial cell	GO:0071772	response to BMP	16/867	165/18723	0.0042267	0.029791	0.0223256	2022/1003/3280/51232/659/94/4086/7049/4487/5654/5595/4851/11167/4090/1958/1655	16
Endothelial cell	GO:0071773	cellular response to BMP stimulus	16/867	165/18723	0.0042267	0.029791	0.0223256	2022/1003/3280/51232/659/94/4086/7049/4487/5654/5595/4851/11167/4090/1958/1655	16
Endothelial cell	GO:0010721	negative regulation of cell development	17/867	180/18723	0.00425679	0.0297949	0.0223285	3397/3280/8829/359845/1910/1499/57556/7533/10501/1495/3949/4851/81/5530/57142/9693/23603	17
Endothelial cell	GO:0044319	wound healing, spreading of cells	6/867	34/18723	0.00428594	0.0297949	0.0223285	389/94/3678/977/1839/10979	6
Endothelial cell	GO:0090505	epiboly involved in wound healing	6/867	34/18723	0.00428594	0.0297949	0.0223285	389/94/3678/977/1839/10979	6
Endothelial cell	GO:1904893	negative regulation of receptor signaling pathway via STAT	6/867	34/18723	0.00428594	0.0297949	0.0223285	857/9021/8835/54741/602/10019	6
Endothelial cell	GO:1990000	amyloid fibril formation	6/867	34/18723	0.00428594	0.0297949	0.0223285	351/2934/2280/1191/3949/5202	6
Endothelial cell	GO:0003148	outflow tract septum morphogenesis	5/867	24/18723	0.00428905	0.0297949	0.0223285	2022/7048/659/8829/8828	5
Endothelial cell	GO:0010288	response to lead ion	5/867	24/18723	0.00428905	0.0297949	0.0223285	351/6678/5359/5516/84557	5
Endothelial cell	GO:0036003	positive regulation of transcription from RNA polymerase II promoter in response to stress	5/867	24/18723	0.00428905	0.0297949	0.0223285	10365/4851/467/468/4780	5
Endothelial cell	GO:0036010	protein localization to endosome	5/867	24/18723	0.00428905	0.0297949	0.0223285	5962/8829/9475/4478/55754	5
Endothelial cell	GO:2000353	positive regulation of endothelial cell apoptotic process	5/867	24/18723	0.00428905	0.0297949	0.0223285	6347/641700/8644/958/28984	5
Endothelial cell	GO:0007159	leukocyte cell-cell adhesion	29/867	371/18723	0.00429212	0.0297949	0.0223285	6401/857/6347/5175/4860/3280/3572/7048/9314/3383/58494/2615/3688/975/3133/7525/441478/4478/7704/1960/4179/10725/50848/1845/2113/57162/57178/8915/3659	29
Endothelial cell	GO:0018209	peptidyl-serine modification	27/867	338/18723	0.00429722	0.0297949	0.0223285	857/351/10268/7048/154043/375449/10769/10114/9475/5155/6196/9647/5595/65018/10411/6446/3326/10044/26524/10000/8260/1452/57600/1454/2621/2589/10399	27
Endothelial cell	GO:0035307	positive regulation of protein dephosphorylation	7/867	45/18723	0.00434282	0.0299889	0.0224739	1003/10395/65018/801/3326/3672/23261	7
Endothelial cell	GO:0044088	regulation of vacuole organization	7/867	45/18723	0.00434282	0.0299889	0.0224739	302/5899/9637/65018/2896/950/51100	7
Endothelial cell	GO:2000273	positive regulation of signaling receptor activity	7/867	45/18723	0.00434282	0.0299889	0.0224739	6347/1906/8829/3688/85358/1839/65018	7
Endothelial cell	GO:0010611	regulation of cardiac muscle hypertrophy	9/867	69/18723	0.00440244	0.0303596	0.0227517	3572/1906/29995/4000/9475/7132/4851/5530/4205	9
Endothelial cell	GO:1990823	response to leukemia inhibitory factor	11/867	95/18723	0.00442901	0.0304759	0.0228388	9021/64321/9314/3383/8828/8322/11156/4144/22904/1488/5826	11
Endothelial cell	GO:0042593	glucose homeostasis	22/867	258/18723	0.00443122	0.0304759	0.0228388	3643/221395/3383/4831/5547/3953/5166/25825/5879/415116/8609/56262/5530/23516/8655/9448/56943/2621/51024/26137/10399/2171	22
Endothelial cell	GO:0022408	negative regulation of cell-cell adhesion	18/867	196/18723	0.00447125	0.0307098	0.0230141	5420/9314/4855/23075/5962/2615/182/928/441478/9647/4851/91663/10019/5747/1845/57162/3659/28984	18
Endothelial cell	GO:0008625	extrinsic apoptotic signaling pathway via death domain receptors	10/867	82/18723	0.00450187	0.0308786	0.0231407	7078/3383/9531/1654/8682/7132/467/27018/85450/8795	10
Endothelial cell	GO:0006457	protein folding	19/867	212/18723	0.00463207	0.031726	0.0237757	2280/3303/1191/3301/402/11080/9531/3315/11328/11140/5480/2896/3326/57003/3306/4820/10491/908/5202	19
Endothelial cell	GO:0033500	carbohydrate homeostasis	22/867	259/18723	0.00463783	0.031726	0.0237757	3643/221395/3383/4831/5547/3953/5166/25825/5879/415116/8609/56262/5530/23516/8655/9448/56943/2621/51024/26137/10399/2171	22
Endothelial cell	GO:0098754	detoxification	15/867	152/18723	0.00468104	0.0319787	0.0239651	4258/4501/6415/4499/4502/9429/5243/7837/4056/4259/1193/64359/5052/4780/4493	15
Endothelial cell	GO:0031960	response to corticosteroid	16/867	167/18723	0.00475106	0.0324138	0.0242911	3490/358/2022/3383/1026/11170/1906/6678/8644/595/7538/2354/4851/801/2353/687	16
Endothelial cell	GO:0015914	phospholipid transport	11/867	96/18723	0.00479857	0.0326942	0.0245013	57088/5243/3949/5205/5359/286410/950/23250/55754/23760/26207	11
Endothelial cell	GO:0060415	muscle tissue morphogenesis	9/867	70/18723	0.00484958	0.0329978	0.0247288	2022/2280/1901/57493/7049/2296/54567/4851/1832	9
Endothelial cell	GO:0090174	organelle membrane fusion	12/867	110/18723	0.00492603	0.0334734	0.0250852	858/5872/302/8447/8291/51652/10815/9341/8877/23673/8411/8773	12
Endothelial cell	GO:0090504	epiboly	6/867	35/18723	0.0049739	0.0337538	0.0252954	389/94/3678/977/1839/10979	6
Endothelial cell	GO:0099173	postsynapse organization	16/867	168/18723	0.00503247	0.0340038	0.0254827	3643/10397/8829/8828/85358/1942/85461/10611/87/2017/10163/102/54434/1627/998/71	16
Endothelial cell	GO:0043666	regulation of phosphoprotein phosphatase activity	8/867	58/18723	0.00503735	0.0340038	0.0254827	2280/1827/2771/9891/9475/801/3326/3672	8
Endothelial cell	GO:0045604	regulation of epidermal cell differentiation	8/867	58/18723	0.00503735	0.0340038	0.0254827	3280/4831/2296/9475/7538/4851/8609/23764	8
Endothelial cell	GO:2001244	positive regulation of intrinsic apoptotic signaling pathway	8/867	58/18723	0.00503735	0.0340038	0.0254827	857/4487/6154/10955/51024/6421/10134/10399	8
Endothelial cell	GO:0000082	G1/S transition of mitotic cell cycle	19/867	214/18723	0.00512226	0.0345313	0.025878	6347/9510/9314/1026/5962/11170/3688/10769/595/23236/1654/4678/5530/26524/6154/5128/2273/26060/28984	19
Endothelial cell	GO:0032469	endoplasmic reticulum calcium ion homeostasis	5/867	25/18723	0.00516018	0.0346498	0.0259669	351/7052/57003/51024/10134	5
Endothelial cell	GO:0032878	regulation of establishment or maintenance of cell polarity	5/867	25/18723	0.00516018	0.0346498	0.0259669	1003/2934/9475/7010/10399	5
Endothelial cell	GO:0072202	cell differentiation involved in metanephros development	5/867	25/18723	0.00516018	0.0346498	0.0259669	947/25937/1499/3913/5155	5
Endothelial cell	GO:0014909	smooth muscle cell migration	11/867	97/18723	0.00519214	0.0348187	0.0260934	9510/4208/8829/2887/5327/5155/1398/10221/54434/9732/4780	11
Endothelial cell	GO:0071216	cellular response to biotic stimulus	21/867	246/18723	0.00528455	0.0351042	0.0263074	7035/6347/4208/3383/23328/7431/1910/57088/4792/7538/5595/10221/2920/958/57003/23643/28964/22904/51510/8915/22900	21
Endothelial cell	GO:0010466	negative regulation of peptidase activity	22/867	262/18723	0.00530621	0.0351042	0.0263074	2/358/7035/351/7078/9314/51232/302/5269/23204/8301/334/871/1654/7077/3428/5627/831/3164/2621/56925/22900	22
Endothelial cell	GO:0001977	renal system process involved in regulation of blood volume	4/867	16/18723	0.00531716	0.0351042	0.0263074	2697/2013/5155/2621	4
Endothelial cell	GO:0003198	epithelial to mesenchymal transition involved in endocardial cushion formation	4/867	16/18723	0.00531716	0.0351042	0.0263074	2022/7048/4487/4851	4
Endothelial cell	GO:0030033	microvillus assembly	4/867	16/18723	0.00531716	0.0351042	0.0263074	5420/6624/5205/9693	4
Endothelial cell	GO:0051014	actin filament severing	4/867	16/18723	0.00531716	0.0351042	0.0263074	2934/11034/4627/6840	4
Endothelial cell	GO:0051770	positive regulation of nitric-oxide synthase biosynthetic process	4/867	16/18723	0.00531716	0.0351042	0.0263074	6347/9590/3791/90865	4
Endothelial cell	GO:0072109	glomerular mesangium development	4/867	16/18723	0.00531716	0.0351042	0.0263074	947/5155/4851/1958	4
Endothelial cell	GO:0090520	sphingolipid mediated signaling pathway	4/867	16/18723	0.00531716	0.0351042	0.0263074	1901/5879/8877/124976	4
Endothelial cell	GO:0099010	modification of postsynaptic structure	4/867	16/18723	0.00531716	0.0351042	0.0263074	11346/4628/23191/998	4
Endothelial cell	GO:1905906	regulation of amyloid fibril formation	4/867	16/18723	0.00531716	0.0351042	0.0263074	351/1191/3949/5202	4
Endothelial cell	GO:2001044	regulation of integrin-mediated signaling pathway	4/867	16/18723	0.00531716	0.0351042	0.0263074	3987/55679/2013/1495	4
Endothelial cell	GO:0003281	ventricular septum development	9/867	71/18723	0.00533119	0.0351062	0.0263088	3280/7048/659/57493/7798/7049/5138/4851/60485	9
Endothelial cell	GO:0061515	myeloid cell development	9/867	71/18723	0.00533119	0.0351062	0.0263088	351/10365/221395/302/10163/2313/10019/29766/27086	9
Endothelial cell	GO:0006970	response to osmotic stress	10/867	84/18723	0.00535032	0.0351416	0.0263354	358/8531/5269/5243/1654/56262/3326/84230/9819/10725	10
Endothelial cell	GO:0045445	myoblast differentiation	10/867	84/18723	0.00535032	0.0351416	0.0263354	3399/2034/4208/182/23236/4851/56262/10521/1655/5339	10
Endothelial cell	GO:0070997	neuron death	28/867	361/18723	0.00550174	0.0360897	0.0270459	6347/351/947/4208/1948/10763/6623/8829/1191/135112/4345/1499/8301/4296/65018/2353/2896/3326/1822/6418/3672/54434/1958/51024/112398/468/998/10399	28
Endothelial cell	GO:0045332	phospholipid translocation	7/867	47/18723	0.00555731	0.0363144	0.0272143	57088/5243/5205/5359/286410/23250/55754	7
Endothelial cell	GO:0045747	positive regulation of Notch signaling pathway	7/867	47/18723	0.00555731	0.0363144	0.0272143	3280/3572/182/54567/4851/22905/57178	7
Endothelial cell	GO:0072583	clathrin-dependent endocytosis	7/867	47/18723	0.00555731	0.0363144	0.0272143	8301/1601/54874/3092/1211/115548/161	7
Endothelial cell	GO:0035306	positive regulation of dephosphorylation	8/867	59/18723	0.00559674	0.0364772	0.0273363	1003/10395/4208/65018/801/3326/3672/23261	8
Endothelial cell	GO:0090303	positive regulation of wound healing	8/867	59/18723	0.00559674	0.0364772	0.0273363	7056/8613/3688/1839/10979/5747/4780/71	8
Endothelial cell	GO:0043502	regulation of muscle adaptation	11/867	98/18723	0.00561078	0.0364772	0.0273363	3572/9314/1906/29995/4000/9475/57190/7132/4851/5530/4205	11
Endothelial cell	GO:2001243	negative regulation of intrinsic apoptotic signaling pathway	11/867	98/18723	0.00561078	0.0364772	0.0273363	8531/3303/1191/3301/754/3315/57007/1654/65018/7178/4780	11
Endothelial cell	GO:0032874	positive regulation of stress-activated MAPK cascade	13/867	126/18723	0.00563735	0.0366034	0.0274309	351/23328/6386/4616/2324/7164/4296/23236/8877/3276/4055/998/4215	13
Endothelial cell	GO:0003203	endocardial cushion morphogenesis	6/867	36/18723	0.00573953	0.0371253	0.027822	2022/7048/94/4487/4851/8642	6
Endothelial cell	GO:0045746	negative regulation of Notch signaling pathway	6/867	36/18723	0.00573953	0.0371253	0.027822	51162/56892/54567/4792/441478/2624	6
Endothelial cell	GO:0051385	response to mineralocorticoid	6/867	36/18723	0.00573953	0.0371253	0.027822	1026/1906/595/2354/801/2353	6
Endothelial cell	GO:0021700	developmental maturation	23/867	280/18723	0.00576724	0.0372574	0.027921	54345/2034/351/10365/1003/3280/1026/1901/359845/94/1910/4774/1499/8301/8578/4131/22899/6196/2624/7704/8642/5064/9334	23
Endothelial cell	GO:0048284	organelle fusion	14/867	141/18723	0.00584517	0.0375482	0.0281389	858/5872/302/8447/8291/10493/51652/10815/9341/8877/23673/51024/8411/8773	14
Endothelial cell	GO:0050921	positive regulation of chemotaxis	14/867	141/18723	0.00584517	0.0375482	0.0281389	3791/23075/659/1906/8829/1901/3315/5879/5155/9647/5595/102/2621/5747	14
Endothelial cell	GO:0014743	regulation of muscle hypertrophy	9/867	72/18723	0.005849	0.0375482	0.0281389	3572/1906/29995/4000/9475/7132/4851/5530/4205	9
Endothelial cell	GO:0030330	DNA damage response, signal transduction by p53 class mediator	9/867	72/18723	0.005849	0.0375482	0.0281389	1026/10397/10769/754/4487/602/4646/6154/1655	9
Endothelial cell	GO:0042246	tissue regeneration	9/867	72/18723	0.005849	0.0375482	0.0281389	7048/8751/1026/928/975/5782/57190/4851/5530	9
Endothelial cell	GO:0031345	negative regulation of cell projection organization	17/867	186/18723	0.00590536	0.0378151	0.0283389	3397/1948/8829/5376/7025/7431/1942/57556/7533/10501/5793/5530/57142/9448/9693/1809/4134	17
Endothelial cell	GO:1902115	regulation of organelle assembly	17/867	186/18723	0.00590536	0.0378151	0.0283389	2934/5962/3303/6624/6386/10769/989/5899/9637/4478/50807/65018/550643/51100/4134/51510/10146	17
Endothelial cell	GO:0051224	negative regulation of protein transport	13/867	127/18723	0.00602202	0.0385138	0.0288626	90007/11142/4345/9531/8724/415116/9647/8609/5530/51465/9448/56943/3638	13
Endothelial cell	GO:0003300	cardiac muscle hypertrophy	11/867	99/18723	0.00605557	0.0386799	0.028987	3572/1906/29995/4000/9475/7132/10611/4851/5530/8470/4205	11
Endothelial cell	GO:0050767	regulation of neurogenesis	28/867	364/18723	0.00614275	0.0391328	0.0293264	3397/3280/3572/659/8829/8766/23129/85358/7052/1499/5362/57556/7533/10501/4131/1495/54567/3949/4851/5530/57142/8553/9693/23499/23191/1982/23011/1627	28
Endothelial cell	GO:0060037	pharyngeal system development	5/867	26/18723	0.00614944	0.0391328	0.0293264	221395/3280/659/1889/5362	5
Endothelial cell	GO:0097066	response to thyroid hormone	5/867	26/18723	0.00614944	0.0391328	0.0293264	4005/5962/302/1512/687	5
Endothelial cell	GO:0031102	neuron projection regeneration	8/867	60/18723	0.00620222	0.0393706	0.0295047	9314/3913/8578/4131/1495/2896/9448/9315	8
Endothelial cell	GO:0031663	lipopolysaccharide-mediated signaling pathway	8/867	60/18723	0.00620222	0.0393706	0.0295047	6347/23328/4792/5595/10221/23643/8915/22900	8
Endothelial cell	GO:2000045	regulation of G1/S transition of mitotic cell cycle	14/867	142/18723	0.00621674	0.0393736	0.0295069	6347/9510/9314/1026/5962/11170/10769/595/23236/1654/6154/2273/26060/28984	14
Endothelial cell	GO:0003002	regionalization	26/867	331/18723	0.00621811	0.0393736	0.0295069	10252/2114/64321/4208/3280/659/1906/8829/94/8828/7026/2296/1499/5362/3234/3235/54567/4487/441478/4851/7703/7704/8553/22856/9289/57801	26
Endothelial cell	GO:0022406	membrane docking	10/867	86/18723	0.00631896	0.0399627	0.0299484	858/3383/5872/5899/8724/4478/9341/801/23673/1488	10
Endothelial cell	GO:0018105	peptidyl-serine phosphorylation	25/867	315/18723	0.00634518	0.0400789	0.0300355	857/351/10268/7048/154043/375449/10769/10114/9475/5155/6196/9647/5595/65018/10411/6446/3326/10044/26524/10000/1452/57600/1454/2621/10399	25
Endothelial cell	GO:0051145	smooth muscle cell differentiation	9/867	73/18723	0.00640473	0.0404051	0.0302799	10266/2022/4208/3280/79652/1910/1499/5155/4851	9
Endothelial cell	GO:0060541	respiratory system development	18/867	203/18723	0.00641386	0.0404129	0.0302857	2034/10252/10365/4781/3280/7048/659/6678/57493/1499/2324/57190/5595/4851/60485/3911/1512/998	18
Endothelial cell	GO:0070304	positive regulation of stress-activated protein kinase signaling cascade	13/867	128/18723	0.00642732	0.0404478	0.0303119	351/23328/6386/4616/2324/7164/4296/23236/8877/3276/4055/998/4215	13
Endothelial cell	GO:0061640	cytoskeleton-dependent cytokinesis	11/867	100/18723	0.00652759	0.0410283	0.0307469	6711/389/989/9475/388/4735/51652/4628/3925/5339/51510	11
Endothelial cell	GO:0021987	cerebral cortex development	12/867	114/18723	0.00654512	0.0410879	0.0307916	6867/1499/55970/23236/1398/57142/3912/22903/23353/54407/9289/57178	12
Endothelial cell	GO:0003161	cardiac conduction system development	6/867	37/18723	0.00658769	0.0412538	0.0309159	2697/4086/4487/4851/4090/998	6
Endothelial cell	GO:0090218	positive regulation of lipid kinase activity	6/867	37/18723	0.00658769	0.0412538	0.0309159	2321/975/7010/5155/5747/998	6
Endothelial cell	GO:0046827	positive regulation of protein export from nucleus	4/867	17/18723	0.00670176	0.0418144	0.031336	9531/7531/10411/2621	4
Endothelial cell	GO:0090036	regulation of protein kinase C signaling	4/867	17/18723	0.00670176	0.0418144	0.031336	9590/2324/91663/958	4
Endothelial cell	GO:0097067	cellular response to thyroid hormone stimulus	4/867	17/18723	0.00670176	0.0418144	0.031336	4005/5962/1512/687	4
Endothelial cell	GO:0044706	multi-multicellular organism process	19/867	220/18723	0.00685431	0.0426214	0.0319408	10266/3490/285/7056/2697/7048/659/1906/2013/7026/5595/2354/3691/2353/23764/54407/3726/2113/1312	19
Endothelial cell	GO:0048705	skeletal system morphogenesis	19/867	220/18723	0.00685431	0.0426214	0.0319408	8692/4256/4208/7048/659/359845/2296/1499/3234/3235/7010/4487/871/7703/22856/59338/3638/27173/64651	19
Endothelial cell	GO:0034113	heterotypic cell-cell adhesion	8/867	61/18723	0.00685612	0.0426214	0.0319408	9314/3688/3678/4345/91663/3728/1832/10211	8
Endothelial cell	GO:0070972	protein localization to endoplasmic reticulum	9/867	74/18723	0.00700014	0.0434227	0.0325413	2697/6727/55973/11345/7095/57142/3638/10134/4121	9
Endothelial cell	GO:0043330	response to exogenous dsRNA	7/867	49/18723	0.00700957	0.0434227	0.0325413	857/9188/4792/5899/5595/10211/11213	7
Endothelial cell	GO:0014065	phosphatidylinositol 3-kinase signaling	14/867	144/18723	0.00701652	0.0434227	0.0325413	2321/3643/3791/9314/1906/80243/5286/7010/5155/29997/25948/5863/59338/5747	14
Endothelial cell	GO:0048639	positive regulation of developmental growth	16/867	174/18723	0.007019	0.0434227	0.0325413	3643/8531/4208/7048/659/1906/8829/8766/7049/4131/23236/4851/23499/23191/1982/1627	16
Endothelial cell	GO:0035966	response to topologically incorrect protein	15/867	159/18723	0.00706298	0.0436419	0.0327055	3303/1191/3301/11080/9531/3315/595/871/3326/3306/467/4287/468/4780/10399	15
Endothelial cell	GO:0003272	endocardial cushion formation	5/867	27/18723	0.00726465	0.0447257	0.0335178	2022/7048/4487/4851/8642	5
Endothelial cell	GO:0070861	regulation of protein exit from endoplasmic reticulum	5/867	27/18723	0.00726465	0.0447257	0.0335178	975/51465/3638/55754/10134	5
Endothelial cell	GO:1903203	regulation of oxidative stress-induced neuron death	5/867	27/18723	0.00726465	0.0447257	0.0335178	135112/1499/65018/468/10399	5
Endothelial cell	GO:0021782	glial cell development	12/867	116/18723	0.00749856	0.0461103	0.0345554	351/10397/1191/928/7431/25825/3913/3949/3691/2896/9334/5339	12
Endothelial cell	GO:0046676	negative regulation of insulin secretion	6/867	38/18723	0.00752319	0.0462061	0.0346272	90007/415116/8609/5530/9448/56943	6
Endothelial cell	GO:0014897	striated muscle hypertrophy	11/867	102/18723	0.00755777	0.0463257	0.0347168	3572/1906/29995/4000/9475/7132/10611/4851/5530/8470/4205	11
Endothelial cell	GO:0046847	filopodium assembly	8/867	62/18723	0.00756079	0.0463257	0.0347168	8829/6624/152273/3691/5064/54874/1809/998	8
Endothelial cell	GO:0060425	lung morphogenesis	7/867	50/18723	0.00783299	0.0478787	0.0358807	10252/4781/7048/1499/5595/1512/998	7
Endothelial cell	GO:1904738	vascular associated smooth muscle cell migration	7/867	50/18723	0.00783299	0.0478787	0.0358807	9510/4208/2887/5155/54434/9732/4780	7
Endothelial cell	GO:0007189	adenylate cyclase-activating G protein-coupled receptor signaling pathway	14/867	146/18723	0.0078962	0.0482074	0.036127	10266/64123/10203/10268/2771/2778/4831/1901/196883/2776/2782/57561/9289/9693	14
Endothelial cell	GO:1903828	negative regulation of cellular protein localization	12/867	117/18723	0.00801446	0.048871	0.0366243	3301/54741/11142/9475/8301/9531/1495/1601/26524/51465/3638/30851	12
Endothelial cell	GO:0002573	myeloid leukocyte differentiation	18/867	208/18723	0.00818331	0.0498411	0.0373513	351/7048/4831/4609/975/302/1499/10221/2353/4627/2624/3428/7071/3726/4055/22904/998/27086	18
Epithelial cell	GO:0006119	oxidative phosphorylation	53/1028	141/18723	1.01082e-30	5.18551e-27	4.5338e-27	4715/4718/1329/1537/1345/7388/4713/1340/27089/521/4697/4701/4706/539/1349/4717/4728/4726/30968/9377/790955/4711/400916/7381/51142/4708/4698/4716/29796/1347/4731/4702/4694/522/4725/4710/4714/4695/1337/26471/1351/1350/6391/509/9167/4707/9551/4722/6392/506/388753/4709/84300	53
Epithelial cell	GO:0009060	aerobic respiration	58/1028	189/18723	4.38447e-28	1.12462e-24	9.83276e-25	4715/4718/1329/1537/1345/7388/4713/1340/664/27089/521/4697/4701/4706/539/1349/4717/4728/4726/30968/9377/790955/402/4711/400916/7381/51142/4708/4698/4716/29796/1347/4731/4702/4694/522/4725/8802/4710/4191/4714/4695/1337/26471/1351/1350/6391/509/9167/4707/9551/4722/6392/506/5160/388753/4709/84300	58
Epithelial cell	GO:0046034	ATP metabolic process	70/1028	277/18723	6.89865e-28	1.17967e-24	1.03141e-24	4715/4718/481/1329/1537/1345/7388/4713/1340/93974/27089/521/4697/4701/4706/203/539/1349/4717/3692/2023/4728/4726/30968/9377/790955/518/7167/5315/402/4711/400916/7381/51024/51142/4708/4698/4716/29796/1347/4731/4702/4694/522/4725/204/516/4710/29789/351/4714/4695/1337/26471/1351/1350/6391/509/572/9167/4707/9551/4722/6392/506/388753/3304/4709/84300/226	70
Epithelial cell	GO:0045333	cellular respiration	63/1028	230/18723	2.58541e-27	3.31579e-24	2.89906e-24	4715/4718/1329/1537/1345/7388/4713/1340/664/7386/27089/521/4697/4701/4706/539/1349/4717/4728/4726/30968/9377/790955/402/4711/400916/7381/51142/27166/4708/4698/4716/29796/1347/4731/4702/4694/522/4725/55847/8802/4710/4191/4714/4695/1337/26471/1351/1350/6391/509/9167/4707/10131/9551/4722/6392/506/5160/388753/4709/84300/5339	63
Epithelial cell	GO:0042773	ATP synthesis coupled electron transport	41/1028	95/18723	7.51915e-27	6.42887e-24	5.62089e-24	4715/4718/1329/1537/1345/7388/4713/27089/4697/4701/4706/4717/4728/4726/9377/790955/4711/7381/51142/4708/4698/4716/29796/1347/4731/4702/4694/4725/4710/4714/4695/1337/1351/1350/6391/9167/4707/4722/6392/388753/4709	41
Epithelial cell	GO:0042775	mitochondrial ATP synthesis coupled electron transport	41/1028	95/18723	7.51915e-27	6.42887e-24	5.62089e-24	4715/4718/1329/1537/1345/7388/4713/27089/4697/4701/4706/4717/4728/4726/9377/790955/4711/7381/51142/4708/4698/4716/29796/1347/4731/4702/4694/4725/4710/4714/4695/1337/1351/1350/6391/9167/4707/4722/6392/388753/4709	41
Epithelial cell	GO:0019646	aerobic electron transport chain	39/1028	87/18723	2.29363e-26	1.68091e-23	1.46965e-23	4715/4718/1329/1537/1345/7388/4713/27089/4697/4701/4706/4717/4728/4726/9377/790955/4711/7381/4708/4698/4716/29796/1347/4731/4702/4694/4725/4710/4714/4695/1337/1351/1350/6391/9167/4707/4722/6392/4709	39
Epithelial cell	GO:0022904	respiratory electron transport chain	43/1028	114/18723	3.15933e-25	2.02592e-22	1.77131e-22	4715/4718/1329/1537/1345/7388/4713/7386/27089/4697/4701/4706/4717/4728/4726/9377/790955/4711/7381/51142/4708/4698/4716/29796/1347/4731/4702/4694/4725/4710/4714/4695/1337/1351/1350/6391/9167/4707/4722/6392/388753/4709/5339	43
Epithelial cell	GO:0022900	electron transport chain	51/1028	175/18723	1.10232e-23	6.28323e-21	5.49355e-21	4715/4718/1329/1537/1345/51079/7388/4713/1340/7386/27089/4697/4701/4706/1528/26227/1349/4717/4728/4726/9377/790955/4711/7381/51142/4708/4698/4716/29796/1347/4731/4702/4694/1534/4725/4710/2230/4714/4695/1337/1351/1350/6391/9167/4707/5447/4722/6392/388753/4709/5339	51
Epithelial cell	GO:0015980	energy derivation by oxidation of organic compounds	67/1028	318/18723	6.1577e-22	3.1589e-19	2.76189e-19	4715/4718/1329/1537/7262/1345/7388/4713/1340/664/7386/27089/521/4697/4701/4706/539/1349/4717/4728/4726/30968/9377/790955/402/4711/400916/7381/51142/27166/4708/4698/4716/29796/1347/4731/4702/4694/522/4725/55847/8802/4710/4191/4714/4695/1337/26471/1351/1350/6391/509/5500/10728/9167/4707/10131/9551/4722/6392/506/5160/388753/8660/4709/84300/5339	67
Epithelial cell	GO:0002181	cytoplasmic translation	44/1028	148/18723	5.47636e-21	2.55398e-18	2.23299e-18	6132/6139/6129/6224/8531/4736/6175/8894/6136/6125/6222/6204/6218/6165/5315/6138/6193/6187/6202/6168/1983/8667/1974/6159/8661/51121/6124/6160/6146/3646/1981/3921/6194/55854/10480/6142/2332/8662/6217/6233/6223/6205/6173/6130	44
Epithelial cell	GO:0006091	generation of precursor metabolites and energy	83/1028	490/18723	2.0445e-20	8.74025e-18	7.64178e-18	4715/4718/1329/1537/7262/1345/51079/7388/4713/1340/93974/664/7386/27089/521/4697/4701/4706/1528/539/26227/1349/4717/3692/2023/4728/4726/30968/9377/790955/7167/5315/402/4711/400916/291/7381/51142/27166/4708/4698/4716/29796/1347/4731/4702/4694/25796/522/1534/4725/55847/8802/4710/2230/351/4191/4714/4695/1337/26471/1351/1350/6391/509/5500/10728/9167/4707/11331/10131/5447/9551/4722/6392/506/5160/38875…	83
Epithelial cell	GO:0033108	mitochondrial respiratory chain complex assembly	32/1028	93/18723	9.99196e-18	3.94298e-15	3.44743e-15	4715/4718/51079/4713/7386/51287/4706/4717/4728/790955/4711/4708/4698/4716/4702/4694/116228/126328/4725/9131/4710/4714/4695/28958/284184/4707/4722/54539/90871/25915/4709/84300	32
Epithelial cell	GO:0010257	NADH dehydrogenase complex assembly	25/1028	57/18723	4.27553e-17	1.46223e-14	1.27846e-14	4715/4718/51079/4713/4706/4717/4728/4711/4708/4698/4716/4702/4694/126328/4725/4710/4714/4695/284184/4707/4722/54539/90871/25915/4709	25
Epithelial cell	GO:0032981	mitochondrial respiratory chain complex I assembly	25/1028	57/18723	4.27553e-17	1.46223e-14	1.27846e-14	4715/4718/51079/4713/4706/4717/4728/4711/4708/4698/4716/4702/4694/126328/4725/4710/4714/4695/284184/4707/4722/54539/90871/25915/4709	25
Epithelial cell	GO:0006120	mitochondrial electron transport, NADH to ubiquinone	23/1028	51/18723	3.6377e-16	1.16634e-13	1.01975e-13	4715/4718/4713/4697/4701/4706/4717/4728/4726/4711/4708/4698/4716/4731/4702/4694/4725/4710/4714/4695/4707/4722/4709	23
Epithelial cell	GO:0006457	protein folding	42/1028	212/18723	2.9378e-13	8.86525e-11	7.75107e-11	1191/1410/3326/3315/3329/3320/7184/9141/3336/121506/10726/908/2288/7203/3309/10808/821/9601/22948/402/10130/10549/131118/10576/2286/5203/51726/10856/79608/6902/573/5202/10598/10728/10131/9529/54431/10471/51398/3304/57003/10694	42
Epithelial cell	GO:0022613	ribonucleoprotein complex biogenesis	62/1028	463/18723	6.65574e-11	1.89689e-08	1.65849e-08	3326/3320/6129/6635/55651/25804/4736/10969/6175/8894/3692/22827/6125/6218/6165/55052/6193/6202/4869/23560/1983/8667/54512/6632/10856/6631/26156/55636/8607/8661/6636/115416/51121/3646/404672/2091/3921/6194/25879/114049/8683/23160/51747/10728/708/10480/1207/29081/84154/24148/5901/10248/1736/9221/8662/10528/1653/6217/51116/6223/6637/6130	62
Epithelial cell	GO:0006839	mitochondrial transport	42/1028	254/18723	1.34574e-10	3.63349e-08	3.17684e-08	3329/23593/3320/9141/51079/93974/664/7417/521/51522/539/26521/81853/123096/30968/6993/9804/140823/400916/131118/26517/291/51024/27113/10651/522/84266/10452/55186/9131/63933/509/5250/598/572/59286/9551/29074/506/7263/55486/10440	42
Epithelial cell	GO:0045216	cell-cell junction organization	36/1028	200/18723	2.52608e-10	6.4794e-08	5.66507e-08	1364/1365/928/1366/1832/64065/9076/5872/51599/9071/1525/3728/5584/84612/999/5318/4301/50848/1829/1004/1969/402/1495/5962/11187/7082/92140/9414/4641/1500/8502/10207/7422/7414/1739/5339	36
Epithelial cell	GO:1902600	proton transmembrane transport	30/1028	157/18723	1.80518e-09	4.40981e-07	3.85558e-07	1329/1537/7388/1340/7386/521/4697/1528/539/1349/30968/9377/518/291/29796/522/9550/533/516/476/1337/1351/509/5250/9167/11331/51382/9551/506/113655	30
Epithelial cell	GO:0032543	mitochondrial translation	20/1028	76/18723	2.98481e-09	6.96003e-07	6.08529e-07	51258/4701/54460/6183/51021/60488/115416/7284/64960/28958/118487/6150/122704/57129/708/51373/54931/55168/51116/84300	20
Epithelial cell	GO:0034329	cell junction assembly	53/1028	420/18723	1.32496e-08	2.95525e-06	2.58383e-06	1364/1365/928/1366/6385/9076/5872/51599/9071/3728/84612/999/2017/11170/5318/4301/50848/6281/7205/1004/375790/1969/402/1495/5364/55607/3915/10211/11187/29984/5879/92359/7082/23654/3691/92140/4641/1500/351/1948/8502/1981/10160/5747/22998/10207/5796/7422/7414/7336/23363/1739/5339	53
Epithelial cell	GO:1904874	positive regulation of telomerase RNA localization to Cajal body	9/1028	15/18723	1.6247e-08	3.4728e-06	3.03634e-06	55651/908/7203/22948/10576/10856/8607/1736/10694	9
Epithelial cell	GO:0016032	viral process	52/1028	415/18723	2.30456e-08	4.72895e-06	4.13462e-06	6590/3326/3429/9076/2621/1525/64710/10410/8815/6741/5819/6347/50848/10542/1488/975/821/6993/1969/92421/5245/11282/128866/8661/80149/4179/6597/27243/1948/4774/26986/10572/598/3921/636/6780/1605/11331/51652/23367/51495/79581/10155/5901/51160/8673/3949/2332/8662/3304/23435/25978	52
Epithelial cell	GO:0050821	protein stabilization	31/1028	191/18723	5.44789e-08	1.07491e-05	9.39817e-06	1191/1410/3326/64321/6659/3329/481/10103/3320/1942/335/5217/908/7203/6125/22948/10211/4869/23560/10576/5245/573/1500/54765/60485/7341/10728/11331/9529/3304/10694	31
Epithelial cell	GO:0140053	mitochondrial gene expression	22/1028	108/18723	7.9134e-08	1.50355e-05	1.31458e-05	6182/51258/4701/400916/54460/6183/51021/60488/115416/7284/64960/28958/118487/6150/122704/57129/708/51373/54931/55168/51116/84300	22
Epithelial cell	GO:0007043	cell-cell junction assembly	26/1028	146/18723	9.61546e-08	1.76169e-05	1.54028e-05	1364/1365/928/1366/9076/5872/51599/9071/3728/84612/5318/4301/50848/1004/1969/402/1495/11187/7082/92140/4641/1500/8502/10207/7414/1739	26
Epithelial cell	GO:1990542	mitochondrial transmembrane transport	21/1028	102/18723	1.284e-07	2.27135e-05	1.98588e-05	3329/521/539/123096/30968/9804/140823/131118/291/522/10452/55186/9131/63933/509/5250/9551/29074/506/7263/10440	21
Epithelial cell	GO:1904872	regulation of telomerase RNA localization to Cajal body	9/1028	18/18723	1.35815e-07	2.32243e-05	2.03055e-05	55651/908/7203/22948/10576/10856/8607/1736/10694	9
Epithelial cell	GO:0045454	cell redox homeostasis	12/1028	35/18723	1.81273e-07	2.99978e-05	2.62277e-05	25824/9588/7295/5052/7296/1649/10549/7001/328/1728/2876/10935	12
Epithelial cell	GO:0090670	RNA localization to Cajal body	9/1028	19/18723	2.45457e-07	3.5977e-05	3.14554e-05	55651/908/7203/22948/10576/10856/8607/1736/10694	9
Epithelial cell	GO:0090671	telomerase RNA localization to Cajal body	9/1028	19/18723	2.45457e-07	3.5977e-05	3.14554e-05	55651/908/7203/22948/10576/10856/8607/1736/10694	9
Epithelial cell	GO:0090672	telomerase RNA localization	9/1028	19/18723	2.45457e-07	3.5977e-05	3.14554e-05	55651/908/7203/22948/10576/10856/8607/1736/10694	9
Epithelial cell	GO:0090685	RNA localization to nucleus	9/1028	19/18723	2.45457e-07	3.5977e-05	3.14554e-05	55651/908/7203/22948/10576/10856/8607/1736/10694	9
Epithelial cell	GO:0071826	ribonucleoprotein complex subunit organization	33/1028	227/18723	2.98846e-07	4.17993e-05	3.6546e-05	3326/3320/6635/25804/6175/8894/3692/22827/6125/55052/6193/1983/8667/6632/10856/6631/8607/8661/6636/3646/3921/8683/51747/10728/10480/1207/84154/24148/3799/8662/1653/6223/6637	33
Epithelial cell	GO:0019058	viral life cycle	41/1028	317/18723	3.01476e-07	4.17993e-05	3.6546e-05	6590/3326/3429/9076/2621/1525/64710/10410/8815/5819/6347/50848/10542/1488/975/6993/1969/92421/5245/128866/80149/4179/27243/1948/4774/26986/10572/3921/6780/1605/51652/23367/51495/79581/10155/51160/8673/3949/2332/3304/25978	41
Epithelial cell	GO:0031647	regulation of protein stability	39/1028	298/18723	4.30561e-07	5.81258e-05	5.08205e-05	1191/1410/3326/64321/6659/3329/481/10103/3320/1942/335/5217/54918/10755/11170/908/7203/975/6125/22948/10211/4869/23560/10576/5245/79763/573/1500/54765/60485/7341/10728/11331/54344/9529/9334/3304/23435/10694	39
Epithelial cell	GO:0022618	ribonucleoprotein complex assembly	32/1028	220/18723	4.44667e-07	5.84908e-05	5.11397e-05	3326/3320/6635/25804/6175/8894/3692/22827/6125/55052/6193/1983/8667/6632/10856/6631/8607/8661/6636/3646/3921/8683/51747/10728/10480/1207/84154/24148/8662/1653/6223/6637	32
Epithelial cell	GO:1903829	positive regulation of cellular protein localization	37/1028	276/18723	4.66129e-07	5.97811e-05	5.22678e-05	3326/3728/9141/5584/3958/999/908/7203/10542/975/3675/22948/1969/4869/10576/5962/10413/2064/51024/27113/79608/4641/23607/80149/7430/636/59286/10155/5901/26354/51160/1736/3799/10399/1739/23435/10694	37
Epithelial cell	GO:0098869	cellular oxidant detoxification	20/1028	101/18723	4.94487e-07	6.18712e-05	5.40953e-05	2950/25824/9588/7295/4257/5052/2878/4258/7296/5742/10549/7001/4259/1728/119391/2876/84817/2879/6647/10935	20
Epithelial cell	GO:0006979	response to oxidative stress	51/1028	446/18723	5.67644e-07	6.93337e-05	6.06199e-05	3934/2950/1410/25824/3315/3329/1718/9588/1906/9124/4831/5693/7295/135112/4257/5052/2878/664/5445/4728/51435/5742/140823/10549/7001/5074/3066/51142/10276/328/4255/1728/22921/80149/9131/4710/351/50804/572/2876/6780/10131/2879/9529/6647/2021/5796/5516/10935/10399/3304	51
Epithelial cell	GO:0044403	biological process involved in symbiotic interaction	38/1028	290/18723	5.85214e-07	6.98174e-05	6.10428e-05	3326/3429/3329/9076/2621/1525/64710/10410/5819/50848/975/6993/1969/140823/92421/5245/128866/80149/4179/6597/27243/1948/8542/10572/598/3921/2876/1605/11331/51652/79581/10155/8673/3949/2332/3304/23435/25978	38
Epithelial cell	GO:0009206	purine ribonucleoside triphosphate biosynthetic process	16/1028	68/18723	5.99165e-07	6.98572e-05	6.10776e-05	4831/4830/521/539/3615/2023/30968/790955/518/4833/522/516/509/9551/506/226	16
Epithelial cell	GO:0009145	purine nucleoside triphosphate biosynthetic process	16/1028	69/18723	7.40672e-07	8.44366e-05	7.38246e-05	4831/4830/521/539/3615/2023/30968/790955/518/4833/522/516/509/9551/506/226	16
Epithelial cell	GO:1904816	positive regulation of protein localization to chromosome, telomeric region	7/1028	12/18723	9.15384e-07	0.000102085	8.92551e-05	908/7203/22948/10576/26354/1736/10694	7
Epithelial cell	GO:0097237	cellular response to toxic substance	22/1028	124/18723	9.79818e-07	0.000106946	9.35051e-05	2950/25824/9588/7295/4257/5052/2878/4258/7296/5742/55607/10549/7001/51024/4259/1728/119391/2876/84817/2879/6647/10935	22
Epithelial cell	GO:0120193	tight junction organization	17/1028	80/18723	1.25319e-06	0.000131593	0.000115055	1364/1365/1366/9076/5872/51599/9071/4301/50848/1969/402/7082/92140/4641/10207/1739/5339	17
Epithelial cell	GO:0042254	ribosome biogenesis	38/1028	299/18723	1.25694e-06	0.000131593	0.000115055	6129/55651/4736/10969/6175/3692/6125/6218/6165/55052/6193/6202/4869/23560/54512/26156/55636/115416/51121/404672/2091/3921/6194/25879/114049/23160/708/29081/84154/5901/10248/1736/9221/10528/6217/51116/6223/6130	38
Epithelial cell	GO:0045727	positive regulation of translation	23/1028	136/18723	1.33603e-06	0.00013236	0.000115725	3872/6659/8531/3692/8087/6125/5315/4869/2064/23654/27230/3646/1981/28958/26986/10605/1019/23367/708/29081/54931/2332/84300	23
Epithelial cell	GO:0002064	epithelial cell development	31/1028	220/18723	1.34505e-06	0.00013236	0.000115725	1365/10653/688/9076/5872/2810/57111/4301/50848/6662/6768/1969/5962/10413/6009/7082/2099/9414/2317/7430/367/80781/7111/572/2876/5420/6647/7422/80173/7414/5339	31
Epithelial cell	GO:0042273	ribosomal large subunit biogenesis	16/1028	72/18723	1.36432e-06	0.00013236	0.000115725	6129/55651/4736/10969/6175/3692/6125/6165/55052/4869/23560/26156/115416/51121/84154/6130	16
Epithelial cell	GO:0045862	positive regulation of proteolysis	44/1028	372/18723	1.36746e-06	0.00013236	0.000115725	1191/1364/1365/64065/3329/55851/23787/27018/1942/55081/9141/51079/3336/54998/93974/10418/10769/6923/64110/64063/2023/26355/8767/10221/3066/51024/27166/27113/8915/55075/10016/80149/9131/351/26471/5747/572/90637/7341/7336/10399/2332/3304/10440	44
Epithelial cell	GO:0009205	purine ribonucleoside triphosphate metabolic process	17/1028	82/18723	1.80366e-06	0.000171347	0.000149812	4831/4830/521/539/3615/2023/30968/790955/518/4833/522/516/509/9551/5901/506/226	17
Epithelial cell	GO:0009201	ribonucleoside triphosphate biosynthetic process	16/1028	74/18723	2.01012e-06	0.000184141	0.000160998	4831/4830/521/539/3615/2023/30968/790955/518/4833/522/516/509/9551/506/226	16
Epithelial cell	GO:0120192	tight junction assembly	16/1028	74/18723	2.01012e-06	0.000184141	0.000160998	1364/1365/1366/9076/5872/51599/9071/4301/50848/1969/402/7082/92140/4641/10207/1739	16
Epithelial cell	GO:0072659	protein localization to plasma membrane	36/1028	284/18723	2.52791e-06	0.000227512	0.000198919	3875/481/5872/2621/3728/5584/3911/3958/999/302/5318/4301/50848/6281/2013/975/3675/1969/83871/10211/1173/5962/11187/92359/9053/7430/367/598/9351/9528/8673/3799/10399/1739/27065/2803	36
Epithelial cell	GO:0034250	positive regulation of cellular amide metabolic process	25/1028	162/18723	2.68003e-06	0.000237044	0.000207252	1191/3872/6659/1942/8531/3692/8087/6125/5315/4869/2064/23654/27230/3646/1981/28958/26986/10605/1019/23367/708/29081/54931/2332/84300	25
Epithelial cell	GO:0009636	response to toxic substance	34/1028	262/18723	2.82484e-06	0.000245617	0.000214748	3934/2950/25824/445/9076/9588/7295/4257/5052/999/2878/4258/7296/10928/5445/5742/55607/10549/7001/51024/4259/4255/1728/9131/26471/119391/8683/1019/4493/2876/84817/2879/6647/10935	34
Epithelial cell	GO:0009142	nucleoside triphosphate biosynthetic process	17/1028	85/18723	3.04251e-06	0.000260135	0.000227441	4831/4830/521/203/539/3615/2023/30968/790955/518/4833/522/516/509/9551/506/226	17
Epithelial cell	GO:0032970	regulation of actin filament-based process	45/1028	397/18723	3.30091e-06	0.000277601	0.000242712	4070/1832/440335/4192/6385/961/3397/3728/1906/335/390/85415/5217/2017/11170/1824/5318/50848/6281/1829/10552/10458/29085/10787/55607/3925/11135/5962/29984/5879/6717/23580/7082/4641/23607/11034/476/10142/8976/55971/7111/22998/5756/1739/55845	45
Epithelial cell	GO:1904814	regulation of protein localization to chromosome, telomeric region	7/1028	14/18723	3.59853e-06	0.000293289	0.000256428	908/7203/22948/10576/26354/1736/10694	7
Epithelial cell	GO:0120032	regulation of plasma membrane bounded cell projection assembly	27/1028	186/18723	3.60179e-06	0.000293289	0.000256428	4070/688/5217/51473/54869/26751/54874/8087/375790/1969/10787/55607/11135/5962/10413/5879/23580/23613/64787/8976/5420/4651/7419/2332/5756/55845/51626	27
Epithelial cell	GO:0043297	apical junction assembly	16/1028	78/18723	4.1795e-06	0.000335013	0.000292909	1364/1365/1366/9076/5872/9071/4301/50848/1969/402/1495/7082/92140/4641/7414/1739	16
Epithelial cell	GO:1900182	positive regulation of protein localization to nucleus	17/1028	87/18723	4.24891e-06	0.000335337	0.000293192	3326/3728/999/908/7203/10542/22948/4869/10576/10413/23607/80149/10155/5901/1736/23435/10694	17
Epithelial cell	GO:0060491	regulation of cell projection assembly	27/1028	188/18723	4.4246e-06	0.000343912	0.000300689	4070/688/5217/51473/54869/26751/54874/8087/375790/1969/10787/55607/11135/5962/10413/5879/23580/23613/64787/8976/5420/4651/7419/2332/5756/55845/51626	27
Epithelial cell	GO:0002934	desmosome organization	6/1028	10/18723	4.68579e-06	0.000348507	0.000304707	1832/64065/3728/5318/1829/11187	6
Epithelial cell	GO:1904851	positive regulation of establishment of protein localization to telomere	6/1028	10/18723	4.68579e-06	0.000348507	0.000304707	908/7203/22948/10576/1736/10694	6
Epithelial cell	GO:0007006	mitochondrial membrane organization	20/1028	116/18723	4.75546e-06	0.000348507	0.000304707	23593/3320/9141/51079/93974/664/7417/26521/6993/790955/140823/400916/26517/291/27113/10651/84266/598/572/4580	20
Epithelial cell	GO:1990748	cellular detoxification	20/1028	116/18723	4.75546e-06	0.000348507	0.000304707	2950/25824/9588/7295/4257/5052/2878/4258/7296/5742/10549/7001/4259/1728/119391/2876/84817/2879/6647/10935	20
Epithelial cell	GO:0009144	purine nucleoside triphosphate metabolic process	17/1028	88/18723	5.00031e-06	0.00036129	0.000315883	4831/4830/521/539/3615/2023/30968/790955/518/4833/522/516/509/9551/5901/506/226	17
Epithelial cell	GO:0008637	apoptotic mitochondrial changes	19/1028	107/18723	5.22751e-06	0.00037246	0.000325649	1191/3329/9141/2810/93974/664/7417/79017/26355/400916/291/51024/27166/27113/638/598/572/2876/5516	19
Epithelial cell	GO:0006403	RNA localization	28/1028	201/18723	5.39544e-06	0.000379159	0.000331507	1069/10644/55651/6741/908/7203/9804/22948/10211/4869/10576/56943/4904/22916/10856/7528/8607/4641/2091/636/24148/5901/8106/29074/1736/7263/2332/10694	28
Epithelial cell	GO:0015985	energy coupled proton transport, down electrochemical gradient	9/1028	26/18723	5.85401e-06	0.000396148	0.00034636	521/539/30968/518/522/516/509/9551/506	9
Epithelial cell	GO:0015986	ATP synthesis coupled proton transport	9/1028	26/18723	5.85401e-06	0.000396148	0.00034636	521/539/30968/518/522/516/509/9551/506	9
Epithelial cell	GO:0009199	ribonucleoside triphosphate metabolic process	17/1028	89/18723	5.86886e-06	0.000396148	0.00034636	4831/4830/521/539/3615/2023/30968/790955/518/4833/522/516/509/9551/5901/506/226	17
Epithelial cell	GO:0006413	translational initiation	20/1028	118/18723	6.22266e-06	0.000414574	0.000362471	3315/8894/3692/6218/9669/6193/4869/22916/1983/8667/1974/8661/3646/1981/10605/23367/10480/2332/8662/1653	20
Epithelial cell	GO:1990778	protein localization to cell periphery	39/1028	333/18723	6.81468e-06	0.000448196	0.000391867	3875/481/5872/2621/3728/5584/3911/3958/999/302/5318/4301/50848/6281/2013/975/3675/1969/83871/10211/1173/5962/11187/126353/92359/403/9053/7430/367/598/9351/9528/1605/8673/3799/10399/1739/27065/2803	39
Epithelial cell	GO:1902903	regulation of supramolecular fiber organization	43/1028	383/18723	6.91755e-06	0.000449203	0.000392748	1191/4070/1410/6385/961/3397/1906/335/85415/5217/2017/2288/50848/6281/10552/10458/10787/402/55607/3925/11135/5962/5203/5879/23580/7082/403/4641/11034/351/10142/5202/8976/55971/7111/2876/22998/3949/10471/5756/3304/1739/55845	43
Epithelial cell	GO:0006123	mitochondrial electron transport, cytochrome c to oxygen	8/1028	21/18723	8.60915e-06	0.000552062	0.000482679	1329/1345/9377/1347/1337/1351/1350/9167	8
Epithelial cell	GO:0006122	mitochondrial electron transport, ubiquinol to cytochrome c	6/1028	11/18723	9.82817e-06	0.00060022	0.000524785	1537/7388/27089/790955/7381/29796	6
Epithelial cell	GO:0070203	regulation of establishment of protein localization to telomere	6/1028	11/18723	9.82817e-06	0.00060022	0.000524785	908/7203/22948/10576/1736/10694	6
Epithelial cell	GO:1904869	regulation of protein localization to Cajal body	6/1028	11/18723	9.82817e-06	0.00060022	0.000524785	908/7203/22948/10576/1736/10694	6
Epithelial cell	GO:1904871	positive regulation of protein localization to Cajal body	6/1028	11/18723	9.82817e-06	0.00060022	0.000524785	908/7203/22948/10576/1736/10694	6
Epithelial cell	GO:0009141	nucleoside triphosphate metabolic process	19/1028	112/18723	1.04033e-05	0.00062787	0.000548959	4831/4830/521/203/539/3615/2023/30968/790955/518/4833/522/516/79077/509/9551/5901/506/226	19
Epithelial cell	GO:0052126	movement in host environment	25/1028	175/18723	1.08666e-05	0.000634466	0.000554726	9076/2621/1525/10410/5819/50848/975/6993/1969/92421/5245/128866/4179/27243/1948/10572/3921/1605/51652/79581/10155/8673/3949/3304/25978	25
Epithelial cell	GO:0001732	formation of cytoplasmic translation initiation complex	7/1028	16/18723	1.08836e-05	0.000634466	0.000554726	8894/1983/8667/8661/3646/10480/8662	7
Epithelial cell	GO:1905906	regulation of amyloid fibril formation	7/1028	16/18723	1.08836e-05	0.000634466	0.000554726	1191/1410/5203/351/5202/3949/10471	7
Epithelial cell	GO:1903362	regulation of cellular protein catabolic process	32/1028	255/18723	1.1084e-05	0.000638888	0.000558593	1191/55353/3326/3320/1942/302/93974/10755/754/10769/6923/64110/975/6125/10221/5962/8667/51374/9686/26471/7430/5747/90637/2876/7341/6599/9529/3949/7336/10399/2332/3304	32
Epithelial cell	GO:0007015	actin filament organization	47/1028	442/18723	1.12703e-05	0.000642405	0.000561668	4070/6385/961/3397/9124/335/7184/5584/390/65108/85415/5217/2017/11170/50848/6281/2013/10552/10458/10787/1495/55607/3925/11135/5962/5074/7171/29984/5879/4646/23580/7082/4641/23607/22921/11034/7430/55740/8976/55971/7111/22998/5756/1739/55845/5339/226	47
Epithelial cell	GO:1902905	positive regulation of supramolecular fiber organization	28/1028	209/18723	1.14332e-05	0.00064453	0.000563525	1191/6385/961/3397/1906/335/5217/2017/6281/10552/10458/10787/402/11135/5879/23580/403/4641/11034/351/10142/8976/55971/2876/22998/3304/1739/55845	28
Epithelial cell	GO:0035633	maintenance of blood-brain barrier	10/1028	35/18723	1.24186e-05	0.000692474	0.000605444	1365/9076/51599/50848/3915/7082/9414/7422/6558/7414	10
Epithelial cell	GO:0061077	chaperone-mediated protein folding	14/1028	67/18723	1.32063e-05	0.000728478	0.000636923	1191/3315/9141/3336/2288/3309/10808/9601/10576/2286/573/10728/10131/3304	14
Epithelial cell	GO:1904951	positive regulation of establishment of protein localization	37/1028	319/18723	1.44816e-05	0.000788312	0.000689237	3326/6659/7531/2621/3728/8655/9141/2810/999/908/7203/975/29085/22948/10576/5879/6717/2064/51024/27113/27230/4641/23607/80149/7430/572/59286/10972/10155/5901/51160/1736/3799/10399/23435/8660/10694	37
Epithelial cell	GO:0001836	release of cytochrome c from mitochondria	13/1028	59/18723	1.45984e-05	0.000788312	0.000689237	1191/9141/2810/664/79017/26355/51024/27166/27113/638/598/572/2876	13
Epithelial cell	GO:0052547	regulation of peptidase activity	48/1028	461/18723	1.58994e-05	0.000844141	0.000738049	10406/6590/1364/1365/10653/1410/7980/64065/25824/3329/1718/55851/23787/2621/27018/1942/6692/55081/9141/2810/5037/51079/3336/302/334/1476/1992/64063/10542/26355/8767/51024/27166/27113/8915/55075/10016/4255/9131/351/572/2876/10972/5269/5447/7422/10935/10399	48
Epithelial cell	GO:0051017	actin filament bundle assembly	23/1028	157/18723	1.59613e-05	0.000844141	0.000738049	4070/6385/961/3397/9124/335/7184/85415/5217/11170/50848/6281/10458/55607/3925/5962/5074/29984/5879/7082/7430/55971/22998	23
Epithelial cell	GO:0051701	biological process involved in interaction with host	27/1028	203/18723	1.85986e-05	0.000930183	0.000813278	9076/2621/1525/10410/5819/50848/975/6993/1969/92421/5245/128866/4179/27243/1948/10572/598/3921/1605/11331/51652/79581/10155/8673/3949/3304/25978	27
Epithelial cell	GO:0070202	regulation of establishment of protein localization to chromosome	6/1028	12/18723	1.8741e-05	0.000930183	0.000813278	908/7203/22948/10576/1736/10694	6
Epithelial cell	GO:0098911	regulation of ventricular cardiac muscle cell action potential	6/1028	12/18723	1.8741e-05	0.000930183	0.000813278	1832/3728/1824/5318/1829/1739	6
Epithelial cell	GO:1903405	protein localization to nuclear body	6/1028	12/18723	1.8741e-05	0.000930183	0.000813278	908/7203/22948/10576/1736/10694	6
Epithelial cell	GO:1904867	protein localization to Cajal body	6/1028	12/18723	1.8741e-05	0.000930183	0.000813278	908/7203/22948/10576/1736/10694	6
Epithelial cell	GO:0051131	chaperone-mediated protein complex assembly	8/1028	23/18723	1.87988e-05	0.000930183	0.000813278	1191/3326/3329/3320/10576/84262/10728/10471	8
Epithelial cell	GO:0090559	regulation of membrane permeability	15/1028	78/18723	1.88575e-05	0.000930183	0.000813278	1365/55353/23593/93974/664/7417/50848/6993/400916/291/27113/84266/9414/598/572	15
Epithelial cell	GO:0070830	bicellular tight junction assembly	14/1028	70/18723	2.2363e-05	0.00109259	0.000955276	1364/1365/1366/9076/5872/9071/4301/50848/1969/402/7082/92140/4641/1739	14
Epithelial cell	GO:0061572	actin filament bundle organization	23/1028	161/18723	2.41405e-05	0.00116831	0.00102148	4070/6385/961/3397/9124/335/7184/85415/5217/11170/50848/6281/10458/55607/3925/5962/5074/29984/5879/7082/7430/55971/22998	23
Epithelial cell	GO:0042176	regulation of protein catabolic process	42/1028	391/18723	2.56736e-05	0.00123089	0.0010762	1191/55353/3326/64321/3320/1942/51079/999/302/93974/10755/754/10769/6923/64110/6662/975/6125/10221/5962/5245/8667/51374/252839/5708/9686/26471/7430/5747/90637/2876/4953/7341/6599/9529/51160/3949/7336/10399/51582/2332/3304	42
Epithelial cell	GO:0052548	regulation of endopeptidase activity	45/1028	432/18723	2.87457e-05	0.00136542	0.00119381	10406/6590/10653/1410/7980/64065/25824/3329/1718/55851/23787/2621/27018/1942/6692/55081/9141/2810/5037/51079/3336/302/334/1476/1992/10542/26355/8767/51024/27166/27113/8915/55075/10016/4255/9131/351/572/2876/10972/5269/5447/7422/10935/10399	45
Epithelial cell	GO:0098754	detoxification	22/1028	152/18723	2.93293e-05	0.00138036	0.00120688	2950/25824/9588/7295/4257/5052/2878/4258/7296/10928/5742/10549/7001/4259/1728/119391/4493/2876/84817/2879/6647/10935	22
Epithelial cell	GO:0043281	regulation of cysteine-type endopeptidase activity involved in apoptotic process	27/1028	209/18723	3.1462e-05	0.00146728	0.00128287	1410/25824/3329/1718/23787/2621/27018/55081/9141/2810/51079/3336/10542/26355/51024/27113/8915/55075/10016/4255/9131/572/2876/5447/7422/10935/10399	27
Epithelial cell	GO:2001233	regulation of apoptotic signaling pathway	39/1028	356/18723	3.18868e-05	0.00147369	0.00128848	1191/4582/2950/467/51330/3315/51079/3958/2017/7164/7417/8531/754/8725/2023/1649/1495/7001/4282/10413/8682/55179/51024/27166/27113/8915/4055/26471/367/598/572/2876/10131/9529/6647/4722/10399/114971/3304	39
Epithelial cell	GO:2001242	regulation of intrinsic apoptotic signaling pathway	23/1028	164/18723	3.25705e-05	0.00149185	0.00130435	1191/4582/3315/51079/7417/8531/754/8725/2023/1649/4282/51024/27113/26471/598/572/2876/10131/9529/6647/4722/10399/114971	23
Epithelial cell	GO:1905907	negative regulation of amyloid fibril formation	6/1028	13/18723	3.31855e-05	0.00150656	0.00131722	1191/1410/5203/5202/3949/10471	6
Epithelial cell	GO:2000116	regulation of cysteine-type endopeptidase activity	29/1028	235/18723	3.85264e-05	0.00173369	0.0015158	1410/64065/25824/3329/1718/23787/2621/27018/55081/9141/2810/51079/3336/10542/26355/8767/51024/27113/8915/55075/10016/4255/9131/572/2876/5447/7422/10935/10399	29
Epithelial cell	GO:0042776	mitochondrial ATP synthesis coupled proton transport	7/1028	19/18723	4.14439e-05	0.00184876	0.00161641	521/539/30968/522/509/9551/506	7
Epithelial cell	GO:0006364	rRNA processing	28/1028	225/18723	4.4768e-05	0.00197983	0.001731	6129/55651/4736/10969/3692/6125/6218/6165/6202/23560/54512/26156/55636/404672/2091/6194/25879/114049/23160/29081/84154/10248/1736/9221/10528/6217/6223/6130	28
Epithelial cell	GO:0006417	regulation of translation	47/1028	468/18723	4.82325e-05	0.00211481	0.00184902	3872/3315/6659/10644/8531/4691/3692/8087/6125/9669/5315/4869/28998/2886/4904/22916/2064/1983/8667/1974/23654/27230/115416/6726/80149/6146/351/3646/1981/28958/26986/51123/10605/1019/10131/23367/708/29081/54931/10492/9221/10399/2332/8662/23435/1653/84300	47
Epithelial cell	GO:0006754	ATP biosynthetic process	12/1028	57/18723	5.01577e-05	0.00218059	0.00190653	521/539/2023/30968/790955/518/522/516/509/9551/506/226	12
Epithelial cell	GO:1900180	regulation of protein localization to nucleus	20/1028	136/18723	5.29089e-05	0.00228086	0.0019942	3326/3728/999/908/7203/10542/22948/1495/4869/10576/10413/23607/80149/7341/10155/5901/1736/9221/23435/10694	20
Epithelial cell	GO:1990173	protein localization to nucleoplasm	6/1028	14/18723	5.53757e-05	0.00236731	0.00206979	908/7203/22948/10576/1736/10694	6
Epithelial cell	GO:0002183	cytoplasmic translational initiation	9/1028	34/18723	6.60288e-05	0.00277646	0.00242751	8894/1983/8667/1974/8661/3646/1981/10480/8662	9
Epithelial cell	GO:0086004	regulation of cardiac muscle cell contraction	9/1028	34/18723	6.60288e-05	0.00277646	0.00242751	1832/3728/1824/5318/1829/6717/476/10142/1739	9
Epithelial cell	GO:0098901	regulation of cardiac muscle cell action potential	8/1028	27/18723	6.99324e-05	0.00291669	0.00255012	1832/1525/3728/1824/5318/1829/10142/1739	8
Epithelial cell	GO:0072594	establishment of protein localization to organelle	43/1028	422/18723	7.17078e-05	0.00296662	0.00259378	1191/3326/3329/3320/3728/9141/51079/999/93974/754/908/7203/3309/26521/1649/9804/22948/140823/131118/10576/26517/51024/27113/10856/128866/10452/6726/6272/80149/9131/90637/7341/59286/11331/10155/5901/51160/1736/9221/55486/23435/10440/10694	43
Epithelial cell	GO:0031032	actomyosin structure organization	25/1028	196/18723	7.52075e-05	0.00308652	0.0026986	3856/3880/4070/6385/7138/961/1906/9124/335/85415/5217/50848/6281/79784/55607/3925/1266/5879/7082/7111/22998/6242/23363/9578/5339	25
Epithelial cell	GO:0010952	positive regulation of peptidase activity	25/1028	197/18723	8.17472e-05	0.00332828	0.00290998	1364/1365/64065/3329/55851/23787/27018/1942/55081/9141/51079/3336/64063/26355/8767/51024/27166/27113/8915/55075/10016/9131/351/572/10399	25
Epithelial cell	GO:0006446	regulation of translational initiation	14/1028	79/18723	9.08604e-05	0.00367019	0.00320892	3315/9669/4869/22916/1983/8667/1974/3646/1981/10605/23367/2332/8662/1653	14
Epithelial cell	GO:0000470	maturation of LSU-rRNA	8/1028	28/18723	9.32198e-05	0.00373608	0.00326653	6129/55651/4736/3692/23560/26156/84154/6130	8
[truncated: 4,293 more rows]
