# Supplementary material for: Single-cell transcriptome analysis of epithelial, immune, and stromal signatures and interactions in human ovarian cancer
Source: Commun Biol. 2024 Jan 26;7:131. doi: 10.1038/s42003-024-05826-1 (PMC10817929; doi:10.1038/s42003-024-05826-1)
Supplement: Supplementary file 5 — Supplementary Data 2 [file 42003_2024_5826_MOESM5_ESM.xlsx]

## Sheet: Supplementary Data 2.1
Supplementary Data 2.1	Top 20 differential expression gene in different epithelial cell clusters.
p_val	avg_log2FC	pct.1	pct.2	p_val_adj	cluster	gene
0	2.22668	0.523	0.075	0	0	LRRC75A-AS1
0	2.16839	1	0.976	0	0	FTH1
0	2.1006	0.715	0.239	0	0	S100A2
0	1.99886	0.827	0.484	0	0	S100A4
0	1.90493	0.929	0.528	0	0	MAL2
0	1.89493	0.934	0.497	0	0	PPP1R14B
0	1.87533	0.929	0.559	0	0	S100A16
0	1.82879	0.642	0.22	0	0	CXCL8
0	1.79619	0.997	0.919	0	0	S100A6
0	1.7012	0.96	0.748	0	0	NDUFB9
0	1.48933	0.933	0.542	0	0	TACSTD2
0	1.48341	0.772	0.463	0	0	LCN2
0	1.46869	0.932	0.654	0	0	TM4SF1
0	1.45346	0.939	0.593	0	0	HMGA1
0	1.44952	0.746	0.386	0	0	UBE2S
0	1.39963	0.958	0.765	0	0	CD24
0	1.35783	0.833	0.366	0	0	EMP1
0	1.35264	0.996	0.933	0	0	FTL
0	1.32505	0.68	0.164	0	0	SFN
0	1.3027	0.698	0.359	0	0	KLK6
0	1.67986	0.533	0.183	0	1	IGLC2
0	1.42796	0.547	0.418	0	1	MMP7
0	1.33605	0.631	0.283	0	1	IGKC
0	1.31762	0.819	0.726	0	1	MDK
0	1.29844	0.77	0.704	0	1	MTCH1
0	1.28855	0.626	0.384	0	1	TAGLN
0	1.28613	0.569	0.194	0	1	COL1A1
0	1.21347	0.987	0.955	0	1	RPL7
0	1.11187	0.794	0.669	0	1	AP2M1
0	1.10142	0.733	0.526	0	1	STMN1
0	1.08322	0.617	0.317	0	1	APOE
0	1.0002	0.844	0.749	0	1	NPC2
0	0.97441	0.573	0.387	0	1	CNPY3
0	0.963995	0.533	0.333	0	1	KLHDC3
0	0.958527	0.642	0.533	0	1	MEA1
0	0.939077	0.841	0.695	0	1	LY6E
0	0.901476	0.582	0.236	0	1	SPARC
0	0.900336	0.915	0.845	0	1	TPI1
0	0.879538	0.663	0.47	0	1	RARRES2
8.97754e-271	1.03398	0.835	0.835	5.12124e-266	1	YWHAE
0	1.92416	0.5	0.185	0	2	CRISP3
0	1.58447	0.876	0.704	0	2	JUND
0	1.44245	0.663	0.283	0	2	NME2
0	1.34449	0.691	0.435	0	2	KCNQ1OT1
0	1.33398	0.875	0.382	0	2	ATP5ME
0	1.00949	0.883	0.408	0	2	ATP5MC2
0	1.00491	0.903	0.778	0	2	CLU
0	0.974666	0.831	0.54	0	2	BEX3
0	0.974467	0.697	0.359	0	2	EEF1G
0	0.954953	0.835	0.597	0	2	FOSB
0	0.951818	0.918	0.434	0	2	ATP5F1E
0	0.90342	0.542	0.166	0	2	SNHG29
0	0.894528	0.952	0.706	0	2	RPL17
0	0.892308	0.838	0.389	0	2	ATP5MPL
0	0.874781	0.924	0.862	0	2	WFDC2
0	0.868115	0.509	0.214	0	2	ATP6V0C
0	0.867483	0.899	0.511	0	2	ELOB
0	0.864187	0.904	0.803	0	2	JUN
0	0.859176	0.518	0.3	0	2	CDKN1C
0	0.846115	0.526	0.304	0	2	INTS6
0	3.37447	0.982	0.108	0	3	SNHG29
0	2.99888	0.999	0.701	0	3	RPL17
0	2.91021	0.859	0.233	0	3	CCL2
0	2.76926	0.881	0.304	0	3	CXCL2
0	2.48657	0.99	0.24	0	3	NME2
0	2.44189	0.93	0.128	0	3	CRISP3
0	2.38496	0.989	0.321	0	3	EEF1G
0	2.04187	0.977	0.289	0	3	GAS5
0	1.96528	0.845	0.086	0	3	CCN1
0	1.86257	0.998	0.766	0	3	CLU
0	1.82492	0.998	0.824	0	3	RPL36A
0	1.74811	0.955	0.318	0	3	HES4
0	1.66489	0.598	0.208	0	3	CXCL1
0	1.66165	0.961	0.181	0	3	RNASEK
0	1.5789	0.989	0.626	0	3	CEBPD
0	1.51194	0.984	0.614	0	3	ZFP36
0	1.50309	0.996	0.394	0	3	ATP5MC2
0	1.41863	0.655	0.207	0	3	CXCL3
0	1.39204	1	0.946	0	3	RPL7A
0	1.37258	0.949	0.267	0	3	TMEM238
0	2.19029	0.947	0.835	0	4	NEAT1
0	1.63804	0.787	0.388	0	4	C3
0	1.55793	0.78	0.332	0	4	ATP5I
0	1.50685	0.989	0.985	0	4	MALAT1
0	1.46986	0.738	0.292	0	4	SLC34A2
0	1.4025	0.952	0.722	0	4	CD74
0	1.40058	0.653	0.487	0	4	XIST
0	1.39416	0.683	0.19	0	4	C1orf186
0	1.38353	0.617	0.33	0	4	RNASE1
0	1.37656	0.907	0.615	0	4	IFI27
0	1.37337	0.866	0.595	0	4	MUC1
0	1.32953	0.78	0.268	0	4	RARRES3
0	1.28275	0.738	0.29	0	4	ATP5J2
0	1.24093	0.837	0.494	0	4	ALDOA
0	1.20818	0.881	0.551	0	4	S100A1
0	1.19269	0.627	0.189	0	4	LINC00969
0	1.18214	0.722	0.311	0	4	MUC16
0	1.15533	0.667	0.341	0	4	DAPL1
0	1.15084	0.52	0.171	0	4	CXCL17
0	1.14975	0.913	0.561	0	4	BST2
0	3.16075	0.892	0.529	0	5	HSPA1B
0	2.90563	0.818	0.528	0	5	HSPH1
0	2.83093	0.586	0.394	0	5	CP
0	2.4136	0.994	0.944	0	5	HSP90AA1
0	2.40386	0.91	0.818	0	5	HSPD1
0	2.33479	0.58	0.013	0	5	MATR3
0	2.26359	0.637	0.51	0	5	SYNE2
0	2.26109	0.76	0.688	0	5	PPP1R15A
0	2.18025	0.556	0.338	0	5	IFITM1
0	2.09969	0.812	0.697	0	5	DNAJB1
0	2.09803	0.688	0.591	0	5	HSPA1A
0	1.99988	0.631	0.389	0	5	CYR61
0	1.94938	0.947	0.912	0	5	PABPC1
0	1.89971	0.745	0.686	0	5	RBM25
0	1.85336	0.908	0.834	0	5	HSP90B1
0	1.85052	0.74	0.596	0	5	ATF3
0	1.8286	0.535	0.417	0	5	CKS2
0	1.76932	0.544	0.477	0	5	NFKBIZ
0	1.74352	0.579	0.489	0	5	NR4A1
0	1.73805	0.717	0.649	0	5	LUC7L3
0	4.76895	0.96	0.194	0	6	TPPP3
0	4.6916	0.738	0.078	0	6	TFF3
0	4.58558	0.983	0.445	0	6	CAPS
0	4.50634	0.945	0.06	0	6	C1orf194
0	4.41246	0.925	0.039	0	6	C20orf85
0	4.32801	0.733	0.031	0	6	TMEM190
0	4.2589	0.905	0.058	0	6	C9orf24
0	4.07424	0.927	0.053	0	6	FAM183A
0	3.87661	0.842	0.193	0	6	AGR2
0	3.57341	0.886	0.206	0	6	AGR3
0	3.50371	0.908	0.162	0	6	RSPH1
0	3.48931	0.898	0.142	0	6	PIFO
0	3.42112	0.828	0.02	0	6	SNTN
0	3.3338	0.776	0.013	0	6	AL357093.2
0	3.18284	0.802	0.02	0	6	C11orf88
0	3.17035	0.845	0.046	0	6	CAPSL
0	3.14973	0.938	0.546	0	6	CETN2
0	3.00982	0.815	0.125	0	6	C5orf49
0	2.94169	0.847	0.212	0	6	C9orf116
0	2.8388	0.771	0.183	0	6	ODF3B
0	3.3287	0.866	0.3	0	7	IGKC
0	2.30672	0.744	0.471	0	7	HES1
0	2.28374	0.564	0.125	0	7	IGLC3
0	2.25515	0.584	0.152	0	7	IGHG3
0	2.22238	0.983	0.657	0	7	VIM
0	2.18566	0.978	0.733	0	7	TUBB
0	2.01119	0.663	0.209	0	7	IGLC2
0	1.98249	0.543	0.136	0	7	IGHG4
0	1.8525	0.568	0.212	0	7	GNB2L1
0	1.64446	0.55	0.152	0	7	NGFRAP1
0	1.6001	0.75	0.275	0	7	IGFBP5
0	1.4134	0.658	0.367	0	7	LAMC1
0	1.39402	0.556	0.258	0	7	COL1A2
0	1.33571	0.901	0.696	0	7	RAB13
0	1.2833	0.924	0.747	0	7	SNRPE
0	1.28075	0.681	0.176	0	7	NREP
0	1.2767	0.544	0.338	0	7	SNHG25
0	1.26283	0.554	0.213	0	7	PCSK1N
0	1.26272	0.999	0.97	0	7	RPL35A
0	1.19624	0.848	0.533	0	7	LSM2
0	3.93751	0.79	0.117	0	8	CCL5
0	3.64667	0.792	0.274	0	8	CXCR4
0	3.62407	0.879	0.197	0	8	SRGN
0	3.34924	0.534	0.15	0	8	CCL4
0	3.03493	0.676	0.126	0	8	RGS1
0	2.97037	0.666	0.051	0	8	CD7
0	2.96968	0.57	0.062	0	8	NKG7
0	2.94746	0.903	0.702	0	8	BTG1
0	2.93669	0.74	0.101	0	8	CD52
0	2.92361	0.736	0.064	0	8	PTPRC
0	2.75753	0.81	0.28	0	8	ARHGDIB
0	2.71695	0.7	0.045	0	8	CD2
0	2.65308	0.693	0.06	0	8	CD3D
0	2.6229	0.794	0.37	0	8	IL32
0	2.61577	0.629	0.069	0	8	TRAC
0	2.60616	0.647	0.06	0	8	TRBC2
0	2.60042	0.999	0.947	0	8	B2M
0	2.52953	0.983	0.807	0	8	HLA-B
0	2.52294	0.523	0.05	0	8	TRBC1
3.90127e-216	2.56067	0.552	0.375	2.22548e-211	8	CREM
0	4.61348	0.922	0.294	0	9	TSHZ2
0	4.07529	0.88	0.053	0	9	LINGO1
0	3.85941	0.799	0.213	0	9	RARRES1
0	3.85023	0.859	0.054	0	9	C10orf11
0	3.84467	0.794	0	0	9	SLC26A3
0	3.81694	0.853	0.162	0	9	RASGEF1B
0	3.68998	0.832	0.194	0	9	PLCB1
0	3.65479	0.921	0.496	0	9	URI1
0	3.63142	0.65	0.191	0	9	FN1
0	3.45726	0.828	0.231	0	9	IMMP2L
0	3.44602	0.851	0.369	0	9	KIAA1217
0	3.39498	0.851	0.235	0	9	USP39
0	3.38262	0.751	0.187	0	9	SIK3
0	3.30918	0.745	0.164	0	9	SASH1
0	3.20775	0.863	0.468	0	9	ITGB8
0	3.20683	0.763	0.218	0	9	ITPR2
0	3.14266	0.761	0.242	0	9	PTPRK
0	3.10416	0.589	0.016	0	9	RP11-608O21.1
0	3.04723	0.776	0.317	0	9	MAML2
0	3.03926	0.857	0.43	0	9	PLEKHB2
0	5.75125	0.918	0.001	0	10	HSD3B2
0	5.22301	0.933	0.007	0	10	STAR
0	5.05128	0.964	0.412	0	10	FDX1
0	4.81095	0.907	0.089	0	10	GSTA1
0	4.29304	0.945	0.02	0	10	CYP11A1
0	4.26172	0.736	0.002	0	10	MRO
0	4.25097	0.882	0.085	0	10	SCARB1
0	4.21522	0.652	0.014	0	10	HSD11B1
0	4.09798	0.688	0.239	0	10	AREG
0	3.6756	0.944	0.411	0	10	DHCR24
0	3.66631	0.929	0.359	0	10	APOE
0	3.64624	0.971	0.49	0	10	RDX
0	3.61129	0.977	0.659	0	10	MT2A
0	3.46719	0.957	0.284	0	10	SPARC
0	3.25461	0.885	0.157	0	10	APOC1
0	3.17447	0.892	0.145	0	10	GJA1
0	3.05577	0.758	0.037	0	10	DIRAS3
0	3.03978	0.632	0.03	0	10	AADAC
0	2.91587	0.803	0.362	0	10	MGST1
8.29824e-298	4.13598	0.972	0.749	4.73373e-293	10	TIMP1
0	4.92983	0.971	0.07	0	11	NKG7
0	4.90919	0.986	0.129	0	11	CCL5
0	4.74543	0.949	0.155	0	11	CCL4
0	4.73649	0.691	0.061	0	11	GNLY
0	4.69148	0.903	0.046	0	11	GZMB
0	4.41914	0.71	0.016	0	11	CXCL13
0	4.22595	0.932	0.051	0	11	GZMA
0	3.67322	0.959	0.157	0	11	CORO1A
0	3.52363	0.947	0.112	0	11	CD52
0	3.48788	0.848	0.194	0	11	MTRNR2L12
0	3.44095	0.908	0.033	0	11	CD8A
0	3.42926	0.94	0.08	0	11	RAC2
0	3.39849	0.915	0.036	0	11	CTSW
0	3.37486	0.947	0.045	0	11	CD3E
0	3.30437	0.925	0.09	0	11	LSP1
0	3.26387	0.947	0.056	0	11	CD2
0	3.25848	0.838	0.022	0	11	PRF1
0	3.24983	0.606	0.073	0	11	CCL4L2
0	3.23149	0.942	0.07	0	11	CD3D
1.09228e-306	3.43467	0.973	0.377	6.23092e-302	11	IL32

## Sheet: Supplementary Data 2.2
Supplementary Data 2.2	GO enrichment top 10 results for gene modules
Cluster	ID	Description	GeneRatio	BgRatio	pvalue	p.adjust	qvalue	geneID	Count	-log(qvalue)
topic_1	GO:0030198	extracellular matrix organization	22/185	318/18903	6.97118e-13	8.18488e-10	7.18907e-10	1298/1513/1281/151887/7045/6624/165/1278/642658/30008/871/81621/4060/4016/4313/4239/10609/60681/10266/1277/1299/4320	22	9.14333
topic_1	GO:0043062	extracellular structure organization	22/185	319/18903	7.42512e-13	8.18488e-10	7.18907e-10	1298/1513/1281/151887/7045/6624/165/1278/642658/30008/871/81621/4060/4016/4313/4239/10609/60681/10266/1277/1299/4320	22	9.14333
topic_1	GO:0045229	external encapsulating structure organization	22/185	321/18903	8.41777e-13	8.18488e-10	7.18907e-10	1298/1513/1281/151887/7045/6624/165/1278/642658/30008/871/81621/4060/4016/4313/4239/10609/60681/10266/1277/1299/4320	22	9.14333
topic_1	GO:0030199	collagen fibril organization	12/185	64/18903	1.1368e-12	8.29015e-10	7.28153e-10	1281/165/1278/642658/30008/871/4060/4016/10609/60681/1277/4320	12	9.13778
topic_1	GO:0002181	cytoplasmic translation	13/185	161/18903	6.68733e-09	3.90139e-06	3.42673e-06	6232/6201/6138/6165/6222/6224/6129/6157/6124/6187/10642/7311/23521	13	5.46512
topic_1	GO:0032963	collagen metabolic process	11/185	107/18903	8.02725e-09	3.90258e-06	3.42778e-06	1513/1278/5118/642658/871/7431/4313/4239/10609/1277/4320	11	5.46499
topic_1	GO:0048844	artery morphogenesis	8/185	79/18903	1.04307e-06	0.000388647	0.000341363	1281/3280/6659/4192/30008/6495/60681/348	8	3.46678
topic_1	GO:0060840	artery development	9/185	107/18903	1.06588e-06	0.000388647	0.000341363	1281/3280/6659/4192/30008/6495/4016/60681/348	9	3.46678
topic_1	GO:0035909	aorta morphogenesis	6/185	36/18903	1.23637e-06	0.00040072	0.000351967	1281/3280/6659/30008/6495/60681	6	3.4535
topic_1	GO:0060346	bone trabecula formation	4/185	10/18903	1.78122e-06	0.000519583	0.000456368	2201/6422/4313/1277	4	3.34068
topic_1	GO:0061448	connective tissue development	12/185	274/18903	1.70816e-05	0.00276817	0.00243139	1513/2487/1281/7045/633/642658/4192/871/1019/8091/1277/655	12	2.61415
topic_1	GO:0048608	reproductive structure development	12/185	306/18903	5.03294e-05	0.00734054	0.00644746	5872/131118/4201/3206/6422/642658/5660/4313/5176/3975/655/1299	12	2.19061
topic_1	GO:0061458	reproductive system development	12/185	310/18903	5.70232e-05	0.00792079	0.00695711	5872/131118/4201/3206/6422/642658/5660/4313/5176/3975/655/1299	12	2.15757
topic_2	GO:0045104	intermediate filament cytoskeleton organization	8/135	89/18903	2.38609e-07	0.000308618	0.000276358	5339/3855/3853/3856/3875/25984/3880/3872	8	3.55853
topic_2	GO:0045103	intermediate filament-based process	8/135	90/18903	2.60327e-07	0.000308618	0.000276358	5339/3855/3853/3856/3875/25984/3880/3872	8	3.55853
topic_2	GO:0045109	intermediate filament organization	7/135	69/18903	6.04769e-07	0.000477969	0.000428006	5339/3855/3853/3856/25984/3880/3872	7	3.36855
topic_2	GO:0022904	respiratory electron transport chain	8/135	122/18903	2.67109e-06	0.00158329	0.00141778	1347/51142/1345/4715/5339/1537/9377/7386	8	2.84839
topic_2	GO:0010755	regulation of plasminogen activation	4/135	18/18903	7.04421e-06	0.00270196	0.00241953	6281/5328/302/5329	4	2.61627
topic_2	GO:0042773	ATP synthesis coupled electron transport	7/135	101/18903	7.97712e-06	0.00270196	0.00241953	1347/51142/1345/4715/1537/9377/7386	7	2.61627
topic_2	GO:0042775	mitochondrial ATP synthesis coupled electron transport	7/135	101/18903	7.97712e-06	0.00270196	0.00241953	1347/51142/1345/4715/1537/9377/7386	7	2.61627
topic_2	GO:0110020	regulation of actomyosin structure organization	7/135	104/18903	9.67931e-06	0.0028687	0.00256884	4070/389/6281/961/1906/5879/5216	7	2.59026
topic_2	GO:0032956	regulation of actin cytoskeleton organization	12/135	365/18903	1.23225e-05	0.00324629	0.00290696	4070/389/6281/961/1906/5879/7114/81873/29984/54509/5216/396	12	2.53656
topic_2	GO:0031032	actomyosin structure organization	9/135	204/18903	1.6105e-05	0.00371888	0.00333014	4070/389/6281/961/1906/5879/5339/5216/3880	9	2.47754
topic_2	GO:0042060	wound healing	13/135	442/18903	1.72533e-05	0.00371888	0.00333014	389/6281/7476/1906/5339/5328/928/3853/302/51330/128866/5329/2876	13	2.47754
topic_2	GO:0002181	cytoplasmic translation	7/135	161/18903	0.000158638	0.00989816	0.0088635	4904/6156/6132/8531/6218/6217/6158	7	2.05239
topic_3	GO:0002181	cytoplasmic translation	40/174	161/18903	1.44228e-46	3.46004e-43	3.18669e-43	6135/6202/6125/6161/9045/6159/6152/6164/6189/6228/6208/10399/6204/4736/6206/6191/6173/6134/6136/6130/6207/2197/6230/6229/6231/6171/6128/6175/6137/1973/6154/6143/6139/6227/6209/25873/6234/6141/6203/6122	40	42.4967
topic_3	GO:0042273	ribosomal large subunit biogenesis	12/174	76/18903	4.69921e-12	5.63671e-09	5.1914e-09	6135/6125/9045/6152/10412/4736/6134/6130/6128/6175/6154/29997	12	8.28472
topic_3	GO:0042254	ribosome biogenesis	20/174	310/18903	9.42654e-12	7.53809e-09	6.94256e-09	6135/6202/6125/9045/6152/10412/6208/4736/6134/6130/6230/6229/6128/6175/6154/6227/6209/6234/29997/401466	20	8.15848
topic_3	GO:0042255	ribosome assembly	10/174	61/18903	2.02536e-10	1.21471e-07	1.11875e-07	6135/6125/6152/6208/6134/6128/6175/6209/6234/29997	10	6.95127
topic_3	GO:0000027	ribosomal large subunit assembly	7/174	26/18903	2.81587e-09	1.35105e-06	1.24432e-06	6135/6125/6152/6134/6128/6175/29997	7	5.90507
topic_3	GO:0006364	rRNA processing	15/174	229/18903	3.41126e-09	1.36394e-06	1.25618e-06	6135/6202/6125/9045/10412/6208/4736/6130/6230/6229/6154/6227/6209/6234/29997	15	5.90095
topic_3	GO:0022613	ribonucleoprotein complex biogenesis	21/174	489/18903	4.90762e-09	1.68191e-06	1.54904e-06	6135/6202/6125/9045/6152/10412/6208/7919/4736/6134/6130/6230/6229/6128/6175/6154/6227/6209/6234/29997/401466	21	5.80994
topic_3	GO:0016072	rRNA metabolic process	15/174	268/18903	2.83731e-08	8.50839e-06	7.8362e-06	6135/6202/6125/9045/10412/6208/4736/6130/6230/6229/6154/6227/6209/6234/29997	15	5.10589
topic_3	GO:0140694	non-membrane-bounded organelle assembly	15/174	386/18903	2.98984e-06	0.000757084	0.000697273	6135/6125/1465/6152/6228/6208/6134/2934/6128/6175/71/1153/6209/6234/29997	15	3.1566
topic_3	GO:0034470	ncRNA processing	16/174	439/18903	3.15583e-06	0.000757084	0.000697273	6135/6202/6125/9045/10412/6208/79897/4736/6130/6230/6229/6154/6227/6209/6234/29997	16	3.1566
topic_4	GO:0016032	viral process	20/155	421/18903	2.67133e-10	7.73351e-07	6.71208e-07	103/3428/81607/5610/6772/6480/950/972/23367/11282/1654/6482/4061/84875/975/3434/3429/4261/684/4599	20	6.17314
topic_4	GO:0050792	regulation of viral process	13/155	162/18903	8.27147e-10	1.1973e-06	1.03916e-06	103/3428/5610/6772/972/23367/1654/4061/84875/3434/4261/684/4599	13	5.98332
topic_4	GO:1903900	regulation of viral life cycle	12/155	142/18903	2.0942e-09	2.0209e-06	1.75399e-06	103/3428/5610/972/23367/1654/4061/84875/3434/4261/684/4599	12	5.75597
topic_4	GO:0019058	viral life cycle	16/155	319/18903	8.54178e-09	6.18212e-06	5.36559e-06	103/3428/81607/5610/950/972/23367/1654/4061/84875/975/3434/3429/4261/684/4599	16	5.27038
topic_4	GO:0051607	defense response to virus	15/155	304/18903	3.17709e-08	1.60097e-05	1.38952e-05	10964/2635/2633/103/3428/5610/6772/3627/81844/3437/3434/1755/3429/684/4599	15	4.85714
topic_4	GO:0140546	defense response to symbiont	15/155	305/18903	3.31808e-08	1.60097e-05	1.38952e-05	10964/2635/2633/103/3428/5610/6772/3627/81844/3437/3434/1755/3429/684/4599	15	4.85714
topic_4	GO:0045069	regulation of viral genome replication	9/155	87/18903	3.94582e-08	1.63188e-05	1.41634e-05	103/3428/5610/23367/1654/84875/3434/684/4599	9	4.84883
topic_4	GO:0048525	negative regulation of viral process	9/155	91/18903	5.8638e-08	2.12196e-05	1.8417e-05	3428/5610/6772/4061/84875/3434/4261/684/4599	9	4.73478
topic_4	GO:0052548	regulation of endopeptidase activity	17/155	428/18903	8.77639e-08	2.82307e-05	2.4502e-05	3428/8743/6690/5696/5698/1654/710/6653/2/5721/207/6692/1469/10406/718/684/1476	17	4.6108
topic_4	GO:0019079	viral genome replication	10/155	130/18903	1.17823e-07	3.41097e-05	2.96045e-05	103/3428/5610/23367/1654/84875/3434/3429/684/4599	10	4.52864
topic_5	GO:0006457	protein folding	25/141	223/18903	1.73674e-22	3.63674e-19	2.97623e-19	11080/3310/79031/3329/3336/3308/3313/821/3303/3304/3326/908/3301/3309/26973/3312/9531/7184/10808/3320/55466/57003/3337/3311/7190	25	18.5263
topic_5	GO:0006986	response to unfolded protein	21/141	141/18903	1.19503e-21	1.25119e-18	1.02395e-18	11080/3310/467/23190/3329/3336/3308/3313/3303/3304/3326/3301/3309/871/3312/9531/10808/3320/3337/23645/3311	21	17.9897
topic_5	GO:0035966	response to topologically incorrect protein	21/141	163/18903	2.7377e-20	1.91091e-17	1.56385e-17	11080/3310/467/23190/3329/3336/3308/3313/3303/3304/3326/3301/3309/871/3312/9531/10808/3320/3337/23645/3311	21	16.8058
topic_5	GO:0042026	protein refolding	11/141	27/18903	3.14991e-17	1.64898e-14	1.34949e-14	3310/3329/3313/3303/3304/3301/3309/3312/3320/55466/3311	11	13.8698
topic_5	GO:0006458	'de novo' protein folding	12/141	41/18903	1.20956e-16	4.99405e-14	4.08702e-14	11080/3310/3329/3336/3313/3303/3304/3309/3312/10808/3337/3311	12	13.3886
topic_5	GO:0061077	chaperone-mediated protein folding	14/141	71/18903	1.43096e-16	4.99405e-14	4.08702e-14	11080/3310/79031/3336/3313/3303/3304/908/3309/26973/3312/10808/3337/3311	14	13.3886
topic_5	GO:0051085	chaperone cofactor-dependent protein refolding	11/141	32/18903	3.0201e-16	9.03441e-14	7.39356e-14	11080/3310/3336/3313/3303/3304/3309/3312/10808/3337/3311	11	13.1311
topic_5	GO:0051084	'de novo' post-translational protein folding	11/141	37/18903	1.93896e-15	5.07523e-13	4.15346e-13	11080/3310/3336/3313/3303/3304/3309/3312/10808/3337/3311	11	12.3816
topic_5	GO:0008380	RNA splicing	24/141	469/18903	8.72727e-14	2.03054e-11	1.66175e-11	9295/55119/3192/55660/23451/1195/4691/57018/91746/140890/3303/3181/57187/26986/3312/3183/22985/5411/3958/58517/51747/9584/4670/7307	24	10.7794
topic_5	GO:0009266	response to temperature stimulus	15/141	186/18903	9.22934e-12	1.93262e-09	1.58162e-09	11080/3310/7175/3329/3303/3304/3326/3301/26973/9531/4792/2353/3320/55466/3337	15	8.8009
topic_5	GO:0016032	viral process	11/141	421/18903	0.000323317	0.00890824	0.00729031	3725/1105/821/3303/3304/3326/26986/8519/3312/8661/3609	11	2.13725
topic_5	GO:0022613	ribonucleoprotein complex biogenesis	11/141	489/18903	0.0011135	0.0215895	0.0176683	23451/51602/91746/3326/9221/8661/3320/26156/11056/51747/8894	11	1.7528
topic_6	GO:0007018	microtubule-based movement	46/130	415/18903	2.82868e-43	2.99339e-40	2.89729e-40	27285/25790/92749/1768/200373/79582/164781/64147/51364/201625/55081/84223/83894/83853/1767/8382/221421/154313/345895/6993/64792/286207/79659/53340/9576/219670/25911/80217/85478/387885/8655/196385/112752/161582/55329/54768/83657/123872/83659/146845/1770/220136/25876/257062/11020/56683	46	39.538
topic_6	GO:0044782	cilium organization	45/130	391/18903	4.96828e-43	2.99339e-40	2.89729e-40	127733/27285/128344/257177/92749/200373/79582/164781/51364/55081/84223/57545/83894/1767/8382/221421/154313/345895/64792/286207/57562/79659/9576/80217/85478/79600/387885/8655/80127/112752/161582/55329/29070/54768/79583/123872/83659/146845/27077/2302/220136/25876/11020/56683/89765	45	39.538
topic_6	GO:0003341	cilium movement	35/130	195/18903	3.27597e-40	1.07206e-37	1.03764e-37	27285/25790/92749/200373/79582/164781/64147/51364/84223/83894/83853/1767/8382/221421/154313/345895/286207/53340/9576/219670/25911/80217/85478/387885/161582/55329/54768/123872/83659/146845/1770/220136/25876/257062/56683	35	36.984
topic_6	GO:0060271	cilium assembly	42/130	362/18903	3.5587e-40	1.07206e-37	1.03764e-37	127733/27285/92749/200373/79582/164781/51364/55081/84223/57545/1767/8382/221421/154313/345895/64792/286207/57562/79659/9576/80217/85478/79600/387885/8655/80127/112752/161582/55329/29070/54768/79583/123872/83659/146845/27077/2302/220136/25876/11020/56683/89765	42	36.984
topic_6	GO:0035082	axoneme assembly	23/130	93/18903	5.94533e-30	1.43282e-27	1.38683e-27	27285/92749/79582/164781/51364/84223/57545/1767/221421/154313/345895/286207/9576/80217/85478/387885/161582/55329/54768/123872/2302/25876/89765	23	26.858
topic_6	GO:0001578	microtubule bundle formation	24/130	124/18903	1.99963e-28	4.01593e-26	3.887e-26	27285/92749/79582/164781/51364/84223/57545/1767/221421/154313/345895/286207/9576/80217/85478/387885/161582/55329/51673/54768/123872/2302/25876/89765	24	25.4104
topic_6	GO:0001539	cilium or flagellum-dependent cell motility	24/130	159/18903	1.12211e-25	1.69018e-23	1.63592e-23	27285/25790/92749/1768/200373/79582/64147/84223/83853/1767/221421/114327/154313/345895/286207/9576/219670/25911/80217/85478/55329/83659/146845/257062	24	22.7862
topic_6	GO:0060285	cilium-dependent cell motility	24/130	159/18903	1.12211e-25	1.69018e-23	1.63592e-23	27285/25790/92749/1768/200373/79582/64147/84223/83853/1767/221421/114327/154313/345895/286207/9576/219670/25911/80217/85478/55329/83659/146845/257062	24	22.7862
topic_6	GO:0003351	epithelial cilium movement involved in extracellular fluid movement	15/130	42/18903	1.33676e-22	1.78978e-20	1.73232e-20	25790/200373/79582/164781/83853/1767/8382/53340/9576/25911/80217/161582/123872/1770/220136	15	19.7614
topic_6	GO:0006858	extracellular transport	15/130	45/18903	4.59247e-22	5.53393e-20	5.35627e-20	25790/200373/79582/164781/83853/1767/8382/53340/9576/25911/80217/161582/123872/1770/220136	15	19.2711
topic_7	GO:0060612	adipose tissue development	8/162	52/18903	1.33657e-08	3.14761e-05	2.96014e-05	9462/23369/8648/79718/5290/57561/10499/157680	8	4.52869
topic_7	GO:0043087	regulation of GTPase activity	14/162	376/18903	4.59346e-06	0.0054088	0.00508665	9462/150696/8502/116987/9779/5922/153020/1946/5747/5592/121512/23143/54828/7052	14	2.29357
topic_7	GO:0031346	positive regulation of cell projection organization	13/162	352/18903	1.11104e-05	0.00872163	0.00820217	4919/150696/5290/55714/1946/23242/26053/9863/1523/57118/54828/9139/84079	13	2.08607
topic_7	GO:0061448	connective tissue development	11/162	274/18903	2.51267e-05	0.0147934	0.0139123	9462/23369/8648/79718/5290/57561/3696/10499/157680/2131/4781	11	1.8566
topic_7	GO:0051660	establishment of centrosome localization	3/162	10/18903	7.09413e-05	0.0334133	0.0314232	117583/1739/56288	3	1.50275
topic_7	GO:0036363	transforming growth factor beta activation	3/162	11/18903	9.69304e-05	0.0380452	0.0357792	4052/3694/3696	3	1.44637
topic_8	GO:0050863	regulation of T cell activation	37/172	376/18903	9.84812e-28	2.33893e-24	1.80687e-24	3604/7133/864/257101/7805/3932/26191/914/5788/7535/1493/201633/399/84868/2534/60/3561/54440/9760/27240/923/916/939/3902/22914/3458/10538/567/1445/8651/27040/6693/11151/6352/55423/64926/5880	37	23.7431
topic_8	GO:0007159	leukocyte cell-cell adhesion	35/172	414/18903	5.32775e-24	6.3267e-21	4.88751e-21	864/7805/3932/26191/5788/7535/3676/1493/201633/399/84868/2534/60/3561/54440/923/83706/916/2113/939/3902/22914/3695/3458/6404/567/1445/8651/6693/11151/6352/55423/64926/5880/3689	35	20.3109
topic_8	GO:0050852	T cell receptor signaling pathway	23/172	139/18903	1.12386e-22	8.89726e-20	6.87332e-20	7805/3932/26191/919/5788/925/926/7535/1493/3702/3937/2534/387357/28639/28638/4068/916/915/917/28755/1445/84174/54923	23	19.1628
topic_8	GO:0030217	T cell differentiation	29/172	296/18903	9.57529e-22	5.68533e-19	4.39203e-19	3604/864/257101/3932/26191/914/5788/925/7535/1493/399/3702/387357/60/3561/54440/9760/916/915/917/939/3902/3821/3458/10538/567/8651/6693/22806	29	18.3573
topic_8	GO:1903037	regulation of leukocyte cell-cell adhesion	31/172	377/18903	6.16767e-21	2.92964e-18	2.26321e-18	864/7805/3932/26191/5788/7535/3676/1493/201633/399/84868/2534/60/3561/54440/923/916/2113/939/3902/22914/3458/567/1445/8651/6693/11151/6352/55423/64926/3689	31	17.6453
topic_8	GO:0030098	lymphocyte differentiation	32/172	419/18903	1.26412e-20	4.9149e-18	3.79686e-18	3604/864/257101/3932/26191/914/5788/925/7535/3676/1493/399/3702/387357/60/10320/3561/9452/54440/9760/916/915/917/939/3902/3821/3458/10538/567/8651/6693/22806	32	17.4206
topic_8	GO:0022407	regulation of cell-cell adhesion	34/172	490/18903	1.4486e-20	4.9149e-18	3.79686e-18	864/7805/3932/26191/5788/7535/3676/1493/201633/399/10563/84868/2534/60/3561/54440/923/83706/916/2113/939/3902/22914/3458/567/1445/8651/6693/11151/6352/55423/64926/53827/3689	34	17.4206
topic_8	GO:0002768	immune response-regulating cell surface receptor signaling pathway	29/172	341/18903	5.03254e-20	1.31514e-17	1.01597e-17	7805/3932/26191/919/5788/925/926/7535/1493/3702/3937/2534/387357/64005/28639/28638/4068/9404/916/915/917/3824/22914/3821/28755/5583/1445/84174/54923	29	16.9931
topic_8	GO:0002429	immune response-activating cell surface receptor signaling pathway	28/172	312/18903	5.53743e-20	1.31514e-17	1.01597e-17	7805/3932/26191/919/5788/925/926/7535/1493/3702/3937/2534/387357/64005/28639/28638/4068/9404/916/915/917/3824/22914/28755/5583/1445/84174/54923	28	16.9931
topic_8	GO:0002757	immune response-activating signal transduction	28/172	312/18903	5.53743e-20	1.31514e-17	1.01597e-17	7805/3932/26191/919/5788/925/926/7535/1493/3702/3937/2534/387357/64005/28639/28638/4068/9404/916/915/917/3824/22914/28755/5583/1445/84174/54923	28	16.9931
topic_8	GO:0032956	regulation of actin cytoskeleton organization	12/172	365/18903	0.000133223	0.00162259	0.00125349	3059/399/7454/397/51466/11151/23406/5216/51225/9535/5880/23616	12	2.90188
topic_8	GO:0043087	regulation of GTPase activity	11/172	376/18903	0.000676972	0.00643124	0.00496826	5996/10563/374403/22914/64333/6352/6348/6351/10982/64926/23616	11	2.3038
topic_8	GO:0019079	viral genome replication	5/172	130/18903	0.00675735	0.0408026	0.0315208	10663/8519/6352/60489/164668	5	1.5014
topic_8	GO:0045069	regulation of viral genome replication	4/172	87/18903	0.00820286	0.0470575	0.0363529	8519/6352/60489/164668	4	1.43946
topic_9	GO:0008202	steroid metabolic process	22/175	323/18903	3.03094e-13	8.82912e-10	7.12749e-10	1718/3284/2224/2494/3290/3973/114880/6307/5618/3156/6770/2516/2230/949/1588/1583/4504/3292/2232/3949/348/341	22	9.14706
topic_9	GO:0006694	steroid biosynthetic process	16/175	178/18903	9.63135e-12	1.40281e-08	1.13244e-08	1718/3284/2224/3973/114880/6307/5618/3156/6770/2516/2230/1588/1583/3292/2232/348	16	7.94598
topic_9	GO:0016125	sterol metabolic process	14/175	154/18903	1.72066e-10	1.67076e-07	1.34876e-07	1718/2224/6307/3156/6770/2230/949/1588/1583/4504/2232/3949/348/341	14	6.87007
topic_9	GO:0008203	cholesterol metabolic process	13/175	139/18903	5.54509e-10	4.03821e-07	3.25993e-07	1718/2224/6307/3156/6770/2230/949/1583/4504/2232/3949/348/341	13	6.48679
topic_9	GO:1902652	secondary alcohol metabolic process	13/175	149/18903	1.3145e-09	7.65829e-07	6.18231e-07	1718/2224/6307/3156/6770/2230/949/1583/4504/2232/3949/348/341	13	6.20885
topic_9	GO:0048608	reproductive structure development	15/175	306/18903	1.73755e-07	8.43582e-05	6.80998e-05	1718/3973/5798/3623/668/2069/10409/5618/10468/22836/3624/10549/2626/2516/1588	15	4.16685
topic_9	GO:0061458	reproductive system development	15/175	310/18903	2.0541e-07	8.548e-05	6.90055e-05	1718/3973/5798/3623/668/2069/10409/5618/10468/22836/3624/10549/2626/2516/1588	15	4.16112
topic_9	GO:0008406	gonad development	13/175	233/18903	2.73542e-07	9.96036e-05	8.0407e-05	3973/5798/3623/668/2069/10409/10468/22836/3624/10549/2626/2516/1588	13	4.09471
topic_9	GO:0006066	alcohol metabolic process	16/175	367/18903	3.25991e-07	0.000101633	8.20451e-05	1718/2224/3973/6307/3156/2710/6770/2230/949/1583/4504/224/2232/3949/348/341	16	4.08595
topic_9	GO:0045137	development of primary sexual characteristics	13/175	238/18903	3.48893e-07	0.000101633	8.20451e-05	3973/5798/3623/668/2069/10409/10468/22836/3624/10549/2626/2516/1588	13	4.08595
topic_9	GO:0042060	wound healing	16/175	442/18903	3.70919e-06	0.000540243	0.000436122	63036/7035/2069/308/3572/7076/2626/90865/6484/3688/9060/949/3091/7448/5578/348	16	3.36039

## Sheet: Supplementary Data 2.3
Supplementary Data 2.3	GSVA scoring of cancer function gene sets in gene modules
	topic_1	topic_2	topic_3	topic_4	topic_5	topic_6	topic_7	topic_8	topic_9
Angiogenesis	0.279933	-0.344144	0.177567	-0.18988	0.471742	-0.397829	-0.300658	-0.279945	0.29498
Apoptosis	-0.330565	-0.240506	0.227372	0.403923	0.386324	-0.442722	-0.398303	0.300842	-0.489869
Cell Cycle	0.452304	-0.391461	-0.547084	0.253628	0.689737	-0.669044	-0.612932	0.685022	-0.639683
Differentiation	-0.201647	-0.364975	0.204121	0.220674	0.306421	-0.358611	-0.183455	0.204497	-0.306251
DNA damage	-0.212373	-0.391197	-0.201495	0.293052	0.414688	-0.340274	-0.451056	0.397817	-0.512107
DNA repair	0.192866	-0.537283	-0.183599	0.174465	0.498664	-0.289954	-0.48578	0.476959	-0.428668
EMT	0.494221	-0.311365	-0.192127	-0.284903	0.32875	-0.425957	-0.307177	-0.291669	0.332168
Hypoxia	-0.246246	-0.290976	-0.324278	0.30098	0.604515	-0.461396	-0.498794	-0.396401	0.261888
Inflammation	-0.587636	0.25317	0.525377	-0.223629	0.340245	-0.523987	-0.338303	0.235628	-0.352579
Invasion	0.562997	-0.277093	-0.28701	-0.452562	0.408063	-0.44161	-0.313021	-0.230477	0.384056
Metastasis	-0.233016	-0.137909	0.170414	0.208267	0.333158	-0.370628	-0.290127	-0.336494	-0.292045
Proliferation	-0.18466	-0.355402	-0.165033	0.285131	0.398003	-0.493955	-0.296814	0.395872	-0.413556
Quiescence	-0.505704	-0.216359	0.504424	0.218368	0.437509	-0.401909	-0.367034	0.255871	-0.243322
Stemness	0.280451	-0.344238	0.157371	0.235971	0.385867	-0.297792	0.147835	-0.289955	-0.30466

## Sheet: Supplementary Data 2.4
Supplementary Data 2.4	Clustering analysis results on similar expression patterns based on the temporal patterns of high variation genes in epithelial cell
gene	cluster
AL627309.1	10
HES4	19
ISG15	18
AGRN	10
RNF223	9
TTLL10	19
TNFRSF18	2
TNFRSF4	7
MXRA8	7
VWA1	10
MMP23B	2
CFAP74	19
GABRD	2
HES5	9
PRDM16	6
ACOT7	14
UTS2	11
TNFRSF9	14
ERRFI1	13
AL034417.2	10
ENO1	7
GPR157	10
SPSB1	13
CTNNBIP1	18
RBP7	20
SRM	6
ANGPTL7	12
FBXO2	16
DRAXIN	2
C1orf167	20
NPPA	2
NPPB	20
MIIP	14
TNFRSF8	2
TNFRSF1B	18
C1orf158	19
LRRC38	6
PDPN	14
FHAD1	17
CELA2A	19
CELA2B	19
FBLIM1	11
UQCRHL	20
EPHA2	9
MFAP2	14
PADI2	2
IGSF21	2
AL035413.1	15
MINOS1	18
NBL1	2
RNF186	14
PLA2G2A	14
PLA2G5	4
PLA2G2D	3
CAMK2N1	12
CDA	20
ECE1	18
ALPL	5
HSPG2	10
WNT4	12
C1QA	7
C1QC	7
C1QB	7
TEX46	10
TCEA3	2
E2F2	5
ID3	15
AL590683.1	10
NCMAP	4
RUNX3	10
STMN1	14
TRIM63	9
FAM110D	16
SH3BGRL3	8
CD52	20
ZNF683	2
HMGN2	7
SFN	6
TENT5B	14
FCN3	20
CD164L2	19
IFI6	7
SMPDL3B	10
PTAFR	10
ATP5IF1	15
SNHG12	6
RAB42	20
AL360012.1	2
LAPTM5	7
FABP3	20
SERINC2	8
TINAGL1	20
SPOCD1	19
FAM167B	7
LCK	7
MARCKSL1	14
GJA4	19
AL590434.1	17
CLSPN	14
TEKT2	19
EVA1B	7
CSF3R	20
GRIK3	10
DNALI1	15
RSPO1	2
CDCA8	7
BMP8A	19
HEYL	1
MFSD2A	6
COL9A2	12
CITED4	13
EDN2	6
GUCA2B	12
YBX1	7
SLC2A1	7
FAM183A	19
TIE1	20
CDC20	7
PTPRF	10
KDM4A-AS1	16
ARMH1	15
KIF2C	7
RPS8	8
TCTEX1D4	19
PTCH2	2
PRDX1	7
NASP	5
PIK3R3	10
TSPAN1	4
CYP4B1	2
CYP4A11	10
CYP4X1	10
PDZK1IP1	7
STIL	18
CDKN2C	4
PODN	15
AC119428.2	10
LDLRAD1	19
DHCR24	10
PLPP3	4
FYB2	19
TACSTD2	13
JUN	17
FGGY	19
NFIA	17
L1TD1	14
ROR1	10
CACHD1	17
AK4	18
LEPR	4
PDE4B	17
SGIP1	14
TCTEX1D1	19
IL23R	6
GADD45A	13
GNG12	11
DIRAS3	19
RPE65	3
DEPDC1	7
CTH	20
PTGER3	20
NEGR1	16
ERICH3	19
TYW3	20
LHX8	3
ST6GALNAC5	11
AK5	7
NEXN	7
DNAJB4	17
AC103591.3	15
PTGFR	19
IFI44L	4
IFI44	4
ADGRL4	14
LINC01781	6
TTLL7	1
LPAR3	10
MCOLN3	6
BCL10	17
AC092807.3	14
CYR61	5
LMO4	10
GBP3	10
GBP1	10
GBP2	4
GBP7	3
GBP4	4
GBP5	4
BCAR3	18
GCLM	6
ARHGAP29	13
AC097059.1	6
F3	20
CNN3	15
PLPPR4	12
PALMD	2
VCAM1	19
AL109741.1	6
LINC01709	4
OLFM3	6
COL11A1	16
AMY1B	4
NTNG1	13
GPSM2	5
C1orf194	19
KIAA1324	1
PSRC1	7
GSTM2	2
GSTM1	20
GSTM5	20
GSTM3	20
CSF1	10
PROK1	19
CD53	20
LRIF1	18
AL360270.3	14
CHI3L2	20
PIFO	19
OVGP1	19
C1orf162	7
TMIGD3	20
WNT2B	16
PTPN22	17
BCL2L15	6
OLFML3	14
AMPD1	9
TSPAN2	4
NGF	12
CD2	7
VTCN1	18
TENT5C	15
SPAG17	19
HSD3B2	19
HSD3B1	15
PHGDH	5
HMGCS2	3
REG4	3
FCGR1B	20
AC245014.3	2
CD160	2
ITGA10	3
TXNIP	17
AC239799.2	4
GJA5	3
FCGR1A	7
HIST2H2BF	2
HIST2H2BE	2
HIST2H2AC	2
HIST2H2AB	2
ANP32E	7
AC242988.1	14
C1orf54	16
ECM1	14
CTSS	11
CTSK	16
C1orf56	6
MLLT11	3
SELENBP1	10
CGN	10
RIIAD1	19
RORC	17
S100A10	6
TCHH	14
RPTN	9
FLG	6
CRNN	6
CRCT1	9
LCE3D	6
IVL	9
SPRR3	12
SPRR1B	12
SPRR2D	12
SPRR2A	12
SPRR2B	19
SPRR2E	20
SPRR2F	19
SPRR2G	9
PRR9	14
LOR	9
S100A9	20
S100A12	20
S100A8	20
S100A7A	18
S100A7	20
S100A4	8
S100A3	9
S100A2	13
S100A16	13
S100A14	11
S100A13	13
S100A1	10
NPR1	10
SLC27A3	10
AL358472.4	14
CREB3L4	5
RAB13	8
C1orf189	19
IL6R-AS1	15
CKS1B	7
EFNA1	10
MUC1	11
RAB25	5
MEX3A	16
LMNA	13
SEMA4A	2
C1orf61	3
IQGAP3	5
NES	16
CRABP2	5
SH2D2A	14
NTRK1	5
ETV3L	3
ETV3	2
FCRL5	2
FCRL4	10
CD5L	4
AL138899.1	2
CD1A	5
CD1C	7
CD1B	2
CD1E	14
MNDA	7
IFI16	10
AIM2	20
CADM3	3
ACKR1	14
FCER1A	14
SLAMF8	20
CFAP45	19
LINC01133	17
ATP1A2	3
SLAMF1	18
CD48	14
SLAMF7	2
LY9	2
ITLN1	6
ITLN2	3
TSTD1	1
ADAMTS4	19
FCER1G	20
PCP4L1	6
CFAP126	19
FCGR2A	7
HSPA6	2
FCGR3A	20
FCGR3B	20
FCGR2B	5
FCRLA	14
FCRLB	19
OLFML2B	20
NOS1AP	3
C1orf226	3
SH2D1B	2
UAP1	13
DDR2	3
RGS4	14
RGS5	3
NUF2	7
PBX1	10
CD247	2
CREG1	18
XCL2	2
XCL1	17
DPT	15
ATP1B1	13
SLC19A2	1
F5	19
SELL	14
SELE	1
PRRX1	3
MROH9	19
FMO3	1
FMO2	3
FMO1	15
MYOCOS	6
MYOC	19
FASLG	2
TNFSF18	13
TNFSF4	3
CACYBP	7
KIAA0040	17
TNR	3
PAPPA2	3
BRINP2	16
ANGPTL1	16
ABL2	13
QSOX1	20
IER5	2
LINC01344	19
GLUL	20
RGS16	2
LAMC1	20
LAMC2	20
NMNAT2	20
NCF2	5
APOBEC4	19
COLGALT2	3
C1orf21	18
FAM129A	10
IVNS1ABP	20
HMCN1	1
PRG4	14
PTGS2	1
RGS18	2
AL136987.1	14
RGS1	14
RGS13	5
RGS2	14
CFH	4
CFHR1	3
ASPM	5
LHX9	3
PTPRC	2
NR5A2	19
KIF14	5
GPR25	12
IGFN1	6
TNNT2	3
LAD1	18
TNNI1	16
PHLDA3	13
CSRP1	17
LMOD1	2
ELF3	17
UBE2T	14
PPP1R12B	2
MYOG	12
MYBPH	4
CHI3L1	4
CHIT1	20
BTG2	17
PRELP	16
SNRPE	3
REN	6
KISS1	11
PLEKHA6	4
NFASC	4
KLHDC8A	1
LEMD1	4
NUCKS1	4
RAB7B	18
CTSE	11
RHEX	6
IL10	5
IL19	6
IL20	4
IL24	6
PIGR	10
C4BPB	1
C4BPA	20
CD55	6
CR1	20
MIR29B2CHG	19
CD34	4
LAMB3	6
AL031316.1	6
G0S2	19
HSD11B1	19
TRAF3IP3	2
SERTAD4	4
SLC30A1	6
NEK2	7
DTL	3
AL606468.1	19
AC092803.1	19
AC092803.2	12
ATF3	17
FAM71A	2
BATF3	6
PROX1	3
CENPF	14
SPATA17	19
TGFB2	3
C1orf115	11
HLX	20
DUSP10	8
LINC02474	2
LINC01705	6
FAM177B	6
SUSD4	4
TP53BP2	13
AC092809.4	1
ENAH	11
LEFTY1	20
LEFTY2	16
ACBD3-AS1	19
GJC2	11
HIST3H2A	18
RHOU	19
ACTA1	14
LINC01736	2
GALNT2	18
PGBD5	20
AGT	3
CAPN9	6
EGLN1	11
AL445524.1	14
KCNK1	6
AL160408.2	15
GNG4	16
NID1	3
RYR2	6
ZP4	19
CHRM3	6
CHML	11
EXO1	5
PLD5	3
KIF26B	3
NLRP3	14
TRIM58	6
FAM110C	4
SH3YL1	10
ALKAL2	1
AC116609.3	13
TPO	3
AC144450.1	10
PXDN	5
COLEC11	5
SOX11	12
CMPK2	4
RSAD2	4
AC010904.2	4
AC092580.2	2
LINC01871	17
LINC00299	17
ID2	5
AC082651.1	19
RRM2	20
AC007240.1	5
HPCAL1	10
ODC1	6
GREB1	17
NTSR2	4
TRIB2	4
LINC00276	16
FAM84A	8
MYCNOS	9
MYCN	2
OSR1	4
SDC1	20
RHOB	17
AC018742.1	10
ADCY3	18
DNAJC27	10
POMC	15
DRC1	19
OTOF	4
CIB4	19
KCNK3	20
CENPA	7
EMILIN1	16
SLC30A3	13
TRIM54	7
KRTCAP3	4
FNDC4	6
TOGARAM2	19
AC016907.2	15
YPEL5	13
LBH	4
CAPN13	4
EHD3	18
XDH	18
LTBP1	10
RASGRP3	6
LINC01320	7
CRIM1	10
QPCT	6
AC006369.1	19
CDC42EP3	13
RMDN2	17
CYP1B1	11
GALM	2
MORN2	1
ARHGEF33	2
SLC8A1	7
LINC01914	17
PKDCC	2
LINC01819	12
ZFP36L2	10
SIX3	12
EPAS1	20
EPCAM	13
AC092650.1	19
STON1-GTF2A1L	4
LHCGR	19
ERLEC1	12
SPTBN1	10
EML6	11
EFEMP1	20
BCL11A	4
UGP2	5
PELI1	2
AC012368.1	15
LINC00309	18
LGALSL	13
SLC1A4	11
MEIS1	10
PLEK	7
GKN1	9
ANTXR1	5
MXD1	2
C2orf42	10
CD207	13
ATP6V1B1	10
DYSF	2
CYP26B1	12
EGR4	11
ACTG2	7
MTHFD2	6
RTKN	5
TACR1	4
EVA1A	11
LRRTM4	12
REG1B	3
REG1A	9
LRRTM1	5
TRABD2A	11
TMSB10	8
CAPG	14
VAMP8	8
VAMP5	7
SFTPB	11
GNLY	20
REEP1	17
CD8A	19
CD8B	15
LINC01943	5
CYTOR	14
AC133644.2	8
PLGLB2	19
RGPD2	17
IGKC	7
IGKV4-1	3
IGKV1-5	16
IGKV1-6	16
IGKV3-7	19
IGKV1-8	9
IGKV1-9	16
IGKV3-11	16
IGKV1-12	3
IGKV3-15	3
IGKV1-16	12
IGKV1-17	14
IGKV3-20	3
IGKV6-21	14
IGKV2-24	3
IGKV1-27	14
IGKV2-29	12
IGKV2-30	12
IGKV1-39	16
IGKV2D-40	3
IGKV1D-39	16
IGKV1D-33	3
IGKV2D-30	4
IGKV2D-29	3
IGKV2D-28	4
IGKV3D-20	14
IGKV1D-17	3
IGKV1D-16	3
IGKV3D-15	16
IGKV1D-13	14
IGKV1D-12	3
IGKV3D-11	16
IGKV1D-43	3
IGKV1D-8	16
MAL	13
PROM2	18
TRIM43B	9
TRIM43	9
DUSP2	17
NCAPH	7
NEURL3	11
KIAA1211L	17
AFF3	15
LONRF2	17
LINC01127	4
IL1R2	4
IL1R1	17
IL1RL1	13
SLC9A4	11
SLC9A2	6
POU3F3	3
FHL2	14
C2orf40	6
RGPD3	12
CD8B2	14
RGPD4	12
SULT1C2	3
RANBP2	4
2023-09-10	11
AC074387.1	6
MALL	6
LINC01106	10
BUB1	5
ACOXL	7
MIR4435-2HG	8
BCL2L11	18
AC108463.3	6
AC068491.3	5
AC017002.3	14
AC017002.1	10
AC017002.2	9
SLC20A1	13
CKAP2L	7
IL1A	1
IL1B	15
IL37	6
IL36G	6
IL36B	9
IL36RN	9
IL1RN	9
PAX8	11
IGKV1OR2-108	19
FOXD4L1	3
AC009404.1	5
MARCO	20
SCTR	3
CFAP221	19
INHBB	11
TFCP2L1	2
AC073409.1	6
PROC	13
MYO7B	13
HS6ST1	10
TUBA3E	1
TUBA3D	6
LYPD1	4
NCKAP5	3
MAP3K19	19
MCM6	5
CXCR4	7
THSD7B	20
LRP1B	1
KYNU	8
ARHGAP15	7
ZEB2	5
AC092484.1	14
KIF5C	10
LYPD6B	16
AC007364.1	1
RND3	13
TNFAIP6	20
FMNL2	11
NR4A2	17
CYTIP	20
UPP2	16
DAPL1	17
LY75	18
ITGB6	14
SLC4A10	19
DPP4	8
FAP	14
IFIH1	10
GRB14	6
COBLL1	18
SLC38A11	6
SCN3A	3
GALNT3	17
SCN9A	3
SCN7A	19
NOSTRIN	19
SPC25	7
DHRS9	9
LRP2	3
KLHL23	10
MYO3B	11
ITGA6	17
MAP3K20	1
CDCA7	14
SP9	12
CHRNA1	12
CHN1	11
ATP5MC3	15
HOXD13	3
HOXD11	3
HOXD10	3
HOXD9	4
HOXD1	4
TTN	18
ZNF385B	6
AC068196.1	3
ITGA4	2
SSFA2	10
PDE1A	17
FRZB	3
AC096667.1	14
AC007319.1	20
CALCRL	15
TFPI	20
COL3A1	14
COL5A2	14
SLC40A1	17
C2orf88	11
MSTN	2
AC108047.1	19
STAT1	4
MYO1B	6
NABP1	18
CAVIN2	14
TMEFF2	13
AC064834.1	3
HECW2	19
AC020571.1	14
C2orf66	1
PGAP1	10
AC013264.1	19
HSPD1	11
HSPE1	10
SPATS2L	17
SGO2	5
AOX1	6
CTLA4	10
ICOS	15
NRP2	2
GPR1	20
ADAM23	17
METTL21A	18
LINC01857	2
CRYGD	12
MAP2	12
ERBB4	1
IKZF2	10
AC079610.2	11
FN1	14
IGFBP2	13
IGFBP5	16
TNP1	12
DIRC3	3
SLC11A1	20
CYP27A1	19
WNT6	2
FEV	12
CRYBA2	6
CFAP65	19
IHH	1
TUBA4A	6
TUBA4B	19
PTPRN	15
DES	15
INHA	20
SLC4A3	2
AC009502.1	2
PAX3	3
CCDC140	3
SGPP2	17
KCNE4	12
SCG2	16
MRPL44	13
SERPINE2	4
COL4A4	8
SCYGR6	16
CCL20	6
DAW1	19
SPHKAP	19
LINC01807	1
PID1	20
DNER	20
ITM2C	12
ARMC9	10
B3GNT7	11
NPPC	20
ALPP	6
ALPG	6
ECEL1	12
EFHD1	20
HJURP	5
ARL4C	13
ACKR3	4
COL6A3	12
AC112721.2	12
RAMP1	11
UBE2F	6
HES6	14
TRAF3IP1	17
TWIST2	12
OTOS	3
KIF1A	13
AGXT	20
PASK	10
2023-09-02	18
DTYMK	14
NEU4	4
PDCD1	4
LINC01986	14
CHL1	4
IL5RA	19
ITPR1	17
EGOT	17
BHLHE40-AS1	15
LMCD1	15
SSUH2	6
OXTR	13
SRGAP3	10
SRGAP3-AS2	19
CAMK1	3
CIDEC	10
SLC6A1-AS1	19
HRH1	1
TIMP4	6
PPARG	20
FBLN2	12
WNT7A	13
SLC6A6	6
GRIP2	14
ANKRD28	11
SATB1	15
SGO1	14
UBE2E2	13
CMC1	11
GADL1	3
CCR4	20
SUSD5	14
STAC	1
ITGA9	4
CTDSPL	10
XIRP1	9
CX3CR1	2
CCR8	5
ENTPD3	4
AC099541.1	1
CTNNB1	1
CCK	12
VIPR1-AS1	16
ABHD5	13
KIF15	18
CLEC3B	19
TMEM158	12
CCR9	1
CXCR6	20
XCR1	5
CCR1	20
CCR2	20
CCRL2	14
LTF	9
TDGF1	14
PTH1R	20
IMPDH2	3
LAMB2	10
MST1	12
SEMA3F	10
SEMA3B	2
HYAL2	10
ZMYND10	19
CISH	17
DOCK3	10
MANF	12
ALAS1	13
SEMA3G	11
TNNC1	20
STAB1	18
NT5DC2	10
MUSTN1	19
IL17RB	20
CACNA2D3	11
WNT5A	3
DNAH12	19
AC137936.1	1
DNASE1L3	17
FAM107A	1
FAM3D	4
PTPRG	4
CADPS	3
SNTN	19
AC092040.1	19
PRICKLE2	17
ADAMTS9	6
FRMD4B	17
MITF	2
PROK2	4
PDZRN3	16
ROBO2	3
AC108752.1	1
ROBO1	3
LINC02027	19
LINC00971	16
VGLL3	1
HTR1F	4
MTRNR2L12	6
DCBLD2	11
COL8A1	14
CMSS1	16
FILIP1L	14
TMEM45A	16
ABI3BP	19
NFKBIZ	17
ALCAM	1
CBLB	4
LINC00636	13
CIP2A	5
TRAT1	7
GUCA1C	19
LINC00488	6
CD96	2
ZBED2	11
PHLDB2	16
TAGLN3	3
CD200	17
CCDC80	5
CD200R1L	2
ZNF80	20
TIGIT	2
ZBTB20	10
GAP43	3
LSAMP	3
UPK1B	6
CD80	5
AC073352.2	15
PLA1A	20
POPDC2	11
FSTL1	12
POLQ	5
CD86	14
CSTA	20
PARP14	10
SEMA5B	4
MYLK	10
MUC13	19
HEG1	2
SLC12A8	2
CHCHD6	16
MCM2	4
MGLL	8
GATA2	14
H1FX	11
H1FOO	19
TRH	15
COL6A5	12
COL6A6	12
ACPP	4
ACKR4	19
TF	2
SLCO2A1	4
AMOTL2	2
CLDN18	6
FOXL2	19
FOXL2NB	19
RBP2	14
RBP1	17
CLSTN2	4
ATP1B3	14
PCOLCE2	3
AC021074.3	9
CHST2	20
PLOD2	5
PLSCR4	17
PLSCR1	5
ZIC1	14
AGTR1	12
CPB1	9
CPA3	20
CP	4
TM4SF18	8
TM4SF1	13
WWTR1	7
ANKUB1	19
PFN2	14
SIAH2-AS1	19
GPR171	14
P2RY14	14
GPR87	9
P2RY13	2
AADAC	1
SUCNR1	12
P2RY1	2
AC078788.1	10
MME	3
PLCH1	19
SSR3	14
TIPARP	17
PTX3	12
SHOX2	20
MLF1	14
LXN	15
RARRES1	14
C3orf80	12
SMC4	5
ARL14	9
PPM1L	19
SPTSSB	3
LINC01324	9
BCHE	3
ZBBX	19
SERPINI2	6
SERPINI1	17
GOLIM4	14
MECOM	10
ACTRT3	14
SAMD7	12
PRKCI	10
CLDN11	16
RPL22L1	16
FNDC3B	18
TNFSF10	4
NCEH1	17
ECT2	4
NLGN1	15
LINC00501	20
AC117465.1	2
LINC00578	2
KCNMB2-AS1	9
ZMAT3	3
CCDC39	19
SOX2	18
LAMP3	4
MCF2L2	2
B3GNT5	17
EEF1AKMT4	14
ECE2	18
LINC01840	14
LIPH	2
IGF2BP2	14
DGKG	1
CRYGS	3
RFC4	14
ADIPOQ	9
ST6GAL1	4
RTP1	3
SST	6
TPRG1	2
P3H2	20
CLDN1	17
CLDN16	20
GMNC	10
CCDC50	5
HES1	3
LRRC15	20
ATP13A3	10
APOD	15
AC233280.1	11
MUC20	2
MUC4	2
TFRC	5
ZDHHC19	7
SLC51A	20
TCTEX1D2	15
TM4SF19	20
AC024560.1	2
IQCG	17
ZNF141	2
SPON2	15
CTBP1-AS	14
AC016773.1	5
TACC3	14
NSD2	5
C4orf48	20
ADRA2C	10
NSG1	17
MSX1	6
CYTL1	3
S100P	20
HTRA3	6
AC104825.1	15
CLNK	2
HS3ST1	15
C1QTNF7	1
CD38	5
FGFBP1	6
FGFBP2	7
LDB2	3
LAP3	5
NCAPG	14
SLIT2	4
KCNIP4	3
KCNIP4-IT1	11
SOD3	20
LGI2	20
SLC34A2	10
SEL1L3	10
RBPJ	2
PCDH7	10
DTHD1	19
NWD2	9
TLR6	18
RHOH	14
RBM47	10
UCHL1	6
LIMCH1	17
SHISA3	4
GABRG1	14
ATP10D	2
CORIN	12
CNGA1	19
TXK	2
OCIAD2	6
SPATA18	19
RASL11B	20
PDGFRA	15
KIT	20
KDR	6
PDCL2	13
NMU	18
PAICS	18
HOPX	17
SPINK2	13
IGFBP7	20
ADGRL3	3
TECRL	1
EPHA5	19
TMPRSS11E	12
UGT2B15	1
AC021146.12	11
UGT2B7	1
SULT1B1	11
SULT1E1	12
CSN1S1	19
STATH	6
HTN3	9
HTN1	12
ODAM	12
FDCSP	3
SMR3B	12
OPRPN	12
AMTN	12
AMBN	3
JCHAIN	7
SLC4A4	4
NPFFR2	6
ALB	4
RASSF6	1
CXCL8	13
CXCL6	15
CXCL1	12
PF4	20
PPBP	9
CXCL5	20
CXCL3	15
CXCL2	15
EPGN	12
EREG	6
AREG	13
PARM1	20
ODAPH	11
PPEF2	6
CXCL9	4
CXCL10	4
CXCL11	4
2023-09-11	6
CXCL13	14
ANXA3	6
CFAP299	19
BMP3	19
RASGEF1B	17
TMEM150C	1
PLAC8	20
HPSE	18
GPAT3	6
NKX6-1	16
CDS1	1
PTPN13	4
SPARCL1	19
AC093895.1	6
DMP1	3
IBSP	20
SPP1	7
HERC5	4
GPRIN3	18
SNCA	3
MMRN1	17
CCSER1	10
GRID2	3
HPGDS	2
PDLIM5	17
BMPR1B	1
UNC5C	3
ADH1B	19
ADH1C	15
DAPP1	11
H2AFZ	7
DDIT4L	20
EMCN	3
BANK1	17
SLC39A8	6
NFKB1	11
CENPE	5
NPNT	15
DKK2	14
SGMS2	17
LEF1	10
MCUB	6
CFI	5
ENPEP	18
PITX2	3
TIFA	17
ANK2	20
CAMK2D	10
ARSJ	5
PRSS12	1
SYNPO2	2
USP53	17
PDE5A	20
MAD2L1	7
TNIP3	13
ANXA5	1
CCNA2	7
IL2	19
IL21	10
FGF2	1
SPRY1	4
HSPA4L	19
AC078850.1	19
AC096711.3	6
PCDH10	6
PCDH18	4
LINC02172	19
SLC7A11	6
MGARP	19
CLGN	1
LINC02432	14
INPP4B	6
GYPA	12
HHIP	15
TTC29	19
EDNRA	6
ARHGAP10	2
AC092611.1	12
MND1	14
TLR2	7
RNF175	3
SFRP2	12
FGB	6
FGA	1
FGG	20
GUCY1A1	15
TDO2	7
GRIA2	4
FAM198B	1
FNIP2	6
NPY1R	15
2023-03-01	7
APELA	20
MSMO1	11
CPE	6
PALLD	11
LINC01612	6
HMGB2	7
SAP30	6
SCRG1	3
HAND2	19
HAND2-AS1	15
HPGD	12
GPM6A	3
VEGFC	1
NEIL3	5
TENM3	7
ING2	13
STOX2	10
ENPP6	19
LINC02362	11
LINC02427	17
LINC02365	6
CENPU	14
ACSL1	18
MIR3945HG	7
ANKRD37	5
PDLIM3	15
SORBS2	4
AC093797.1	15
FAT1	12
TRIML2	9
TRIP13	14
CLPTM1L	11
IRX4	9
C5orf38	9
ADAMTS16	7
C5orf49	19
SEMA5A	3
CCT5	6
ROPN1L	19
LINC01513	19
DNAH5	19
MYO10	13
BASP1	16
BASP1-AS1	1
CDH12	1
CDH6	13
NPR3	10
ADAMTS12	15
C1QTNF3	16
RAI14	12
PRLR	13
IL7R	14
CAPSL	19
RANBP3L	2
SLC1A3	10
GDNF	6
EGFLAM	14
LIFR	10
FYB1	5
DAB2	15
LINC02104	19
PTGER4	2
C7	19
C6	19
PLCXD3	1
GHR	19
SELENOP	1
AC025171.5	4
HMGCS1	11
CCL28	13
EMB	17
PARP8	10
ITGA1	2
ITGA2	6
FST	2
ARL15	20
HSPB3	20
ESM1	20
GZMK	20
GZMA	20
CDC20B	17
GPX8	5
CCNO	5
AC026704.1	19
PLPP1	20
IL6ST	17
ANKRD55	6
AC008780.1	19
PLK2	13
RAB3C	8
PART1	19
DEPDC1B	14
ADAMTS6	16
CENPK	14
AC010280.1	19
CCNB1	7
CENPH	14
TAF9	6
CARTPT	4
MAP1B	6
TMEM171	18
FOXD1	12
ENC1	4
HMGCR	1
SV2C	17
IQGAP2	5
F2RL2	16
F2R	3
F2RL1	6
CRHBP	15
PDE8B	19
OTP	14
BHMT2	14
JMY	13
HOMER1	6
CMYA5	11
THBS4	1
DHFR	5
VCAN	7
HAPLN1	15
EDIL3	15
MEF2C	19
ADGRV1	15
LUCAT1	19
ARRDC3	17
NR2F1	19
MCTP1	5
FAM81B	19
RHOBTB3	8
GLRX	20
PCSK1	3
AC021086.1	17
LINC00491	13
EFNA5	10
TSLP	8
STARD4	17
NREP	3
NREP-AS1	3
AC008494.3	14
CDO1	1
ARL14EPL	8
SEMA6A	3
LINC02208	3
TNFAIP8	10
LOX	20
SNCAIP	4
AC113349.1	19
PPIC	14
GRAMD2B	11
ALDH7A1	10
LMNB1	5
2023-03-03	16
MEGF10	16
SLC12A2	6
FBN2	16
HINT1	1
CSF2	6
PDLIM4	6
AC116366.3	10
IRF1	17
IL5	11
IL13	17
IL4	9
CXCL14	3
SLC25A48	4
TGFBI	3
SPOCK1	16
KIF20A	18
GFRA3	5
EGR1	17
MATR3	2
SLC23A1	19
MZB1	3
DNAJC18	16
ECSCR	14
CXXC5	5
AC008667.4	4
HBEGF	9
CD14	7
PCDHA10	16
PCDHA12	12
AC244517.11	12
PCDHB10	3
PCDHGA5	10
PCDHGA6	10
PCDH12	5
SPRY4	4
FGF1	13
ARHGAP26	17
GPR151	12
DPYSL3	10
JAKMIP2	3
SPINK1	6
SCGB3A2	8
C5orf46	12
SPINK5	4
SPINK6	6
SPINK13	13
AFAP1L1	11
IL17B	1
CARMN	10
SLC26A2	4
CSF1R	7
PDGFRB	16
CAMK2A	2
CD74	10
SYNPO	2
SMIM3	16
GPX3	20
TNIP1	6
ANXA6	15
CCDC69	17
FAT2	4
SPARC	16
TIMD4	14
HAVCR2	7
ITK	18
CYFIP2	10
FNDC9	4
LINC02227	4
IL12B	11
FABP6	1
PTTG1	14
MIR3142HG	6
ATP10B	6
LINC02159	6
HMMR	4
WWC1	11
SLIT3	2
SPDL1	5
FAM196B	14
LCP2	2
KCNIP1	7
KCNMB1	7
GABRP	4
NPM1	16
FGF18	13
SH3PXD2B	10
NEURL1B	10
DUSP1	17
STC2	20
LINC01485	2
CPEB4	2
MSX2	16
SFXN1	5
THOC3	4
FAM153B	2
SNCB	13
LINC01574	10
UNC5A	10
MXD3	5
DBN1	5
HNRNPAB	11
ADAMTS2	20
AC109479.1	14
LTC4S	17
SQSTM1	11
GFPT2	1
AC034213.1	15
SCGB3A1	19
BTNL9	4
IRF4	5
FOXQ1	10
FOXC1	9
SERPINB1	1
SERPINB9	20
TUBB2A	9
TUBB2B	3
PXDC1	13
AL359643.2	11
NRN1	6
F13A1	20
AL031123.1	4
DSP	13
BMP6	13
TXNDC5	19
TFAP2A	4
ELOVL2	3
ERVFRD-1	2
ADTRP	11
EDN1	13
CD83	15
JARID2	18
GMPR	1
RBM24	19
DEK	5
RNF144B	4
ID4	1
SOX4	16
CASC15	16
NBAT1	12
PRL	14
DCDC2	13
KAAG1	16
GMNN	14
CARMIL1	17
SCGN	9
HIST1H2AA	6
HIST1H1A	10
HIST1H4B	10
HIST1H3B	10
HIST1H2AB	10
HIST1H2BB	2
HIST1H3C	10
HIST1H1C	10
HIST1H4C	3
HIST1H2BC	2
HIST1H2AC	10
HIST1H1E	2
AL353759.1	19
HIST1H4D	17
AL031777.3	2
HIST1H3D	19
HIST1H2BF	2
HIST1H2BG	2
HIST1H2AE	2
HIST1H1D	2
HIST1H4F	10
HIST1H3F	4
HIST1H2BH	18
HIST1H3G	18
HIST1H4H	10
AL121936.1	11
HIST1H2BJ	11
HIST1H2AG	10
HIST1H4I	10
HIST1H2BK	18
HIST1H2AH	10
HIST1H2BL	20
HIST1H2AI	10
HIST1H3H	2
HIST1H2AJ	18
HIST1H2BM	2
HIST1H2BN	2
HIST1H2AL	10
HIST1H1B	2
HIST1H3I	10
HIST1H4L	4
HIST1H3J	10
HIST1H2AM	10
AL121944.1	1
ZNF165	9
AL662860.1	19
UBD	20
HLA-F	4
HLA-G	20
HLA-A	4
ZNRD1	16
RNF39	2
TRIM31	11
TUBB	3
IER3	1
DDR1	11
SFTA2	20
MUC21	2
C6orf15	6
CDSN	6
TCF19	5
POU5F1	20
HCG27	10
HLA-C	4
HLA-B	4
LTA	2
TNF	9
LTB	14
LST1	20
NCR3	18
AIF1	7
LY6G6C	3
HSPA1A	10
HSPA1B	10
C6orf48	16
NEU1	18
SLC44A4	4
C2	4
CFB	4
TNXB	17
NOTCH4	1
HLA-DRA	5
HLA-DRB5	14
HLA-DRB1	5
HLA-DQA1	5
HLA-DQB1	14
HLA-DQA2	4
HLA-DQB2	12
PSMB9	5
TAP1	4
HLA-DMB	4
HLA-DMA	4
HLA-DPA1	5
HLA-DPB1	5
KIFC1	14
HMGA1	14
RPS10	8
SPDEF	4
FKBP5	1
C6orf222	6
ETV7	4
CDKN1A	15
PI16	15
PIM1	14
KCNK17	14
TREML1	2
TREM2	14
TREM1	7
NCR2	2
TOMM6	19
C6orf132	14
GUCA1A	14
PTCRA	7
DNPH1	16
RSPH9	19
VEGFA	10
C6orf223	20
AL109615.2	6
CAPN11	5
HSP90AB1	14
SPATS1	19
RUNX2	12
CLIC5	5
RCAN2	20
PLA2G7	12
ANKRD66	19
ADGRF5	6
TNFRSF21	18
ADGRF2	8
ADGRF4	20
C6orf141	1
CRISP3	19
AL138826.1	14
TFAP2B	20
IL17A	2
IL17F	9
MCM3	14
GSTA2	1
GSTA1	19
GSTA3	19
GSTA4	19
ELOVL5	15
AL590652.1	19
MLIP	9
COL21A1	19
DST	11
PTP4A1	20
AL713998.1	4
COL19A1	3
COL9A1	14
AL365226.2	6
OGFRL1	13
RIMS1	9
KCNQ5	9
KHDC1L	20
OOEP	14
CD109	11
AL357507.1	14
COL12A1	12
FILIP1	1
TTK	7
TENT5A	19
TPBG	13
PRSS35	3
NT5E	18
CGA	12
CFAP206	19
CNR1	6
GABRR1	9
EPHA7	3
PRDM1	20
CRYBG1	1
CD24	8
SCML4	20
SLC16A10	7
WISP3	11
LAMA4	20
MARCKS	1
LINC01268	2
COL10A1	12
DSE	11
CALHM6	6
RSPH4A	19
FAM162B	14
SLC35F1	3
PLN	19
MAN1A1	4
GJA1	17
PKIB	14
FABP7	3
TRDN	19
NKAIN2	16
TPD52L1	20
AL365259.1	19
NCOA7	19
CENPW	8
RSPO3	14
THEMIS	2
LAMA2	1
ARHGAP18	19
SAMD3	2
EPB41L2	19
ARG1	3
ENPP1	16
CTGF	13
MOXD1	16
VNN1	1
VNN3	6
TCF21	15
SGK1	20
AL353596.1	15
MYB	17
AHI1	17
SLC35D3	14
IL22RA2	6
AL356234.2	11
AL356234.3	6
TNFAIP3	1
PERP	9
CITED2	8
AL138737.1	19
AL355596.1	6
ADGRG6	2
LINC01277	15
PHACTR2-AS1	14
UTRN	17
RAB32	6
ADGB	19
SAMD5	16
SASH1	2
AL031056.1	11
RAET1G	5
ULBP2	1
ULBP1	3
PPP1R14C	1
IYD	6
AKAP12	5
CCDC170	19
ESR1	10
SYNE1	19
MYCT1	15
FBXO5	5
CNKSR3	16
SNX9	13
SYTL3	19
EZR	1
C6orf99	13
TAGAP	2
FNDC1	12
AL078604.2	11
SOD2	1
MAS1	2
SLC22A1	6
SLC22A3	20
PLG	19
AL139393.2	6
C6orf118	19
PDE10A	19
LINC00473	3
RNASET2	20
CCR6	17
AL121935.1	15
AFDN	17
KIF25-AS1	3
KIF25	13
SMOC2	20
LINC01615	6
THBS2	14
PDGFA	1
ZFAND2A	6
NUDT1	8
AMZ1	6
SDK1	15
RADIL	15
ACTB	20
FSCN1	16
OCM	10
KDELR2	20
COL28A1	19
RPA3	20
ICA1	6
AC007009.1	19
THSD7A	12
SCIN	19
AC011287.1	13
ETV1	3
SOSTDC1	14
TSPAN13	7
AGR2	20
AGR3	19
AHR	17
AC019117.2	6
TWIST1	16
AC007091.1	19
TWISTNB	13
MACC1	10
ITGB8	11
DNAH11	19
CDCA7L	5
STEAP1B	6
AC073072.1	6
IL6	8
AC005082.1	4
GPNMB	18
STK31	2
NPY	9
CYCS	13
HNRNPA2B1	10
SNX10	20
HOTAIRM1	15
HOXA5	14
HOXA9	14
HOXA10-AS	14
HOXA10	3
HOXA11	3
HOXA11-AS	3
HOXA13	3
CREB5	8
TRIL	20
CPVL	15
PRR15	4
WIPF3	19
INMT	19
AQP1	20
ADCYAP1R1	19
PPP1R17	3
BMPER	16
AC018647.1	17
2023-09-07	13
ANLN	7
SFRP4	19
TRGC2	17
TRGC1	2
TRGV11	19
TRGV10	2
TRGV9	2
TRGV8	2
TRGV7	2
TRGV5	16
TRGV4	17
TRGV3	2
TRGV2	2
POU6F2-AS1	3
SUGCT	8
LINC01449	6
INHBA	13
GLI3	3
PSMA2	7
HECW1	11
MRPS24	19
URGCP-MRPS24	19
PGAM2	9
AEBP1	12
MYL7	3
PPIA	20
H2AFV	7
SNHG15	11
RAMP3	14
ADCY1	16
AC096582.3	19
IGFBP1	14
IGFBP3	7
TNS3	10
C7orf57	19
UPP1	6
EGFR	11
NUPR2	13
AC092447.5	12
GALNT17	2
MLXIPL	2
ABHD11	13
CLDN3	13
[truncated: 4,047 more rows]

## Sheet: Supplementary Data 2.5
Supplementary Data 2.5	GO enrichment of stage IC2 up regulated genes.
ID	Description	GeneRatio	BgRatio	pvalue	p.adjust	qvalue	geneID	Count	Log.p.adj
GO:0002478	antigen processing and presentation of exogenous peptide antigen	17/832	40/18903	2.54439e-13	1.33173e-09	1.02874e-09	1520/2213/1510/972/3134/3105/3122/3123/3117/3118/6890/3109/3108/3113/3115/567/10437	17	8.87558
GO:0019884	antigen processing and presentation of exogenous antigen	18/832	49/18903	1.02288e-12	2.44102e-09	1.88564e-09	1520/909/2213/1510/972/3134/3105/3122/3123/3117/3118/6890/3109/3108/3113/3115/567/10437	18	8.61243
GO:0002440	production of molecular mediator of immune response	47/832	333/18903	1.47464e-12	2.44102e-09	1.88564e-09	2213/3586/9156/91543/28881/28883/3329/10721/7037/7468/59067/3567/11005/972/3134/3105/3122/3123/3117/3118/3109/3108/3113/3115/353091/51284/50943/959/3456/975/5553/28664/28643/28641/28516/7043/567/79915/25939/54/5650/28773/28780/28793/28803/28786/29802	47	8.61243
GO:0048002	antigen processing and presentation of peptide antigen	20/832	64/18903	1.86551e-12	2.44102e-09	1.88564e-09	1520/2213/1510/972/3134/3105/3107/3106/3122/3123/3117/3118/6890/3109/3108/3113/3115/23457/567/10437	20	8.61243
GO:0019886	antigen processing and presentation of exogenous peptide antigen via MHC class II	14/832	30/18903	6.93238e-12	7.25682e-09	5.60574e-09	1520/2213/1510/972/3122/3123/3117/3118/3109/3108/3113/3115/567/10437	14	8.13925
GO:0002449	lymphocyte mediated immunity	48/832	367/18903	1.38733e-11	1.21021e-08	9.34865e-09	909/2213/3586/55061/9156/91543/3329/7037/7468/3426/59067/972/3593/3134/3105/3106/717/3122/3123/3117/3118/3109/3108/3113/3115/353091/3952/50943/959/3456/975/710/23705/619207/3902/715/3502/57289/28464/28409/567/2013/3965/79915/3383/3538/3543/326	48	7.91714
GO:0022407	regulation of cell-cell adhesion	57/832	490/18903	2.04212e-11	1.52692e-08	1.17951e-08	864/5724/8613/2213/3586/3329/1493/5270/868/941/7037/51176/59067/1946/972/3593/84830/3105/3122/3123/3117/3118/3109/3108/3113/3115/7422/3952/5420/6604/50943/959/3654/3620/55824/29126/3456/445/975/55626/7356/2615/2113/57678/928/3902/5074/567/8651/6376/999/170692/9780/3965/55423/1051/5105	57	7.81618
GO:0001819	positive regulation of cytokine production	56/832	486/18903	4.47404e-11	2.92714e-08	2.26115e-08	5724/115362/3428/1116/3586/947/91543/1545/6711/64135/6772/3329/8692/26137/941/59067/972/3593/3662/3134/3105/3303/3304/3113/3115/353091/9590/3952/51284/1536/50943/959/3654/3620/23213/29126/5047/975/6288/5553/23705/6653/116337/4938/4940/4939/567/6095/79400/6376/1535/3965/6348/1051/284340/326	56	7.53356
GO:0002495	antigen processing and presentation of peptide antigen via MHC class II	14/832	34/18903	5.62855e-11	3.20886e-08	2.47878e-08	1520/2213/1510/972/3122/3123/3117/3118/3109/3108/3113/3115/567/10437	14	7.49365
GO:0002683	negative regulation of immune system process	53/832	449/18903	6.13081e-11	3.20886e-08	2.47878e-08	864/2633/3428/2213/3586/55061/3398/1493/5133/868/941/54625/9353/9607/11005/972/3593/84830/3134/3105/3106/3123/1021/50943/3620/55824/10221/29126/3456/10062/5553/710/7356/2615/57678/3902/2/5074/4938/4940/7043/8651/6376/23495/3965/6348/6662/25939/1051/3949/54/1050/11274	53	7.49365
GO:0002460	adaptive immune response based on somatic recombination of immune receptors built from immunoglobulin superfamily domains	47/832	375/18903	1.00253e-10	4.77024e-08	3.68491e-08	909/2213/3586/55061/9156/91543/3329/941/7037/7468/51176/3426/972/3593/3662/3134/3105/3106/717/3122/3123/3117/3118/3109/3108/3113/3115/50943/959/29126/3456/975/710/619207/715/3502/57289/28464/28409/567/6095/2013/79915/3383/3538/3543/326	47	7.32146
GO:1903037	regulation of leukocyte cell-cell adhesion	47/832	377/18903	1.20352e-10	5.24934e-08	4.05501e-08	864/5724/2213/3586/3329/1493/868/941/7037/51176/59067/972/3593/84830/3105/3122/3123/3117/3118/3109/3108/3113/3115/3952/6604/50943/959/3654/3620/55824/29126/3456/445/975/55626/7356/2615/2113/57678/3902/5074/567/8651/3965/55423/1051/5105	47	7.2799
GO:0002504	antigen processing and presentation of peptide or polysaccharide antigen via MHC class II	14/832	36/18903	1.41384e-10	5.34579e-08	4.12951e-08	1520/2213/1510/972/3122/3123/3117/3118/3109/3108/3113/3115/567/10437	14	7.27199
GO:0002377	immunoglobulin production	34/832	219/18903	1.4299e-10	5.34579e-08	4.12951e-08	2213/3586/9156/28881/28883/3329/10721/7037/7468/59067/3567/3122/3123/3117/3118/3109/3108/3113/3115/50943/959/28664/28643/28641/28516/567/79915/25939/28773/28780/28793/28803/28786/29802	34	7.27199
GO:0007159	leukocyte cell-cell adhesion	49/832	414/18903	2.99977e-10	1.04672e-07	8.08571e-08	864/5724/2213/3586/3329/1493/868/941/7037/51176/59067/972/3593/84830/3105/3122/3123/3117/3118/3109/3108/3113/3115/3952/6604/50943/959/3654/3620/55824/29126/3456/51148/445/975/55626/7356/2615/2113/57678/3902/5074/567/8651/3965/55423/1051/5105/3383	49	6.98017
GO:0045785	positive regulation of cell adhesion	54/832	484/18903	3.3432e-10	1.09364e-07	8.44817e-08	864/5724/8613/1435/3586/3329/3913/151887/941/7037/51176/59067/972/3593/3105/3122/3123/3117/3118/3109/3108/3113/3115/7422/1021/3952/5420/2041/6604/50943/959/3654/2316/29126/975/6288/55626/2113/57678/1793/84978/567/2013/8651/6376/9289/463/9780/3965/3728/3675/55423/57580/5105	54	6.96112
GO:0002697	regulation of immune effector process	46/832	379/18903	4.64605e-10	1.43044e-07	1.10498e-07	5322/5724/922/909/2213/3075/3586/55061/78989/91543/3329/941/7037/7468/59067/3567/11005/972/3593/3662/3134/3105/3106/3122/3123/3109/353091/3952/51284/50943/959/3456/975/5553/710/23705/3902/2/7043/567/3965/79915/5105/3383/54/5650	46	6.84453
GO:0007162	negative regulation of cell adhesion	40/832	308/18903	8.84007e-10	2.5705e-07	1.98566e-07	864/2633/4582/2213/3586/1545/1493/5270/868/941/1946/81848/972/84830/3123/7422/5420/91584/50943/3620/55824/23189/29126/3456/1029/445/7356/2615/8322/928/3902/2065/5074/4323/8651/6376/999/170692/3965/1051	40	6.58998
GO:0050863	regulation of T cell activation	45/832	376/18903	1.13147e-09	3.1169e-07	2.40774e-07	864/2213/3586/3329/1493/868/941/7037/51176/59067/11005/972/3593/3662/3105/3122/3123/3117/3118/3109/3108/3113/3115/3952/6604/50943/959/3620/55824/29126/3456/975/55626/7356/2615/57678/3902/5074/567/8651/3965/55423/1051/5105/637	45	6.50628
GO:0019882	antigen processing and presentation	22/832	108/18903	1.47042e-09	3.84809e-07	2.97257e-07	1520/909/2213/1510/972/3134/3105/3107/3106/3122/3123/3117/3118/6890/3109/3108/3113/3115/23457/567/3383/10437	22	6.41476
GO:0002443	leukocyte mediated immunity	51/832	463/18903	1.63536e-09	4.07594e-07	3.14858e-07	5724/909/2213/3586/55061/9156/91543/3329/7037/7468/3426/59067/972/3593/3134/3105/3106/717/3122/3123/3117/3118/3109/3108/3113/3115/353091/3952/50943/959/3456/975/710/23705/619207/3902/715/1113/3502/57289/28464/28409/567/2013/3965/79915/6348/3383/3538/3543/326	51	6.38977
GO:0032944	regulation of mononuclear cell proliferation	34/832	243/18903	2.37079e-09	5.64033e-07	4.35704e-07	1435/2213/3586/6869/1493/868/941/6480/7037/952/59067/3567/972/3593/3105/3123/3109/3113/3115/3952/50943/959/3620/29126/975/7356/2615/57678/5074/23495/3965/79915/1051/637	34	6.2487
GO:0048732	gland development	49/832	441/18903	2.57639e-09	5.86296e-07	4.52902e-07	8543/1435/128239/5087/3586/3398/81606/1545/7849/3625/3235/5270/4790/51176/780/7422/2099/1956/5764/2146/23213/4781/5727/445/7166/7490/7351/23705/84159/59277/4939/6926/11113/675/6495/51804/7043/55727/64220/999/6662/8792/3642/1051/5105/3911/1050/3249/326	49	6.23188
GO:0002831	regulation of response to biotic stimulus	43/832	361/18903	3.07795e-09	6.7125e-07	5.18527e-07	5322/115362/3428/2213/3075/55061/78989/6772/3329/54625/5359/51191/59067/11005/3593/3134/3105/3106/3123/353091/3952/50943/10221/29126/3456/10062/710/23705/79812/3434/5654/3902/2/4938/4940/8638/8651/6376/1535/3965/25939/5650/11274	43	6.17312
GO:0032943	mononuclear cell proliferation	39/832	312/18903	4.31876e-09	9.04176e-07	6.98458e-07	1435/2213/3586/6869/3329/1493/868/941/6480/7037/952/51176/59067/3567/972/3593/3105/3123/3109/3113/3115/3952/50943/959/3620/29126/3456/975/7356/2615/3070/57678/5074/2013/23495/3965/79915/1051/637	39	6.04375
GO:0019883	antigen processing and presentation of endogenous antigen	11/832	26/18903	4.73769e-09	9.53733e-07	7.36739e-07	909/972/3134/3105/3107/3106/3122/3123/6890/23457/567	11	6.02057
GO:0002399	MHC class II protein complex assembly	9/832	16/18903	5.14386e-09	9.61535e-07	7.42766e-07	3122/3123/3117/3118/3109/3108/3113/3115/567	9	6.01703
GO:0002503	peptide antigen assembly with MHC class II protein complex	9/832	16/18903	5.14386e-09	9.61535e-07	7.42766e-07	3122/3123/3117/3118/3109/3108/3113/3115/567	9	6.01703
GO:0016064	immunoglobulin mediated immune response	31/832	215/18903	5.80945e-09	1.04851e-06	8.09949e-07	2213/3586/55061/9156/3329/7037/7468/3426/972/717/3122/3123/3117/3118/3109/3108/3113/3115/50943/959/975/710/715/3502/57289/28464/28409/567/79915/3538/3543	31	5.97943
GO:0019724	B cell mediated immunity	31/832	218/18903	8.13415e-09	1.41914e-06	1.09625e-06	2213/3586/55061/9156/3329/7037/7468/3426/972/717/3122/3123/3117/3118/3109/3108/3113/3115/50943/959/975/710/715/3502/57289/28464/28409/567/79915/3538/3543	31	5.84798
GO:0070661	leukocyte proliferation	41/832	348/18903	9.87135e-09	1.66667e-06	1.28746e-06	1435/2213/3586/6869/3329/1493/868/941/6480/7037/952/51176/59067/4883/3567/972/3593/3105/3123/3109/3113/3115/3952/50943/959/3620/29126/3456/975/7356/2615/3070/57678/5074/2013/6376/23495/3965/79915/1051/637	41	5.77815
GO:0002381	immunoglobulin production involved in immunoglobulin-mediated immune response	17/832	74/18903	1.6075e-08	2.62927e-06	2.03106e-06	3586/9156/3329/7037/7468/3122/3123/3117/3118/3109/3108/3113/3115/50943/959/567/79915	17	5.58017
GO:0031589	cell-substrate adhesion	42/832	369/18903	1.79151e-08	2.84145e-06	2.19496e-06	2633/1435/1942/9928/947/84168/3680/3913/151887/6480/1946/81848/2196/780/7422/3696/1021/7205/2041/2824/3897/2316/23189/1029/2017/8322/7007/1793/3679/59277/4323/87/79834/10232/2013/6376/3728/3675/3691/57580/3911/4059	42	5.54646
GO:0050670	regulation of lymphocyte proliferation	32/832	239/18903	2.05985e-08	3.17096e-06	2.4495e-06	2213/3586/6869/1493/868/941/7037/952/59067/3567/972/3593/3105/3123/3109/3113/3115/3952/50943/959/3620/29126/975/7356/2615/57678/5074/23495/3965/79915/1051/637	32	5.49881
GO:0051251	positive regulation of lymphocyte activation	44/832	400/18903	2.28405e-08	3.41563e-06	2.63851e-06	864/3586/6869/3329/941/7037/7468/952/51176/59067/3567/972/3593/3134/3105/3122/3123/3117/3118/3109/3108/3113/3115/3952/6604/50943/959/29126/975/55626/57678/4323/3502/57289/28464/28409/567/8651/3965/79915/55423/5105/3538/3543	44	5.46653
GO:0046651	lymphocyte proliferation	37/832	305/18903	2.40559e-08	3.49746e-06	2.70171e-06	2213/3586/6869/3329/1493/868/941/7037/952/51176/59067/3567/972/3593/3105/3123/3109/3113/3115/3952/50943/959/3620/29126/3456/975/7356/2615/3070/57678/5074/2013/23495/3965/79915/1051/637	37	5.45625
GO:0070663	regulation of leukocyte proliferation	34/832	269/18903	3.2214e-08	4.51973e-06	3.4914e-06	1435/2213/3586/6869/1493/868/941/6480/7037/952/59067/3567/972/3593/3105/3123/3109/3113/3115/3952/50943/959/3620/29126/975/7356/2615/57678/5074/23495/3965/79915/1051/637	34	5.34489
GO:0022409	positive regulation of cell-cell adhesion	38/832	322/18903	3.28143e-08	4.51973e-06	3.4914e-06	864/5724/8613/3586/3329/941/7037/51176/59067/972/3593/3105/3122/3123/3117/3118/3109/3108/3113/3115/3952/5420/6604/50943/959/3654/29126/975/55626/2113/57678/567/8651/6376/9780/3965/55423/5105	38	5.34489
GO:0002483	antigen processing and presentation of endogenous peptide antigen	9/832	19/18903	3.68541e-08	4.94601e-06	3.82069e-06	3134/3105/3107/3106/3122/3123/6890/23457/567	9	5.30574
GO:0002696	positive regulation of leukocyte activation	47/832	450/18903	3.80565e-08	4.9797e-06	3.84671e-06	864/5724/3586/6869/3329/941/7037/7468/952/51176/59067/3567/972/3593/3134/3105/3122/3123/3117/3118/3109/3108/3113/3115/3952/6604/50943/959/29126/975/55626/57678/4323/3502/57289/28464/28409/567/8651/3965/79915/6348/55423/5105/1050/3538/3543	47	5.3028
GO:0032102	negative regulation of response to external stimulus	46/832	436/18903	3.92455e-08	5.01002e-06	3.87014e-06	27293/3428/2213/3586/947/55061/5270/6405/56920/54625/54437/6480/9353/4790/9607/11005/3593/84830/3134/3105/3106/3123/135228/3952/50943/10221/83481/6288/10062/710/57175/22876/5654/928/2/4938/4940/6095/6376/170692/3965/25939/3949/54/284340/11274	46	5.30016
GO:0050867	positive regulation of cell activation	48/832	467/18903	4.48394e-08	5.58785e-06	4.3165e-06	864/5724/3586/6869/3329/941/7037/7468/952/51176/59067/3567/972/3593/3134/3105/3122/3123/3117/3118/3109/3108/3113/3115/3952/6604/50943/959/2316/29126/975/55626/57678/4323/3502/57289/28464/28409/567/8651/3965/79915/6348/55423/5105/1050/3538/3543	48	5.25276
GO:0007411	axon guidance	31/832	236/18903	5.34837e-08	6.51009e-06	5.02891e-06	1942/4914/23114/55740/3800/1123/10752/3913/6405/56920/54437/9353/23022/1946/2676/90249/7422/91584/2051/2041/3897/4781/5727/1959/219699/9369/4756/10381/494470/3911/4854	31	5.18641
GO:0097485	neuron projection guidance	31/832	237/18903	5.9005e-08	7.01892e-06	5.42197e-06	1942/4914/23114/55740/3800/1123/10752/3913/6405/56920/54437/9353/23022/1946/2676/90249/7422/91584/2051/2041/3897/4781/5727/1959/219699/9369/4756/10381/494470/3911/4854	31	5.15373
GO:0002396	MHC protein complex assembly	9/832	20/18903	6.43905e-08	7.32652e-06	5.65958e-06	3122/3123/3117/3118/3109/3108/3113/3115/567	9	5.1351
GO:0002501	peptide antigen assembly with MHC protein complex	9/832	20/18903	6.43905e-08	7.32652e-06	5.65958e-06	3122/3123/3117/3118/3109/3108/3113/3115/567	9	5.1351
GO:0022408	negative regulation of cell-cell adhesion	28/832	202/18903	7.45385e-08	8.30073e-06	6.41215e-06	864/2213/3586/1493/5270/868/941/972/84830/3123/7422/5420/50943/3620/55824/29126/3456/445/7356/2615/928/3902/5074/8651/999/170692/3965/1051	28	5.08088
GO:0019058	viral life cycle	37/832	319/18903	7.80137e-08	8.50675e-06	6.57129e-06	3428/64710/91543/64135/8692/941/5359/27074/7037/972/7913/11074/3303/3304/3123/1956/4061/3456/5125/8519/10410/975/10346/56649/3312/3434/4938/4940/4939/8638/3429/3965/57132/3383/3949/1525/4599	37	5.07024
GO:0000070	mitotic sister chromatid segregation	28/832	204/18903	9.21688e-08	9.84514e-06	7.60517e-06	9928/699/151246/10051/1062/54908/26271/6604/54892/8243/157570/5885/10592/81930/3619/23310/3832/9918/29127/9787/701/9055/3835/81620/83903/10403/57132/147841	28	5.00678
GO:0042063	gliogenesis	36/832	310/18903	1.1328e-07	1.18581e-05	9.16015e-06	80045/400746/1031/8613/4919/3953/1435/10100/26227/57165/3398/5270/3913/5584/51176/1021/5764/2146/4781/4915/1959/84504/928/2065/4323/23224/6692/79006/6376/9289/6348/6662/3691/1869/3949/116448	36	4.92598
GO:0050866	negative regulation of cell activation	29/832	221/18903	1.4651e-07	1.5036e-05	1.1615e-05	864/2213/3586/3398/1493/5270/868/941/972/3134/3123/50943/3620/55824/29126/3456/10062/7356/2615/928/3902/5074/8651/6376/170692/23495/3965/1051/3949	29	4.82287
GO:1903706	regulation of hemopoiesis	43/832	413/18903	1.58507e-07	1.59543e-05	1.23244e-05	864/1435/2213/3586/50604/3398/678/4211/6772/1493/941/51176/9607/3567/11005/972/3593/3662/3106/3303/3304/3122/3123/1021/5764/6604/50943/56892/10221/3456/55626/2113/3902/4323/677/4212/567/8651/3965/6348/1051/5105/1050	43	4.79712
GO:1903131	mononuclear cell differentiation	47/832	473/18903	1.70829e-07	1.68702e-05	1.30319e-05	864/8503/3953/1435/4914/3428/2213/5087/3586/91543/3398/678/1493/941/51176/59067/11005/972/3593/3662/3106/3122/3123/7422/3696/1021/3952/2146/6604/50943/959/3456/5079/55626/3902/4323/10202/677/567/6095/8651/3965/57580/1051/5105/4627/326	47	4.77288
GO:1903039	positive regulation of leukocyte cell-cell adhesion	33/832	275/18903	1.77297e-07	1.71847e-05	1.32748e-05	864/5724/3329/941/7037/51176/59067/972/3593/3105/3122/3123/3117/3118/3109/3108/3113/3115/3952/6604/50943/959/3654/29126/975/55626/2113/57678/567/8651/3965/55423/5105	33	4.76486
GO:0034341	response to interferon-gamma	22/832	140/18903	2.03534e-07	1.9369e-05	1.49622e-05	2635/2633/2634/115361/115362/6772/54625/972/3593/3113/51667/4435/445/8519/10410/10062/8651/6376/58191/3965/6368/6348	22	4.71289
GO:0070555	response to interleukin-1	22/832	141/18903	2.31325e-07	2.16206e-05	1.67015e-05	2635/2633/2634/1116/7850/3625/8692/5584/952/4790/9590/4435/3654/6095/6376/1535/3965/6368/6348/6662/8792/1051	22	4.66513
GO:0048568	embryonic organ development	45/832	449/18903	2.4529e-07	2.25237e-05	1.73991e-05	1942/5087/3586/54583/3398/130497/525/7849/9394/140469/3235/51176/51294/7020/80736/7422/1956/91584/28996/3638/2020/4435/64321/5079/5125/5727/7003/187/2/6926/2254/4323/6495/51804/677/7043/6692/64220/7026/6662/58495/1051/54345/1050/3249	45	4.64736
GO:0016032	viral process	43/832	421/18903	2.70202e-07	2.43834e-05	1.88357e-05	3428/64710/91543/64135/6772/8692/941/5359/27074/6480/7037/51176/972/7913/11074/3303/3304/3123/1956/4061/3456/5125/8519/10410/975/10346/56649/3312/3434/636/4938/4940/4939/8638/3429/3965/6348/57132/3383/3949/3249/1525/4599	43	4.61291
GO:0050673	epithelial cell proliferation	47/832	481/18903	2.79609e-07	2.48046e-05	1.9161e-05	864/128239/3586/947/3398/130497/6869/6772/60675/3593/7422/135228/2099/1956/1021/3952/5764/2277/2260/23213/83481/4781/2683/5727/1028/187/283131/79812/5654/2254/675/4323/60485/6495/51804/677/567/79400/7026/1001/1535/6662/58495/1051/3911/3249/637	47	4.60547
GO:0002706	regulation of lymphocyte mediated immunity	25/832	179/18903	3.19086e-07	2.78349e-05	2.15019e-05	909/2213/3586/55061/91543/3329/7037/7468/59067/3593/3134/3105/3106/3122/3123/353091/3952/50943/3456/975/23705/3902/567/3965/79915	25	4.55541
GO:0042129	regulation of T cell proliferation	25/832	182/18903	4.39711e-07	3.77286e-05	2.91446e-05	3586/1493/868/941/7037/59067/3593/3105/3123/3109/3113/3115/3952/50943/959/3620/29126/975/7356/2615/57678/5074/3965/1051/637	25	4.42333
GO:0061564	axon development	47/832	490/18903	4.7844e-07	4.03356e-05	3.11584e-05	5792/23566/10100/1942/1382/4914/23114/55740/3800/1123/10752/3913/6405/56920/54437/9353/23022/1719/1946/2676/90249/1627/780/7422/91584/5764/2051/2041/3897/2316/4781/4915/5727/10439/2017/1959/219699/22876/9369/4756/79006/999/10381/494470/3911/4854/140578	47	4.39431
GO:1903038	negative regulation of leukocyte cell-cell adhesion	22/832	147/18903	4.85506e-07	4.03356e-05	3.11584e-05	864/2213/3586/1493/868/941/972/84830/3123/50943/3620/55824/29126/3456/445/7356/2615/3902/5074/8651/3965/1051	22	4.39431
GO:0002699	positive regulation of immune effector process	31/832	261/18903	5.22386e-07	4.27214e-05	3.30014e-05	5322/5724/909/3586/78989/91543/3329/941/7037/7468/59067/3567/972/3593/3134/3105/3106/3122/3123/3109/353091/51284/50943/975/23705/3902/567/3965/79915/5105/5650	31	4.36935
GO:0032946	positive regulation of mononuclear cell proliferation	22/832	149/18903	6.15626e-07	4.95721e-05	3.82935e-05	1435/6869/941/6480/7037/952/59067/3567/972/3593/3105/3109/3113/3115/3952/50943/959/29126/975/57678/3965/79915	22	4.30476
GO:0002695	negative regulation of leukocyte activation	26/832	198/18903	6.32211e-07	5.01362e-05	3.87292e-05	864/2213/3586/3398/1493/868/941/972/3134/3123/50943/3620/55824/29126/3456/10062/7356/2615/3902/5074/8651/6376/23495/3965/1051/3949	26	4.29985
GO:0050870	positive regulation of T cell activation	30/832	251/18903	6.95158e-07	5.43053e-05	4.19498e-05	864/3329/941/7037/51176/59067/972/3593/3105/3122/3123/3117/3118/3109/3108/3113/3115/3952/6604/50943/959/29126/975/55626/57678/567/8651/3965/55423/5105	30	4.26516
GO:0030099	myeloid cell differentiation	41/832	407/18903	7.34997e-07	5.65731e-05	4.37016e-05	1435/10100/3428/50604/3398/4211/6772/7037/51176/9607/3567/972/3593/94081/3662/3303/3304/3123/7422/135228/3696/1021/669/28996/54892/2316/10221/975/2113/25946/10202/677/87/4212/567/8651/6348/8792/1051/1050/4627	41	4.24739
GO:0000819	sister chromatid segregation	29/832	239/18903	7.76711e-07	5.89175e-05	4.55125e-05	9928/699/151246/10051/1062/54908/26271/6604/54892/8243/157570/5885/10592/81930/3619/23310/3832/9918/29127/9985/9787/701/9055/3835/81620/83903/10403/57132/147841	29	4.22976
GO:0050868	negative regulation of T cell activation	20/832	128/18903	7.93303e-07	5.93164e-05	4.58207e-05	864/2213/3586/1493/868/941/972/3123/50943/3620/55824/29126/3456/7356/2615/3902/5074/8651/3965/1051	20	4.22683
GO:0061138	morphogenesis of a branching epithelium	25/832	188/18903	8.15894e-07	6.01463e-05	4.64618e-05	1435/5087/3586/7849/9353/51176/10252/780/7422/2099/4435/23213/5727/7490/59277/6926/4323/6495/51804/55727/6692/6662/64412/1522/3911	25	4.22079
GO:0045071	negative regulation of viral genome replication	13/832	57/18903	8.59706e-07	6.24958e-05	4.82768e-05	3428/91543/64135/5359/3456/8519/10410/3434/4938/4940/4939/8638/4599	13	4.20415
GO:0001763	morphogenesis of a branching structure	26/832	203/18903	1.02555e-06	7.35305e-05	5.68008e-05	1435/5087/3586/53335/7849/9353/51176/10252/780/7422/2099/4435/23213/5727/7490/59277/6926/4323/6495/51804/55727/6692/6662/64412/1522/3911	26	4.13353
GO:0002708	positive regulation of lymphocyte mediated immunity	19/832	119/18903	1.06265e-06	7.45077e-05	5.75557e-05	909/91543/3329/7037/7468/59067/3593/3134/3105/3106/3122/3123/353091/50943/975/23705/3902/567/79915	19	4.1278
GO:1903900	regulation of viral life cycle	21/832	142/18903	1.07418e-06	7.45077e-05	5.75557e-05	3428/91543/64135/5359/27074/972/11074/3123/4061/3456/8519/10410/10346/56649/3434/4938/4940/4939/8638/3965/4599	21	4.1278
GO:0051250	negative regulation of lymphocyte activation	23/832	166/18903	1.08189e-06	7.45077e-05	5.75557e-05	864/2213/3586/3398/1493/868/941/972/3134/3123/50943/3620/55824/29126/3456/7356/2615/3902/5074/8651/23495/3965/1051	23	4.1278
GO:0002573	myeloid leukocyte differentiation	27/832	218/18903	1.24149e-06	8.43893e-05	6.5189e-05	1435/10100/3428/50604/3398/7037/51176/9607/3567/972/3593/3662/3123/7422/135228/3696/1021/10221/975/10202/677/8651/6348/8792/1051/1050/4627	27	4.07371
GO:0002285	lymphocyte activation involved in immune response	26/832	207/18903	1.49074e-06	0.000100033	7.72732e-05	2213/3586/9156/3329/941/7037/7468/51176/59067/972/3593/3662/3134/3122/3123/3109/50943/959/3456/975/3936/6095/3965/79915/5105/3383	26	3.99986
GO:0051607	defense response to virus	33/832	304/18903	1.75146e-06	0.00011604	8.96384e-05	10964/2635/2633/3428/91543/64135/6772/8692/5359/4283/3627/51191/59067/3593/51284/50943/3456/8519/10410/10346/3433/3437/3434/57678/5654/1755/4938/4940/4939/8638/3429/25939/4599	33	3.93539
GO:0140546	defense response to symbiont	33/832	305/18903	1.88332e-06	0.000123216	9.5182e-05	10964/2635/2633/3428/91543/64135/6772/8692/5359/4283/3627/51191/59067/3593/51284/50943/3456/8519/10410/10346/3433/3437/3434/57678/5654/1755/4938/4940/4939/8638/3429/25939/4599	33	3.90933
GO:0048525	negative regulation of viral process	16/832	91/18903	2.02613e-06	0.000130923	0.000101136	3428/91543/64135/6772/5359/11074/4061/3456/8519/10410/3434/4938/4940/4939/8638/4599	16	3.88298
GO:0002456	T cell mediated immunity	18/832	113/18903	2.10262e-06	0.000133359	0.000103017	909/2213/91543/3329/3593/3134/3105/3106/3122/3123/50943/3456/975/619207/567/2013/3383/326	18	3.87498
GO:0031341	regulation of cell killing	17/832	102/18903	2.11478e-06	0.000133359	0.000103017	922/909/2213/3075/59067/3593/3134/3105/3106/3122/3123/3952/23705/3902/567/3965/3383	17	3.87498
GO:0050792	regulation of viral process	22/832	162/18903	2.5901e-06	0.000161388	0.000124669	3428/91543/64135/6772/5359/27074/972/11074/3123/4061/3456/8519/10410/10346/56649/3434/4938/4940/4939/8638/3965/4599	22	3.79213
GO:0045088	regulation of innate immune response	28/832	240/18903	2.62103e-06	0.000161394	0.000124674	5322/115362/3428/2213/3075/55061/78989/54625/5359/59067/3593/3134/3105/3106/353091/3952/3456/10062/710/23705/3902/2/4938/4940/8651/3965/25939/11274	28	3.79211
GO:0140014	mitotic nuclear division	34/832	325/18903	2.81223e-06	0.000171153	0.000132212	9928/699/151246/10051/1062/54908/3303/3304/26271/6604/54892/8243/2316/157570/5885/10592/81930/3619/23310/9585/3832/4288/9918/29127/9787/701/9055/9088/3835/81620/83903/10403/57132/147841	34	3.76661
GO:0050678	regulation of epithelial cell proliferation	40/832	414/18903	2.85005e-06	0.000171461	0.00013245	864/128239/3586/130497/6869/6772/3593/7422/135228/1956/1021/3952/5764/2277/2260/23213/83481/4781/2683/5727/1028/187/283131/79812/5654/2254/675/60485/6495/51804/677/567/7026/1001/1535/6662/58495/3911/3249/637	40	3.76583
GO:0002832	negative regulation of response to biotic stimulus	18/832	116/18903	3.09557e-06	0.000184116	0.000142226	3428/55061/54625/11005/3134/3105/3106/50943/10221/10062/710/5654/2/4938/4940/3965/25939/11274	18	3.73491
GO:0002705	positive regulation of leukocyte mediated immunity	20/832	140/18903	3.3341e-06	0.000196075	0.000151464	5724/909/91543/3329/7037/7468/59067/3593/3134/3105/3106/3122/3123/353091/50943/975/23705/3902/567/79915	20	3.70758
GO:0002286	T cell activation involved in immune response	18/832	118/18903	3.97476e-06	0.000231155	0.000178562	2213/941/51176/59067/972/3593/3662/3122/3123/3109/50943/3456/975/3936/6095/3965/5105/3383	18	3.6361
GO:0019885	antigen processing and presentation of endogenous peptide antigen via MHC class I	7/832	17/18903	4.11921e-06	0.000234321	0.000181009	3134/3105/3107/3106/6890/23457/567	7	3.63019
GO:0032613	interleukin-10 production	13/832	65/18903	4.16353e-06	0.000234321	0.000181009	2213/947/28951/3329/3593/3662/3123/50943/959/3620/29126/5553/3965	13	3.63019
GO:0032653	regulation of interleukin-10 production	13/832	65/18903	4.16353e-06	0.000234321	0.000181009	2213/947/28951/3329/3593/3662/3123/50943/959/3620/29126/5553/3965	13	3.63019
GO:0070665	positive regulation of leukocyte proliferation	22/832	167/18903	4.30359e-06	0.000239628	0.000185107	1435/6869/941/6480/7037/952/59067/3567/972/3593/3105/3109/3113/3115/3952/50943/959/29126/975/57678/3965/79915	22	3.62046
GO:1902105	regulation of leukocyte differentiation	33/832	317/18903	4.36677e-06	0.000240586	0.000185848	864/1435/2213/3586/50604/3398/678/1493/941/51176/9607/3567/11005/972/3593/3662/3106/3122/3123/1021/6604/50943/10221/3456/55626/3902/4323/677/8651/3965/6348/1051/5105	33	3.61873
GO:0030198	extracellular matrix organization	33/832	318/18903	4.67243e-06	0.000254745	0.000196785	64856/1520/7837/1545/84168/3913/151887/11005/285590/84830/780/2006/5644/2824/23213/4147/2683/7490/90993/871/4319/84171/59277/3936/4323/6692/79875/170692/6662/6939/3249/5650/80781	33	3.59389
GO:0043062	extracellular structure organization	33/832	319/18903	4.99768e-06	0.000269669	0.000208314	64856/1520/7837/1545/84168/3913/151887/11005/285590/84830/780/2006/5644/2824/23213/4147/2683/7490/90993/871/4319/84171/59277/3936/4323/6692/79875/170692/6662/6939/3249/5650/80781	33	3.56917
GO:0009615	response to virus	39/832	409/18903	5.18699e-06	0.000277028	0.000213998	10964/10561/2635/2633/3428/91543/64135/6772/8692/5359/4283/3627/51191/4790/59067/3593/3696/1021/51284/50943/3456/8519/10410/10346/3433/3437/3434/57678/5654/1755/4938/4940/4939/8638/3429/50506/3965/25939/4599	39	3.55748
GO:0006959	humoral immune response	33/832	320/18903	5.34366e-06	0.000280508	0.000216687	922/2213/3075/55061/9156/78989/5133/6480/4283/3627/6373/3426/11005/3105/717/629/3123/3456/975/710/1755/715/2/3502/57289/28464/28409/128822/10406/5650/3538/3543/326	33	3.55205
GO:0001910	regulation of leukocyte mediated cytotoxicity	15/832	87/18903	5.41294e-06	0.000280508	0.000216687	909/2213/59067/3593/3134/3105/3106/3122/3123/3952/23705/3902/567/3965/3383	15	3.55205
GO:0050672	negative regulation of lymphocyte proliferation	15/832	87/18903	5.41294e-06	0.000280508	0.000216687	2213/3586/1493/868/941/3123/50943/3620/29126/7356/2615/5074/23495/3965/1051	15	3.55205
GO:0048608	reproductive structure development	32/832	306/18903	5.52725e-06	0.000283624	0.000219094	4678/1718/4914/259266/130497/1545/3625/5270/8743/9353/7422/2099/3952/23213/5727/81930/7490/8322/84159/2/6926/2254/675/4323/9985/51804/64220/7026/9289/6662/1051/7022	32	3.54726
GO:0045229	external encapsulating structure organization	33/832	321/18903	5.71155e-06	0.000290235	0.000224201	64856/1520/7837/1545/84168/3913/151887/11005/285590/84830/780/2006/5644/2824/23213/4147/2683/7490/90993/871/4319/84171/59277/3936/4323/6692/79875/170692/6662/6939/3249/5650/80781	33	3.53725
GO:0045824	negative regulation of innate immune response	14/832	77/18903	5.83083e-06	0.000290653	0.000224524	3428/55061/54625/3134/3105/3106/10062/710/2/4938/4940/3965/25939/11274	14	3.53663
GO:0072088	nephron epithelium morphogenesis	14/832	77/18903	5.83083e-06	0.000290653	0.000224524	5087/130497/7849/6772/7422/4435/5727/7490/6495/51804/79191/6662/64412/3911	14	3.53663
GO:0044403	biological process involved in symbiotic interaction	32/832	307/18903	5.91734e-06	0.000292182	0.000225705	64710/3625/3329/8692/941/5359/7037/51176/972/84321/11074/3303/3304/3123/1956/4061/8519/10410/975/10346/56649/3312/3434/3429/3965/6348/55808/57132/3383/3949/3249/1525	32	3.53435
GO:0032945	negative regulation of mononuclear cell proliferation	15/832	88/18903	6.26339e-06	0.000306379	0.000236672	2213/3586/1493/868/941/3123/50943/3620/29126/7356/2615/5074/23495/3965/1051	15	3.51374
GO:0050671	positive regulation of lymphocyte proliferation	20/832	146/18903	6.4003e-06	0.000307332	0.000237407	6869/941/7037/952/59067/3567/972/3593/3105/3109/3113/3115/3952/50943/959/29126/975/57678/3965/79915	20	3.51239
GO:0072073	kidney epithelium development	20/832	146/18903	6.4003e-06	0.000307332	0.000237407	5087/947/130497/7849/6772/3913/9353/10252/7422/5420/4435/5727/7490/6495/51804/79191/6662/64412/3911/25959	20	3.51239
GO:0050900	leukocyte migration	38/832	398/18903	6.63575e-06	0.000315741	0.000243903	5724/1435/57402/3586/947/6869/3680/9353/4283/3627/6373/972/84830/7422/3952/5764/2277/2683/975/6288/928/3679/4323/1113/2013/6376/58191/3965/6368/6348/3675/8792/57580/3383/284340/4627/1525/326	38	3.50067
GO:0070997	neuron death	36/832	368/18903	6.73256e-06	0.000316582	0.000244553	1718/1435/4914/2213/9928/3586/947/54583/10752/5584/94234/7020/3134/28996/2020/4435/340371/4915/55626/6653/219699/6623/23017/2065/11113/6495/51804/7043/1113/1735/6376/1728/6348/1051/1522/637	36	3.49951
GO:0001822	kidney development	32/832	309/18903	6.7744e-06	0.000316582	0.000244553	1579/5087/947/130497/7849/6772/3913/8692/9353/10252/7020/7422/5420/4435/64321/23213/5125/5727/445/7490/84159/3070/6495/51804/64220/79191/3675/6662/64412/3911/25959/4854	32	3.49951
GO:0034446	substrate adhesion-dependent cell spreading	17/832	111/18903	6.93431e-06	0.00031837	0.000245934	2633/1942/9928/84168/3913/6480/1946/81848/2041/2316/23189/8322/1793/59277/79834/57580/3911	17	3.49707
GO:1905818	regulation of chromosome separation	17/832	111/18903	6.93431e-06	0.00031837	0.000245934	699/5359/10051/1062/54908/26271/6604/54892/5885/10592/3619/9787/701/81620/83903/10403/147841	17	3.49707
GO:0061458	reproductive system development	32/832	310/18903	7.24437e-06	0.000329713	0.000254697	4678/1718/4914/259266/130497/1545/3625/5270/8743/9353/7422/2099/3952/23213/5727/81930/7490/8322/84159/2/6926/2254/675/4323/9985/51804/64220/7026/9289/6662/1051/7022	32	3.48186
GO:0042098	T cell proliferation	25/832	212/18903	7.36063e-06	0.000332117	0.000256553	3586/1493/868/941/7037/59067/3593/3105/3123/3109/3113/3115/3952/50943/959/3620/29126/975/7356/2615/57678/5074/3965/1051/637	25	3.47871
GO:1901214	regulation of neuron death	33/832	325/18903	7.42823e-06	0.000332302	0.000256696	1718/1435/4914/2213/9928/3586/947/54583/10752/5584/94234/7020/3134/28996/2020/4435/340371/4915/55626/6653/219699/6623/23017/2065/6495/51804/7043/1113/6376/1728/6348/1051/1522	33	3.47847
GO:0032103	positive regulation of response to external stimulus	42/832	464/18903	8.33482e-06	0.000367727	0.000284061	5322/115362/1435/57402/3428/78989/8692/5359/9353/3627/59067/972/3593/3134/7422/353091/5764/51284/2277/2316/2260/3620/3456/975/283131/23705/2113/79812/3902/8638/388125/6376/1535/3965/6348/8792/1051/3949/1050/284340/5650/3957	42	3.43448
GO:0002703	regulation of leukocyte mediated immunity	27/832	241/18903	8.41853e-06	0.000367727	0.000284061	5724/909/2213/3586/55061/91543/3329/7037/7468/59067/3593/3134/3105/3106/3122/3123/353091/3952/50943/3456/975/23705/3902/567/3965/79915/3383	27	3.43448
GO:0002700	regulation of production of molecular mediator of immune response	23/832	187/18903	8.43087e-06	0.000367727	0.000284061	2213/3586/91543/7037/7468/59067/3567/11005/972/3134/3105/353091/51284/50943/959/3456/975/5553/7043/567/79915/54/5650	23	3.43448
GO:0019221	cytokine-mediated signaling pathway	44/832	496/18903	8.51209e-06	0.000368201	0.000284428	3953/1435/7837/7850/6772/57007/1237/2829/54625/9353/4283/3627/6373/3977/3567/972/3593/3303/3304/3952/3654/3456/7357/7185/8519/10410/10062/8322/3875/4938/4940/4939/8638/3429/50506/8651/6376/6368/6348/8792/25939/1050/11274/4599	44	3.43392
GO:0003018	vascular process in circulatory system	29/832	270/18903	9.01036e-06	0.000386559	0.000298609	10911/3953/4881/6509/6869/7037/152/952/9353/8671/4883/6507/7422/9590/9732/3952/92745/11156/6506/3778/4922/490/10257/23428/388125/28232/40/57419/6523	29	3.41278
GO:0030098	lymphocyte differentiation	39/832	419/18903	9.15737e-06	0.000389672	0.000301014	864/8503/3953/4914/2213/5087/3586/91543/3398/678/1493/941/51176/59067/11005/972/3593/3662/3122/3123/1021/3952/2146/6604/50943/959/3456/5079/55626/3902/4323/677/567/6095/8651/3965/57580/5105/326	39	3.4093
GO:0072028	nephron morphogenesis	14/832	80/18903	9.263e-06	0.000390988	0.000302031	5087/130497/7849/6772/7422/4435/5727/7490/6495/51804/79191/6662/64412/3911	14	3.40784
GO:0002711	positive regulation of T cell mediated immunity	12/832	60/18903	9.72785e-06	0.000407325	0.00031465	909/91543/3329/3593/3134/3105/3106/3122/3123/50943/975/567	12	3.39006
GO:0042130	negative regulation of T cell proliferation	13/832	70/18903	9.82168e-06	0.000407989	0.000315163	3586/1493/868/941/3123/50943/3620/29126/7356/2615/5074/3965/1051	13	3.38935
GO:0030879	mammary gland development	19/832	138/18903	1.00596e-05	0.00041458	0.000320255	1435/128239/3398/81606/3235/4790/51176/780/7422/2099/5727/7166/4939/6926/675/7043/6662/8792/1051	19	3.38239
GO:0031348	negative regulation of defense response	29/832	272/18903	1.03885e-05	0.000424794	0.000328145	27293/3428/2213/3586/55061/54625/4790/11005/3593/3134/3105/3106/3123/50943/6288/10062/710/5654/2/4938/4940/6095/6376/3965/25939/3949/54/284340/11274	29	3.37182
GO:0051701	biological process involved in interaction with host	24/832	203/18903	1.06726e-05	0.000429551	0.000331819	3625/8692/941/5359/7037/972/84321/11074/3303/3304/3123/1956/4061/8519/10410/975/10346/56649/3434/3965/57132/3383/3949/1525	24	3.36699
GO:0046718	viral entry into host cell	20/832	151/18903	1.06982e-05	0.000429551	0.000331819	8692/941/5359/7037/972/11074/3303/3304/3123/1956/4061/8519/10410/975/10346/56649/3965/3383/3949/1525	20	3.36699
GO:0001570	vasculogenesis	14/832	81/18903	1.07511e-05	0.000429551	0.000331819	947/57007/7422/3696/4435/64321/4915/7490/187/8322/677/2013/55273/54345	14	3.36699
GO:0050777	negative regulation of immune response	23/832	190/18903	1.09843e-05	0.000435441	0.000336369	3428/2213/3586/55061/1493/5133/54625/11005/3593/3134/3105/3106/3123/50943/3456/10062/710/2/4938/4940/3965/25939/11274	23	3.36107
GO:0007409	axonogenesis	40/832	438/18903	1.10649e-05	0.000435441	0.000336369	23566/1942/1382/4914/23114/55740/3800/1123/10752/3913/6405/56920/54437/9353/23022/1946/2676/90249/1627/7422/91584/2051/2041/3897/4781/4915/5727/10439/2017/1959/219699/9369/4756/79006/999/10381/494470/3911/4854/140578	40	3.36107
GO:0050864	regulation of B cell activation	24/832	204/18903	1.16026e-05	0.000450871	0.000348289	2213/3586/3398/678/1493/7037/7468/952/59067/3567/972/50943/975/5074/4323/677/3502/57289/28464/28409/23495/79915/3538/3543	24	3.34595
GO:0007548	sex differentiation	30/832	288/18903	1.16293e-05	0.000450871	0.000348289	4678/1718/4914/5087/259266/130497/1545/3625/8743/9353/7422/2099/3952/81930/7490/8322/84159/2/6926/2254/675/4323/9985/51804/64220/7026/9289/6662/1051/7022	30	3.34595
GO:0072006	nephron development	20/832	152/18903	1.18197e-05	0.000454885	0.000351389	5087/947/130497/7849/6772/3913/7422/5420/4435/23213/5727/7490/6495/51804/79191/3675/6662/64412/3911/4854	20	3.3421
GO:0044706	multi-multicellular organism process	25/832	218/18903	1.2014e-05	0.000455661	0.000351989	5724/6869/5270/952/56977/780/7422/53405/2099/3952/5764/2182/3620/2683/5125/7356/7351/7043/7026/2013/3291/3965/3675/81671/3691	25	3.34136
GO:1901215	negative regulation of neuron death	25/832	218/18903	1.2014e-05	0.000455661	0.000351989	1435/4914/9928/3586/947/10752/5584/94234/3134/28996/2020/4435/340371/4915/55626/6653/219699/23017/2065/6495/51804/7043/1113/6376/1051	25	3.34136
GO:0042100	B cell proliferation	16/832	104/18903	1.21032e-05	0.000455742	0.000352051	2213/3586/3329/1493/7037/952/51176/59067/3567/972/959/3456/975/5074/23495/79915	16	3.34128
GO:0072001	renal system development	32/832	318/18903	1.22285e-05	0.00045717	0.000353154	1579/5087/947/130497/7849/6772/3913/8692/9353/10252/7020/7422/5420/4435/64321/23213/5125/5727/445/7490/84159/3070/6495/51804/64220/79191/3675/6662/64412/3911/25959/4854	32	3.33992
GO:0051960	regulation of nervous system development	41/832	456/18903	1.25024e-05	0.000464095	0.000358504	375790/400746/23566/1382/4914/259266/9928/57165/3398/347730/5270/6405/56920/54437/64084/5584/9353/51176/1946/1627/7422/91584/5764/2146/6604/3897/4915/6653/1959/84504/79365/6692/567/79006/6376/999/40/1869/3949/85358/140578	41	3.33339
GO:0072009	nephron epithelium development	17/832	116/18903	1.26585e-05	0.000466581	0.000360424	5087/947/130497/7849/6772/3913/7422/5420/4435/5727/7490/6495/51804/79191/6662/64412/3911	17	3.33107
GO:0008406	gonad development	26/832	233/18903	1.3208e-05	0.000480075	0.000370848	4678/4914/259266/130497/1545/3625/8743/9353/7422/2099/3952/81930/7490/8322/84159/2/2254/675/4323/9985/51804/7026/9289/6662/1051/7022	26	3.31869
GO:0060560	developmental growth involved in morphogenesis	26/832	233/18903	1.3208e-05	0.000480075	0.000370848	23566/1435/1382/53335/3913/6405/56920/54437/9353/10252/1946/26999/1627/780/7422/2099/91584/3897/10439/23769/2017/6495/51804/999/6662/23025	26	3.31869
GO:0043524	negative regulation of neuron apoptotic process	20/832	154/18903	1.43853e-05	0.000519261	0.000401118	4914/9928/3586/10752/5584/94234/28996/2020/4435/340371/4915/55626/219699/23017/2065/6495/51804/7043/6376/1051	20	3.28461
GO:0098813	nuclear chromosome segregation	32/832	321/18903	1.47947e-05	0.000527682	0.000407624	9928/699/151246/10051/1894/1062/54908/26271/6604/54892/8243/157570/5885/10592/81930/3619/23310/3832/9918/29127/9985/9787/701/57082/9055/3835/81620/83903/201254/10403/57132/147841	32	3.27763
GO:0032633	interleukin-4 production	9/832	35/18903	1.49211e-05	0.000527682	0.000407624	51176/3662/3123/50943/959/5553/7356/3965/1051	9	3.27763
GO:0032673	regulation of interleukin-4 production	9/832	35/18903	1.49211e-05	0.000527682	0.000407624	51176/3662/3123/50943/959/5553/7356/3965/1051	9	3.27763
GO:0007059	chromosome segregation	36/832	382/18903	1.53484e-05	0.00053915	0.000416483	9928/699/151246/55355/5359/10051/1894/1062/54908/26271/6604/54892/8243/157570/5885/10592/81930/3619/23310/3832/4288/9918/29127/9985/9787/701/57082/9055/3835/81620/83903/284086/201254/10403/57132/147841	36	3.26829
GO:0016049	cell growth	43/832	493/18903	1.62673e-05	0.000567621	0.000438476	1031/23566/4881/1382/9928/53335/5270/3913/6405/8692/56920/131566/54437/952/9353/817/8470/1946/26999/1627/780/3303/3304/80736/7422/1956/91584/3897/64321/1029/2203/10439/7003/7490/23769/2017/4323/999/1535/58191/6662/23025/3249	43	3.24594
GO:0051962	positive regulation of nervous system development	29/832	279/18903	1.68665e-05	0.000584632	0.000451617	375790/23566/1382/4914/259266/57165/3398/347730/5270/64084/5584/9353/1946/1627/7422/91584/5764/6604/3897/4915/1959/84504/6692/79006/6376/40/1869/85358/140578	29	3.23312
GO:0044703	multi-organism reproductive process	24/832	209/18903	1.74513e-05	0.000600921	0.000464199	5724/6869/5270/952/56977/780/7422/53405/2099/3952/5764/2182/3620/5125/7356/7351/7043/7026/2013/3291/3965/3675/81671/3691	24	3.22118
GO:0070664	negative regulation of leukocyte proliferation	15/832	96/18903	1.8614e-05	0.000636769	0.000491891	2213/3586/1493/868/941/3123/50943/3620/29126/7356/2615/5074/23495/3965/1051	15	3.19602
GO:0048754	branching morphogenesis of an epithelial tube	20/832	157/18903	1.91772e-05	0.000644927	0.000498193	1435/5087/7849/9353/51176/10252/780/7422/2099/4435/5727/7490/6926/4323/6495/51804/6662/64412/1522/3911	20	3.19049
GO:0007160	cell-matrix adhesion	26/832	238/18903	1.92221e-05	0.000644927	0.000498193	1435/947/3680/1946/780/7422/3696/1021/7205/2041/2824/3897/1029/2017/7007/3679/4323/87/79834/10232/2013/6376/3728/3675/3691/4059	26	3.19049
GO:0045137	development of primary sexual characteristics	26/832	238/18903	1.92221e-05	0.000644927	0.000498193	4678/4914/259266/130497/1545/3625/8743/9353/7422/2099/3952/81930/7490/8322/84159/2/2254/675/4323/9985/51804/7026/9289/6662/1051/7022	26	3.19049
GO:0051983	regulation of chromosome segregation	18/832	132/18903	1.95428e-05	0.00065151	0.000503278	699/5359/10051/1062/54908/26271/6604/54892/5885/10592/3619/4288/9787/701/81620/83903/10403/147841	18	3.18608
GO:0030217	T cell differentiation	30/832	296/18903	1.9783e-05	0.000655342	0.000506239	864/8503/3953/91543/678/1493/941/51176/59067/11005/972/3593/3662/3122/3123/1021/3952/6604/50943/3456/55626/3902/677/567/6095/8651/3965/57580/5105/326	30	3.18353
GO:0009612	response to mechanical stimulus	24/832	211/18903	2.04573e-05	0.000673419	0.000520203	1435/4914/1116/6869/6772/5270/3627/4790/6507/5764/51284/5727/4323/4212/64220/1535/9780/40/3728/6662/63895/8792/3249/85358	24	3.17171
GO:0044409	entry into host	20/832	158/18903	2.10669e-05	0.000686106	0.000530003	8692/941/5359/7037/972/11074/3303/3304/3123/1956/4061/8519/10410/975/10346/56649/3965/3383/3949/1525	20	3.16361
GO:0002263	cell activation involved in immune response	30/832	297/18903	2.11049e-05	0.000686106	0.000530003	5724/2213/3586/9156/3329/941/7037/7468/51176/59067/972/3593/3662/3134/3122/3123/3109/50943/959/56892/3456/975/3936/1113/6095/3965/79915/6348/5105/3383	30	3.16361
GO:0072078	nephron tubule morphogenesis	13/832	75/18903	2.13842e-05	0.000690895	0.000533702	5087/130497/7849/7422/4435/5727/7490/6495/51804/79191/6662/64412/3911	13	3.16059
GO:0001558	regulation of cell growth	38/832	422/18903	2.49669e-05	0.000801698	0.000619295	1031/23566/4881/1382/9928/53335/5270/6405/8692/56920/131566/54437/952/9353/817/1946/1627/780/3303/3304/80736/7422/1956/91584/3897/64321/1029/2203/10439/7003/7490/2017/4323/999/1535/58191/23025/3249	38	3.09599
GO:0051304	chromosome separation	18/832	135/18903	2.66237e-05	0.000849684	0.000656364	699/5359/10051/1062/54908/26271/6604/54892/5885/10592/3619/9787/701/81620/83903/201254/10403/147841	18	3.07074
GO:0031343	positive regulation of cell killing	12/832	66/18903	2.68563e-05	0.000851916	0.000658087	922/909/59067/3593/3134/3105/3106/3122/3123/23705/3902/567	12	3.0696
GO:0022612	gland morphogenesis	17/832	123/18903	2.76674e-05	0.000872357	0.000673878	1435/4790/780/2099/1956/5764/23213/4781/5727/59277/6926/7043/55727/6662/1051/3911/3249	17	3.05931
GO:0044772	mitotic cell cycle phase transition	41/832	473/18903	2.94166e-05	0.000921955	0.000712191	4678/1031/4582/128239/5087/9928/57165/3398/678/699/10217/1062/10309/54908/26271/1956/1021/2146/6604/5885/1029/7465/55626/3619/586/11113/9787/677/701/283807/899/9088/81620/83903/79915/10403/5932/1869/147841/25959/637	41	3.03529
GO:0072089	stem cell proliferation	17/832	124/18903	3.07727e-05	0.000958715	0.000740588	1031/5087/947/2122/135228/4435/64321/4781/5727/6926/2254/675/677/6662/58495/54345/1050	17	3.01831
GO:0030888	regulation of B cell proliferation	12/832	67/18903	3.1422e-05	0.000967427	0.000747318	2213/3586/1493/7037/952/59067/3567/972/975/5074/23495/79915	12	3.01438
GO:0072171	mesonephric tubule morphogenesis	12/832	67/18903	3.1422e-05	0.000967427	0.000747318	5087/130497/7849/7422/4435/5727/7490/6495/51804/6662/64412/3911	12	3.01438
GO:0002709	regulation of T cell mediated immunity	14/832	89/18903	3.24887e-05	0.000994419	0.000768169	909/2213/91543/3329/3593/3134/3105/3106/3122/3123/50943/3456/975/567	14	3.00243
GO:0001890	placenta development	19/832	150/18903	3.33107e-05	0.00101365	0.000783025	3586/54583/9394/51176/56977/51294/3696/1956/3952/5764/4435/5654/677/6692/7026/899/58495/1051/1050	19	2.99411
GO:0002474	antigen processing and presentation of peptide antigen via MHC class I	8/832	30/18903	3.35969e-05	0.00101645	0.000785188	3134/3105/3107/3106/6890/23457/567/10437	8	2.99291
GO:0042113	B cell activation	33/832	350/18903	3.40583e-05	0.00102449	0.000791398	8503/4914/2213/3586/9156/3398/678/3329/1493/7037/7468/952/51176/59067/3567/972/2146/50943/959/3456/5079/975/5074/4323/677/3502/57289/28464/28409/23495/79915/3538/3543	33	2.98949
GO:0060562	epithelial tube morphogenesis	32/832	335/18903	3.45894e-05	0.00103452	0.000799146	8543/1435/5087/130497/7849/9353/3627/51176/10252/780/7422/2099/5420/4435/64321/5727/7490/187/79812/9585/6926/4323/6495/51804/6692/79191/6662/58495/64412/1522/3911/54345	32	2.98526
GO:0007229	integrin-mediated signaling pathway	16/832	113/18903	3.49597e-05	0.00103966	0.000803112	8613/3680/3913/2533/667/3696/5764/959/2316/1793/3679/2013/3675/3691/3911/4627	16	2.98311
GO:0006953	acute-phase response	10/832	48/18903	3.69004e-05	0.00108504	0.000838169	5359/7037/2157/445/6289/6288/2/3240/8792/1051	10	2.96456
GO:0045841	negative regulation of mitotic metaphase/anaphase transition	10/832	48/18903	3.69004e-05	0.00108504	0.000838169	699/54908/26271/5885/3619/701/81620/83903/10403/147841	10	2.96456
GO:0010975	regulation of neuron projection development	39/832	446/18903	3.77476e-05	0.00110222	0.000851439	5792/4919/23566/1942/1382/4914/53335/1123/129807/6405/56920/5793/54437/5584/952/9353/8507/1946/1809/1627/7422/23072/91584/5764/2146/3897/2316/23189/4915/23064/22876/567/1136/79006/6376/999/3675/85358/140578	39	2.95773
GO:0061333	renal tubule morphogenesis	13/832	79/18903	3.79058e-05	0.00110222	0.000851439	5087/130497/7849/7422/4435/5727/7490/6495/51804/79191/6662/64412/3911	13	2.95773
GO:0002824	positive regulation of adaptive immune response based on somatic recombination of immune receptors built from immunoglobulin superfamily domains	16/832	114/18903	3.90355e-05	0.00111262	0.000859476	909/91543/3329/7037/7468/3593/3134/3105/3106/3122/3123/50943/29126/975/567/79915	16	2.95365
GO:0021783	preganglionic parasympathetic fiber development	6/832	16/18903	3.91139e-05	0.00111262	0.000859476	57007/6405/7020/91584/1959/6495	6	2.95365
GO:0045144	meiotic sister chromatid segregation	6/832	16/18903	3.91139e-05	0.00111262	0.000859476	699/151246/8243/5885/9985/701	6	2.95365
GO:0051177	meiotic sister chromatid cohesion	6/832	16/18903	3.91139e-05	0.00111262	0.000859476	699/151246/8243/5885/9985/701	6	2.95365
GO:0051383	kinetochore organization	7/832	23/18903	4.11789e-05	0.00116503	0.000899961	10051/1062/10592/9787/81620/201254/10403	7	2.93366
GO:0002366	leukocyte activation involved in immune response	29/832	293/18903	4.18907e-05	0.0011788	0.000910596	5724/2213/3586/9156/3329/941/7037/7468/51176/59067/972/3593/3662/3134/3122/3123/3109/50943/959/3456/975/3936/1113/6095/3965/79915/6348/5105/3383	29	2.92856
GO:0035710	CD4-positive, alpha-beta T cell activation	16/832	115/18903	4.35249e-05	0.00120594	0.000931563	864/91543/868/941/51176/59067/3593/3662/3122/3123/50943/29126/975/6095/8651/3965	16	2.91867
GO:0001916	positive regulation of T cell mediated cytotoxicity	8/832	31/18903	4.35465e-05	0.00120594	0.000931563	909/3593/3134/3105/3106/3122/3123/567	8	2.91867
GO:0002507	tolerance induction	8/832	31/18903	4.35465e-05	0.00120594	0.000931563	5133/868/3106/50943/3620/29126/3965/326	8	2.91867
GO:0001912	positive regulation of leukocyte mediated cytotoxicity	11/832	59/18903	4.53884e-05	0.00125033	0.000965856	909/59067/3593/3134/3105/3106/3122/3123/23705/3902/567	11	2.90297
GO:0001656	metanephros development	14/832	92/18903	4.74673e-05	0.00129398	0.000999572	947/130497/7849/6772/3913/10252/4435/64321/5727/7490/6495/51804/79191/6662	14	2.88807
GO:0072091	regulation of stem cell proliferation	14/832	92/18903	4.74673e-05	0.00129398	0.000999572	1031/5087/135228/4435/64321/4781/5727/6926/2254/677/6662/58495/54345/1050	14	2.88807
GO:0001658	branching involved in ureteric bud morphogenesis	11/832	60/18903	5.33939e-05	0.00143753	0.00111046	5087/7849/7422/4435/5727/7490/6495/51804/6662/64412/3911	11	2.84238
GO:1902100	negative regulation of metaphase/anaphase transition of cell cycle	10/832	50/18903	5.35158e-05	0.00143753	0.00111046	699/54908/26271/5885/3619/701/81620/83903/10403/147841	10	2.84238
GO:0002822	regulation of adaptive immune response based on somatic recombination of immune receptors built from immunoglobulin superfamily domains	21/832	182/18903	5.35573e-05	0.00143753	0.00111046	909/2213/3586/55061/91543/3329/941/7037/7468/3593/3134/3105/3106/3122/3123/50943/29126/3456/975/567/79915	21	2.84238
GO:0045619	regulation of lymphocyte differentiation	23/832	210/18903	5.48763e-05	0.00146542	0.00113201	864/3586/3398/678/1493/941/51176/11005/972/3593/3662/3122/3123/6604/50943/3456/55626/3902/4323/677/8651/3965/5105	23	2.83404
GO:0050878	regulation of body fluid levels	35/832	390/18903	5.53151e-05	0.00146964	0.00113527	1579/4881/947/525/6869/5270/8692/5359/152/4883/84830/780/7422/959/2316/2157/7357/7166/6288/10062/187/710/953/928/6337/362/25946/4939/2013/3291/170692/1535/3998/2778/4627	35	2.83279
GO:0035456	response to interferon-beta	8/832	32/18903	5.58369e-05	0.00147601	0.00114019	3428/6772/5359/3456/8519/10410/4938/54739	8	2.83091
GO:0060485	mesenchyme development	30/832	313/18903	5.65566e-05	0.00148576	0.00114772	1942/130497/6772/6405/56920/54437/51176/10252/3182/2146/2316/2260/10439/7490/187/2065/6926/2254/6495/51804/677/7043/114990/2013/55273/6662/6939/58495/3911/3249	30	2.82805
GO:0019079	viral genome replication	17/832	130/18903	5.67734e-05	0.00148576	0.00114772	3428/64710/91543/64135/5359/7913/3456/8519/10410/3312/3434/4938/4940/4939/8638/3429/4599	17	2.82805
GO:0044000	movement in host	21/832	183/18903	5.80483e-05	0.00149119	0.00115191	8692/941/5359/7037/972/11074/3303/3304/3123/1956/4061/8519/10410/975/10346/56649/3965/57132/3383/3949/1525	21	2.82647
GO:0007135	meiosis II	6/832	17/18903	5.82019e-05	0.00149119	0.00115191	699/151246/8243/5885/9985/701	6	2.82647
GO:0061548	ganglion development	6/832	17/18903	5.82019e-05	0.00149119	0.00115191	1545/6405/6495/51804/10381/3642	6	2.82647
GO:0061983	meiosis II cell cycle process	6/832	17/18903	5.82019e-05	0.00149119	0.00115191	699/151246/8243/5885/9985/701	6	2.82647
GO:0001914	regulation of T cell mediated cytotoxicity	9/832	41/18903	5.84053e-05	0.00149119	0.00115191	909/2213/3593/3134/3105/3106/3122/3123/567	9	2.82647
GO:0001655	urogenital system development	33/832	360/18903	5.93784e-05	0.00150867	0.00116542	1579/5087/947/130497/7849/6772/3913/8692/9353/10252/7020/7422/2099/5420/4435/64321/23213/5125/5727/445/7490/84159/3070/6495/51804/64220/79191/3675/6662/64412/3911/25959/4854	33	2.82141
GO:0071346	cellular response to interferon-gamma	16/832	118/18903	5.98426e-05	0.00151312	0.00116886	2635/2633/2634/115361/115362/6772/54625/3593/3113/445/10062/8651/6376/3965/6368/6348	16	2.82013
GO:0042102	positive regulation of T cell proliferation	15/832	106/18903	6.13251e-05	0.00153589	0.00118645	941/7037/59067/3593/3105/3109/3113/3115/3952/50943/959/29126/975/57678/3965	15	2.81364
GO:0051402	neuron apoptotic process	26/832	255/18903	6.27856e-05	0.00153589	0.00118645	4914/9928/3586/10752/5584/94234/7020/28996/2020/4435/340371/4915/55626/219699/23017/2065/11113/6495/51804/7043/1735/6376/1728/6348/1051/637	26	2.81364
GO:1902107	positive regulation of leukocyte differentiation	21/832	184/18903	6.28718e-05	0.00153589	0.00118645	864/1435/3586/50604/3398/941/51176/3567/972/3593/3122/3123/6604/50943/10221/55626/4323/677/8651/3965/5105	21	2.81364
GO:1903708	positive regulation of hemopoiesis	21/832	184/18903	6.28718e-05	0.00153589	0.00118645	864/1435/3586/50604/3398/941/51176/3567/972/3593/3122/3123/6604/50943/10221/55626/4323/677/8651/3965/5105	21	2.81364
GO:0050767	regulation of neurogenesis	34/832	377/18903	6.38313e-05	0.00153589	0.00118645	23566/1382/259266/57165/3398/5270/6405/56920/54437/5584/9353/51176/1946/1627/7422/91584/5764/2146/6604/3897/4915/6653/1959/84504/79365/6692/567/79006/6376/999/1869/3949/85358/140578	34	2.81364
GO:0001913	T cell mediated cytotoxicity	10/832	51/18903	6.39711e-05	0.00153589	0.00118645	909/2213/3593/3134/3105/3106/3122/3123/567/2013	10	2.81364
GO:0002715	regulation of natural killer cell mediated immunity	10/832	51/18903	6.39711e-05	0.00153589	0.00118645	59067/3593/3134/3105/3106/353091/3952/23705/3902/3965	10	2.81364
GO:0033046	negative regulation of sister chromatid segregation	10/832	51/18903	6.39711e-05	0.00153589	0.00118645	699/54908/26271/5885/3619/701/81620/83903/10403/147841	10	2.81364
GO:0033048	negative regulation of mitotic sister chromatid segregation	10/832	51/18903	6.39711e-05	0.00153589	0.00118645	699/54908/26271/5885/3619/701/81620/83903/10403/147841	10	2.81364
GO:0060688	regulation of morphogenesis of a branching structure	10/832	51/18903	6.39711e-05	0.00153589	0.00118645	53335/7849/7422/2099/23213/59277/6495/51804/55727/6662	10	2.81364
GO:2000816	negative regulation of mitotic sister chromatid separation	10/832	51/18903	6.39711e-05	0.00153589	0.00118645	699/54908/26271/5885/3619/701/81620/83903/10403/147841	10	2.81364
GO:0034340	response to type I interferon	13/832	83/18903	6.46069e-05	0.00154408	0.00119277	6772/3654/3456/8519/10410/3434/4938/4940/4939/3429/25939/11274/4599	13	2.81133
GO:0010001	glial cell differentiation	24/832	227/18903	6.71557e-05	0.0015977	0.00123419	80045/400746/1031/8613/4919/10100/26227/3398/5270/3913/51176/1021/5764/4781/4915/1959/84504/2065/6692/79006/6662/3691/3949/116448	24	2.79651
GO:0048638	regulation of developmental growth	31/832	332/18903	6.99757e-05	0.00165725	0.00128019	375790/23566/1435/1382/53335/6405/56920/54437/1946/23286/1627/7422/3952/91584/3897/83481/5727/10439/7490/2017/57678/1848/32/2254/60485/6495/51804/1735/999/23025/1525	31	2.78061
GO:0090183	regulation of kidney development	8/832	33/18903	7.08818e-05	0.00167115	0.00129093	130497/7849/6772/7422/7490/6495/51804/6662	8	2.77698
GO:0021675	nerve development	13/832	84/18903	7.34042e-05	0.00171758	0.00132679	4914/5270/57007/6405/6507/7020/91584/23213/1959/2065/6495/51804/494470	13	2.76508
GO:0002821	positive regulation of adaptive immune response	16/832	120/18903	7.35073e-05	0.00171758	0.00132679	909/91543/3329/7037/7468/3593/3134/3105/3106/3122/3123/50943/29126/975/567/79915	16	2.76508
GO:0032693	negative regulation of interleukin-10 production	7/832	25/18903	7.47522e-05	0.0017389	0.00134327	2213/28951/3593/50943/3620/29126/5553	7	2.75972
GO:0072080	nephron tubule development	14/832	96/18903	7.66237e-05	0.00177455	0.0013708	5087/130497/7849/6772/7422/4435/5727/7490/6495/51804/79191/6662/64412/3911	14	2.75091
GO:0060326	cell chemotaxis	30/832	319/18903	8.00179e-05	0.00184499	0.00142522	1435/57402/3586/57007/3680/1237/2829/9353/4283/3627/6373/51176/972/7422/9732/5764/2277/2260/6288/57175/1113/6376/58191/3965/6368/6348/8792/57580/284340/1525	30	2.73401
GO:0001909	leukocyte mediated cytotoxicity	17/832	134/18903	8.34524e-05	0.00191574	0.00147987	909/2213/59067/3593/3134/3105/3106/3122/3123/353091/3952/23705/3902/567/2013/3965/3383	17	2.71766
GO:0048486	parasympathetic nervous system development	6/832	18/18903	8.40605e-05	0.00192128	0.00148415	57007/6405/7020/91584/1959/6495	6	2.71641
GO:0033674	positive regulation of kinase activity	41/832	496/18903	8.54752e-05	0.0019398	0.00149846	4919/8543/1435/1942/4914/9928/1116/5903/1795/1894/152/1062/9607/1946/972/3593/780/3123/7422/1956/3952/2051/2041/2146/94056/959/3654/2260/56892/4915/1815/975/55626/3619/8322/50507/2065/1136/2013/8651/8792	41	2.71224
GO:0001657	ureteric bud development	14/832	97/18903	8.59829e-05	0.0019398	0.00149846	5087/130497/7849/9353/10252/7422/4435/5727/7490/6495/51804/6662/64412/3911	14	2.71224
GO:0060993	kidney morphogenesis	14/832	97/18903	8.59829e-05	0.0019398	0.00149846	5087/130497/7849/6772/7422/4435/5727/7490/6495/51804/79191/6662/64412/3911	14	2.71224
GO:0050769	positive regulation of neurogenesis	24/832	231/18903	8.84803e-05	0.00198758	0.00153536	23566/1382/259266/57165/3398/5270/5584/9353/1946/1627/7422/91584/5764/6604/3897/4915/1959/84504/6692/79006/6376/1869/85358/140578	24	2.70168
GO:0051985	negative regulation of chromosome segregation	10/832	53/18903	9.01566e-05	0.002008	0.00155114	699/54908/26271/5885/3619/701/81620/83903/10403/147841	10	2.69724
GO:1905819	negative regulation of chromosome separation	10/832	53/18903	9.01566e-05	0.002008	0.00155114	699/54908/26271/5885/3619/701/81620/83903/10403/147841	10	2.69724
GO:0007565	female pregnancy	21/832	189/18903	9.27593e-05	0.00205721	0.00158915	952/56977/780/7422/53405/2099/3952/5764/2182/3620/5125/7356/7351/7043/7026/2013/3291/3965/3675/81671/3691	21	2.68672
GO:0072163	mesonephric epithelium development	14/832	98/18903	9.63204e-05	0.00210967	0.00162967	5087/130497/7849/9353/10252/7422/4435/5727/7490/6495/51804/6662/64412/3911	14	2.67579
GO:0072164	mesonephric tubule development	14/832	98/18903	9.63204e-05	0.00210967	0.00162967	5087/130497/7849/9353/10252/7422/4435/5727/7490/6495/51804/6662/64412/3911	14	2.67579
GO:0010720	positive regulation of cell development	29/832	307/18903	9.67367e-05	0.00210967	0.00162967	23566/1382/259266/57165/3398/5270/5584/9353/1946/3567/1627/7422/91584/5764/6604/3897/2316/10221/4915/1959/1793/84504/6692/79006/6376/1869/57580/85358/140578	29	2.67579
GO:0031349	positive regulation of defense response	29/832	307/18903	9.67367e-05	0.00210967	0.00162967	5322/115362/3428/78989/8692/5359/59067/3593/3134/353091/51284/3620/3456/975/283131/23705/2113/79812/3902/388125/6376/1535/6348/8792/1051/3949/1050/5650/3957	29	2.67579
GO:0043523	regulation of neuron apoptotic process	23/832	218/18903	9.75942e-05	0.00211954	0.0016373	4914/9928/3586/10752/5584/94234/7020/28996/2020/4435/340371/4915/55626/219699/23017/2065/6495/51804/7043/6376/1728/6348/1051	23	2.67376
GO:1901990	regulation of mitotic cell cycle phase transition	32/832	354/18903	9.93991e-05	0.00214981	0.00166069	1031/4582/5087/9928/57165/3398/678/699/10217/1062/54908/26271/1956/2146/6604/5885/1029/7465/55626/3619/9787/677/701/81620/83903/79915/10403/5932/1869/147841/25959/637	32	2.6676
GO:0048545	response to steroid hormone	31/832	339/18903	0.000102861	0.00221552	0.00171145	249/5724/3586/81606/1545/678/6869/952/9353/84830/3303/3304/2099/5447/1536/114907/445/10062/7356/7352/3312/6337/2/490/677/7043/10002/3291/1535/5105/25959	31	2.65452
GO:0071347	cellular response to interleukin-1	15/832	111/18903	0.000104871	0.00224958	0.00173775	2635/2633/2634/7850/3625/8692/4790/9590/3654/6095/6376/6368/6348/6662/1051	15	2.6479
GO:0001892	embryonic placenta development	13/832	87/18903	0.000106307	0.00226184	0.00174722	3586/54583/9394/51176/51294/1956/4435/677/6692/7026/58495/1051/1050	13	2.64554
GO:0045069	regulation of viral genome replication	13/832	87/18903	0.000106307	0.00226184	0.00174722	3428/91543/64135/5359/3456/8519/10410/3434/4938/4940/4939/8638/4599	13	2.64554
GO:1901654	response to ketone	22/832	205/18903	0.000106924	0.00226576	0.00175025	5724/4678/1545/6869/952/9353/1946/5447/1536/50943/114907/768/2203/445/10062/6337/2/490/7043/1728/1535/5105	22	2.64479
GO:0061326	renal tubule development	14/832	99/18903	0.000107721	0.00226749	0.00175159	5087/130497/7849/6772/7422/4435/5727/7490/6495/51804/79191/6662/64412/3911	14	2.64445
GO:0008217	regulation of blood pressure	21/832	191/18903	0.000107873	0.00226749	0.00175159	10911/5724/1579/4881/947/3398/6869/4883/9607/3952/5125/5742/6337/490/1113/7026/2013/3291/1535/40/1522	21	2.64445
GO:1905330	regulation of morphogenesis of an epithelium	11/832	65/18903	0.000114151	0.00238987	0.00184612	7849/3627/7422/2099/23213/79812/59277/6495/51804/55727/6662	11	2.62163
GO:0043367	CD4-positive, alpha-beta T cell differentiation	13/832	88/18903	0.000119791	0.00249796	0.00192962	864/91543/941/51176/59067/3593/3662/3122/3123/50943/6095/8651/3965	13	2.60242
GO:0003014	renal system process	16/832	125/18903	0.000120282	0.00249824	0.00192984	1579/4881/947/525/6869/8692/4883/23213/5125/3778/1136/2013/3291/1535/3675/6523	16	2.60237
GO:0031960	response to corticosteroid	19/832	165/18903	0.000122879	0.00254208	0.00196371	249/5724/3586/1545/678/9353/5447/1536/114907/445/7356/7352/6337/2/490/677/3291/1535/5105	19	2.59481
GO:0051091	positive regulation of DNA-binding transcription factor activity	26/832	266/18903	0.000126039	0.0025972	0.00200629	8613/4919/4914/3586/5584/7037/3567/11074/3303/3304/7422/2099/28996/959/3654/7185/10346/8322/84159/4922/60485/28232/6376/3965/3728/8792	26	2.58549
GO:1905820	positive regulation of chromosome separation	7/832	27/18903	0.000127862	0.00262111	0.00202475	5359/10051/54892/10592/3619/9787/81620	7	2.58151
GO:0010810	regulation of cell-substrate adhesion	23/832	222/18903	0.00012847	0.00262111	0.00202475	2633/1435/151887/6480/1946/81848/780/7422/1021/2041/2824/2316/23189/1029/8322/1793/4323/79834/2013/6376/3728/3675/57580	23	2.58151
GO:0071357	cellular response to type I interferon	12/832	77/18903	0.000128702	0.00262111	0.00202475	6772/3654/3456/8519/10410/3434/4938/4940/4939/3429/25939/11274	12	2.58151
GO:0060675	ureteric bud morphogenesis	11/832	66/18903	0.00013161	0.00266995	0.00206248	5087/7849/7422/4435/5727/7490/6495/51804/6662/64412/3911	11	2.5735
GO:0071229	cellular response to acid chemical	13/832	89/18903	0.000134724	0.00272258	0.00210314	53335/3182/7422/1956/1536/4915/445/143686/6495/8651/1535/1051/1786	13	2.56502
GO:0002237	response to molecule of bacterial origin	32/832	360/18903	0.000135788	0.00273352	0.00211159	249/5724/1435/57402/2213/3586/129607/941/4283/3627/6373/4790/3593/9590/50943/4435/3654/3620/10221/29126/445/10062/7356/1755/567/6376/3965/6348/8792/1051/54/5739	32	2.56328
GO:0030224	monocyte differentiation	8/832	36/18903	0.000137424	0.00274534	0.00212072	1435/3428/972/3123/7422/1021/677/4627	8	2.5614
GO:0045589	regulation of regulatory T cell differentiation	8/832	36/18903	0.000137424	0.00274534	0.00212072	1493/3122/3123/50943/55626/3902/8651/3965	8	2.5614
GO:0002526	acute inflammatory response	15/832	114/18903	0.000142282	0.00283157	0.00218733	2213/6869/5359/7037/2157/2683/445/6289/6288/2/388125/3240/3250/8792/1051	15	2.54797
GO:0021545	cranial nerve development	10/832	56/18903	0.000146133	0.00287542	0.0022212	4914/57007/6405/6507/7020/91584/1959/2065/6495/51804	10	2.5413
GO:0033047	regulation of mitotic sister chromatid segregation	10/832	56/18903	0.000146133	0.00287542	0.0022212	699/54908/26271/5885/3619/701/81620/83903/10403/147841	10	2.5413
GO:0045839	negative regulation of mitotic nuclear division	10/832	56/18903	0.000146133	0.00287542	0.0022212	699/54908/26271/5885/3619/701/81620/83903/10403/147841	10	2.5413
GO:0001667	ameboidal-type cell migration	40/832	492/18903	0.000147797	0.00289727	0.00223808	8503/8613/1942/57111/1545/6869/9839/6405/8692/56920/5793/54437/9353/2196/84830/7422/9590/5764/2260/64321/11156/83481/23189/57175/2113/84159/79812/1793/51466/7026/2013/3728/3675/6662/3691/58495/3911/54345/25959/4627	40	2.53801
GO:0001823	mesonephros development	14/832	102/18903	0.000149224	0.00291219	0.00224961	5087/130497/7849/9353/10252/7422/4435/5727/7490/6495/51804/6662/64412/3911	14	2.53578
GO:0046596	regulation of viral entry into host cell	9/832	46/18903	0.000150807	0.00291219	0.00224961	972/11074/3123/4061/8519/10410/10346/56649/3965	9	2.53578
GO:0032868	response to insulin	26/832	269/18903	0.000151111	0.00291219	0.00224961	249/8503/64710/3586/3625/6772/5584/8743/3952/3638/94056/4435/23189/2203/7351/7352/143686/6653/1959/5791/490/677/8651/3291/8792/5105	26	2.53578
GO:0031638	zymogen activation	11/832	67/18903	0.00015129	0.00291219	0.00224961	1718/922/3428/5270/26999/715/4323/3240/3250/1522/3249	11	2.53578
GO:0034612	response to tumor necrosis factor	25/832	254/18903	0.000151341	0.00291219	0.00224961	2635/2633/2634/1116/1545/678/6772/8692/4790/3303/3304/9590/51667/7185/445/3875/677/6095/6376/1535/58191/6368/6348/8792/1050	25	2.53578
GO:0002643	regulation of tolerance induction	6/832	20/18903	0.000162733	0.00308602	0.00238389	5133/868/3106/50943/3620/29126	6	2.5106
GO:0060749	mammary gland alveolus development	6/832	20/18903	0.000162733	0.00308602	0.00238389	3398/780/7422/2099/7166/8792	6	2.5106
GO:0061377	mammary gland lobule development	6/832	20/18903	0.000162733	0.00308602	0.00238389	3398/780/7422/2099/7166/8792	6	2.5106
GO:0072079	nephron tubule formation	6/832	20/18903	0.000162733	0.00308602	0.00238389	130497/7849/6495/51804/79191/6662	6	2.5106
GO:2000514	regulation of CD4-positive, alpha-beta T cell activation	12/832	79/18903	0.000165485	0.00312216	0.00241181	864/868/941/3593/3662/3122/3123/50943/29126/975/8651/3965	12	2.50554
GO:0045639	positive regulation of myeloid cell differentiation	14/832	103/18903	0.000165831	0.00312216	0.00241181	1435/50604/3398/6772/51176/3567/972/3593/3303/3304/3123/10221/2113/677	14	2.50554
GO:0001503	ossification	36/832	429/18903	0.000169239	0.00317491	0.00245255	249/864/1435/5087/130497/51232/525/6869/3336/51176/1836/7020/26271/1956/1021/3952/5764/2824/4435/5727/8519/7166/90993/1959/490/2254/4323/7043/6348/9902/6662/8792/57419/1051/7171/1050	36	2.49827
GO:0002701	negative regulation of production of molecular mediator of immune response	9/832	47/18903	0.000179325	0.00331763	0.0025628	2213/3586/11005/3134/50943/3456/5553/7043/54	9	2.47917
GO:0042269	regulation of natural killer cell mediated cytotoxicity	9/832	47/18903	0.000179325	0.00331763	0.0025628	59067/3593/3134/3105/3106/3952/23705/3902/3965	9	2.47917
GO:0060711	labyrinthine layer development	9/832	47/18903	0.000179325	0.00331763	0.0025628	3586/54583/9394/51176/51294/4435/677/6692/58495	9	2.47917
GO:0002819	regulation of adaptive immune response	21/832	198/18903	0.000179383	0.00331763	0.0025628	909/2213/3586/55061/91543/3329/941/7037/7468/3593/3134/3105/3106/3122/3123/50943/29126/3456/975/567/79915	21	2.47917
GO:0097529	myeloid leukocyte migration	24/832	242/18903	0.000181472	0.00334445	0.00258352	1435/57402/3680/9353/4283/3627/6373/972/7422/2277/2683/975/6288/928/4323/1113/2013/6376/6368/6348/8792/57580/284340/1525	24	2.47568
GO:0071230	cellular response to amino acid stimulus	12/832	80/18903	0.000187019	0.00343458	0.00265314	53335/3182/1956/1536/4915/445/143686/6495/8651/1535/1051/1786	12	2.46413
GO:0000280	nuclear division	39/832	481/18903	0.000188275	0.00344556	0.00266163	259266/9928/699/151246/10051/1062/54908/3303/3304/26271/6604/54892/8243/2316/157570/5885/10592/81930/3619/23310/9585/3832/4288/9918/29127/675/9985/9787/701/5888/9055/9088/3835/81620/83903/201254/10403/57132/147841	39	2.46274
GO:0030071	regulation of mitotic metaphase/anaphase transition	13/832	92/18903	0.000189527	0.00345639	0.00266999	699/1062/54908/26271/6604/5885/3619/9787/701/81620/83903/10403/147841	13	2.46138
GO:0046661	male sex differentiation	19/832	171/18903	0.000196812	0.00357679	0.002763	4678/1718/4914/259266/1545/3625/8743/2099/81930/7490/84159/6926/2254/4323/9985/51804/9289/6662/7022	19	2.44651
GO:0034698	response to gonadotropin	7/832	29/18903	0.000208098	0.00376881	0.00291133	1545/7849/3625/1946/5447/7490/3675	7	2.4238
GO:0007422	peripheral nervous system development	12/832	81/18903	0.000210897	0.00380347	0.0029381	400746/864/23114/3235/3913/2676/91584/4915/1959/2065/40/3691	12	2.41982
GO:0051781	positive regulation of cell division	13/832	93/18903	0.000211607	0.00380347	0.0029381	9928/81606/1894/7422/346389/5764/2277/3619/9585/29127/11113/2254/7043	13	2.41982
GO:0048483	autonomic nervous system development	9/832	48/18903	0.000212192	0.00380347	0.0029381	4914/57007/6405/2676/7020/91584/1959/6495/3642	9	2.41982
GO:0006956	complement activation	16/832	132/18903	0.000228426	0.00407521	0.00314802	922/3075/55061/78989/3426/717/629/710/715/2/3502/57289/28464/28409/3538/3543	16	2.38985
GO:0002763	positive regulation of myeloid leukocyte differentiation	10/832	59/18903	0.00022891	0.00407521	0.00314802	1435/50604/3398/51176/3567/972/3593/3123/10221/677	10	2.38985
GO:1902969	mitotic DNA replication	5/832	14/18903	0.000234341	0.00415777	0.00321179	4175/4171/4173/675/5888	5	2.38114
GO:0045066	regulatory T cell differentiation	8/832	39/18903	0.000248596	0.00437833	0.00338217	1493/3122/3123/50943/55626/3902/8651/3965	8	2.35869
GO:0071634	regulation of transforming growth factor beta production	8/832	39/18903	0.000248596	0.00437833	0.00338217	947/4052/3696/50943/2615/6376/1001/3965	8	2.35869
GO:0001101	response to acid chemical	16/832	133/18903	0.000249282	0.00437833	0.00338217	4914/53335/3182/7422/1956/1536/4915/445/6506/143686/6495/8651/1728/1535/1051/1786	16	2.35869
GO:0045786	negative regulation of cell cycle	34/832	405/18903	0.000252179	0.0044144	0.00341004	864/1031/4582/3586/57165/678/699/10217/647309/54908/26271/1021/2146/5885/1029/2619/1028/7465/3619/675/677/701/5888/7026/899/81620/83903/10403/5932/1869/147841/25959/1050/56241	34	2.35513
GO:0008584	male gonad development	17/832	147/18903	0.000260704	0.00450362	0.00347895	4678/4914/259266/1545/3625/8743/2099/81930/7490/84159/2254/4323/9985/51804/9289/6662/7022	17	2.34644
GO:0045598	regulation of fat cell differentiation	17/832	147/18903	0.000260704	0.00450362	0.00347895	3398/28951/678/168455/3952/3638/94056/7166/25946/60485/6495/677/122953/6095/1869/1051/1050	17	2.34644
GO:0001906	cell killing	20/832	189/18903	0.000261091	0.00450362	0.00347895	922/909/2213/3075/59067/3593/3134/3105/3106/3122/3123/353091/3952/23705/3902/1113/567/2013/3965/3383	20	2.34644
GO:0008045	motor neuron axon guidance	7/832	30/18903	0.000261208	0.00450362	0.00347895	3800/1123/6405/9353/91584/1959/494470	7	2.34644
GO:0007091	metaphase/anaphase transition of mitotic cell cycle	13/832	95/18903	0.000262439	0.00450362	0.00347895	699/1062/54908/26271/6604/5885/3619/9787/701/81620/83903/10403/147841	13	2.34644
GO:1902099	regulation of metaphase/anaphase transition of cell cycle	13/832	95/18903	0.000262439	0.00450362	0.00347895	699/1062/54908/26271/6604/5885/3619/9787/701/81620/83903/10403/147841	13	2.34644
GO:0071356	cellular response to tumor necrosis factor	23/832	234/18903	0.000279285	0.00477705	0.00369017	2635/2633/2634/1116/1545/678/6772/8692/4790/3303/3304/9590/7185/445/3875/677/6095/6376/1535/6368/6348/8792/1050	23	2.32084
GO:0046546	development of primary male sexual characteristics	17/832	148/18903	0.000282731	0.00482024	0.00372354	4678/4914/259266/1545/3625/8743/2099/81930/7490/84159/2254/4323/9985/51804/9289/6662/7022	17	2.31693
GO:0002698	negative regulation of immune effector process	15/832	122/18903	0.000303542	0.00515824	0.00398463	2213/3586/55061/11005/3134/3105/3106/50943/3456/5553/710/2/7043/3965/54	15	2.2875
GO:0061351	neural precursor cell proliferation	17/832	149/18903	0.000306355	0.0051892	0.00400855	259266/9928/57165/3398/51176/1627/7422/5764/6604/84858/29127/6692/6095/79801/6376/9289/3642	17	2.2849
GO:0043254	regulation of protein-containing complex assembly	34/832	410/18903	0.000316162	0.00533804	0.00412353	54751/8543/115362/9928/6711/129293/55355/7037/9353/3567/26999/1627/3303/3304/7422/2099/2006/50807/23189/55626/9793/2017/6653/3312/143098/120/3936/51466/112476/9780/81620/6662/3642/637	34	2.27262
GO:0000281	mitotic cytokinesis	12/832	85/18903	0.000334123	0.00562315	0.00434377	6711/6242/1894/3619/9585/54536/55165/29127/11113/26586/4628/57132	12	2.25002
GO:0002517	T cell tolerance induction	5/832	15/18903	0.000338817	0.00564766	0.0043627	868/3106/50943/3620/326	5	2.24813
GO:0030174	regulation of DNA-templated DNA replication initiation	5/832	15/18903	0.000338817	0.00564766	0.0043627	4175/4171/4176/4173/81620	5	2.24813
GO:0072075	metanephric mesenchyme development	5/832	15/18903	0.000338817	0.00564766	0.0043627	130497/6772/7490/6495/51804	5	2.24813
GO:0043030	regulation of macrophage activation	10/832	62/18903	0.00034782	0.00577933	0.00446442	2213/3586/3329/972/10062/6095/6376/6348/3949/1050	10	2.23812
GO:0010965	regulation of mitotic sister chromatid separation	13/832	98/18903	0.000358078	0.00590777	0.00456363	699/1062/54908/26271/6604/5885/3619/9787/701/81620/83903/10403/147841	13	2.22858
GO:0044784	metaphase/anaphase transition of cell cycle	13/832	98/18903	0.000358078	0.00590777	0.00456363	699/1062/54908/26271/6604/5885/3619/9787/701/81620/83903/10403/147841	13	2.22858
GO:0018108	peptidyl-tyrosine phosphorylation	32/832	380/18903	0.000358936	0.00590777	0.00456363	8613/4919/1942/4914/50604/8692/1795/868/941/54625/59067/1946/3567/972/3593/780/7422/1956/3952/28996/2051/2041/54892/2260/4915/975/7465/50507/22876/2065/79834/8651	32	2.22858
GO:0046660	female sex differentiation	15/832	124/18903	0.000362574	0.00594895	0.00459544	3625/9353/7422/2099/3952/7490/8322/84159/2/6926/675/4323/64220/7026/1051	15	2.22556
GO:0018958	phenol-containing compound metabolic process	14/832	111/18903	0.000366362	0.00599232	0.00462894	4881/7849/9839/27284/9627/4435/1815/7166/217/1735/50506/1001/3642/3249	14	2.22241
GO:0006801	superoxide metabolic process	11/832	74/18903	0.000372099	0.00606719	0.00468678	4688/1719/285590/1536/50507/50506/79400/1728/1535/57580/54	11	2.21701
GO:0045591	positive regulation of regulatory T cell differentiation	6/832	23/18903	0.000378483	0.00615212	0.00475238	3122/3123/50943/55626/8651/3965	6	2.21098
GO:0050954	sensory perception of mechanical stimulus	19/832	180/18903	0.000380235	0.00616146	0.0047596	4919/4914/9381/525/140469/80055/5270/152137/6507/501/7020/53405/5172/8322/7007/6495/40/63895/3249	19	2.21032
GO:0018212	peptidyl-tyrosine modification	32/832	382/18903	0.000393434	0.00635566	0.00490962	8613/4919/1942/4914/50604/8692/1795/868/941/54625/59067/1946/3567/972/3593/780/7422/1956/3952/28996/2051/2041/54892/2260/4915/975/7465/50507/22876/2065/79834/8651	32	2.19684
GO:0032615	interleukin-12 production	10/832	63/18903	0.000397394	0.00636073	0.00491354	3586/3329/4790/3593/3106/3952/959/3620/3965/54	10	2.19649
GO:0032655	regulation of interleukin-12 production	10/832	63/18903	0.000397394	0.00636073	0.00491354	3586/3329/4790/3593/3106/3952/959/3620/3965/54	10	2.19649
GO:0051784	negative regulation of nuclear division	10/832	63/18903	0.000397394	0.00636073	0.00491354	699/54908/26271/5885/3619/701/81620/83903/10403/147841	10	2.19649
GO:0030595	leukocyte chemotaxis	23/832	240/18903	0.000401514	0.00640709	0.00494935	1435/57402/3586/3680/9353/4283/3627/6373/972/7422/5764/2277/6288/1113/6376/58191/3965/6368/6348/8792/57580/284340/1525	23	2.19334
GO:0010232	vascular transport	12/832	87/18903	0.000415713	0.00659346	0.00509332	3953/6509/7037/8671/6507/92745/6506/10257/23428/28232/57419/6523	12	2.18089
GO:0150104	transport across blood-brain barrier	12/832	87/18903	0.000415713	0.00659346	0.00509332	3953/6509/7037/8671/6507/92745/6506/10257/23428/28232/57419/6523	12	2.18089
GO:0060337	type I interferon signaling pathway	11/832	75/18903	0.000419011	0.0066257	0.00511822	6772/3654/3456/8519/10410/4938/4940/4939/3429/25939/11274	11	2.17877
GO:0044786	cell cycle DNA replication	8/832	42/18903	0.00042442	0.00667092	0.00515315	4175/4171/26271/4173/675/5888/81620/79915	8	2.17581
GO:0071604	transforming growth factor beta production	8/832	42/18903	0.00042442	0.00667092	0.00515315	947/4052/3696/50943/2615/6376/1001/3965	8	2.17581
GO:0060541	respiratory system development	21/832	211/18903	0.000427851	0.00670471	0.00517925	1116/9394/51176/10252/25803/7422/4781/445/7490/2254/4323/60485/6495/51804/7043/64220/3675/6662/1522/3911/1050	21	2.17362
GO:0052372	modulation by symbiont of entry into host	9/832	53/18903	0.0004607	0.00719792	0.00556024	972/11074/3123/4061/8519/10410/10346/56649/3965	9	2.14279
GO:0033627	cell adhesion mediated by integrin	12/832	88/18903	0.000462438	0.00720357	0.00556461	8613/1942/4582/1545/3680/3696/5420/3679/9780/3675/3691/3383	12	2.14245
GO:0070192	chromosome organization involved in meiotic cell cycle	11/832	76/18903	0.00047078	0.00731176	0.00564819	699/151246/10051/8243/5885/10592/23310/9918/9985/701/5888	11	2.13598
GO:0048532	anatomical structure arrangement	5/832	16/18903	0.000475045	0.00735617	0.00568249	9928/6405/7020/91584/1959	5	2.13335
GO:1901987	regulation of cell cycle phase transition	36/832	453/18903	0.000477837	0.00737757	0.00569902	1031/4582/5087/9928/57165/3398/678/699/10217/1062/54908/26271/1956/2146/6604/56892/5885/1029/7465/55626/3619/675/9787/677/701/5888/81620/83903/79915/10403/5932/1869/147841/25959/637/56241	36	2.13209
GO:0007568	aging	18/832	169/18903	0.000481124	0.00738484	0.00570464	249/4914/3586/3625/8692/7037/3654/5079/445/6506/710/7351/7352/490/7043/6376/1728/494470	18	2.13166
GO:0051306	mitotic sister chromatid separation	13/832	101/18903	0.000481879	0.00738484	0.00570464	699/1062/54908/26271/6604/5885/3619/9787/701/81620/83903/10403/147841	13	2.13166
GO:1903707	negative regulation of hemopoiesis	14/832	114/18903	0.00048254	0.00738484	0.00570464	864/2213/3398/1493/9607/972/1021/50943/10221/3456/3902/8651/6348/1050	14	2.13166
GO:0051090	regulation of DNA-binding transcription factor activity	36/832	454/18903	0.000497741	0.00759526	0.00586718	8613/4919/4914/3586/54583/3398/1545/5584/7037/3567/11074/3303/3304/7422/2099/28996/2146/50943/959/3654/2316/10221/1029/5727/7185/10346/8322/84159/4922/60485/28232/6376/3965/3728/8792/1869	36	2.11946
GO:0008608	attachment of spindle microtubules to kinetochore	8/832	43/18903	0.000501573	0.00760937	0.00587808	1894/1062/3619/29127/57082/81620/10403/147841	8	2.11865
GO:0042554	superoxide anion generation	8/832	43/18903	0.000501573	0.00760937	0.00587808	4688/285590/1536/50507/50506/79400/1535/54	8	2.11865
GO:0048588	developmental cell growth	22/832	229/18903	0.000514143	0.00776847	0.00600098	23566/1382/53335/3913/6405/56920/54437/9353/8470/1946/26999/1627/780/7422/91584/3897/10439/23769/2017/999/6662/23025	22	2.10966
GO:0045637	regulation of myeloid cell differentiation	21/832	214/18903	0.000516237	0.00776847	0.00600098	1435/50604/3398/4211/6772/51176/9607/3567/972/3593/3303/3304/3123/1021/10221/2113/677/4212/567/6348/1051	21	2.10966
GO:0032496	response to lipopolysaccharide	29/832	339/18903	0.000516513	0.00776847	0.00600098	249/5724/1435/57402/3586/129607/941/4283/3627/6373/4790/3593/9590/50943/4435/3654/3620/10221/29126/445/10062/7356/6376/3965/6348/8792/1051/54/5739	29	2.10966
GO:0051384	response to glucocorticoid	16/832	142/18903	0.000523899	0.00785057	0.0060644	249/5724/3586/1545/678/9353/5447/114907/445/7356/7352/2/490/677/3291/5105	16	2.1051
GO:0050770	regulation of axonogenesis	17/832	156/18903	0.000524971	0.00785057	0.0060644	23566/1942/1382/1123/6405/56920/54437/9353/1946/1627/7422/91584/3897/4915/79006/999/140578	17	2.1051
GO:0050772	positive regulation of axonogenesis	11/832	78/18903	0.000590458	0.00880473	0.00680147	23566/1382/9353/1946/1627/7422/91584/3897/4915/79006/140578	11	2.05528
GO:0045621	positive regulation of lymphocyte differentiation	15/832	130/18903	0.000602309	0.00893055	0.00689867	864/3586/941/51176/972/3593/3122/3123/6604/50943/55626/4323/8651/3965/5105	15	2.04912
GO:0071621	granulocyte chemotaxis	15/832	130/18903	0.000602309	0.00893055	0.00689867	1435/57402/3680/9353/4283/3627/6373/972/6288/6376/6368/6348/57580/284340/1525	15	2.04912
GO:0070169	positive regulation of biomineral tissue development	9/832	55/18903	0.000611139	0.00899607	0.00694928	130497/152816/7020/26271/5764/2824/490/7043/1051	9	2.04595
GO:0061008	hepaticobiliary system development	16/832	144/18903	0.000611749	0.00899607	0.00694928	3586/5764/2146/64321/5727/445/7351/23705/84159/6926/11113/6662/1051/5105/1050/3249	16	2.04595
GO:0002221	pattern recognition receptor signaling pathway	19/832	187/18903	0.000611884	0.00899607	0.00694928	27293/1520/57402/78989/91543/64135/3329/3662/3303/3304/2099/51284/3654/10062/51296/4938/4940/8638/1535	19	2.04595
GO:0048745	smooth muscle tissue development	6/832	25/18903	0.000615867	0.00902926	0.00697492	130497/4638/5727/6495/64220/6662	6	2.04435
GO:0042692	muscle cell differentiation	33/832	409/18903	0.000622811	0.00904327	0.00698574	3398/3913/64091/4283/3627/8470/7422/2146/6604/57462/975/7490/187/50507/11155/1793/928/79365/6926/2254/4323/6495/51804/87/6095/79191/9780/4621/6662/1786/30846/4627/1525	33	2.04367
GO:0002291	T cell activation via T cell receptor contact with antigen bound to MHC molecule on antigen presenting cell	4/832	10/18903	0.000632373	0.00904327	0.00698574	3109/975/3965/3383	4	2.04367
GO:0002361	CD4-positive, CD25-positive, alpha-beta regulatory T cell differentiation	4/832	10/18903	0.000632373	0.00904327	0.00698574	3122/3123/50943/3965	4	2.04367
GO:0021561	facial nerve development	4/832	10/18903	0.000632373	0.00904327	0.00698574	6405/91584/1959/6495	4	2.04367
GO:0021610	facial nerve morphogenesis	4/832	10/18903	0.000632373	0.00904327	0.00698574	6405/91584/1959/6495	4	2.04367
GO:0045657	positive regulation of monocyte differentiation	4/832	10/18903	0.000632373	0.00904327	0.00698574	1435/972/3123/677	4	2.04367
GO:0070091	glucagon secretion	4/832	10/18903	0.000632373	0.00904327	0.00698574	23178/131177/9607/3952	4	2.04367
GO:0070092	regulation of glucagon secretion	4/832	10/18903	0.000632373	0.00904327	0.00698574	23178/131177/9607/3952	4	2.04367
GO:0072203	cell proliferation involved in metanephros development	4/832	10/18903	0.000632373	0.00904327	0.00698574	130497/6772/5727/7490	4	2.04367
GO:0002921	negative regulation of humoral immune response	5/832	17/18903	0.00064873	0.00920176	0.00710818	2213/55061/11005/710/2	5	2.03613
GO:0090713	immunological memory process	5/832	17/18903	0.00064873	0.00920176	0.00710818	3593/3122/3123/975/5105	5	2.03613
GO:1903729	regulation of plasma membrane organization	5/832	17/18903	0.00064873	0.00920176	0.00710818	50807/79026/57194/79400/4627	5	2.03613
GO:0002833	positive regulation of response to biotic stimulus	19/832	188/18903	0.000653325	0.0092419	0.00713918	5322/115362/3428/78989/3329/5359/59067/3593/3134/3123/353091/29126/3456/23705/79812/3902/8638/1535/5650	19	2.03424
GO:0043491	protein kinase B signaling	21/832	218/18903	0.000658507	0.00927493	0.00716469	8503/4914/1116/642273/8692/84830/1956/3952/2260/57462/4915/23064/50507/143686/22876/4922/677/6376/6348/55273/6662	21	2.03269
GO:0002292	T cell differentiation involved in immune response	11/832	79/18903	0.000659204	0.00927493	0.00716469	941/51176/59067/3593/3662/3122/3123/50943/6095/3965/5105	11	2.03269
GO:0002718	regulation of cytokine production involved in immune response	14/832	118/18903	0.000685082	0.00956192	0.00738639	3586/91543/972/3134/3105/353091/51284/50943/3456/975/5553/7043/567/54	14	2.01945
GO:0007088	regulation of mitotic nuclear division	14/832	118/18903	0.000685082	0.00956192	0.00738639	699/54908/26271/5885/3619/9585/4288/9787/701/9088/81620/83903/10403/147841	14	2.01945
GO:0043200	response to amino acid	14/832	118/18903	0.000685082	0.00956192	0.00738639	53335/3182/1956/1536/4915/445/6506/143686/6495/8651/1728/1535/1051/1786	14	2.01945
GO:2000516	positive regulation of CD4-positive, alpha-beta T cell activation	8/832	45/18903	0.000689923	0.00960388	0.0074188	941/3593/3122/3123/50943/975/8651/3965	8	2.01755
GO:0071706	tumor necrosis factor superfamily cytokine production	19/832	189/18903	0.000697163	0.00961582	0.00742802	5724/3586/947/64135/26137/3593/9590/3952/1536/50943/29126/4938/4940/4939/6376/1535/3965/6348/54	19	2.01701
GO:1903555	regulation of tumor necrosis factor superfamily cytokine production	19/832	189/18903	0.000697163	0.00961582	0.00742802	5724/3586/947/64135/26137/3593/9590/3952/1536/50943/29126/4938/4940/4939/6376/1535/3965/6348/54	19	2.01701
GO:0043370	regulation of CD4-positive, alpha-beta T cell differentiation	9/832	56/18903	0.000700182	0.00961582	0.00742802	864/941/3593/3662/3122/3123/50943/8651/3965	9	2.01701
GO:0110151	positive regulation of biomineralization	9/832	56/18903	0.000700182	0.00961582	0.00742802	130497/152816/7020/26271/5764/2824/490/7043/1051	9	2.01701
GO:0008585	female gonad development	13/832	105/18903	0.000701804	0.00961582	0.00742802	3625/9353/7422/2099/3952/7490/8322/84159/2/675/4323/7026/1051	13	2.01701
GO:0032760	positive regulation of tumor necrosis factor production	13/832	105/18903	0.000701804	0.00961582	0.00742802	5724/64135/26137/3593/9590/3952/1536/4938/4940/4939/1535/3965/6348	13	2.01701
GO:0016485	protein processing	23/832	250/18903	0.000710439	0.00968462	0.00748117	1718/1520/922/3428/1510/7850/5270/26999/5125/2619/5727/10418/56649/715/4323/3240/3250/56265/5126/1522/3249/4627/25825	23	2.01392
GO:0002719	negative regulation of cytokine production involved in immune response	7/832	35/18903	0.000712377	0.00968462	0.00748117	3586/3134/50943/3456/5553/7043/54	7	2.01392
GO:0043372	positive regulation of CD4-positive, alpha-beta T cell differentiation	7/832	35/18903	0.000712377	0.00968462	0.00748117	941/3593/3122/3123/50943/8651/3965	7	2.01392
GO:0048660	regulation of smooth muscle cell proliferation	18/832	175/18903	0.000729144	0.00986134	0.00761768	5724/4881/3586/3398/6869/6772/4883/3593/2006/3654/10221/2254/7043/6376/1535/1786/4854/5739	18	2.00606
GO:0051048	negative regulation of secretion	18/832	175/18903	0.000729144	0.00986134	0.00761768	2213/91543/3625/131177/152/9607/972/3593/84830/3134/3952/1815/10062/7351/2065/1113/3965/10079	18	2.00606
