# Supplementary material for: Single-cell transcriptome analysis of epithelial, immune, and stromal signatures and interactions in human ovarian cancer
Source: Commun Biol. 2024 Jan 26;7:131. doi: 10.1038/s42003-024-05826-1 (PMC10817929; doi:10.1038/s42003-024-05826-1)
Supplement: Supplementary file 6 — Supplementary Data 3 [file 42003_2024_5826_MOESM6_ESM.xlsx]

## Sheet: Supplementary Data 3.1
Supplementary Data S3.1	T cell exhaustion gene set
LAG3
PDCD1
CTLA4
HAVCR2
TOX
TIGIT
CXCL13
TNFRSF9

## Sheet: Supplementary Data 3.2
Supplementary Data 3.2	Regulatory T cell differentiation gene set
TOX
USP44
FOXP3
IL2RG
PLA2G2D
TGFB1
FUT7
CD28

## Sheet: Supplementary Data 3.3
Supplementary Data 3.3	Clustering analysis results on similar expression patterns based on the temporal patterns of high variation genes in T cell
gene	cluster
AL627309.1	13
HES4	12
ISG15	10
AGRN	20
RNF223	8
TTLL10	3
TNFRSF18	5
TNFRSF4	5
MXRA8	14
VWA1	4
MMP23B	19
CFAP74	2
GABRD	6
HES5	4
PRDM16	14
ACOT7	10
UTS2	13
TNFRSF9	10
ERRFI1	16
AL034417.2	13
ENO1	20
GPR157	3
SPSB1	5
CTNNBIP1	10
RBP7	19
SRM	1
ANGPTL7	18
FBXO2	9
DRAXIN	13
C1orf167	19
NPPA	16
NPPB	12
MIIP	20
TNFRSF8	5
TNFRSF1B	5
C1orf158	16
LRRC38	11
PDPN	6
FHAD1	3
CELA2A	3
FBLIM1	19
UQCRHL	19
EPHA2	4
MFAP2	7
PADI2	3
IGSF21	19
AL035413.1	18
MINOS1	20
NBL1	18
RNF186	15
PLA2G2A	7
PLA2G5	6
PLA2G2D	14
CAMK2N1	2
CDA	15
ECE1	13
ALPL	9
HSPG2	4
WNT4	2
C1QA	19
C1QC	19
C1QB	19
TEX46	3
TCEA3	14
E2F2	10
ID3	5
AL590683.1	17
NCMAP	15
RUNX3	2
STMN1	12
TRIM63	12
FAM110D	9
SH3BGRL3	20
CD52	4
ZNF683	2
HMGN2	10
SFN	19
TENT5B	7
FCN3	15
CD164L2	16
IFI6	10
SMPDL3B	9
PTAFR	4
ATP5IF1	6
SNHG12	6
RAB42	19
AL360012.1	3
LAPTM5	8
FABP3	14
SERINC2	19
TINAGL1	19
SPOCD1	6
FAM167B	19
LCK	20
MARCKSL1	7
GJA4	18
AL590434.1	17
CLSPN	10
TEKT2	16
EVA1B	20
CSF3R	19
GRIK3	3
DNALI1	14
RSPO1	3
CDCA8	10
BMP8A	9
HEYL	18
MFSD2A	9
COL9A2	5
CITED4	3
EDN2	3
YBX1	8
SLC2A1	4
FAM183A	16
TIE1	4
CDC20	10
PTPRF	4
KDM4A-AS1	19
ARMH1	6
KIF2C	10
RPS8	19
TCTEX1D4	2
PTCH2	4
PRDX1	1
NASP	13
PIK3R3	13
TSPAN1	7
CYP4B1	3
CYP4A11	17
CYP4X1	3
PDZK1IP1	4
STIL	10
CDKN2C	13
PODN	18
AC119428.2	5
LDLRAD1	16
DHCR24	4
PLPP3	19
FYB2	3
TACSTD2	3
JUN	13
FGGY	5
NFIA	2
L1TD1	15
ROR1	7
CACHD1	19
AK4	4
LEPR	4
PDE4B	18
SGIP1	18
TCTEX1D1	19
IL23R	19
GADD45A	9
GNG12	4
DIRAS3	11
RPE65	16
DEPDC1	10
CTH	16
PTGER3	3
NEGR1	18
ERICH3	20
TYW3	20
ST6GALNAC5	9
AK5	19
NEXN	10
DNAJB4	2
AC103591.3	18
PTGFR	18
IFI44L	10
IFI44	10
ADGRL4	15
LINC01781	12
TTLL7	15
LPAR3	3
MCOLN3	20
BCL10	2
AC092807.3	12
CYR61	9
LMO4	20
GBP3	13
GBP1	10
GBP2	20
GBP7	14
GBP4	10
GBP5	5
BCAR3	3
GCLM	20
ARHGAP29	4
AC097059.1	14
F3	19
CNN3	7
PLPPR4	11
PALMD	9
VCAM1	1
AL109741.1	6
LINC01709	17
OLFM3	8
COL11A1	11
AMY1B	17
NTNG1	11
GPSM2	10
C1orf194	16
KIAA1324	5
PSRC1	13
GSTM2	5
GSTM1	19
GSTM5	16
GSTM3	19
CSF1	13
PROK1	17
CD53	20
LRIF1	13
AL360270.3	18
CHI3L2	19
PIFO	16
OVGP1	16
C1orf162	19
TMIGD3	19
WNT2B	13
PTPN22	2
BCL2L15	20
OLFML3	6
AMPD1	18
TSPAN2	19
NGF	14
CD2	10
VTCN1	19
TENT5C	18
SPAG17	16
HSD3B2	16
PHGDH	7
HMGCS2	14
REG4	5
FCGR1B	9
AC245014.3	2
CD160	16
ITGA10	9
TXNIP	20
AC239799.2	16
GJA5	17
FCGR1A	15
HIST2H2BF	13
HIST2H2BE	2
HIST2H2AC	13
HIST2H2AB	5
ANP32E	13
AC242988.1	8
C1orf54	19
ECM1	6
CTSS	13
CTSK	6
C1orf56	15
MLLT11	9
SELENBP1	14
CGN	3
RIIAD1	16
RORC	4
S100A10	19
TCHH	13
FLG	9
CRCT1	14
LCE3D	11
IVL	8
SPRR3	8
SPRR1B	8
SPRR2D	8
SPRR2A	8
SPRR2B	16
SPRR2F	18
PRR9	7
LOR	1
S100A9	19
S100A12	19
S100A8	19
S100A7A	15
S100A7	19
S100A4	20
S100A3	19
S100A2	7
S100A16	7
S100A14	9
S100A13	14
S100A1	14
NPR1	4
SLC27A3	20
AL358472.4	12
CREB3L4	13
RAB13	7
C1orf189	16
IL6R-AS1	6
CKS1B	7
EFNA1	4
MUC1	4
RAB25	19
MEX3A	14
LMNA	18
SEMA4A	20
C1orf61	13
IQGAP3	13
NES	14
CRABP2	7
SH2D2A	11
NTRK1	5
ETV3L	8
ETV3	2
FCRL5	4
FCRL4	3
CD5L	15
AL138899.1	3
CD1A	3
CD1C	3
CD1B	3
CD1E	3
MNDA	13
IFI16	20
AIM2	19
CADM3	14
ACKR1	12
FCER1A	15
SLAMF8	20
CFAP45	19
LINC01133	3
ATP1A2	14
SLAMF1	5
CD48	20
SLAMF7	13
LY9	5
ITLN1	12
ITLN2	18
TSTD1	20
ADAMTS4	4
FCER1G	4
PCP4L1	3
CFAP126	16
FCGR2A	19
HSPA6	2
FCGR3A	15
FCGR3B	19
FCGR2B	19
FCRLA	9
FCRLB	19
OLFML2B	15
NOS1AP	19
C1orf226	7
SH2D1B	3
UAP1	16
DDR2	12
RGS4	7
RGS5	1
NUF2	10
PBX1	14
CD247	13
CREG1	19
XCL2	2
XCL1	2
DPT	18
ATP1B1	18
SLC19A2	18
F5	5
SELL	19
SELE	16
PRRX1	6
MROH9	16
FMO3	16
FMO2	18
FMO1	12
MYOCOS	7
MYOC	16
FASLG	20
TNFSF18	17
TNFSF4	10
CACYBP	8
KIAA0040	13
TNR	3
PAPPA2	14
BRINP2	14
ANGPTL1	14
ABL2	3
QSOX1	4
IER5	13
GLUL	19
RGS16	13
LAMC1	19
LAMC2	19
NMNAT2	19
NCF2	20
APOBEC4	16
COLGALT2	4
C1orf21	4
FAM129A	1
IVNS1ABP	2
HMCN1	9
PRG4	1
PTGS2	3
RGS18	19
AL136987.1	18
RGS1	12
RGS13	17
RGS2	16
CFH	19
CFHR1	12
ASPM	10
LHX9	14
PTPRC	13
NR5A2	10
KIF14	10
GPR25	11
IGFN1	16
TNNT2	7
LAD1	19
TNNI1	9
PHLDA3	13
CSRP1	11
LMOD1	18
ELF3	3
UBE2T	10
PPP1R12B	13
MYBPH	3
CHI3L1	9
CHIT1	13
BTG2	2
PRELP	14
SNRPE	19
REN	14
KISS1	19
PLEKHA6	3
NFASC	3
KLHDC8A	15
LEMD1	19
NUCKS1	13
RAB7B	4
CTSE	3
RHEX	7
IL10	15
IL19	19
IL20	1
IL24	4
PIGR	13
C4BPB	17
C4BPA	16
CD55	16
CR1	4
MIR29B2CHG	18
CD34	19
LAMB3	4
AL031316.1	12
G0S2	12
HSD11B1	20
TRAF3IP3	20
SERTAD4	7
SLC30A1	16
NEK2	10
DTL	10
AL606468.1	11
AC092803.1	16
AC092803.2	13
ATF3	9
FAM71A	3
BATF3	10
PROX1	14
CENPF	10
SPATA17	14
TGFB2	14
C1orf115	15
HLX	19
DUSP10	8
LINC02474	1
LINC01705	11
FAM177B	12
SUSD4	19
TP53BP2	8
AC092809.4	12
ENAH	7
LEFTY1	19
LEFTY2	14
ACBD3-AS1	16
GJC2	3
HIST3H2A	4
RHOU	3
ACTA1	12
LINC01736	16
GALNT2	17
PGBD5	19
AGT	9
CAPN9	17
EGLN1	5
AL445524.1	6
KCNK1	19
AL160408.2	18
GNG4	10
NID1	18
RYR2	11
ZP4	11
CHRM3	9
CHML	3
EXO1	20
PLD5	14
KIF26B	3
NLRP3	18
TRIM58	19
FAM110C	10
SH3YL1	4
ALKAL2	2
AC116609.3	18
TPO	1
AC144450.1	3
PXDN	4
COLEC11	9
SOX11	7
CMPK2	20
RSAD2	10
AC010904.2	17
AC092580.2	13
LINC01871	2
LINC00299	13
ID2	2
AC082651.1	16
RRM2	10
AC007240.1	10
HPCAL1	20
ODC1	8
GREB1	2
NTSR2	12
TRIB2	20
LINC00276	11
FAM84A	7
MYCNOS	14
MYCN	3
OSR1	7
SDC1	19
RHOB	13
AC018742.1	2
ADCY3	10
DNAJC27	2
POMC	1
DRC1	16
OTOF	17
CIB4	14
KCNK3	15
CENPA	10
EMILIN1	6
SLC30A3	5
TRIM54	9
KRTCAP3	4
FNDC4	3
TOGARAM2	13
AC016907.2	12
YPEL5	16
LBH	5
CAPN13	10
EHD3	19
XDH	19
LTBP1	19
RASGRP3	10
LINC01320	12
CRIM1	13
QPCT	5
AC006369.1	6
CDC42EP3	4
RMDN2	13
CYP1B1	19
GALM	10
MORN2	14
ARHGEF33	17
SLC8A1	3
LINC01914	12
PKDCC	3
LINC01819	11
ZFP36L2	16
SIX3	2
EPAS1	16
EPCAM	7
AC092650.1	18
STON1-GTF2A1L	7
LHCGR	3
ERLEC1	4
SPTBN1	3
EML6	15
EFEMP1	19
BCL11A	7
UGP2	19
PELI1	8
AC012368.1	11
LINC00309	19
LGALSL	19
SLC1A4	2
MEIS1	9
PLEK	4
ANTXR1	6
MXD1	3
C2orf42	5
CD207	14
ATP6V1B1	3
DYSF	19
CYP26B1	14
EGR4	19
ACTG2	12
MTHFD2	19
RTKN	7
TACR1	13
EVA1A	9
LRRTM4	8
REG1A	14
LRRTM1	7
TRABD2A	4
TMSB10	20
CAPG	2
VAMP8	20
VAMP5	20
SFTPB	5
GNLY	4
REEP1	18
CD8A	18
CD8B	18
LINC01943	10
CYTOR	5
AC133644.2	8
PLGLB2	16
RGPD2	2
IGKC	20
IGKV4-1	11
IGKV5-2	11
IGKV1-5	11
IGKV1-6	6
IGKV3-7	11
IGKV1-8	8
IGKV1-9	11
IGKV3-11	11
IGKV1-12	11
IGKV3-15	11
IGKV1-16	11
IGKV1-17	6
IGKV3-20	11
IGKV6-21	12
IGKV2-24	11
IGKV1-27	11
IGKV2-28	11
IGKV2-29	4
IGKV2-30	11
IGKV1-39	6
IGKV2D-40	11
IGKV1D-39	6
IGKV1D-33	11
IGKV2D-30	11
IGKV2D-29	11
IGKV2D-28	11
IGKV3D-20	7
IGKV1D-17	16
IGKV1D-16	11
IGKV3D-15	11
IGKV1D-13	14
IGKV1D-12	12
IGKV3D-11	11
IGKV1D-43	11
IGKV1D-8	11
MAL	4
PROM2	4
TRIM43B	14
DUSP2	16
NCAPH	10
NEURL3	10
KIAA1211L	13
AFF3	2
LONRF2	3
LINC01127	14
IL1R2	6
IL1R1	5
IL1RL1	3
SLC9A4	10
SLC9A2	8
POU3F3	14
FHL2	19
C2orf40	14
RGPD3	15
CD8B2	11
RGPD4	8
SULT1C2	7
RANBP2	2
2023-09-10	14
AC074387.1	2
MALL	9
LINC01106	14
BUB1	10
ACOXL	3
MIR4435-2HG	20
BCL2L11	13
AC108463.3	10
AC068491.3	10
AC017002.3	5
AC017002.1	8
AC017002.2	15
SLC20A1	13
CKAP2L	10
IL1A	2
IL1B	7
IL37	9
IL36G	14
IL36RN	14
IL1RN	5
PAX8	4
FOXD4L1	14
AC009404.1	16
MARCO	19
SCTR	14
CFAP221	16
INHBB	15
TFCP2L1	4
PROC	10
MYO7B	14
HS6ST1	2
TUBA3E	14
TUBA3D	8
LYPD1	7
NCKAP5	3
MAP3K19	2
MCM6	5
CXCR4	18
THSD7B	10
LRP1B	14
KYNU	19
ARHGAP15	13
ZEB2	2
AC092484.1	12
KIF5C	20
LYPD6B	7
AC007364.1	6
RND3	9
TNFAIP6	19
FMNL2	4
NR4A2	2
CYTIP	19
DAPL1	20
LY75	20
ITGB6	15
SLC4A10	19
DPP4	4
FAP	12
IFIH1	10
GRB14	12
COBLL1	19
SLC38A11	16
SCN3A	17
GALNT3	2
SCN9A	9
SCN7A	18
NOSTRIN	15
SPC25	10
DHRS9	14
LRP2	14
KLHL23	9
MYO3B	3
ITGA6	3
MAP3K20	2
CDCA7	10
SP9	16
CHRNA1	20
CHN1	1
ATP5MC3	6
HOXD13	14
HOXD11	14
HOXD10	9
HOXD9	14
HOXD1	13
TTN	13
ZNF385B	7
AC068196.1	17
ITGA4	13
SSFA2	13
PDE1A	15
FRZB	14
AC096667.1	12
AC007319.1	8
CALCRL	2
TFPI	19
COL3A1	6
COL5A2	6
SLC40A1	4
C2orf88	13
MSTN	14
AC108047.1	6
STAT1	10
MYO1B	7
NABP1	20
CAVIN2	16
TMEFF2	19
AC064834.1	8
HECW2	5
AC020571.1	18
C2orf66	18
PGAP1	12
AC013264.1	18
HSPD1	2
HSPE1	2
SPATS2L	10
SGO2	10
AOX1	19
CTLA4	10
ICOS	2
NRP2	9
GPR1	12
ADAM23	2
METTL21A	19
LINC01857	7
CRYGD	18
MAP2	15
ERBB4	16
IKZF2	13
AC079610.2	13
FN1	6
IGFBP2	9
IGFBP5	18
DIRC3	9
SLC11A1	19
CYP27A1	6
WNT6	13
FEV	12
CFAP65	16
IHH	14
TUBA4A	18
TUBA4B	16
PTPRN	9
DES	19
INHA	19
SLC4A3	3
AC009502.1	3
CCDC140	14
SGPP2	5
KCNE4	6
SCG2	11
MRPL44	17
SERPINE2	5
COL4A4	4
CCL20	16
DAW1	16
SPHKAP	16
LINC01807	14
PID1	19
DNER	19
ITM2C	14
ARMC9	4
B3GNT7	16
NPPC	19
ALPP	1
ALPG	4
ECEL1	6
EFHD1	6
HJURP	10
ARL4C	13
ACKR3	16
COL6A3	6
AC112721.2	11
RAMP1	12
UBE2F	20
HES6	17
TRAF3IP1	13
TWIST2	18
OTOS	14
KIF1A	7
AGXT	14
PASK	5
2023-09-02	13
DTYMK	10
NEU4	8
PDCD1	10
LINC01986	12
CHL1	12
IL5RA	18
ITPR1	13
EGOT	13
BHLHE40-AS1	6
LMCD1	5
SSUH2	12
OXTR	3
SRGAP3	13
SRGAP3-AS2	16
CAMK1	5
CIDEC	3
HRH1	9
TIMP4	7
PPARG	1
FBLN2	14
WNT7A	9
SLC6A6	13
GRIP2	13
ANKRD28	16
SATB1	4
SGO1	10
UBE2E2	7
CMC1	15
GADL1	14
CCR4	5
SUSD5	12
STAC	11
ITGA9	17
CTDSPL	4
XIRP1	5
CX3CR1	4
CCR8	11
ENTPD3	17
AC099541.1	11
CTNNB1	13
CCK	12
VIPR1-AS1	19
ABHD5	18
KIF15	10
CLEC3B	2
TMEM158	11
CCR9	16
CXCR6	20
XCR1	17
CCR1	10
CCR2	19
CCRL2	2
LTF	8
TDGF1	14
PTH1R	19
IMPDH2	19
LAMB2	9
MST1	15
SEMA3F	20
SEMA3B	3
HYAL2	19
ZMYND10	16
CISH	5
DOCK3	3
MANF	8
ALAS1	5
SEMA3G	15
TNNC1	19
STAB1	4
NT5DC2	9
MUSTN1	2
IL17RB	2
CACNA2D3	9
WNT5A	14
DNAH12	16
AC137936.1	18
DNASE1L3	3
FAM107A	14
FAM3D	8
PTPRG	7
CADPS	9
SNTN	16
AC092040.1	16
PRICKLE2	19
ADAMTS9	7
FRMD4B	20
MITF	4
PROK2	19
PDZRN3	19
ROBO2	14
AC108752.1	12
ROBO1	9
LINC02027	16
LINC00971	14
VGLL3	19
HTR1F	1
MTRNR2L12	19
DCBLD2	7
COL8A1	6
CMSS1	8
FILIP1L	6
TMEM45A	7
ABI3BP	14
NFKBIZ	4
ALCAM	3
CBLB	2
LINC00636	3
CIP2A	10
TRAT1	19
GUCA1C	16
LINC00488	14
CD96	2
ZBED2	5
PHLDB2	3
TAGLN3	5
CD200	5
CCDC80	6
CD200R1L	3
ZNF80	17
TIGIT	10
ZBTB20	13
GAP43	9
LSAMP	7
UPK1B	19
CD80	5
AC073352.2	11
PLA1A	10
POPDC2	13
FSTL1	19
POLQ	10
CD86	10
CSTA	19
PARP14	13
SEMA5B	13
MYLK	2
MUC13	16
HEG1	13
SLC12A8	4
CHCHD6	14
MCM2	10
MGLL	4
GATA2	18
H1FX	10
TRH	16
COL6A5	8
COL6A6	14
ACPP	3
ACKR4	3
TF	16
SLCO2A1	9
AMOTL2	4
CLDN18	16
FOXL2	16
FOXL2NB	16
RBP2	12
RBP1	7
CLSTN2	11
ATP1B3	18
PCOLCE2	19
CHST2	10
PLOD2	4
PLSCR4	9
PLSCR1	10
ZIC1	7
AGTR1	12
CPB1	12
CPA3	19
CP	4
TM4SF18	1
TM4SF1	7
WWTR1	12
ANKUB1	16
PFN2	19
SIAH2-AS1	16
GPR171	19
P2RY14	19
GPR87	8
P2RY13	3
AADAC	7
SUCNR1	15
P2RY1	13
AC078788.1	10
MME	17
PLCH1	9
SSR3	20
TIPARP	2
PTX3	14
SHOX2	9
MLF1	18
LXN	10
RARRES1	12
C3orf80	17
SMC4	13
ARL14	14
PPM1L	3
SPTSSB	19
BCHE	7
ZBBX	16
SERPINI2	1
SERPINI1	13
GOLIM4	13
MECOM	14
ACTRT3	7
SAMD7	18
PRKCI	13
CLDN11	7
RPL22L1	19
FNDC3B	13
TNFSF10	10
NCEH1	4
ECT2	10
NLGN1	16
LINC00501	1
AC117465.1	3
LINC00578	12
KCNMB2-AS1	14
ZMAT3	13
CCDC39	2
SOX2	19
LAMP3	10
MCF2L2	13
B3GNT5	2
EEF1AKMT4	7
ECE2	19
LINC01840	12
LIPH	9
IGF2BP2	7
DGKG	9
CRYGS	13
RFC4	10
ST6GAL1	13
RTP1	1
SST	10
TPRG1	19
P3H2	19
CLDN1	4
CLDN16	19
GMNC	9
CCDC50	10
HES1	14
LRRC15	11
ATP13A3	13
APOD	18
AC233280.1	1
MUC20	3
MUC4	3
TFRC	13
ZDHHC19	15
SLC51A	9
TCTEX1D2	10
TM4SF19	19
AC024560.1	13
IQCG	13
ZNF141	13
SPON2	12
CTBP1-AS	12
AC016773.1	5
TACC3	5
NSD2	13
C4orf48	20
ADRA2C	17
NSG1	4
MSX1	12
CYTL1	14
S100P	19
HTRA3	14
AC104825.1	6
CLNK	13
HS3ST1	5
C1QTNF7	11
CD38	10
FGFBP1	12
FGFBP2	15
LDB2	9
LAP3	10
NCAPG	10
SLIT2	7
KCNIP4	14
KCNIP4-IT1	16
SOD3	19
LGI2	19
SLC34A2	3
SEL1L3	13
RBPJ	10
PCDH7	3
DTHD1	1
TLR6	3
RHOH	18
RBM47	4
UCHL1	7
LIMCH1	9
SHISA3	18
GABRG1	8
ATP10D	13
CORIN	19
CNGA1	3
TXK	3
OCIAD2	20
SPATA18	16
RASL11B	15
PDGFRA	18
KIT	16
KDR	9
PDCL2	14
NMU	3
PAICS	20
HOPX	2
SPINK2	16
IGFBP7	19
ADGRL3	14
EPHA5	8
TMPRSS11E	11
UGT2B15	14
AC021146.12	13
UGT2B7	19
SULT1B1	19
SULT1E1	12
HTN3	14
HTN1	14
ODAM	11
FDCSP	14
SMR3B	11
JCHAIN	10
SLC4A4	3
NPFFR2	4
ALB	12
RASSF6	3
CXCL8	19
CXCL6	7
CXCL1	7
PF4	12
PPBP	14
CXCL5	14
CXCL3	12
CXCL2	12
EPGN	8
EREG	2
AREG	12
PARM1	9
ODAPH	17
PPEF2	16
CXCL9	10
CXCL10	17
CXCL11	17
2023-09-11	3
CXCL13	10
ANXA3	4
CFAP299	16
BMP3	3
RASGEF1B	2
TMEM150C	6
PLAC8	19
HPSE	10
GPAT3	18
NKX6-1	14
CDS1	19
PTPN13	4
SPARCL1	18
AC093895.1	11
IBSP	6
SPP1	19
HERC5	10
GPRIN3	13
SNCA	19
MMRN1	2
CCSER1	12
GRID2	7
HPGDS	19
PDLIM5	3
BMPR1B	7
UNC5C	3
ADH1B	16
ADH1C	17
DAPP1	10
H2AFZ	12
DDIT4L	15
EMCN	18
BANK1	4
SLC39A8	18
NFKB1	2
CENPE	10
NPNT	1
DKK2	3
SGMS2	4
LEF1	5
MCUB	5
CFI	12
ENPEP	13
PITX2	14
TIFA	19
ANK2	9
CAMK2D	13
ARSJ	4
PRSS12	13
SYNPO2	11
USP53	2
PDE5A	2
MAD2L1	10
TNIP3	10
ANXA5	10
CCNA2	10
IL2	16
IL21	5
FGF2	1
SPRY1	2
HSPA4L	2
AC078850.1	3
AC096711.3	1
PCDH10	12
PCDH18	18
LINC02172	16
SLC7A11	3
MGARP	18
CLGN	14
LINC02432	3
INPP4B	13
GYPA	16
HHIP	12
TTC29	16
EDNRA	7
ARHGAP10	3
AC092611.1	18
MND1	10
TLR2	4
RNF175	11
SFRP2	11
FGA	16
GUCY1A1	18
TDO2	6
GRIA2	14
FAM198B	15
FNIP2	4
NPY1R	18
2023-03-01	4
APELA	19
MSMO1	10
CPE	11
PALLD	9
LINC01612	1
HMGB2	2
SAP30	10
SCRG1	19
HAND2	18
HAND2-AS1	15
HPGD	4
GPM6A	16
VEGFC	3
NEIL3	10
TENM3	19
ING2	8
STOX2	4
ENPP6	13
LINC02362	10
LINC02427	3
LINC02365	3
CENPU	10
ACSL1	20
MIR3945HG	14
ANKRD37	12
PDLIM3	6
SORBS2	9
AC093797.1	11
FAT1	4
TRIML2	16
TRIP13	16
CLPTM1L	13
IRX4	11
C5orf38	16
ADAMTS16	12
C5orf49	16
SEMA5A	19
CCT5	10
ROPN1L	19
LINC01513	16
DNAH5	16
MYO10	4
BASP1	7
BASP1-AS1	16
CDH12	1
CDH6	7
NPR3	13
ADAMTS12	6
C1QTNF3	20
RAI14	4
PRLR	19
IL7R	19
CAPSL	16
RANBP3L	3
SLC1A3	9
GDNF	6
EGFLAM	12
LIFR	19
FYB1	5
DAB2	4
LINC02104	11
PTGER4	2
C7	18
C6	16
PLCXD3	11
GHR	9
SELENOP	7
AC025171.5	13
HMGCS1	2
CCL28	13
EMB	13
PARP8	2
ITGA1	13
ITGA2	17
FST	3
ARL15	20
HSPB3	19
ESM1	3
GZMK	19
GZMA	20
CDC20B	3
GPX8	7
CCNO	19
AC026704.1	16
PLPP1	5
IL6ST	5
ANKRD55	19
AC008780.1	16
PLK2	9
RAB3C	12
PART1	14
DEPDC1B	10
ADAMTS6	17
CENPK	13
AC010280.1	16
CCNB1	10
CENPH	10
TAF9	8
CARTPT	17
MAP1B	7
TMEM171	19
FOXD1	13
ENC1	12
HMGCR	2
SV2C	19
IQGAP2	13
F2RL2	1
F2R	15
F2RL1	8
CRHBP	3
PDE8B	17
OTP	20
BHMT2	7
JMY	2
HOMER1	2
CMYA5	19
THBS4	17
DHFR	10
VCAN	19
HAPLN1	14
EDIL3	11
MEF2C	3
ADGRV1	18
LUCAT1	5
ARRDC3	13
NR2F1	14
MCTP1	13
FAM81B	16
RHOBTB3	19
GLRX	20
PCSK1	14
AC021086.1	17
LINC00491	3
EFNA5	9
TSLP	16
STARD4	13
NREP	7
AC008494.3	12
CDO1	19
ARL14EPL	16
SEMA6A	4
LINC02208	14
TNFAIP8	20
LOX	19
SNCAIP	14
AC113349.1	16
PPIC	19
GRAMD2B	5
ALDH7A1	9
LMNB1	10
2023-03-03	5
MEGF10	14
SLC12A2	2
FBN2	14
HINT1	19
IL3	18
CSF2	2
PDLIM4	7
AC116366.3	11
IRF1	13
IL5	3
IL13	1
IL4	2
CXCL14	11
SLC25A48	17
TGFBI	3
SPOCK1	19
KIF20A	20
GFRA3	11
EGR1	2
MATR3	17
SLC23A1	17
MZB1	20
DNAJC18	10
ECSCR	10
CXXC5	9
AC008667.4	10
HBEGF	3
CD14	19
PCDHA10	7
PCDHA12	14
AC244517.11	12
PCDHB10	14
PCDHGA5	3
PCDHGA6	13
PCDH12	5
SPRY4	14
FGF1	11
ARHGAP26	3
GPR151	14
DPYSL3	12
JAKMIP2	13
SPINK1	15
SCGB3A2	18
C5orf46	11
SPINK5	7
SPINK6	13
SPINK13	3
AFAP1L1	1
IL17B	18
CARMN	2
SLC26A2	20
CSF1R	4
PDGFRB	13
CAMK2A	8
CD74	6
SYNPO	19
SMIM3	18
GPX3	19
TNIP1	20
ANXA6	20
CCDC69	13
FAT2	10
SPARC	6
TIMD4	13
HAVCR2	10
ITK	13
CYFIP2	13
FNDC9	17
LINC02227	16
IL12B	3
FABP6	16
PTTG1	10
MIR3142HG	10
ATP10B	3
LINC02159	9
HMMR	10
WWC1	3
SLIT3	9
SPDL1	10
FAM196B	3
LCP2	5
KCNIP1	11
KCNMB1	15
GABRP	17
NPM1	8
FGF18	7
SH3PXD2B	4
NEURL1B	10
DUSP1	3
STC2	19
LINC01485	3
CPEB4	13
MSX2	14
SFXN1	5
THOC3	20
FAM153B	3
SNCB	9
LINC01574	14
UNC5A	13
MXD3	10
DBN1	13
HNRNPAB	13
ADAMTS2	6
LTC4S	3
SQSTM1	8
GFPT2	16
AC034213.1	7
SCGB3A1	11
BTNL9	10
IRF4	2
FOXQ1	3
FOXC1	19
SERPINB1	20
SERPINB9	16
TUBB2A	18
TUBB2B	7
PXDC1	9
AL359643.2	16
NRN1	1
F13A1	19
AL031123.1	17
DSP	4
BMP6	19
TXNDC5	2
TFAP2A	17
ELOVL2	14
ERVFRD-1	3
ADTRP	1
EDN1	12
CD83	12
JARID2	13
GMPR	9
RBM24	2
DEK	13
RNF144B	19
ID4	14
SOX4	10
CASC15	19
NBAT1	16
PRL	11
DCDC2	7
KAAG1	14
GMNN	8
CARMIL1	5
SCGN	11
HIST1H1A	3
HIST1H4B	11
HIST1H3B	13
HIST1H2AB	5
HIST1H2BB	5
HIST1H3C	5
HIST1H1C	3
HIST1H4C	13
HIST1H2BC	13
HIST1H2AC	13
HIST1H1E	13
AL353759.1	11
HIST1H4D	5
AL031777.3	2
HIST1H3D	16
HIST1H2BF	13
HIST1H2BG	2
HIST1H2AE	2
HIST1H1D	13
HIST1H4F	11
HIST1H3F	5
HIST1H2BH	13
HIST1H3G	13
HIST1H4H	13
AL121936.1	13
HIST1H2BJ	5
HIST1H2AG	13
HIST1H4I	13
HIST1H2BK	11
HIST1H2AH	13
HIST1H2BL	13
HIST1H2AI	13
HIST1H3H	5
HIST1H2AJ	13
HIST1H2BM	13
HIST1H2BN	13
HIST1H2AL	5
HIST1H1B	13
HIST1H3I	13
HIST1H4L	17
HIST1H3J	5
HIST1H2AM	5
AL121944.1	16
ZNF165	16
AL662860.1	4
UBD	15
HLA-F	13
HLA-G	19
HLA-A	5
ZNRD1	20
RNF39	3
TRIM31	5
TUBB	14
IER3	9
DDR1	9
SFTA2	19
MUC21	1
C6orf15	14
CDSN	3
TCF19	10
POU5F1	19
HCG27	20
HLA-C	17
HLA-B	8
LTA	5
TNF	13
LTB	13
LST1	4
NCR3	3
AIF1	19
LY6G6C	9
HSPA1A	2
HSPA1B	2
C6orf48	8
NEU1	2
SLC44A4	3
C2	15
CFB	3
TNXB	2
NOTCH4	4
HLA-DRA	10
HLA-DRB5	6
HLA-DRB1	10
HLA-DQA1	10
HLA-DQB1	10
HLA-DQA2	7
HLA-DQB2	11
PSMB9	20
TAP1	20
HLA-DMB	10
HLA-DMA	10
HLA-DPA1	10
HLA-DPB1	10
KIFC1	10
HMGA1	19
RPS10	19
SPDEF	7
FKBP5	19
ETV7	10
CDKN1A	18
PI16	11
PIM1	20
KCNK17	18
TREML1	3
TREM2	4
TREM1	15
NCR2	3
TOMM6	16
C6orf132	12
GUCA1A	11
PTCRA	12
DNPH1	10
RSPH9	18
VEGFA	3
C6orf223	19
AL109615.2	3
CAPN11	14
HSP90AB1	9
SPATS1	16
RUNX2	5
CLIC5	13
RCAN2	19
PLA2G7	14
ANKRD66	16
ADGRF5	19
TNFRSF21	4
ADGRF2	17
ADGRF4	8
C6orf141	19
CRISP3	16
AL138826.1	12
TFAP2B	14
IL17A	16
IL17F	16
MCM3	10
GSTA2	16
GSTA1	16
GSTA3	16
GSTA4	15
ELOVL5	16
AL590652.1	14
MLIP	16
COL21A1	14
DST	3
PTP4A1	2
AL713998.1	14
COL19A1	7
COL9A1	12
AL365226.2	5
OGFRL1	3
RIMS1	14
KCNQ5	13
KHDC1L	12
OOEP	10
CD109	17
AL357507.1	7
COL12A1	6
FILIP1	19
TTK	10
TENT5A	18
TPBG	19
PRSS35	18
NT5E	19
CGA	12
CFAP206	2
CNR1	9
GABRR1	7
EPHA7	14
PRDM1	19
CRYBG1	18
CD24	7
SCML4	13
SLC16A10	3
WISP3	15
LAMA4	19
MARCKS	4
LINC01268	3
COL10A1	6
DSE	2
CALHM6	3
RSPH4A	18
FAM162B	12
SLC35F1	9
PLN	2
MAN1A1	20
GJA1	6
PKIB	12
FABP7	14
TRDN	16
NKAIN2	8
TPD52L1	19
AL365259.1	14
NCOA7	13
CENPW	7
RSPO3	7
THEMIS	20
LAMA2	2
ARHGAP18	13
SAMD3	13
EPB41L2	4
ARG1	14
ENPP1	18
CTGF	6
MOXD1	17
VNN1	15
VNN3	16
TCF21	18
SGK1	3
AL353596.1	11
MYB	8
AHI1	10
SLC35D3	3
IL22RA2	1
AL356234.2	1
AL356234.3	16
TNFAIP3	2
PERP	18
CITED2	19
ADGRG6	3
LINC01277	18
PHACTR2-AS1	18
UTRN	13
RAB32	7
ADGB	16
SAMD5	7
SASH1	19
AL031056.1	13
RAET1G	8
ULBP2	2
ULBP1	3
PPP1R14C	18
IYD	12
AKAP12	9
CCDC170	2
ESR1	3
SYNE1	13
MYCT1	18
FBXO5	10
CNKSR3	9
SNX9	8
SYTL3	16
EZR	18
C6orf99	11
TAGAP	2
FNDC1	11
AL078604.2	16
SOD2	8
MAS1	15
SLC22A1	17
SLC22A3	6
PLG	3
AL391361.3	11
AL139393.2	18
C6orf118	16
PDE10A	16
LINC00473	18
RNASET2	19
CCR6	16
AL121935.1	16
AFDN	3
KIF25-AS1	1
KIF25	18
SMOC2	18
LINC01615	6
THBS2	6
PDGFA	20
ZFAND2A	18
NUDT1	20
AMZ1	13
SDK1	15
RADIL	1
ACTB	19
FSCN1	7
OCM	19
KDELR2	20
COL28A1	19
RPA3	20
ICA1	10
AC007009.1	16
THSD7A	14
SCIN	13
AC011287.1	12
ETV1	5
SOSTDC1	7
TSPAN13	6
AGR2	19
AGR3	16
AHR	2
AC019117.2	1
TWIST1	10
TWISTNB	8
MACC1	4
ITGB8	3
DNAH11	2
CDCA7L	10
STEAP1B	14
AC073072.1	1
IL6	18
AC005082.1	12
GPNMB	19
STK31	3
NPY	8
CYCS	16
HNRNPA2B1	13
SNX10	5
HOTAIRM1	19
HOXA5	12
HOXA9	4
HOXA10-AS	12
HOXA10	4
HOXA11	9
HOXA11-AS	14
HOXA13	14
CREB5	4
TRIL	15
CPVL	19
PRR15	15
WIPF3	13
INMT	2
AQP1	19
ADCYAP1R1	18
PPP1R17	14
BMPER	14
AC018647.1	14
2023-09-07	5
ANLN	10
SFRP4	16
TRGC2	2
TRGC1	2
TRGV11	17
TRGV10	5
TRGV9	5
TRGV8	3
TRGV7	3
TRGV5	19
TRGV4	5
TRGV3	5
TRGV2	5
POU6F2-AS1	11
SUGCT	19
INHBA	6
GLI3	14
PSMA2	19
HECW1	19
MRPS24	11
URGCP-MRPS24	18
PGAM2	7
AEBP1	6
MYL7	9
PPIA	19
H2AFV	10
SNHG15	2
RAMP3	12
ADCY1	13
IGFBP1	12
IGFBP3	19
TNS3	10
C7orf57	2
UPP1	8
EGFR	9
NUPR2	17
GALNT17	3
MLXIPL	3
ABHD11	9
CLDN3	12
CLDN4	3
ELN	14
LAT2	13
NCF1	19
CCL26	19
POR	13
HSPB1	4
UPK3B	7
CCDC146	13
FGL2	5
CD36	19
SEMA3C	19
HGF	3
CACNA2D1	12
PCLO	14
SEMA3A	14
SEMA3D	6
ABCB1	2
STEAP4	19
STEAP1	9
CYP51A1	18
CDK6	13
AC002454.1	7
SAMD9	10
SAMD9L	10
GNGT1	14
TFPI2	19
GNG11	19
AC003092.1	11
COL1A2	6
PEG10	14
PPP1R9A	3
PON2	10
PDK4	12
SEM1	5
DLX6-AS1	19
DLX5	19
TAC1	18
BAIAP2L1	3
NPTX2	19
ATP5MF	6
MCM7	10
[truncated: 3,815 more rows]
