# Supplementary material for: Single-cell transcriptome analysis of epithelial, immune, and stromal signatures and interactions in human ovarian cancer
Source: Commun Biol. 2024 Jan 26;7:131. doi: 10.1038/s42003-024-05826-1 (PMC10817929; doi:10.1038/s42003-024-05826-1)
Supplement: Supplementary file 7 — Supplementary Data 4 [file 42003_2024_5826_MOESM7_ESM.xlsx]

## Sheet: Supplementary Data 4.1
Supplementary Data 4.1	Marker genes for Fibroblast subtype
	p_val	avg_log2FC	pct.1	pct.2	p_val_adj	cluster	gene
MMP11	0	2.50230102324024	0.59	0.194	0	Fib0	MMP11
CTHRC1	0	2.15632446656629	0.734	0.239	0	Fib0	CTHRC1
COL1A1	0	1.66198775572496	0.968	0.856	0	Fib0	COL1A1
COL1A2	0	1.57113240443397	0.965	0.868	0	Fib0	COL1A2
SPARC	0	1.56960665397742	0.948	0.798	0	Fib0	SPARC
FN1	0	1.53660629494479	0.862	0.525	0	Fib0	FN1
COL3A1	0	1.52022344624903	0.941	0.773	0	Fib0	COL3A1
ISG15	0	1.4371236457858	0.553	0.316	0	Fib0	ISG15
IFI27	0	1.40080429080834	0.729	0.511	0	Fib0	IFI27
COL11A1	0	1.38883362847996	0.512	0.149	0	Fib0	COL11A1
VCAN	0	1.38205353986703	0.757	0.345	0	Fib0	VCAN
BGN	0	1.31668220047659	0.787	0.401	0	Fib0	BGN
PLAU	0	1.30533804749769	0.498	0.178	0	Fib0	PLAU
IFI6	0	1.26512325911848	0.654	0.395	0	Fib0	IFI6
AEBP1	0	1.23429741948962	0.884	0.659	0	Fib0	AEBP1
HLA-B	0	1.19631154247575	0.914	0.779	0	Fib0	HLA-B
CTSK	0	1.18569957836899	0.753	0.52	0	Fib0	CTSK
POSTN	0	1.16352494364183	0.626	0.336	0	Fib0	POSTN
IGFBP2	0	1.09937339065777	0.715	0.465	0	Fib0	IGFBP2
COL10A1	0	1.09239066462599	0.389	0.06	0	Fib0	COL10A1
ISLR	0	1.06835955239486	0.706	0.445	0	Fib0	ISLR
INHBA	0	1.0650008041586	0.621	0.228	0	Fib0	INHBA
COL5A2	0	1.06367851091561	0.822	0.49	0	Fib0	COL5A2
MMP14	0	0.986932320031888	0.701	0.398	0	Fib0	MMP14
SULF1	0	0.986301825745739	0.578	0.228	0	Fib0	SULF1
COL8A1	0	0.981784833466766	0.615	0.262	0	Fib0	COL8A1
THY1	0	0.97855190769905	0.75	0.461	0	Fib0	THY1
COL5A1	0	0.972266867425551	0.753	0.476	0	Fib0	COL5A1
PDPN	0	0.955117519311653	0.597	0.343	0	Fib0	PDPN
HLA-C	0	0.93767064036665	0.868	0.776	0	Fib0	HLA-C
THBS2	0	0.930806312869667	0.746	0.419	0	Fib0	THBS2
SDC1	0	0.908304057141246	0.326	0.065	0	Fib0	SDC1
LUM	0	0.904207378016617	0.873	0.69	0	Fib0	LUM
COL6A1	0	0.900507111584375	0.906	0.786	0	Fib0	COL6A1
GJB2	0	0.897361834331688	0.371	0.08	0	Fib0	GJB2
NNMT	0	0.896548742710597	0.708	0.417	0	Fib0	NNMT
COL12A1	0	0.881328894226672	0.586	0.333	0	Fib0	COL12A1
HTRA1	0	0.875941999150465	0.76	0.503	0	Fib0	HTRA1
MMP2	0	0.860928916432493	0.871	0.669	0	Fib0	MMP2
MXRA5	0	0.859427868563078	0.5	0.187	0	Fib0	MXRA5
SFRP2	0	0.857075509903586	0.563	0.229	0	Fib0	SFRP2
LOXL1	0	0.855872327404756	0.535	0.208	0	Fib0	LOXL1
HOPX	0	0.843159694535542	0.276	0.093	0	Fib0	HOPX
TMEM158	0	0.841075897651386	0.368	0.115	0	Fib0	TMEM158
B2M	0	0.828763500924345	0.97	0.949	0	Fib0	B2M
CTGF	0	0.820076263240923	0.56	0.365	0	Fib0	CTGF
ANTXR1	0	0.813619624765544	0.682	0.397	0	Fib0	ANTXR1
HLA-A	0	0.812707240168145	0.922	0.849	0	Fib0	HLA-A
FAP	0	0.811061164976968	0.615	0.243	0	Fib0	FAP
COL6A2	0	0.81067393829942	0.925	0.802	0	Fib0	COL6A2
SPON2	0	0.790273730926617	0.656	0.386	0	Fib0	SPON2
ITGB5	0	0.780483863601277	0.557	0.231	0	Fib0	ITGB5
LGALS1	0	0.775378164634356	0.926	0.908	0	Fib0	LGALS1
RARRES2	0	0.774709980290329	0.887	0.828	0	Fib0	RARRES2
CTSB	0	0.772122832680503	0.815	0.568	0	Fib0	CTSB
GJA1	0	0.760185487829801	0.593	0.355	0	Fib0	GJA1
RGCC	0	0.759614083856016	0.512	0.242	0	Fib0	RGCC
SELM	0	0.740331090859398	0.395	0.217	0	Fib0	SELM
COL6A3	0	0.738526554556377	0.896	0.709	0	Fib0	COL6A3
BASP1	0	0.726452188396323	0.575	0.309	0	Fib0	BASP1
TNFAIP6	0	0.725607640672062	0.37	0.227	0	Fib0	TNFAIP6
CADM1	0	0.709212040322584	0.352	0.115	0	Fib0	CADM1
NTM	0	0.694612948864958	0.312	0.082	0	Fib0	NTM
TGFBI	0	0.688850561834021	0.51	0.205	0	Fib0	TGFBI
RCN3	0	0.67499331173993	0.622	0.346	0	Fib0	RCN3
CERCAM	0	0.668870662300632	0.558	0.275	0	Fib0	CERCAM
SERPINH1	0	0.666617698412846	0.788	0.601	0	Fib0	SERPINH1
CHN1	0	0.662131460091734	0.328	0.085	0	Fib0	CHN1
FTH1	0	0.660690465927564	0.942	0.932	0	Fib0	FTH1
PCOLCE	0	0.659747216512828	0.798	0.614	0	Fib0	PCOLCE
RUNX2	0	0.657684226515959	0.365	0.109	0	Fib0	RUNX2
NBL1	0	0.654983762236604	0.845	0.702	0	Fib0	NBL1
PKM	0	0.635618859182312	0.749	0.578	0	Fib0	PKM
VCAM1	0	0.63276044910374	0.418	0.191	0	Fib0	VCAM1
S100A16	0	0.628768810590013	0.691	0.451	0	Fib0	S100A16
CALD1	0	0.622685760489296	0.966	0.912	0	Fib0	CALD1
CLEC2B	0	0.619555139396124	0.542	0.37	0	Fib0	CLEC2B
SEPT11	0	0.616832085598357	0.565	0.307	0	Fib0	SEPT11
S100A11	0	0.616544796162124	0.845	0.754	0	Fib0	S100A11
MARCKS	0	0.606563470966141	0.701	0.467	0	Fib0	MARCKS
CDH11	0	0.603356754640859	0.678	0.471	0	Fib0	CDH11
PDLIM4	0	0.600744250454306	0.537	0.4	0	Fib0	PDLIM4
CALU	0	0.596015082976615	0.763	0.546	0	Fib0	CALU
MFAP2	0	0.588304338160081	0.493	0.27	0	Fib0	MFAP2
TMSB10	0	0.585498591975581	0.955	0.928	0	Fib0	TMSB10
ITGBL1	0	0.584642656923761	0.259	0.098	0	Fib0	ITGBL1
SPHK1	0	0.582984315817693	0.388	0.174	0	Fib0	SPHK1
PPIC	0	0.582159453236829	0.628	0.399	0	Fib0	PPIC
PTRF	0	0.575841323122352	0.364	0.183	0	Fib0	PTRF
CD63	0	0.575777012417194	0.92	0.903	0	Fib0	CD63
SLC12A8	0	0.57045754108545	0.337	0.112	0	Fib0	SLC12A8
PODNL1	0	0.569790160866827	0.322	0.068	0	Fib0	PODNL1
TYMP	0	0.569063085621659	0.49	0.238	0	Fib0	TYMP
ADAMTS12	0	0.566863763224841	0.401	0.161	0	Fib0	ADAMTS12
ADAM12	0	0.555512492016217	0.39	0.149	0	Fib0	ADAM12
CLMP	0	0.554809285163164	0.51	0.311	0	Fib0	CLMP
TMED9	0	0.549798620558692	0.705	0.488	0	Fib0	TMED9
IFI44L	0	0.548003654074475	0.289	0.122	0	Fib0	IFI44L
NRP2	0	0.547881098992298	0.492	0.248	0	Fib0	NRP2
RAB31	0	0.546478414746786	0.592	0.344	0	Fib0	RAB31
EPSTI1	0	0.544713269096689	0.382	0.16	0	Fib0	EPSTI1
SMIM3	0	0.536640933797966	0.466	0.205	0	Fib0	SMIM3
PALLD	0	0.534043517355555	0.67	0.484	0	Fib0	PALLD
PAM	0	0.532895038643884	0.533	0.312	0	Fib0	PAM
PDLIM3	0	0.532699498739766	0.591	0.338	0	Fib0	PDLIM3
MX1	0	0.531603275648908	0.311	0.177	0	Fib0	MX1
FKBP10	0	0.529905664660814	0.638	0.406	0	Fib0	FKBP10
MIR4435-2HG	0	0.528728876103937	0.461	0.229	0	Fib0	MIR4435-2HG
CHST11	0	0.528209895348127	0.367	0.147	0	Fib0	CHST11
GSTO1	0	0.527980655611349	0.618	0.489	0	Fib0	GSTO1
KIF26B	0	0.525258874699005	0.3	0.11	0	Fib0	KIF26B
P4HB	0	0.523711581283657	0.804	0.616	0	Fib0	P4HB
TWIST1	0	0.521926318619854	0.289	0.128	0	Fib0	TWIST1
PCDH7	0	0.52128209554086	0.427	0.157	0	Fib0	PCDH7
OSTC	0	0.520881721848963	0.767	0.633	0	Fib0	OSTC
CMTM3	0	0.52065510462666	0.519	0.279	0	Fib0	CMTM3
FABP5	0	0.519333716084993	0.366	0.19	0	Fib0	FABP5
TNFSF10	0	0.515000651994122	0.361	0.204	0	Fib0	TNFSF10
TCEB2	0	0.514030308949021	0.375	0.214	0	Fib0	TCEB2
PRKCDBP	0	0.511571230581078	0.297	0.133	0	Fib0	PRKCDBP
KIAA1217	0	0.507042170056388	0.398	0.168	0	Fib0	KIAA1217
IL32	0	0.503820071576963	0.578	0.354	0	Fib0	IL32
MYH9	0	0.503731316545447	0.634	0.422	0	Fib0	MYH9
ATP5E	0	0.50024955238715	0.55	0.417	0	Fib0	ATP5E
CLEC11A	0	0.498396702479792	0.684	0.468	0	Fib0	CLEC11A
MYDGF	0	0.496658180037447	0.732	0.57	0	Fib0	MYDGF
EMILIN1	0	0.494362780479777	0.615	0.44	0	Fib0	EMILIN1
LTBP2	0	0.492840433550838	0.399	0.222	0	Fib0	LTBP2
CD99	0	0.489121926060831	0.837	0.751	0	Fib0	CD99
ANXA2	0	0.487775126525547	0.862	0.771	0	Fib0	ANXA2
TM4SF1	0	0.484539668684165	0.527	0.343	0	Fib0	TM4SF1
ACTN1	0	0.484249840706034	0.623	0.384	0	Fib0	ACTN1
FBXO32	0	0.483177105743305	0.467	0.251	0	Fib0	FBXO32
LOXL2	0	0.480459666708115	0.381	0.151	0	Fib0	LOXL2
PDLIM2	0	0.479644654802766	0.59	0.443	0	Fib0	PDLIM2
C9orf3	0	0.478607705962058	0.523	0.297	0	Fib0	C9orf3
LY6E	0	0.47516925254763	0.812	0.705	0	Fib0	LY6E
PPFIBP1	0	0.473510026732479	0.616	0.377	0	Fib0	PPFIBP1
ETV1	0	0.470921108045918	0.306	0.088	0	Fib0	ETV1
LINC00152	0	0.468668379869918	0.263	0.109	0	Fib0	LINC00152
SERINC2	0	0.467689562990463	0.258	0.058	0	Fib0	SERINC2
STAT1	0	0.467078208761305	0.418	0.246	0	Fib0	STAT1
PLAUR	0	0.465440520966591	0.558	0.355	0	Fib0	PLAUR
RGS3	0	0.462958495228817	0.305	0.12	0	Fib0	RGS3
CREB3L1	0	0.459849552720476	0.419	0.187	0	Fib0	CREB3L1
ARL4C	0	0.459404932202267	0.367	0.144	0	Fib0	ARL4C
NUAK1	0	0.45788080334343	0.296	0.119	0	Fib0	NUAK1
TNFRSF12A	0	0.457059125051757	0.574	0.36	0	Fib0	TNFRSF12A
RUNX1	0	0.456595312358644	0.541	0.253	0	Fib0	RUNX1
COLEC12	0	0.45636609152347	0.381	0.196	0	Fib0	COLEC12
ITGA11	0	0.456026065658133	0.295	0.113	0	Fib0	ITGA11
TMEM45A	0	0.455735865863206	0.434	0.233	0	Fib0	TMEM45A
CHPF	0	0.455197293976751	0.578	0.383	0	Fib0	CHPF
FRMD6	0	0.454696121992376	0.381	0.204	0	Fib0	FRMD6
RAI14	0	0.449095016746415	0.431	0.215	0	Fib0	RAI14
SH3BGRL3	0	0.448311227174359	0.741	0.566	0	Fib0	SH3BGRL3
KDELR2	0	0.446935536687743	0.706	0.563	0	Fib0	KDELR2
KDELR3	0	0.444411433663021	0.399	0.193	0	Fib0	KDELR3
CKAP4	0	0.443962704294019	0.566	0.375	0	Fib0	CKAP4
MICAL2	0	0.443325074177293	0.332	0.11	0	Fib0	MICAL2
C1QTNF6	0	0.443144645985325	0.319	0.101	0	Fib0	C1QTNF6
LMCD1	0	0.441697489479814	0.432	0.232	0	Fib0	LMCD1
RCN1	0	0.440295958753028	0.683	0.509	0	Fib0	RCN1
ECM1	0	0.439943869933602	0.545	0.302	0	Fib0	ECM1
ENAH	0	0.436149553042661	0.55	0.331	0	Fib0	ENAH
PTK7	0	0.435099524576092	0.47	0.281	0	Fib0	PTK7
SPATS2L	0	0.428011618805506	0.705	0.52	0	Fib0	SPATS2L
RRBP1	0	0.426594570971032	0.697	0.518	0	Fib0	RRBP1
VMP1	0	0.426118307548278	0.76	0.58	0	Fib0	VMP1
EFEMP2	0	0.426059066746296	0.688	0.508	0	Fib0	EFEMP2
OLFML2B	0	0.424248298192827	0.298	0.119	0	Fib0	OLFML2B
PGAM1	0	0.422450730962511	0.651	0.528	0	Fib0	PGAM1
CTSZ	0	0.420998820343517	0.534	0.323	0	Fib0	CTSZ
PLPP4	0	0.418045063349142	0.284	0.062	0	Fib0	PLPP4
LXN	0	0.416191430970901	0.404	0.221	0	Fib0	LXN
CTSA	0	0.414467544060511	0.523	0.303	0	Fib0	CTSA
CCND1	0	0.414463279935593	0.267	0.087	0	Fib0	CCND1
RIN2	0	0.414306349711702	0.364	0.197	0	Fib0	RIN2
CNN2	0	0.412701339024951	0.525	0.343	0	Fib0	CNN2
FAM3C	0	0.411938115057946	0.596	0.401	0	Fib0	FAM3C
TMED3	0	0.410061521119977	0.541	0.335	0	Fib0	TMED3
PTPRG	0	0.409516007937292	0.379	0.238	0	Fib0	PTPRG
CFL1	0	0.409091379729746	0.847	0.797	0	Fib0	CFL1
TANC2	0	0.408169063608866	0.304	0.152	0	Fib0	TANC2
RAB13	0	0.406605134143337	0.652	0.473	0	Fib0	RAB13
C4orf48	0	0.406457695597783	0.456	0.238	0	Fib0	C4orf48
GPX1	0	0.40465042842907	0.497	0.333	0	Fib0	GPX1
ASAP1	0	0.397509272888674	0.468	0.275	0	Fib0	ASAP1
HCFC1R1	0	0.396890801129703	0.582	0.439	0	Fib0	HCFC1R1
HOXB2	0	0.396684793043601	0.313	0.122	0	Fib0	HOXB2
TSPO	0	0.394914243986898	0.652	0.503	0	Fib0	TSPO
GBP1	0	0.394622128406757	0.376	0.231	0	Fib0	GBP1
FAM20A	0	0.394138826227911	0.328	0.159	0	Fib0	FAM20A
GAPDH	0	0.390662644051186	0.898	0.881	0	Fib0	GAPDH
NEAT1	0	0.390312604718167	0.96	0.92	0	Fib0	NEAT1
ATP6V0B	0	0.390264464160479	0.637	0.458	0	Fib0	ATP6V0B
SERF2	0	0.389273680612698	0.895	0.882	0	Fib0	SERF2
PARP14	0	0.386732096555912	0.387	0.233	0	Fib0	PARP14
P3H4	0	0.384891451020155	0.388	0.182	0	Fib0	P3H4
ARPC2	0	0.382788769373714	0.782	0.669	0	Fib0	ARPC2
PXDN	0	0.381978985861593	0.468	0.288	0	Fib0	PXDN
SMYD3	0	0.381633940041307	0.349	0.164	0	Fib0	SMYD3
VKORC1	0	0.380496601209665	0.692	0.546	0	Fib0	VKORC1
GALNT1	0	0.379788772478304	0.442	0.279	0	Fib0	GALNT1
NDUFA12	0	0.378478982905411	0.61	0.475	0	Fib0	NDUFA12
PMEPA1	0	0.37846193674964	0.431	0.285	0	Fib0	PMEPA1
ATP6V0E1	0	0.377697360447648	0.792	0.701	0	Fib0	ATP6V0E1
MXRA8	0	0.375347501165169	0.652	0.477	0	Fib0	MXRA8
WIPI1	0	0.37508398120797	0.338	0.17	0	Fib0	WIPI1
ARPC1B	0	0.374687369486683	0.597	0.415	0	Fib0	ARPC1B
ROR2	0	0.374645137513483	0.335	0.184	0	Fib0	ROR2
COL16A1	0	0.374489146125022	0.475	0.278	0	Fib0	COL16A1
CDK14	0	0.373383927287401	0.281	0.163	0	Fib0	CDK14
PFN1	0	0.372314105866027	0.802	0.711	0	Fib0	PFN1
TUBA1C	0	0.37128031262903	0.556	0.328	0	Fib0	TUBA1C
GPX8	0	0.369924186106201	0.478	0.301	0	Fib0	GPX8
PYCR1	0	0.369688309532544	0.341	0.146	0	Fib0	PYCR1
GOLM1	0	0.369208721473582	0.43	0.256	0	Fib0	GOLM1
RABAC1	0	0.368064272345718	0.793	0.694	0	Fib0	RABAC1
CD276	0	0.367469812693861	0.376	0.196	0	Fib0	CD276
COPZ2	0	0.366716756800424	0.452	0.285	0	Fib0	COPZ2
P3H1	0	0.366240458550981	0.398	0.198	0	Fib0	P3H1
LAMP5	0	0.364782760028106	0.261	0.12	0	Fib0	LAMP5
SMC4	0	0.364443665005082	0.351	0.163	0	Fib0	SMC4
PTGFRN	0	0.362612876121901	0.333	0.175	0	Fib0	PTGFRN
GRN	0	0.361583650694512	0.629	0.412	0	Fib0	GRN
LMO4	0	0.360771972529014	0.529	0.382	0	Fib0	LMO4
SH3PXD2B	0	0.360416297815959	0.404	0.214	0	Fib0	SH3PXD2B
AP2S1	0	0.359531445964135	0.664	0.492	0	Fib0	AP2S1
ANKRD28	0	0.354849016404736	0.461	0.258	0	Fib0	ANKRD28
PRRX1	0	0.353846980974712	0.645	0.476	0	Fib0	PRRX1
PKIG	0	0.353102271253224	0.43	0.297	0	Fib0	PKIG
JTB	0	0.352832353322204	0.696	0.549	0	Fib0	JTB
P4HA2	0	0.350963129210216	0.462	0.272	0	Fib0	P4HA2
UNC5B	0	0.350855263470105	0.293	0.096	0	Fib0	UNC5B
TMEM167A	0	0.350533428137522	0.536	0.351	0	Fib0	TMEM167A
PDLIM5	0	0.349937189717843	0.502	0.331	0	Fib0	PDLIM5
SURF4	0	0.349827408598307	0.569	0.382	0	Fib0	SURF4
CDC42EP3	0	0.349230283487368	0.306	0.149	0	Fib0	CDC42EP3
GPC6	0	0.347334391010234	0.355	0.193	0	Fib0	GPC6
CAPZB	0	0.347189036910434	0.788	0.657	0	Fib0	CAPZB
ADAMTS2	0	0.346750849335114	0.346	0.161	0	Fib0	ADAMTS2
C9orf16	0	0.345591388835982	0.613	0.445	0	Fib0	C9orf16
EVA1B	0	0.342478106017577	0.501	0.328	0	Fib0	EVA1B
FIBIN	0	0.341991091903231	0.33	0.172	0	Fib0	FIBIN
C19orf43	0	0.341577776036522	0.351	0.201	0	Fib0	C19orf43
MANF	0	0.340937067628345	0.547	0.391	0	Fib0	MANF
C1orf122	0	0.340862774801247	0.517	0.341	0	Fib0	C1orf122
ATOX1	0	0.339636850180138	0.62	0.454	0	Fib0	ATOX1
RAB2A	0	0.33870844062068	0.731	0.581	0	Fib0	RAB2A
STK17B	0	0.338464633011123	0.359	0.173	0	Fib0	STK17B
FAM20C	0	0.338305333996378	0.3	0.137	0	Fib0	FAM20C
CD82	0	0.33676288188332	0.289	0.124	0	Fib0	CD82
TPM4	0	0.336373070635006	0.885	0.759	0	Fib0	TPM4
PRELID1	0	0.335894819301299	0.664	0.519	0	Fib0	PRELID1
EDNRA	0	0.335240208896164	0.274	0.152	0	Fib0	EDNRA
SDF2L1	0	0.334916538577127	0.432	0.268	0	Fib0	SDF2L1
SEP15	0	0.334639885571402	0.352	0.19	0	Fib0	SEP15
ITGA1	0	0.334511102994383	0.281	0.121	0	Fib0	ITGA1
FMOD	0	0.333427476312712	0.439	0.272	0	Fib0	FMOD
MRC2	0	0.331422194106872	0.589	0.426	0	Fib0	MRC2
MARVELD1	0	0.328759417112643	0.366	0.2	0	Fib0	MARVELD1
ARMC9	0	0.328312904853969	0.264	0.138	0	Fib0	ARMC9
VGLL4	0	0.32766656682411	0.538	0.361	0	Fib0	VGLL4
PSMB9	0	0.326279972643845	0.4	0.253	0	Fib0	PSMB9
YIF1A	0	0.324562255862043	0.56	0.39	0	Fib0	YIF1A
C12orf75	0	0.321974253938528	0.341	0.153	0	Fib0	C12orf75
DPYSL3	0	0.321879356721	0.607	0.408	0	Fib0	DPYSL3
PRDX4	0	0.319694278369229	0.659	0.511	0	Fib0	PRDX4
MAP4K4	0	0.319445729677882	0.529	0.331	0	Fib0	MAP4K4
ZEB1	0	0.318579905312927	0.436	0.286	0	Fib0	ZEB1
P3H3	0	0.317826009498878	0.382	0.204	0	Fib0	P3H3
MYO1B	0	0.317766248582768	0.365	0.186	0	Fib0	MYO1B
ABHD2	0	0.317096989696443	0.352	0.194	0	Fib0	ABHD2
IGFBP7	0	0.317025256872166	0.942	0.847	0	Fib0	IGFBP7
FZD1	0	0.316884161948643	0.264	0.13	0	Fib0	FZD1
PDGFC	0	0.313016646590591	0.29	0.151	0	Fib0	PDGFC
PSMB8	0	0.312599171635341	0.48	0.322	0	Fib0	PSMB8
IKBIP	0	0.310945390533848	0.408	0.229	0	Fib0	IKBIP
FTL	0	0.307888690220071	0.973	0.962	0	Fib0	FTL
HSPG2	0	0.306822401956779	0.464	0.303	0	Fib0	HSPG2
RHOC	0	0.306594486677023	0.69	0.567	0	Fib0	RHOC
ABL2	0	0.306083143655918	0.382	0.224	0	Fib0	ABL2
GPC1	0	0.303751141549271	0.335	0.194	0	Fib0	GPC1
PLOD2	0	0.302839961872989	0.474	0.286	0	Fib0	PLOD2
BCAT1	0	0.302565625843133	0.376	0.213	0	Fib0	BCAT1
ANXA1	0	0.302548344644071	0.769	0.597	0	Fib0	ANXA1
ZMAT3	0	0.302022918015318	0.319	0.161	0	Fib0	ZMAT3
GLIS3	0	0.301125552538086	0.356	0.223	0	Fib0	GLIS3
AKAP13	0	0.296325020401554	0.645	0.459	0	Fib0	AKAP13
LOX	0	0.295258657750068	0.415	0.199	0	Fib0	LOX
FAM114A1	0	0.294793218602495	0.541	0.383	0	Fib0	FAM114A1
SPON1	0	0.294704042259563	0.502	0.337	0	Fib0	SPON1
BAX	0	0.29470249624602	0.493	0.32	0	Fib0	BAX
SRPX2	0	0.294131513129177	0.302	0.131	0	Fib0	SRPX2
TNIP1	0	0.293533330958198	0.323	0.194	0	Fib0	TNIP1
TPBG	0	0.293110004239092	0.484	0.3	0	Fib0	TPBG
PSMD7	0	0.292800651276977	0.521	0.375	0	Fib0	PSMD7
FKBP9	0	0.292396336839366	0.425	0.273	0	Fib0	FKBP9
GUK1	0	0.290980298183053	0.779	0.677	0	Fib0	GUK1
ANKH	0	0.29030103227735	0.254	0.14	0	Fib0	ANKH
ARF4	0	0.286767346862348	0.774	0.662	0	Fib0	ARF4
LUZP1	0	0.285792879532089	0.423	0.251	0	Fib0	LUZP1
ENO1	0	0.285152335549026	0.758	0.654	0	Fib0	ENO1
POMP	0	0.284960720464796	0.737	0.629	0	Fib0	POMP
FARP1	0	0.284905445808043	0.347	0.182	0	Fib0	FARP1
HEG1	0	0.283731732883953	0.365	0.229	0	Fib0	HEG1
ITPRIP	0	0.282947361735523	0.271	0.139	0	Fib0	ITPRIP
PSMB5	0	0.282916607001178	0.642	0.504	0	Fib0	PSMB5
TMEM208	0	0.282605410558541	0.513	0.338	0	Fib0	TMEM208
UBE2L6	0	0.282325970534981	0.442	0.295	0	Fib0	UBE2L6
CXCL12	0	0.280355104020869	0.539	0.384	0	Fib0	CXCL12
IDH2	0	0.279600662194773	0.38	0.208	0	Fib0	IDH2
RALA	0	0.279169181089712	0.456	0.297	0	Fib0	RALA
CFI	0	0.278087477404915	0.434	0.276	0	Fib0	CFI
DYNLT1	0	0.276506078399804	0.644	0.506	0	Fib0	DYNLT1
TGFB1I1	0	0.276461067810054	0.541	0.381	0	Fib0	TGFB1I1
SLC44A1	0	0.276415767892962	0.404	0.248	0	Fib0	SLC44A1
SLC39A14	0	0.275116728750079	0.295	0.166	0	Fib0	SLC39A14
TPST2	0	0.274727042242471	0.253	0.097	0	Fib0	TPST2
SLC16A3	0	0.273694884961005	0.295	0.137	0	Fib0	SLC16A3
ABRACL	0	0.272789394973614	0.351	0.172	0	Fib0	ABRACL
TAP1	0	0.272575028884159	0.317	0.179	0	Fib0	TAP1
C14orf166	0	0.270095562176091	0.312	0.174	0	Fib0	C14orf166
SEC24D	0	0.269452595921996	0.434	0.261	0	Fib0	SEC24D
BMP1	0	0.267228631256629	0.394	0.22	0	Fib0	BMP1
MSRB3	0	0.266216905281121	0.386	0.235	0	Fib0	MSRB3
C7orf73	0	0.265791985356952	0.26	0.131	0	Fib0	C7orf73
IFI44	0	0.265757114381416	0.268	0.128	0	Fib0	IFI44
FAT1	0	0.263573752390074	0.306	0.153	0	Fib0	FAT1
LAMB1	0	0.262986074949827	0.495	0.3	0	Fib0	LAMB1
PLIN3	0	0.262981908534747	0.473	0.314	0	Fib0	PLIN3
VOPP1	0	0.262456530097664	0.297	0.162	0	Fib0	VOPP1
PHLDA3	0	0.257499125722373	0.349	0.191	0	Fib0	PHLDA3
SH3PXD2A	0	0.257071268964474	0.499	0.341	0	Fib0	SH3PXD2A
GPX7	0	0.255720900195522	0.353	0.186	0	Fib0	GPX7
DCBLD2	0	0.255309109578604	0.416	0.264	0	Fib0	DCBLD2
SEC61A1	0	0.254648079510401	0.503	0.353	0	Fib0	SEC61A1
BACE2	0	0.254544331749606	0.329	0.176	0	Fib0	BACE2
NXN	0	0.25410304576269	0.313	0.187	0	Fib0	NXN
SMCO4	0	0.253705842548643	0.296	0.139	0	Fib0	SMCO4
MGAT1	0	0.253705289819848	0.495	0.336	0	Fib0	MGAT1
WIPF1	0	0.253153771466584	0.292	0.156	0	Fib0	WIPF1
FSCN1	0	0.252917231617673	0.418	0.262	0	Fib0	FSCN1
ATXN1	0	0.252830351577907	0.37	0.219	0	Fib0	ATXN1
SEZ6L2	0	0.252647076428228	0.315	0.161	0	Fib0	SEZ6L2
VIMP	0	0.250643026865412	0.29	0.156	0	Fib0	VIMP
PPP1R14B	7.45321121995291e-305	0.319366324114383	0.443	0.315	4.25444202857352e-300	Fib0	PPP1R14B
TCF4	1.01156533465113e-302	0.431874077965466	0.718	0.597	5.77421724325555e-298	Fib0	TCF4
CSRP2	9.33692254163697e-301	0.270265689349053	0.315	0.195	5.32970212521721e-296	Fib0	CSRP2
HMGA1	2.04666205250588e-286	0.541098354397327	0.282	0.172	1.16827563281141e-281	Fib0	HMGA1
APOL1	1.0603233280132e-282	0.299962283244145	0.31	0.196	6.05253762096496e-278	Fib0	APOL1
PLXDC2	1.30039917312255e-278	0.259870485806991	0.552	0.405	7.42293856001814e-274	Fib0	PLXDC2
LBH	1.23945521787036e-275	0.354587164871569	0.355	0.234	7.07505827464761e-271	Fib0	LBH
PPIB	2.16827024413959e-275	0.252965535647018	0.858	0.795	1.23769202075976e-270	Fib0	PPIB
PSME2	3.86607619710839e-275	0.297163465657598	0.583	0.457	2.20683361483341e-270	Fib0	PSME2
PTTG1IP	2.8072556048033e-272	0.277704582108525	0.6	0.462	1.60243764433382e-267	Fib0	PTTG1IP
ABCA1	4.69611891858284e-272	0.295760254488251	0.361	0.239	2.68063860110546e-267	Fib0	ABCA1
NEXN	1.01838159260156e-267	0.285551160540942	0.378	0.254	5.81312580688825e-263	Fib0	NEXN
RGS16	2.00267401685067e-267	0.583776767889744	0.348	0.232	1.1431663822987e-262	Fib0	RGS16
ZNF521	6.41772853642188e-267	0.262468162844906	0.251	0.146	3.66336780316034e-262	Fib0	ZNF521
SNX9	1.50540981314769e-266	0.285584548476835	0.463	0.334	8.59318029540963e-262	Fib0	SNX9
ITGB1	1.78620894140198e-265	0.285595919205121	0.808	0.696	1.01960378793108e-260	Fib0	ITGB1
TMEM50A	3.26097621078363e-264	0.267265130665692	0.625	0.499	1.86143044063951e-259	Fib0	TMEM50A
FLNA	9.94478812358073e-259	0.269817693420623	0.672	0.539	5.67668395670235e-254	Fib0	FLNA
PRSS23	1.10971869562944e-257	0.392295315772781	0.539	0.406	6.33449625839196e-253	Fib0	PRSS23
MAFB	9.85238802253955e-256	0.501405241883432	0.41	0.295	5.62394013102603e-251	Fib0	MAFB
FOXP1	7.17072130018619e-252	0.271052551892191	0.645	0.503	4.09319113257228e-247	Fib0	FOXP1
SERPINE1	2.70137091821505e-249	0.416325671209777	0.448	0.314	1.54199654753552e-244	Fib0	SERPINE1
CASK	6.12346008822831e-246	0.252212613524156	0.279	0.175	3.49539348756248e-241	Fib0	CASK
LGALS3BP	4.49329419142163e-245	0.279200183597724	0.794	0.704	2.5648621903473e-240	Fib0	LGALS3BP
ATP2B1	1.77795621421485e-244	0.251218867747303	0.433	0.308	1.01489296619812e-239	Fib0	ATP2B1
ST5	4.49959618610062e-243	0.269200219960175	0.39	0.269	2.56845949494996e-238	Fib0	ST5
PDLIM7	9.19267343706519e-240	0.271801493698567	0.521	0.397	5.24736185134555e-235	Fib0	PDLIM7
ATP6V1F	6.43368521680517e-239	0.272200773653333	0.641	0.53	3.67247619545673e-234	Fib0	ATP6V1F
TXN	4.08524283514268e-237	0.605689445127137	0.764	0.696	2.33193831515614e-232	Fib0	TXN
IGLC2	4.22179138330232e-234	0.358667644235872	0.259	0.157	2.40988295741663e-229	Fib0	IGLC2
ALDOA	2.5317890234509e-230	0.310665859524379	0.582	0.48	1.44519581036624e-225	Fib0	ALDOA
TIMP2	4.21619796990917e-229	0.27304908029735	0.811	0.703	2.40669012518355e-224	Fib0	TIMP2
CYR61	1.46321930396865e-221	0.297096889083933	0.611	0.487	8.35234843091382e-217	Fib0	CYR61
RPS27L	7.55435730198464e-215	0.280328612718813	0.743	0.666	4.31217823511887e-210	Fib0	RPS27L
BRI3	2.0310473328133e-213	0.276227576579092	0.601	0.492	1.15936243851649e-208	Fib0	BRI3
APBB2	4.95576145361991e-207	0.300582212837023	0.309	0.206	2.82884775295532e-202	Fib0	APBB2
IGF2	9.78766138811757e-204	0.631019097368318	0.285	0.192	5.58699287356527e-199	Fib0	IGF2
TAGLN	1.05734706630024e-202	0.557604967955286	0.717	0.642	6.03554852385504e-198	Fib0	TAGLN
IGKC	3.74499730635575e-193	0.417769408774547	0.367	0.264	2.13771936241399e-188	Fib0	IGKC
CD59	1.27350323043389e-188	0.297855066289809	0.705	0.606	7.26941113996271e-184	Fib0	CD59
RASAL2	7.15596581555777e-185	0.264631593329386	0.25	0.16	4.08476840683668e-180	Fib0	RASAL2
MEST	4.00406256059703e-181	0.313928172643983	0.274	0.184	2.28559899084e-176	Fib0	MEST
TPM2	7.18801407405447e-178	0.306250061071041	0.83	0.781	4.10306219375177e-173	Fib0	TPM2
BICC1	3.2687353352491e-162	0.296286491185879	0.431	0.321	1.86585950406689e-157	Fib0	BICC1
PRKG1	1.56312421353824e-160	0.353407499722292	0.286	0.196	8.92262563571899e-156	Fib0	PRKG1
OST4	5.91576913045317e-160	0.273336300466487	0.787	0.752	3.37683933504528e-155	Fib0	OST4
ATP6V1G1	1.79300537635798e-150	0.273750140426522	0.731	0.669	1.02348332893266e-145	Fib0	ATP6V1G1
PDZRN3	2.19524012412462e-143	0.294890083176088	0.275	0.191	1.25308696765282e-138	Fib0	PDZRN3
PMP22	1.16586891194435e-142	0.364150839132481	0.674	0.586	6.65501292316071e-138	Fib0	PMP22
AUTS2	2.53164862190255e-133	0.255196359009351	0.26	0.181	1.44511566635441e-128	Fib0	AUTS2
TIMP3	8.15374485837165e-112	0.560306481662642	0.655	0.591	4.6543206400557e-107	Fib0	TIMP3
NINJ1	1.71023830936993e-111	0.394402877284681	0.404	0.325	9.76238231754545e-107	Fib0	NINJ1
RORA	3.56183193249216e-111	0.253565930807868	0.389	0.3	2.03316490370517e-106	Fib0	RORA
CD44	2.59241968550575e-107	0.365139602241391	0.419	0.341	1.47980500488039e-102	Fib0	CD44
ACTB	4.59625451968206e-102	0.330116936390993	0.951	0.953	2.62363400492491e-97	Fib0	ACTB
MYL9	9.92161206807079e-97	0.362036787564576	0.772	0.737	5.66345460069617e-92	Fib0	MYL9
RND3	1.47747000178459e-96	0.291863527040459	0.429	0.348	8.4336942641868e-92	Fib0	RND3
CXCL8	8.25489489597899e-92	0.401048297423311	0.252	0.189	4.71205910452273e-87	Fib0	CXCL8
S100A6	4.91600272553073e-89	0.262377408320168	0.904	0.904	2.80615267578745e-84	Fib0	S100A6
ACTA2	1.72024643474316e-75	0.445725486559962	0.639	0.581	9.81951069880091e-71	Fib0	ACTA2
LPP	3.55389487479556e-73	0.261541801908258	0.579	0.496	2.0286342724308e-68	Fib0	LPP
ZFPM2	2.2731908707943e-71	0.306124548549018	0.257	0.201	1.2975828128668e-66	Fib0	ZFPM2
CTSL	1.35927260006056e-70	0.586614878070577	0.62	0.562	7.75899985566567e-66	Fib0	CTSL
RBP1	0	1.2497228112435	0.723	0.609	0	Fib1	RBP1
STAR	0	1.22122166962684	0.34	0.115	0	Fib1	STAR
PEG3	0	1.03495474573115	0.488	0.238	0	Fib1	PEG3
NR2F2	0	0.721287331887668	0.583	0.457	0	Fib1	NR2F2
MT-ATP6	0	0.636030555792196	0.944	0.959	0	Fib1	MT-ATP6
ST13	0	0.635053515924255	0.72	0.736	0	Fib1	ST13
MT-ND3	0	0.547200486201734	0.937	0.953	0	Fib1	MT-ND3
RPS8	0	0.531617052436287	0.899	0.927	0	Fib1	RPS8
ACSM3	0	0.528106520114645	0.293	0.118	0	Fib1	ACSM3
RPS7	0	0.500578814994435	0.862	0.895	0	Fib1	RPS7
MT-CO3	0	0.494961567437629	0.961	0.969	0	Fib1	MT-CO3
RPL23	0	0.494190555165961	0.835	0.888	0	Fib1	RPL23
RPL5	0	0.478818520228887	0.873	0.905	0	Fib1	RPL5
RPL18	0	0.478492011127366	0.87	0.903	0	Fib1	RPL18
MT-CYB	0	0.473752631951845	0.926	0.946	0	Fib1	MT-CYB
RPL22	0	0.471849954414746	0.84	0.873	0	Fib1	RPL22
PPP1R14A	0	0.468074302336828	0.374	0.198	0	Fib1	PPP1R14A
RPL37	0	0.466897554611093	0.883	0.912	0	Fib1	RPL37
RPS10	0	0.465420368492468	0.81	0.84	0	Fib1	RPS10
RPS24	0	0.453386929077253	0.892	0.923	0	Fib1	RPS24
RPL38	0	0.446915712846394	0.85	0.893	0	Fib1	RPL38
CIRBP	0	0.445136950969124	0.798	0.84	0	Fib1	CIRBP
RPL30	0	0.444709291030496	0.88	0.911	0	Fib1	RPL30
RPL9	0	0.435601925968212	0.87	0.894	0	Fib1	RPL9
RPL36	0	0.434201232405013	0.887	0.924	0	Fib1	RPL36
RPS25	0	0.428435704728272	0.865	0.9	0	Fib1	RPS25
RPS21	0	0.428055885094193	0.834	0.87	0	Fib1	RPS21
RPS3A	0	0.417963311017038	0.878	0.898	0	Fib1	RPS3A
RPS11	0	0.41509450997107	0.876	0.917	0	Fib1	RPS11
RPL39	0	0.41383252197826	0.848	0.878	0	Fib1	RPL39
RPL7A	0	0.413133403353563	0.879	0.909	0	Fib1	RPL7A
RPL37A	0	0.410186274108819	0.889	0.928	0	Fib1	RPL37A
RPS3	0	0.407580257357032	0.887	0.915	0	Fib1	RPS3
FOXL2	0	0.402345304341325	0.306	0.156	0	Fib1	FOXL2
RPL23A	0	0.396776385752475	0.867	0.901	0	Fib1	RPL23A
HNRNPA1	0	0.379255058712472	0.81	0.853	0	Fib1	HNRNPA1
RPL26	0	0.376968152926115	0.873	0.895	0	Fib1	RPL26
PEG10	0	0.365042005191762	0.269	0.15	0	Fib1	PEG10
NPM1	0	0.361018671941094	0.809	0.854	0	Fib1	NPM1
RPL24	0	0.360885415580036	0.861	0.895	0	Fib1	RPL24
GREB1	0	0.355935633273286	0.333	0.196	0	Fib1	GREB1
RPS29	0	0.348224482190414	0.868	0.904	0	Fib1	RPS29
RPS27	0	0.347684401552027	0.89	0.917	0	Fib1	RPS27
RPS27A	0	0.344434014473994	0.896	0.927	0	Fib1	RPS27A
RPL29	0	0.343545162676922	0.881	0.912	0	Fib1	RPL29
RPS16	0	0.338223683593948	0.882	0.921	0	Fib1	RPS16
RPL41	0	0.336414801287916	0.879	0.908	0	Fib1	RPL41
RPS23	0	0.336195159174832	0.889	0.923	0	Fib1	RPS23
RPL3	0	0.33543693267792	0.89	0.919	0	Fib1	RPL3
NACA	0	0.335379138041586	0.853	0.888	0	Fib1	NACA
RPS13	0	0.324736327300315	0.864	0.9	0	Fib1	RPS13
RPL34	0	0.311882050610143	0.892	0.925	0	Fib1	RPL34
RPS15A	0	0.306955884879449	0.879	0.908	0	Fib1	RPS15A
RPL32	0	0.305521393969271	0.899	0.928	0	Fib1	RPL32
RPL35A	0	0.30246011570394	0.886	0.919	0	Fib1	RPL35A
RPL6	0	0.298944260079472	0.874	0.903	0	Fib1	RPL6
RPL10A	0	0.295365003287812	0.874	0.908	0	Fib1	RPL10A
RPS18	0	0.279873919441042	0.896	0.922	0	Fib1	RPS18
RPS28	0	0.278383683422632	0.869	0.902	0	Fib1	RPS28
FAU	0	0.268464691588784	0.859	0.9	0	Fib1	FAU
RPL11	0	0.255739704835737	0.897	0.927	0	Fib1	RPL11
MT-CO1	5.08500483871371e-303	0.398625558093273	0.948	0.963	2.90262246203456e-298	Fib1	MT-CO1
NDRG2	7.2905400078578e-300	0.441712234294114	0.471	0.35	4.16158604728539e-295	Fib1	NDRG2
RPL21	8.79025688208732e-292	0.349306207175815	0.873	0.898	5.01765443343308e-287	Fib1	RPL21
RPL13	1.89747149703234e-278	0.271648239428432	0.9	0.94	1.083114679936e-273	Fib1	RPL13
RPL14	2.72493836359644e-275	0.285872616364751	0.864	0.904	1.55544931670812e-270	Fib1	RPL14
SNHG19	1.89589332027522e-268	0.377036831468869	0.31	0.209	1.0822138250795e-263	Fib1	SNHG19
SCD5	5.19407811276442e-262	0.296247663454241	0.252	0.157	2.96488366832819e-257	Fib1	SCD5
MT-ND4	1.01926112092265e-261	0.405310786412593	0.928	0.949	5.81814633045069e-257	Fib1	MT-ND4
RPSA	1.89865303938188e-258	0.268418155206227	0.843	0.886	1.08378912793997e-253	Fib1	RPSA
SNHG8	4.9554293430322e-253	0.48614495250985	0.611	0.602	2.82865817758964e-248	Fib1	SNHG8
RPL15	9.47557963380167e-253	0.26495234908389	0.889	0.919	5.40885036656667e-248	Fib1	RPL15
TCF21	4.87666704609563e-249	0.255664820723397	0.285	0.179	2.78369908325231e-244	Fib1	TCF21
RNASE1	2.24321512096624e-248	0.525046388636147	0.295	0.203	1.28047205534995e-243	Fib1	RNASE1
CPED1	1.46522945512424e-247	0.258650277859991	0.251	0.153	8.3638227757402e-243	Fib1	CPED1
SELENOP	1.28391013300895e-238	0.356674932617045	0.559	0.432	7.32881582124171e-234	Fib1	SELENOP
OBSL1	6.45393752513691e-238	0.366114743389343	0.355	0.263	3.68403661809865e-233	Fib1	OBSL1
FXYD6	2.38718062598968e-234	0.338886934111026	0.372	0.272	1.36265044492743e-229	Fib1	FXYD6
FHL2	5.96414818778539e-234	0.593637352289689	0.504	0.447	3.40445506855166e-229	Fib1	FHL2
BTF3	5.99952560871561e-232	0.254907882041577	0.803	0.857	3.42464920796705e-227	Fib1	BTF3
RPL36A	1.70186019189534e-226	0.341977224856555	0.797	0.812	9.71455834737699e-222	Fib1	RPL36A
BST2	1.80308389310701e-219	0.325079561669309	0.757	0.762	1.02923634786334e-214	Fib1	BST2
KIAA1551	4.22176734352637e-216	0.42136586615761	0.291	0.204	2.40986923503172e-211	Fib1	KIAA1551
SYNE2	3.46155568216759e-215	0.404195907927243	0.316	0.222	1.9759252144949e-210	Fib1	SYNE2
MT-ND2	5.8405263909413e-205	0.350062535167163	0.922	0.946	3.33388927447711e-200	Fib1	MT-ND2
EIF4B	4.67083536981392e-202	0.417516428262975	0.604	0.607	2.66620624579718e-197	Fib1	EIF4B
HSDL2	8.75592918324397e-202	0.28533303634321	0.305	0.217	4.99805949637932e-197	Fib1	HSDL2
EIF3E	8.29585211329101e-199	0.34676076745586	0.729	0.781	4.73543830330878e-194	Fib1	EIF3E
NOP53	2.04438824953211e-198	0.437329678566958	0.521	0.456	1.16697770059792e-193	Fib1	NOP53
ABLIM1	3.62561530542503e-195	0.27818063709312	0.369	0.271	2.06957372864271e-190	Fib1	ABLIM1
UQCRB	5.67416020773729e-194	0.272498251720885	0.767	0.815	3.2389241297806e-189	Fib1	UQCRB
GSTM5	7.45380145285086e-191	0.311711350457163	0.344	0.249	4.25477894531633e-186	Fib1	GSTM5
TCEAL4	4.00978866391731e-189	0.40469553978038	0.668	0.665	2.28886756513728e-184	Fib1	TCEAL4
SMDT1	1.62939322703553e-187	0.40191649042178	0.547	0.514	9.3009024185642e-183	Fib1	SMDT1
MATN2	5.79604663610551e-187	0.452867062822469	0.267	0.187	3.30849934082175e-182	Fib1	MATN2
FOS	9.66301561306307e-187	0.29882877013698	0.888	0.855	5.51584257224866e-182	Fib1	FOS
ZBTB20	7.70501707970433e-186	0.420261709578025	0.622	0.562	4.39817784943683e-181	Fib1	ZBTB20
EIF4A2	8.48903040903169e-186	0.334573396657581	0.762	0.795	4.84570833808347e-181	Fib1	EIF4A2
MT-ND5	3.71371875347101e-183	0.358830898842925	0.839	0.879	2.11986493885632e-178	Fib1	MT-ND5
MSI2	1.18817443557005e-176	0.303247291071937	0.286	0.205	6.78233731312094e-172	Fib1	MSI2
SYNPO2	4.28440898069511e-163	0.312515772182802	0.335	0.247	2.44562633436038e-158	Fib1	SYNPO2
MT-CO2	1.53022134233494e-162	0.342339287884519	0.936	0.956	8.73480946631632e-158	Fib1	MT-CO2
N4BP2L2	2.35578487105603e-147	0.351217475060468	0.68	0.673	1.3447291200962e-142	Fib1	N4BP2L2
PEBP1	3.68280463464709e-147	0.291574438888538	0.697	0.753	2.10221854154925e-142	Fib1	PEBP1
SSBP3	1.22793898276248e-138	0.29085772237197	0.344	0.274	7.00932130140478e-134	Fib1	SSBP3
LUC7L3	2.9268887501433e-133	0.408095236597515	0.554	0.539	1.6707266363568e-128	Fib1	LUC7L3
INSR	1.80795305751282e-131	0.337662076338598	0.323	0.25	1.03201576428947e-126	Fib1	INSR
PNISR	9.11167369499294e-127	0.350926362012239	0.677	0.704	5.20112557857587e-122	Fib1	PNISR
EPHX1	8.26900244743155e-125	0.323885768753195	0.493	0.448	4.72011197704288e-120	Fib1	EPHX1
MT-ND1	1.32254252276141e-124	0.420702563815945	0.917	0.944	7.54933722842671e-120	Fib1	MT-ND1
MALAT1	5.43774464454465e-124	0.266893567489072	0.997	0.998	3.10397339799898e-119	Fib1	MALAT1
PGR	8.06058549726551e-119	0.321196003770391	0.3	0.226	4.6011434135491e-114	Fib1	PGR
ZNF704	6.31902758390848e-118	0.260781920664503	0.304	0.236	3.60702732544664e-113	Fib1	ZNF704
MDK	1.05928087121343e-105	0.320917310912163	0.738	0.764	6.04658706906052e-101	Fib1	MDK
SMIM26	2.55826334956966e-105	0.250185178626631	0.385	0.321	1.46030788520135e-100	Fib1	SMIM26
EPB41L4A-AS1	3.66822351070916e-105	0.318799039209156	0.491	0.458	2.093895344383e-100	Fib1	EPB41L4A-AS1
RPL17	9.92903282018386e-99	0.27862186754209	0.715	0.716	5.66769051441735e-94	Fib1	RPL17
EIF3L	6.96718887230678e-98	0.29944073556222	0.634	0.664	3.97701075209015e-93	Fib1	EIF3L
XIST	9.61264767470948e-96	0.377635072009305	0.735	0.767	5.48709154567767e-91	Fib1	XIST
SLC40A1	2.07017164942481e-93	0.28679138361265	0.348	0.29	1.18169538092467e-88	Fib1	SLC40A1
PPM1K	3.5929030836252e-93	0.262825558389075	0.334	0.275	2.05090093819494e-88	Fib1	PPM1K
SHPRH	2.01891206661825e-92	0.258674128308833	0.251	0.193	1.15243538586703e-87	Fib1	SHPRH
OSR2	3.23333953656049e-86	0.357644478012528	0.42	0.366	1.84565487425946e-81	Fib1	OSR2
ENG	1.40677515346075e-85	0.319394906397265	0.365	0.32	8.03015393098466e-81	Fib1	ENG
PDCD4	1.50494021621555e-85	0.272862236249839	0.401	0.357	8.59049974220159e-81	Fib1	PDCD4
DDX17	2.55323599317687e-85	0.320349055859706	0.638	0.659	1.45743816962522e-80	Fib1	DDX17
S100A13	6.74464105605099e-84	0.553646783109866	0.567	0.705	3.84997600761503e-79	Fib1	S100A13
CDKN1C	8.62224651475821e-83	0.519231366502404	0.43	0.391	4.92175075555428e-78	Fib1	CDKN1C
TCEAL1	1.0293643116343e-80	0.273828347927337	0.343	0.293	5.87581736367094e-76	Fib1	TCEAL1
C20orf27	4.96595138809362e-80	0.258866569861706	0.323	0.274	2.8346643713516e-75	Fib1	C20orf27
FTX	3.56188525570388e-79	0.336547057595324	0.347	0.286	2.03319534166089e-74	Fib1	FTX
IMPDH2	4.19261238967816e-79	0.307325269766772	0.519	0.517	2.39322700427609e-74	Fib1	IMPDH2
NSA2	9.8416836466074e-79	0.303142255923469	0.574	0.597	5.61782985915644e-74	Fib1	NSA2
ALDH7A1	1.2609104734838e-69	0.270387341275478	0.339	0.292	7.1975291647402e-65	Fib1	ALDH7A1
PRDX2	5.22368567897128e-69	0.274584772169613	0.645	0.68	2.98178425927039e-64	Fib1	PRDX2
MIR99AHG	2.81372009092621e-65	0.339731350661581	0.387	0.334	1.6061277023025e-60	Fib1	MIR99AHG
C6orf48	8.06891165422607e-61	0.37258133052846	0.559	0.569	4.60589615046533e-56	Fib1	C6orf48
GTF2I	7.24764213312725e-60	0.280317003496978	0.469	0.447	4.1370990824317e-55	Fib1	GTF2I
SAT2	6.15185891969568e-59	0.303429074926985	0.502	0.513	3.51160410854069e-54	Fib1	SAT2
MT-ND4L	3.86383026832098e-54	0.320217823039077	0.616	0.638	2.20555159376298e-49	Fib1	MT-ND4L
JUND	5.65210663093338e-54	0.357526173012529	0.687	0.735	3.22633550706939e-49	Fib1	JUND
BEX3	2.66458334701403e-53	0.254970744828353	0.52	0.515	1.52099746614255e-48	Fib1	BEX3
ECHDC2	1.35640621151094e-51	0.257939983412487	0.338	0.301	7.74263793654676e-47	Fib1	ECHDC2
MEG3	1.04130280870452e-46	0.387452131241798	0.709	0.751	5.94396469264712e-42	Fib1	MEG3
ATRX	2.81366279735747e-45	0.302184106063152	0.516	0.53	1.60609499798759e-40	Fib1	ATRX
TCAF1	5.171127012869e-40	0.415495314062406	0.294	0.275	2.95178272148588e-35	Fib1	TCAF1
APOE	1.0824352378524e-38	0.351039619507574	0.486	0.469	6.17875682470907e-34	Fib1	APOE
MARCKSL1	9.40696265868455e-38	0.302571295749644	0.601	0.629	5.36968242483031e-33	Fib1	MARCKSL1
CTNNAL1	9.90223707802645e-35	0.285791080236845	0.336	0.324	5.65239496887906e-30	Fib1	CTNNAL1
PLEKHH2	3.83375721104945e-34	0.269713273603363	0.285	0.254	2.18838529121125e-29	Fib1	PLEKHH2
CYB5A	4.13812034389239e-30	0.334292602390156	0.435	0.45	2.36212185470065e-25	Fib1	CYB5A
PBX1	1.10686748865448e-29	0.30119670293479	0.566	0.562	6.3182209987375e-25	Fib1	PBX1
FOXO1	1.9472734753422e-27	0.285311520073967	0.364	0.337	1.11154264519484e-22	Fib1	FOXO1
NKTR	1.64570914610626e-25	0.271812160580351	0.437	0.432	9.39403694780378e-21	Fib1	NKTR
SYNE1	1.24295345113495e-17	0.25006235963491	0.368	0.352	7.09502688976852e-13	Fib1	SYNE1
ARID1B	2.68629502516248e-16	0.282934131747861	0.401	0.395	1.53339092626325e-11	Fib1	ARID1B
HNRNPH1	5.54514507773328e-13	0.256340563396073	0.579	0.603	3.16527971327171e-08	Fib1	HNRNPH1
TSHZ2	1.11473085907836e-12	0.334495692223455	0.4	0.403	6.36310668979108e-08	Fib1	TSHZ2
RAMP1	1.37362318150846e-12	0.294242925037716	0.354	0.425	7.84091584468662e-08	Fib1	RAMP1
SULF2	9.76266051509854e-05	0.321810096842412	0.332	0.354	1	Fib1	SULF2
CKB	0.000363137106451502	0.271784718965753	0.39	0.4	1	Fib1	CKB
CFD	0	4.44546795815862	0.585	0.169	0	Fib2	CFD
APOD	0	3.00281252564675	0.676	0.303	0	Fib2	APOD
GSN	0	2.96622347868961	0.899	0.617	0	Fib2	GSN
MGP	0	2.62918453747879	0.905	0.596	0	Fib2	MGP
C7	0	2.28273417919794	0.731	0.247	0	Fib2	C7
GPX3	0	2.25004262395783	0.495	0.137	0	Fib2	GPX3
CCDC80	0	2.12440749138561	0.914	0.693	0	Fib2	CCDC80
PI16	0	2.08957706609301	0.327	0.057	0	Fib2	PI16
ADH1B	0	2.08488467486357	0.631	0.146	0	Fib2	ADH1B
MFAP5	0	1.97324897720022	0.338	0.146	0	Fib2	MFAP5
PLA2G2A	0	1.94221531774057	0.279	0.113	0	Fib2	PLA2G2A
DPT	0	1.86640092229053	0.606	0.237	0	Fib2	DPT
IGFBP6	0	1.81629585907067	0.783	0.548	0	Fib2	IGFBP6
PLAC9	0	1.78669110112246	0.598	0.246	0	Fib2	PLAC9
DCN	0	1.77722401049785	0.968	0.908	0	Fib2	DCN
FBLN5	0	1.4446256731916	0.663	0.26	0	Fib2	FBLN5
SFRP21	0	1.4130211233861	0.472	0.27	0	Fib2	SFRP2
PDK4	0	1.39253063571737	0.444	0.202	0	Fib2	PDK4
MFAP4	0	1.38420579486694	0.724	0.477	0	Fib2	MFAP4
TNXB	0	1.37569200626133	0.566	0.218	0	Fib2	TNXB
CST3	0	1.36251012650494	0.913	0.819	0	Fib2	CST3
FBN1	0	1.2743820111304	0.647	0.472	0	Fib2	FBN1
C3	0	1.23983984223181	0.722	0.38	0	Fib2	C3
ITM2A	0	1.23003201941071	0.579	0.268	0	Fib2	ITM2A
SRPX	0	1.2280719419129	0.457	0.241	0	Fib2	SRPX
MGST1	0	1.22167246780081	0.402	0.162	0	Fib2	MGST1
CD34	0	1.15099847304296	0.492	0.12	0	Fib2	CD34
FBLN1	0	1.13570063521387	0.869	0.674	0	Fib2	FBLN1
ABI3BP	0	1.12475547061668	0.469	0.179	0	Fib2	ABI3BP
ASPN	0	1.11699778230821	0.418	0.138	0	Fib2	ASPN
PDGFRL	0	1.11329688502203	0.619	0.322	0	Fib2	PDGFRL
FSTL1	0	1.10856143197089	0.742	0.594	0	Fib2	FSTL1
RGS2	0	1.07848116790422	0.475	0.341	0	Fib2	RGS2
GPC3	0	1.07783466516358	0.399	0.148	0	Fib2	GPC3
PRELP	0	1.06716528078493	0.55	0.202	0	Fib2	PRELP
FHL1	0	1.06193905311512	0.592	0.325	0	Fib2	FHL1
FBLN2	0	1.05804359867129	0.342	0.169	0	Fib2	FBLN2
IGFBP5	0	1.055538658498	0.823	0.663	0	Fib2	IGFBP5
SERPINF1	0	1.0374559521358	0.896	0.711	0	Fib2	SERPINF1
CHRDL1	0	1.02180594435706	0.337	0.046	0	Fib2	CHRDL1
C1R	0	0.99960536710506	0.892	0.784	0	Fib2	C1R
ADAMTS1	0	0.992641966714617	0.624	0.394	0	Fib2	ADAMTS1
ABCA8	0	0.987640795119115	0.583	0.276	0	Fib2	ABCA8
LTBP4	0	0.986243614847362	0.706	0.458	0	Fib2	LTBP4
OGN	0	0.974545692509457	0.736	0.436	0	Fib2	OGN
EFEMP1	0	0.96649634918983	0.706	0.442	0	Fib2	EFEMP1
MYC	0	0.966279737247072	0.662	0.448	0	Fib2	MYC
ANGPTL1	0	0.965139127091209	0.415	0.116	0	Fib2	ANGPTL1
LUM1	0	0.961025640181395	0.866	0.704	0	Fib2	LUM
SPTBN1	0	0.947285261414342	0.65	0.424	0	Fib2	SPTBN1
UAP1	0	0.94593361600523	0.527	0.364	0	Fib2	UAP1
SERPING1	0	0.942266070921275	0.895	0.709	0	Fib2	SERPING1
SPARCL1	0	0.894190120779359	0.864	0.661	0	Fib2	SPARCL1
AKAP12	0	0.89088030932826	0.694	0.428	0	Fib2	AKAP12
S100A4	0	0.888644609814349	0.623	0.495	0	Fib2	S100A4
GLUL	0	0.872420103875372	0.72	0.548	0	Fib2	GLUL
C1S	0	0.87129788916318	0.902	0.787	0	Fib2	C1S
GPNMB	0	0.857283021963061	0.615	0.4	0	Fib2	GPNMB
PODN	0	0.853732749091422	0.574	0.289	0	Fib2	PODN
SEMA3C	0	0.8365203776149	0.41	0.26	0	Fib2	SEMA3C
IGFBP3	0	0.835966074036403	0.524	0.347	0	Fib2	IGFBP3
NFIB	0	0.827240458046669	0.621	0.346	0	Fib2	NFIB
CXCL121	0	0.815119794310426	0.579	0.387	0	Fib2	CXCL12
TFPI	0	0.808903812374942	0.537	0.258	0	Fib2	TFPI
MEDAG	0	0.799789984460407	0.432	0.248	0	Fib2	MEDAG
SOD3	0	0.796710901576841	0.615	0.334	0	Fib2	SOD3
EMP1	0	0.794536033979484	0.674	0.507	0	Fib2	EMP1
WISP2	0	0.79407319962451	0.366	0.182	0	Fib2	WISP2
EBF1	0	0.785062422722838	0.463	0.207	0	Fib2	EBF1
FXYD1	0	0.778639497214783	0.665	0.395	0	Fib2	FXYD1
COL14A1	0	0.765234124703143	0.514	0.279	0	Fib2	COL14A1
TPPP3	0	0.761600165221926	0.292	0.127	0	Fib2	TPPP3
CLU	0	0.756680354690402	0.705	0.531	0	Fib2	CLU
KLF4	0	0.750618987494875	0.653	0.443	0	Fib2	KLF4
HTRA3	0	0.750336807360416	0.397	0.24	0	Fib2	HTRA3
CRIP1	0	0.74285571325716	0.343	0.206	0	Fib2	CRIP1
DHRS3	0	0.733553983397095	0.42	0.21	0	Fib2	DHRS3
SCN7A	0	0.731956841664808	0.327	0.111	0	Fib2	SCN7A
TXNIP	0	0.728268283875017	0.705	0.553	0	Fib2	TXNIP
ABCA6	0	0.720336435938617	0.373	0.164	0	Fib2	ABCA6
PROCR	0	0.709446633218252	0.323	0.155	0	Fib2	PROCR
ZBTB16	0	0.701319699747798	0.413	0.192	0	Fib2	ZBTB16
IGFBP71	0	0.699658189454182	0.923	0.858	0	Fib2	IGFBP7
AHNAK	0	0.698691545937419	0.701	0.585	0	Fib2	AHNAK
BTG2	0	0.688467735067472	0.638	0.491	0	Fib2	BTG2
CYBRD1	0	0.682679862675582	0.62	0.393	0	Fib2	CYBRD1
SVEP1	0	0.676993888521394	0.335	0.157	0	Fib2	SVEP1
NFIA	0	0.670967920098278	0.692	0.457	0	Fib2	NFIA
ELN	0	0.668622251069583	0.382	0.209	0	Fib2	ELN
SGCE	0	0.665397326102272	0.542	0.301	0	Fib2	SGCE
TACC1	0	0.655736671236147	0.639	0.451	0	Fib2	TACC1
ABCA9	0	0.655332371283858	0.315	0.113	0	Fib2	ABCA9
SDC2	0	0.64878478815044	0.613	0.418	0	Fib2	SDC2
CPXM2	0	0.638973337384358	0.31	0.076	0	Fib2	CPXM2
SAMHD1	0	0.633599677872872	0.396	0.191	0	Fib2	SAMHD1
ITM2B	0	0.632329446973823	0.922	0.86	0	Fib2	ITM2B
KLF2	0	0.632157209072114	0.558	0.415	0	Fib2	KLF2
ALDH1A1	0	0.631519357667259	0.626	0.4	0	Fib2	ALDH1A1
GAS1	0	0.631201777989747	0.533	0.345	0	Fib2	GAS1
SLC19A2	0	0.630277328343488	0.309	0.135	0	Fib2	SLC19A2
S100A10	0	0.628222471578982	0.826	0.672	0	Fib2	S100A10
PLPP3	0	0.621835732875276	0.63	0.405	0	Fib2	PLPP3
MAP1B	0	0.614968664999193	0.47	0.312	0	Fib2	MAP1B
ZFP36	0	0.614676029133287	0.866	0.734	0	Fib2	ZFP36
FGF7	0	0.614534545038032	0.587	0.335	0	Fib2	FGF7
ADD3	0	0.611057312088303	0.568	0.362	0	Fib2	ADD3
CTSF	0	0.610304403109018	0.573	0.397	0	Fib2	CTSF
OMD	0	0.605184161815331	0.472	0.227	0	Fib2	OMD
NOVA1	0	0.600304274465336	0.384	0.201	0	Fib2	NOVA1
ADAMTS5	0	0.597225892002147	0.326	0.151	0	Fib2	ADAMTS5
SELENOP1	0	0.592944510113387	0.588	0.435	0	Fib2	SELENOP
CD248	0	0.589623706093808	0.402	0.25	0	Fib2	CD248
ECM2	0	0.569715329219001	0.477	0.257	0	Fib2	ECM2
LEPR	0	0.558746836832922	0.254	0.092	0	Fib2	LEPR
CYP1B1	0	0.556957644292696	0.49	0.347	0	Fib2	CYP1B1
LSP1	0	0.555735287130263	0.343	0.163	0	Fib2	LSP1
EPHX11	0	0.554838516810791	0.617	0.428	0	Fib2	EPHX1
ABCA10	0	0.554383278184886	0.3	0.122	0	Fib2	ABCA10
RNASE4	0	0.553938447679635	0.358	0.146	0	Fib2	RNASE4
F10	0	0.552295085903717	0.432	0.225	0	Fib2	F10
INMT	0	0.549278660844829	0.325	0.131	0	Fib2	INMT
ADIRF	0	0.54717425524131	0.674	0.477	0	Fib2	ADIRF
GPRC5A	0	0.546234121820771	0.454	0.304	0	Fib2	GPRC5A
TGFBR3	0	0.545098905257477	0.417	0.203	0	Fib2	TGFBR3
LRP1	0	0.541812724658274	0.729	0.584	0	Fib2	LRP1
PLTP	0	0.541746623686519	0.632	0.475	0	Fib2	PLTP
PMP221	0	0.53978502495061	0.739	0.58	0	Fib2	PMP22
OAF	0	0.537978216728918	0.551	0.373	0	Fib2	OAF
SCPEP1	0	0.533905168437574	0.476	0.306	0	Fib2	SCPEP1
FIBIN1	0	0.53374338421395	0.351	0.18	0	Fib2	FIBIN
C1QTNF3	0	0.528787494233984	0.256	0.092	0	Fib2	C1QTNF3
GNG11	0	0.528026645002741	0.683	0.516	0	Fib2	GNG11
GSTM51	0	0.524765679069544	0.449	0.236	0	Fib2	GSTM5
APP	0	0.52375013019785	0.713	0.613	0	Fib2	APP
CPQ	0	0.521930454307925	0.576	0.391	0	Fib2	CPQ
MSX1	0	0.518679343707281	0.26	0.101	0	Fib2	MSX1
STOM	0	0.5175202664527	0.486	0.323	0	Fib2	STOM
LAMC1	0	0.513421712978143	0.498	0.342	0	Fib2	LAMC1
PDGFRA	0	0.509627987523826	0.617	0.469	0	Fib2	PDGFRA
EPB41L2	0	0.506920012034187	0.518	0.332	0	Fib2	EPB41L2
FCGRT	0	0.504250003292649	0.773	0.668	0	Fib2	FCGRT
FKBP5	0	0.50213307755299	0.411	0.264	0	Fib2	FKBP5
LHFPL6	0	0.495879505033626	0.377	0.233	0	Fib2	LHFPL6
SMOC2	0	0.495497397011599	0.555	0.414	0	Fib2	SMOC2
MFGE8	0	0.495252349768089	0.661	0.553	0	Fib2	MFGE8
GSTM3	0	0.494688859858762	0.587	0.438	0	Fib2	GSTM3
PSAP	0	0.493787165539213	0.894	0.824	0	Fib2	PSAP
COL6A21	0	0.488756147332115	0.89	0.817	0	Fib2	COL6A2
CD302	0	0.476172202648272	0.392	0.214	0	Fib2	CD302
PLBD1	0	0.476146798077988	0.336	0.147	0	Fib2	PLBD1
PLPP1	0	0.473968717643322	0.459	0.296	0	Fib2	PLPP1
SFRP1	0	0.471432570414372	0.563	0.369	0	Fib2	SFRP1
C1orf21	0	0.47137073765148	0.484	0.293	0	Fib2	C1orf21
RHOB	0	0.469666624364042	0.655	0.516	0	Fib2	RHOB
BOC	0	0.463879206284082	0.383	0.193	0	Fib2	BOC
ANXA11	0	0.461543967837163	0.809	0.601	0	Fib2	ANXA1
NEGR1	0	0.458930244506888	0.332	0.098	0	Fib2	NEGR1
OLFML3	0	0.45751597470952	0.722	0.57	0	Fib2	OLFML3
IGFBP4	0	0.44683165012946	0.81	0.733	0	Fib2	IGFBP4
MIR99AHG1	0	0.445933363594509	0.496	0.317	0	Fib2	MIR99AHG
IL6ST	0	0.44205537829221	0.602	0.463	0	Fib2	IL6ST
MYADM	0	0.441034604688753	0.681	0.569	0	Fib2	MYADM
PCYOX1	0	0.44048273977413	0.477	0.337	0	Fib2	PCYOX1
METTL7A	0	0.439299316908254	0.46	0.282	0	Fib2	METTL7A
DDAH2	0	0.436161424222633	0.683	0.565	0	Fib2	DDAH2
LAMB2	0	0.434802901346169	0.518	0.371	0	Fib2	LAMB2
TSPAN4	0	0.433012416866386	0.596	0.47	0	Fib2	TSPAN4
ALDH2	0	0.431614366954239	0.547	0.377	0	Fib2	ALDH2
HSPB6	0	0.430169454488942	0.55	0.337	0	Fib2	HSPB6
AOX1	0	0.42892640116181	0.258	0.084	0	Fib2	AOX1
PID1	0	0.42876166260782	0.299	0.121	0	Fib2	PID1
REXO2	0	0.424820596501658	0.606	0.499	0	Fib2	REXO2
CFH	0	0.424173733350844	0.563	0.409	0	Fib2	CFH
TIMP21	0	0.421020689560852	0.785	0.715	0	Fib2	TIMP2
CAMK2N1	0	0.416297133676835	0.386	0.218	0	Fib2	CAMK2N1
PLSCR4	0	0.413743607833021	0.341	0.175	0	Fib2	PLSCR4
RGMA	0	0.413229858276147	0.254	0.092	0	Fib2	RGMA
PTGIS	0	0.405814242896275	0.504	0.342	0	Fib2	PTGIS
SSPN	0	0.405519535652618	0.548	0.404	0	Fib2	SSPN
ABLIM11	0	0.403874767824769	0.413	0.27	0	Fib2	ABLIM1
LGALS3BP1	0	0.401103336106966	0.804	0.709	0	Fib2	LGALS3BP
SEMA3B	0	0.393940556470157	0.258	0.133	0	Fib2	SEMA3B
LAMA2	0	0.385781370967945	0.432	0.259	0	Fib2	LAMA2
CYGB	0	0.385377661412408	0.265	0.117	0	Fib2	CYGB
ANK2	0	0.383380004126802	0.34	0.183	0	Fib2	ANK2
NFIX	0	0.383193108190918	0.439	0.295	0	Fib2	NFIX
OLFML1	0	0.381868328565144	0.359	0.2	0	Fib2	OLFML1
LGALS3	0	0.370969342202607	0.833	0.725	0	Fib2	LGALS3
LAPTM4A	0	0.370755662183563	0.914	0.856	0	Fib2	LAPTM4A
RERG	0	0.356161572931784	0.279	0.132	0	Fib2	RERG
SELENBP1	0	0.355079941892728	0.392	0.249	0	Fib2	SELENBP1
LRRN4CL	0	0.321075835491294	0.267	0.135	0	Fib2	LRRN4CL
MAMDC2	0	0.299186309290279	0.292	0.14	0	Fib2	MAMDC2
PLAGL1	9.28661621013233e-308	0.407502094133798	0.388	0.256	5.30098626506774e-303	Fib2	PLAGL1
SPON21	1.59803222267243e-302	0.396069011146269	0.574	0.42	9.12188753345878e-298	Fib2	SPON2
G0S2	1.74369614348338e-302	0.464808474303065	0.33	0.197	9.95336632623184e-298	Fib2	G0S2
ANG	9.53867269897543e-302	0.344153244291594	0.307	0.183	5.44486515002915e-297	Fib2	ANG
CPE	2.01544432929144e-301	0.439031312161449	0.562	0.427	1.15045593204614e-296	Fib2	CPE
EPS8	2.12889178803497e-298	0.343125225611733	0.445	0.304	1.21521401044612e-293	Fib2	EPS8
CITED2	3.16231422072484e-295	0.792674533204196	0.503	0.38	1.80511220347415e-290	Fib2	CITED2
USP53	3.52783136617105e-295	0.381141256957138	0.276	0.158	2.01375670043776e-290	Fib2	USP53
PROS1	4.71542896756107e-293	0.291691889470796	0.32	0.195	2.69166116326321e-288	Fib2	PROS1
TGFBR2	3.44165049255002e-291	0.307491658974416	0.329	0.202	1.9645629341574e-286	Fib2	TGFBR2
TMEM176B	2.31255915099861e-287	0.422747418272048	0.64	0.516	1.32005501457303e-282	Fib2	TMEM176B
ZFAND5	3.42333125057453e-286	0.580351204422112	0.712	0.616	1.95410594445295e-281	Fib2	ZFAND5
MEG31	2.25171832807418e-282	0.397680183845313	0.818	0.727	1.2853258560313e-277	Fib2	MEG3
F3	1.28717336048796e-280	0.335336221741128	0.485	0.331	7.34744297633736e-276	Fib2	F3
MATN21	1.3460375138531e-279	0.252433439509305	0.313	0.184	7.68345133657625e-275	Fib2	MATN2
RAB8B	5.39070903768761e-277	0.339271361849116	0.344	0.222	3.07712453289284e-272	Fib2	RAB8B
RAMP2	1.98560683369229e-276	0.542980026852343	0.3	0.186	1.13342409280823e-271	Fib2	RAMP2
NCALD	7.84888653101895e-274	0.288109587208341	0.314	0.189	4.48030140963624e-269	Fib2	NCALD
VIM	5.63241476851185e-273	0.275570955543619	0.968	0.947	3.21509499816193e-268	Fib2	VIM
CELF2	4.21795164446968e-268	0.250346454198248	0.491	0.353	2.40769115769618e-263	Fib2	CELF2
DDX5	1.17884266439458e-267	0.311602280558307	0.9	0.853	6.72906969689715e-263	Fib2	DDX5
SOCS3	3.51869617409436e-267	0.577240238167292	0.647	0.542	2.00854215009654e-262	Fib2	SOCS3
SPART	3.62361585352845e-267	0.356993612221853	0.401	0.274	2.06843240151111e-262	Fib2	SPART
MAP7D3	8.29816733749958e-264	0.341397469219039	0.29	0.178	4.73675987959151e-259	Fib2	MAP7D3
LTBP3	7.75726174187753e-263	0.307295879113438	0.487	0.362	4.42800014749853e-258	Fib2	LTBP3
SH3D19	1.62494983889506e-259	0.268719050129364	0.399	0.269	9.27553867038076e-255	Fib2	SH3D19
SDCBP	1.81135966247666e-255	0.396866325707231	0.665	0.571	1.03396032253493e-250	Fib2	SDCBP
TSC22D3	1.16890429841303e-253	0.580023678665016	0.605	0.491	6.67233951620128e-249	Fib2	TSC22D3
RHOBTB3	1.49525443907538e-253	0.37633943660554	0.616	0.494	8.53521138913008e-249	Fib2	RHOBTB3
ZFP36L2	1.31936510184514e-248	0.366546673010555	0.758	0.656	7.53119987435241e-244	Fib2	ZFP36L2
PRCP	2.3349439163343e-248	0.335300514018743	0.42	0.302	1.33283268632194e-243	Fib2	PRCP
RASSF2	1.14002587393692e-247	0.31607434499272	0.264	0.154	6.5074956936067e-243	Fib2	RASSF2
TMEM59	5.78213354252624e-247	0.356407197309599	0.81	0.728	3.30055746874483e-242	Fib2	TMEM59
TNS2	6.8222109177729e-247	0.276216087483043	0.311	0.195	3.89425443608313e-242	Fib2	TNS2
CDC42EP2	1.00300943207352e-246	0.28901587297121	0.282	0.171	5.72537844016207e-242	Fib2	CDC42EP2
ARL6IP5	2.47253963396709e-246	0.345926238081821	0.689	0.593	1.4113750738611e-241	Fib2	ARL6IP5
DPYSL2	4.97654227371848e-246	0.334072402138236	0.471	0.359	2.84070986068398e-241	Fib2	DPYSL2
HNMT	4.05660937442809e-245	0.301395933688699	0.398	0.273	2.31559376311104e-240	Fib2	HNMT
LRRC17	4.6155637678511e-243	0.309675760875631	0.396	0.266	2.63465610996477e-238	Fib2	LRRC17
AR	2.27370939240145e-241	0.306886226075763	0.371	0.246	1.29787879537059e-236	Fib2	AR
RBMS3	1.42732484919513e-238	0.335770534710615	0.452	0.316	8.14745570417565e-234	Fib2	RBMS3
NUPR1	6.24753744397006e-238	0.370978067180086	0.75	0.656	3.56621932376699e-233	Fib2	NUPR1
TMEM176A	3.14092478170957e-237	0.394762076633096	0.563	0.451	1.79290268389546e-232	Fib2	TMEM176A
TMEM109	3.6003733502399e-237	0.303920163685147	0.413	0.295	2.05516511578394e-232	Fib2	TMEM109
CREB5	1.39030058612452e-233	0.463420677937378	0.254	0.153	7.93611380571597e-229	Fib2	CREB5
GGT5	1.29611797882774e-232	0.283367266180022	0.282	0.172	7.39850064674452e-228	Fib2	GGT5
FGFR1	8.08889205881011e-232	0.288567748716066	0.623	0.51	4.61730136500999e-227	Fib2	FGFR1
FOS1	8.16793842163294e-231	0.475170707764069	0.901	0.855	4.66242260983652e-226	Fib2	FOS
NR4A1	1.86714655149985e-230	0.3885625329952	0.723	0.604	1.06580459452715e-225	Fib2	NR4A1
MTUS1	3.0136975441667e-229	0.319560906374045	0.376	0.257	1.72027883216124e-224	Fib2	MTUS1
TMEM43	2.16954960035878e-228	0.294681651967606	0.386	0.273	1.2384223028768e-223	Fib2	TMEM43
NFE2L2	3.99245259798288e-228	0.310015321840416	0.707	0.618	2.27897179198059e-223	Fib2	NFE2L2
JUNB	2.67871030481502e-227	0.33940522954694	0.893	0.849	1.52906141619451e-222	Fib2	JUNB
CD81	3.82573573172241e-227	0.427139962892307	0.723	0.661	2.18380647038179e-222	Fib2	CD81
SMARCA2	3.80173392794534e-223	0.340660255622833	0.491	0.379	2.17010576074976e-218	Fib2	SMARCA2
H2AFJ	3.43823057787775e-221	0.380241632158963	0.489	0.381	1.96261077846418e-216	Fib2	H2AFJ
ABHD14A	2.88570777042879e-219	0.253601351764254	0.3	0.194	1.64721970951616e-214	Fib2	ABHD14A
PNRC1	2.37646643023589e-217	0.394798997888367	0.81	0.746	1.35653456770725e-212	Fib2	PNRC1
PIK3R1	5.07951030193974e-217	0.335309752502035	0.423	0.31	2.89948607055324e-212	Fib2	PIK3R1
YBX3	2.05653273759848e-216	0.370355681309004	0.7	0.626	1.17391001727597e-211	Fib2	YBX3
ATRAID	3.26386811721055e-216	0.309993995381266	0.681	0.597	1.86308119866613e-211	Fib2	ATRAID
HSPG21	2.67143194158296e-215	0.290842552947835	0.436	0.319	1.52490678089439e-210	Fib2	HSPG2
CEBPD	1.00964428946822e-214	0.463273096846366	0.728	0.63	5.76325153314247e-210	Fib2	CEBPD
PCOLCE1	2.94330781730768e-211	0.397603957912797	0.742	0.638	1.68009896827557e-206	Fib2	PCOLCE
KLF9	3.53939305631561e-207	0.326544088130945	0.562	0.449	2.02035634440608e-202	Fib2	KLF9
SMIM14	2.22196648486789e-206	0.314023865698931	0.457	0.352	1.26834290889229e-201	Fib2	SMIM14
MMP21	3.63016083175497e-206	0.283395933196786	0.793	0.698	2.07216840598237e-201	Fib2	MMP2
SFRP4	4.60016699269844e-206	0.25733439119632	0.652	0.506	2.62586732277212e-201	Fib2	SFRP4
NID1	1.86023211098417e-203	0.25733536248123	0.469	0.341	1.06185769359198e-198	Fib2	NID1
NR2F1	8.41501469506984e-203	0.423967591565496	0.49	0.377	4.80345868823977e-198	Fib2	NR2F1
TCF211	2.72548052666074e-201	0.377035006835302	0.289	0.186	1.55575879422848e-196	Fib2	TCF21
RTN4	6.07789320512223e-199	0.283285835070462	0.79	0.732	3.46938299934787e-194	Fib2	RTN4
ANGPTL2	1.24087877828419e-198	0.27115787972259	0.343	0.231	7.08318424220183e-194	Fib2	ANGPTL2
LIMA1	2.00872622776358e-198	0.263858205453638	0.567	0.459	1.14662110533201e-193	Fib2	LIMA1
ANXA21	2.36874154221832e-195	0.265229910402842	0.869	0.776	1.35212504712906e-190	Fib2	ANXA2
VEGFB	3.92653063434614e-194	0.330389690203574	0.4	0.3	2.24134221669746e-189	Fib2	VEGFB
TIPARP	5.450860289506e-194	0.413715577641403	0.441	0.328	3.11146007045581e-189	Fib2	TIPARP
GADD45B	1.0079657666292e-193	0.444278331197597	0.716	0.629	5.75367018907281e-189	Fib2	GADD45B
FILIP1L	7.9491562382668e-193	0.408001966432946	0.487	0.383	4.53753736392745e-188	Fib2	FILIP1L
CYB5A1	2.59894965843684e-192	0.301232276887574	0.54	0.429	1.48353244402892e-187	Fib2	CYB5A
CLDN11	2.43088502411052e-191	0.313292398747303	0.309	0.204	1.38759778946277e-186	Fib2	CLDN11
ESD	3.9438874148171e-191	0.313907336327313	0.648	0.554	2.25124981412589e-186	Fib2	ESD
RTN3	2.01952634047754e-189	0.263429593893903	0.473	0.371	1.15278602567139e-184	Fib2	RTN3
FOSB	9.69103323288661e-187	0.34632757874062	0.838	0.758	5.53183558999633e-182	Fib2	FOSB
COX7A1	7.70782867324582e-186	0.256544579834523	0.444	0.328	4.39978276326218e-181	Fib2	COX7A1
CAVIN1	9.68108877804568e-186	0.306392932771054	0.494	0.382	5.52615909628403e-181	Fib2	CAVIN1
SRSF5	8.35273925841808e-185	0.289810454129436	0.795	0.721	4.76791062349021e-180	Fib2	SRSF5
MT1X	3.02528091586822e-183	1.07160170263669	0.435	0.342	1.7268908523959e-178	Fib2	MT1X
JUN	4.48077664385936e-182	0.396033188099065	0.887	0.829	2.5577169238478e-177	Fib2	JUN
BDH2	1.8862320704352e-177	0.276416935650199	0.421	0.319	1.07669899044582e-172	Fib2	BDH2
DSEL	3.31080277028344e-177	0.262765035228088	0.318	0.22	1.88987243733319e-172	Fib2	DSEL
STX12	1.9423018255185e-173	0.257543678167465	0.363	0.267	1.10870472804247e-168	Fib2	STX12
ASPH	5.31395857268119e-173	0.26369890055762	0.463	0.365	3.03331383245788e-168	Fib2	ASPH
EGR1	1.77277716190506e-171	0.334074353960661	0.851	0.776	1.01193665955865e-166	Fib2	EGR1
DAAM1	1.52397518623182e-169	0.304693263989479	0.367	0.266	8.69915515804846e-165	Fib2	DAAM1
CCNH	6.32420840334653e-169	0.293778116824875	0.351	0.252	3.60998464079827e-164	Fib2	CCNH
NUCB1	3.99842855166787e-168	0.264974568878884	0.567	0.487	2.28238298586305e-163	Fib2	NUCB1
SLC38A2	3.60824611762356e-166	0.334914476070571	0.604	0.525	2.05965904886188e-161	Fib2	SLC38A2
RARRES1	6.24888607004626e-163	0.556348412772026	0.444	0.337	3.5669891465038e-158	Fib2	RARRES1
LARP6	3.52279734385188e-162	0.28093367145874	0.353	0.258	2.01088317981753e-157	Fib2	LARP6
IFNGR1	1.89411736577425e-160	0.273286535861608	0.444	0.345	1.08120007473126e-155	Fib2	IFNGR1
VAMP5	1.70249420820212e-157	0.268824545859397	0.523	0.424	9.71817743925934e-153	Fib2	VAMP5
NRP1	5.00480955804533e-155	0.279057351732756	0.372	0.272	2.85684539192344e-150	Fib2	NRP1
CXCL14	2.07954107080241e-154	1.36899403099822	0.264	0.187	1.18704363403543e-149	Fib2	CXCL14
NDRG21	3.5963083724984e-153	0.317084455912048	0.464	0.36	2.05284474518954e-148	Fib2	NDRG2
THY11	1.20288633841631e-150	0.326588700504323	0.597	0.511	6.86631579694799e-146	Fib2	THY1
TCEAL11	5.2504156715642e-149	0.264174001316623	0.382	0.289	2.99704227364228e-144	Fib2	TCEAL1
VAT1	1.26023776281211e-148	0.261097515269106	0.382	0.294	7.19368919768411e-144	Fib2	VAT1
ZFP36L1	2.3979326142997e-145	0.3390744219186	0.85	0.817	1.36878789489455e-140	Fib2	ZFP36L1
TCEAL41	1.35583934443071e-144	0.366800121811212	0.693	0.661	7.73940214587938e-140	Fib2	TCEAL4
QSOX1	4.94383093941261e-144	0.414597833273662	0.405	0.327	2.82203757683551e-139	Fib2	QSOX1
ARID5B	1.80826936048964e-142	0.257586874535083	0.725	0.641	1.0321963163547e-137	Fib2	ARID5B
UGDH	3.31229422193703e-138	0.363164471948466	0.432	0.354	1.8907237877661e-133	Fib2	UGDH
ZNF106	5.09759083955951e-136	0.277586340440073	0.415	0.331	2.90980680303736e-131	Fib2	ZNF106
HEXB	3.07151805508524e-135	0.258460021656978	0.422	0.336	1.75328393620375e-130	Fib2	HEXB
MAFF	3.4940249069262e-127	0.299151042834248	0.513	0.417	1.99445929737162e-122	Fib2	MAFF
TFPI2	2.55392672893882e-126	0.427450271100857	0.354	0.265	1.45783245541286e-121	Fib2	TFPI2
SELENOW	1.5013102988109e-124	0.26250205535946	0.518	0.43	8.56977944767236e-120	Fib2	SELENOW
SEPP1	6.43858180229747e-123	0.970759016831904	0.271	0.208	3.67527126438744e-118	Fib2	SEPP1
NME2	1.78791547674282e-116	0.339204706206854	0.274	0.198	1.02057791243433e-111	Fib2	NME2
ELF1	1.05218579021243e-115	0.255365516532951	0.381	0.305	6.00608692769058e-111	Fib2	ELF1
PPIC1	3.45372848442937e-112	0.353453779062763	0.501	0.439	1.97145729348197e-107	Fib2	PPIC
RASD1	3.26741386902727e-108	0.70047918254252	0.276	0.203	1.86510518471814e-103	Fib2	RASD1
THBS1	7.40179612860952e-108	0.35135712287272	0.468	0.389	4.22509326613289e-103	Fib2	THBS1
SPRY1	1.40404311060739e-106	0.324040760563514	0.38	0.301	8.01455888396912e-102	Fib2	SPRY1
SERPINE2	4.53738433450019e-102	0.617638678199241	0.348	0.275	2.5900297258194e-97	Fib2	SERPINE2
CAV1	4.51701769895118e-99	0.262794421439245	0.545	0.467	2.57840404291531e-94	Fib2	CAV1
MEG8	1.1501143752317e-96	0.258343024870241	0.308	0.231	6.56508287669761e-92	Fib2	MEG8
GABARAP	2.82257811185214e-96	0.260099079231307	0.426	0.356	1.61118403780744e-91	Fib2	GABARAP
PIM1	1.77164904165511e-95	0.315304484942132	0.398	0.325	1.01129270595757e-90	Fib2	PIM1
LMNA	6.53145865537632e-89	0.295940823304047	0.816	0.797	3.72828722966191e-84	Fib2	LMNA
FOXO3	1.52396664352206e-87	0.306185554609079	0.463	0.387	8.69910639455264e-83	Fib2	FOXO3
EIF4A3	8.7159762701365e-85	0.325259032343772	0.563	0.506	4.97525357451932e-80	Fib2	EIF4A3
NAMPT	1.34664192391267e-81	0.258033107907083	0.517	0.453	7.68690143007832e-77	Fib2	NAMPT
CTSH	1.82840656541357e-79	0.256765309002923	0.324	0.265	1.04369103566937e-74	Fib2	CTSH
ELL2	2.86948891389176e-74	0.357004749783175	0.303	0.239	1.63796166182769e-69	Fib2	ELL2
SNAI2	2.49300637262148e-73	0.335949584572292	0.368	0.309	1.42305789761979e-68	Fib2	SNAI2
COL15A1	1.07485652146607e-65	0.316390839289139	0.257	0.2	6.13549599583262e-61	Fib2	COL15A1
VEGFA	9.20790572842154e-63	0.272220306153097	0.34	0.28	5.25605674789758e-58	Fib2	VEGFA
DNAJB1	5.34669761279505e-62	0.269336016203529	0.663	0.608	3.05200193133567e-57	Fib2	DNAJB1
CYR611	6.3492517613216e-56	0.557063547251483	0.543	0.508	3.6242798903976e-51	Fib2	CYR61
GTF2B	1.33097817347863e-32	0.323533692414413	0.304	0.268	7.5974896098507e-28	Fib2	GTF2B
CTSC	1.91384133214415e-27	0.361938392052545	0.286	0.252	1.09245890921452e-22	Fib2	CTSC
CCL2	2.68873792706089e-27	0.380362398373253	0.343	0.303	1.53478538352489e-22	Fib2	CCL2
CD55	4.6709458379476e-15	0.316843000398262	0.487	0.481	2.66626930321725e-10	Fib2	CD55
ADM	5.75912083825411e-14	0.423192025165509	0.265	0.247	3.28742135689221e-09	Fib2	ADM
MT2A	3.33804465547267e-09	0.397236272683008	0.712	0.696	0.000190542265023691	Fib2	MT2A
PTGDS	1.50216086433857e-07	0.33523883019385	0.578	0.582	0.00857463464581744	Fib2	PTGDS
IRF1	0.000227118237840168	0.269021907002797	0.459	0.468	1	Fib2	IRF1
CXCL81	0	2.01658286694298	0.419	0.18	0	Fib3	CXCL8
CXCL1	0	1.91565093832197	0.256	0.086	0	Fib3	CXCL1
CXCL3	0	1.72545992014235	0.294	0.121	0	Fib3	CXCL3
CXCL2	0	1.60819012536241	0.529	0.253	0	Fib3	CXCL2
IL6	0	1.56581772776104	0.378	0.13	0	Fib3	IL6
SOD2	0	1.45343357150949	0.818	0.559	0	Fib3	SOD2
CCL21	0	1.29119698821965	0.488	0.29	0	Fib3	CCL2
IER3	0	1.27224510337066	0.713	0.473	0	Fib3	IER3
TFPI21	0	1.12656809770341	0.507	0.254	0	Fib3	TFPI2
ARC	0	1.11790269351307	0.336	0.134	0	Fib3	ARC
C11orf96	0	1.11162375842281	0.668	0.505	0	Fib3	C11orf96
MT2A1	0	1.09353756681362	0.825	0.685	0	Fib3	MT2A
GEM	0	1.00382930156719	0.578	0.316	0	Fib3	GEM
ICAM1	0	0.955674442638339	0.57	0.271	0	Fib3	ICAM1
TNFRSF12A1	0	0.943505659688428	0.671	0.378	0	Fib3	TNFRSF12A
TIMP1	0	0.935325600331325	0.907	0.858	0	Fib3	TIMP1
GADD45A	0	0.872809505764316	0.598	0.405	0	Fib3	GADD45A
EGFL6	0	0.8606087454472	0.297	0.123	0	Fib3	EGFL6
PLIN2	0	0.851872083912386	0.577	0.356	0	Fib3	PLIN2
CTSL1	0	0.836458074662584	0.714	0.56	0	Fib3	CTSL
NINJ11	0	0.830101441571926	0.575	0.317	0	Fib3	NINJ1
HMGA11	0	0.814706839518714	0.435	0.17	0	Fib3	HMGA1
SPSB1	0	0.799674799557264	0.514	0.286	0	Fib3	SPSB1
PLAUR1	0	0.797833137785044	0.624	0.375	0	Fib3	PLAUR
SAT1	0	0.794139594911869	0.93	0.807	0	Fib3	SAT1
NFKBIA	0	0.789751084054124	0.832	0.707	0	Fib3	NFKBIA
WTAP	0	0.729306875429974	0.657	0.46	0	Fib3	WTAP
IL1R1	0	0.714708304724667	0.664	0.388	0	Fib3	IL1R1
NAMPT1	0	0.711705739161447	0.69	0.438	0	Fib3	NAMPT
CEBPB	0	0.698771265150252	0.767	0.62	0	Fib3	CEBPB
TNFAIP61	0	0.698182709243422	0.417	0.241	0	Fib3	TNFAIP6
GPRC5A1	0	0.694517224797822	0.557	0.303	0	Fib3	GPRC5A
KDM6B	0	0.678789470660199	0.577	0.364	0	Fib3	KDM6B
SLC3A2	0	0.667535066658715	0.661	0.469	0	Fib3	SLC3A2
PHLDA1	0	0.66617047018697	0.641	0.431	0	Fib3	PHLDA1
PIM3	0	0.661685557954608	0.521	0.317	0	Fib3	PIM3
EMP11	0	0.645830241871963	0.711	0.514	0	Fib3	EMP1
FOSL1	0	0.645554165112997	0.355	0.118	0	Fib3	FOSL1
TNFAIP3	0	0.644843392422254	0.539	0.332	0	Fib3	TNFAIP3
DDX21	0	0.619527943125781	0.671	0.489	0	Fib3	DDX21
PDLIM41	0	0.611174200419237	0.603	0.411	0	Fib3	PDLIM4
TUBA1C1	0	0.607335202111517	0.55	0.359	0	Fib3	TUBA1C
FTH11	0	0.607322013553941	0.954	0.932	0	Fib3	FTH1
RAN	0	0.593606085218497	0.795	0.676	0	Fib3	RAN
THAP2	0	0.577626221403046	0.315	0.134	0	Fib3	THAP2
TRIB1	0	0.557831682322675	0.405	0.19	0	Fib3	TRIB1
ARID5B1	0	0.554727107327144	0.805	0.638	0	Fib3	ARID5B
CDKN1A	0	0.554222867288742	0.701	0.499	0	Fib3	CDKN1A
SERPINE11	0	0.552547635475744	0.549	0.32	0	Fib3	SERPINE1
XBP1	0	0.552156415540431	0.741	0.577	0	Fib3	XBP1
SPHK11	0	0.546415470705673	0.403	0.201	0	Fib3	SPHK1
MEDAG1	0	0.543754866288971	0.468	0.256	0	Fib3	MEDAG
PDPN1	0	0.541084023340094	0.61	0.375	0	Fib3	PDPN
DUSP5	0	0.531831896733201	0.391	0.188	0	Fib3	DUSP5
MAP3K8	0	0.525429228020479	0.442	0.238	0	Fib3	MAP3K8
CYCS	0	0.506693121114957	0.74	0.576	0	Fib3	CYCS
BTG3	0	0.497166690814715	0.63	0.43	0	Fib3	BTG3
PHLDA2	0	0.485888579507591	0.361	0.178	0	Fib3	PHLDA2
PDLIM1	0	0.481774472194479	0.525	0.338	0	Fib3	PDLIM1
LRRC59	0	0.467624771273318	0.538	0.351	0	Fib3	LRRC59
MAP2K3	0	0.460822592430135	0.386	0.198	0	Fib3	MAP2K3
TGIF1	0	0.460569416194876	0.534	0.347	0	Fib3	TGIF1
ZC3H12A	0	0.448255252050034	0.392	0.194	0	Fib3	ZC3H12A
BIRC3	0	0.445532888876859	0.274	0.119	0	Fib3	BIRC3
CREB51	0	0.437906941827871	0.315	0.153	0	Fib3	CREB5
NOP16	0	0.43635844341912	0.37	0.184	0	Fib3	NOP16
CHMP4B	0	0.426513192598616	0.588	0.42	0	Fib3	CHMP4B
UGCG	0	0.419202654409111	0.492	0.297	0	Fib3	UGCG
KCNK1	0	0.393026165250567	0.26	0.121	0	Fib3	KCNK1
SLC39A141	0	0.387111322488144	0.351	0.177	0	Fib3	SLC39A14
KPNA2	0	0.368162619913909	0.361	0.191	0	Fib3	KPNA2
ATP13A3	0	0.365593947332786	0.438	0.26	0	Fib3	ATP13A3
RELB	0	0.321777426100758	0.319	0.155	0	Fib3	RELB
CLCF1	0	0.313203951995892	0.25	0.095	0	Fib3	CLCF1
CA12	0	0.29065665311422	0.253	0.11	0	Fib3	CA12
KLHL21	2.12573598847375e-307	0.332957329618594	0.274	0.134	1.21341261694059e-302	Fib3	KLHL21
EIF1	3.27053982173832e-302	0.365513751164445	0.917	0.903	1.86688954104467e-297	Fib3	EIF1
ETF1	4.61617493802567e-302	0.359039104190076	0.512	0.334	2.63500497812381e-297	Fib3	ETF1
SLC25A33	7.0733742089391e-302	0.310786845417923	0.345	0.185	4.03762346594662e-297	Fib3	SLC25A33
NFKB1	1.85457824885535e-301	0.466255734301549	0.413	0.247	1.05863035601161e-296	Fib3	NFKB1
TAGLN2	1.87738023167249e-301	0.415361641037251	0.789	0.638	1.07164618384329e-296	Fib3	TAGLN2
TNFAIP2	3.40921170461257e-301	0.591132384492825	0.349	0.192	1.94604622522695e-296	Fib3	TNFAIP2
HSPB8	3.5793445246388e-298	0.343124093938815	0.31	0.159	2.04316144155432e-293	Fib3	HSPB8
MAFF1	3.50647065599012e-293	0.465247411678254	0.601	0.414	2.00156357985228e-288	Fib3	MAFF
GFPT2	1.11167055303744e-292	0.378997983387196	0.424	0.248	6.3456378508483e-288	Fib3	GFPT2
SNRPB	1.21280953603356e-287	0.469352588286303	0.72	0.578	6.92295939358675e-283	Fib3	SNRPB
MIR22HG	3.16538144681479e-287	0.413429290868584	0.495	0.316	1.80686303747082e-282	Fib3	MIR22HG
EIF4E	2.84605585360233e-285	0.490992480176537	0.488	0.318	1.62458560235328e-280	Fib3	EIF4E
BAZ1A	2.8506824612509e-285	0.363985153557071	0.44	0.271	1.62722656253124e-280	Fib3	BAZ1A
MSC	5.35626557259685e-282	0.351804284480146	0.25	0.121	3.05746351414973e-277	Fib3	MSC
LDHA	1.24422390474409e-281	0.46633181461802	0.836	0.712	7.10227889306019e-277	Fib3	LDHA
YBX31	1.92686421048076e-281	0.478998222595202	0.769	0.624	1.09989262862663e-276	Fib3	YBX3
ELL21	1.25540053478577e-280	0.425783088905169	0.403	0.232	7.16607733266413e-276	Fib3	ELL2
MIR222HG	6.50241310468996e-280	0.373694829388146	0.323	0.173	3.71170744841912e-275	Fib3	MIR222HG
ETS2	4.02211389866236e-276	0.412561478550618	0.421	0.254	2.29590305563445e-271	Fib3	ETS2
ERN1	7.0080408777153e-276	0.409186934298848	0.379	0.22	4.00032989381745e-271	Fib3	ERN1
TUBB6	5.42515053538835e-273	0.383086774208681	0.631	0.453	3.09678442861038e-268	Fib3	TUBB6
TM4SF11	5.0237627764806e-272	0.867329065417621	0.529	0.367	2.86766426807066e-267	Fib3	TM4SF1
DNAJB9	3.42337020307297e-271	0.532334580051187	0.544	0.378	1.95412817931811e-266	Fib3	DNAJB9
C2	6.70814895399299e-268	0.361397734623164	0.309	0.168	3.82914558591828e-263	Fib3	C2
EIF4A31	3.72625352509884e-267	0.525378792628959	0.661	0.499	2.12702003719692e-262	Fib3	EIF4A3
TMED5	3.80059874817356e-266	0.302962647786982	0.417	0.256	2.16945777743243e-261	Fib3	TMED5
NFKBIZ	8.86858197624892e-266	0.431728256562543	0.619	0.436	5.06236396368241e-261	Fib3	NFKBIZ
ODC1	3.04201080226708e-265	0.531343922248511	0.464	0.309	1.73644060615009e-260	Fib3	ODC1
VEGFA1	9.1464192400876e-264	0.384093766796875	0.443	0.273	5.2209590306268e-259	Fib3	VEGFA
SDC4	4.17473978710299e-260	0.322088368413345	0.345	0.193	2.38302496527413e-255	Fib3	SDC4
DES	1.19304061705125e-258	0.439468744714578	0.277	0.143	6.81011445025194e-254	Fib3	DES
REL	1.23996310535541e-258	0.503774693614597	0.51	0.347	7.07795739798973e-254	Fib3	REL
CCDC71L	3.48171388790187e-256	0.637508588333615	0.316	0.177	1.98743192149215e-251	Fib3	CCDC71L
VASN	4.11630191069864e-256	0.440683717768525	0.483	0.319	2.349667456665e-251	Fib3	VASN
USP12	1.22265633403677e-255	0.282094536828314	0.319	0.176	6.97916688594871e-251	Fib3	USP12
SQSTM1	4.76506366384577e-255	0.505952879685292	0.788	0.671	2.71999364059644e-250	Fib3	SQSTM1
TXN1	6.13760579397192e-253	0.648714131687841	0.81	0.701	3.50346813931505e-248	Fib3	TXN
UGDH1	3.96124960800709e-252	0.375163446807513	0.517	0.35	2.26116050124261e-247	Fib3	UGDH
RAB7A	2.16493478792375e-250	0.423192981257667	0.705	0.567	1.23578807564264e-245	Fib3	RAB7A
ADAMTS4	1.56224027960494e-248	0.670886392484998	0.407	0.253	8.91757996404094e-244	Fib3	ADAMTS4
UAP11	3.27581807950917e-248	0.336941677749139	0.549	0.373	1.86990247614542e-243	Fib3	UAP1
CHIC2	1.31371223303752e-247	0.318896569306207	0.41	0.255	7.49893216862476e-243	Fib3	CHIC2
BAG3	3.69563592885738e-246	0.287460521394264	0.497	0.326	2.10954290091037e-241	Fib3	BAG3
SLC16A1	7.92042161752384e-244	0.261063886691973	0.402	0.245	4.52113506771496e-239	Fib3	SLC16A1
KRT8	2.16416555669042e-243	0.557525936002233	0.378	0.225	1.23534898307003e-238	Fib3	KRT8
PTGDS1	5.69326481697281e-240	0.439293817392099	0.749	0.563	3.24982942282442e-235	Fib3	PTGDS
SLC12A81	8.5020164094355e-237	0.340148464997581	0.283	0.148	4.85312100683397e-232	Fib3	SLC12A8
TUBB4B	1.92590820682725e-233	0.415048311823403	0.739	0.596	1.09934692262113e-228	Fib3	TUBB4B
YBX1	2.41936007080142e-233	0.40727903629916	0.856	0.789	1.38101911561487e-228	Fib3	YBX1
ERRFI1	9.21621481610412e-233	0.479814246584674	0.617	0.448	5.26079974132855e-228	Fib3	ERRFI1
ARF6	1.34634613971442e-232	0.380742838562366	0.542	0.386	7.68521303471785e-228	Fib3	ARF6
EIF5A	7.85245318847593e-232	0.531845442633395	0.67	0.536	4.48233732904583e-227	Fib3	EIF5A
GCLM	4.31075998711741e-229	0.406790814972078	0.299	0.171	2.46066801584636e-224	Fib3	GCLM
EMP3	4.99832936623455e-229	0.446900409061885	0.761	0.64	2.85314636883401e-224	Fib3	EMP3
RAMP11	3.06913058326938e-225	0.380115825729528	0.567	0.393	1.75192111954183e-220	Fib3	RAMP1
GRPEL1	1.40197711408279e-224	0.284863232150875	0.358	0.218	8.00276576260737e-220	Fib3	GRPEL1
CD441	1.93981784939635e-224	0.52529374015219	0.498	0.343	1.10728682479243e-219	Fib3	CD44
ARID5A	6.29018486344305e-224	0.284737475540736	0.321	0.184	3.59056332375056e-219	Fib3	ARID5A
TUBB2A	7.59317115172247e-224	0.424841765906807	0.442	0.29	4.33433395682622e-219	Fib3	TUBB2A
LRRFIP1	1.42323842000649e-223	0.386285741218254	0.555	0.4	8.12412954908103e-219	Fib3	LRRFIP1
S100A161	2.43291678496774e-223	0.471634288440316	0.635	0.489	1.38875755919529e-218	Fib3	S100A16
ABL21	4.98395830015457e-223	0.426073487701639	0.387	0.244	2.84494307689423e-218	Fib3	ABL2
S100A111	9.10879670675141e-223	0.36308441849981	0.858	0.764	5.19948333614784e-218	Fib3	S100A11
ARPC5L	2.32179241746993e-222	0.298538003663392	0.443	0.294	1.32532554774019e-217	Fib3	ARPC5L
NOLC1	4.01816418675239e-222	0.310239841785904	0.439	0.289	2.293648481082e-217	Fib3	NOLC1
SNHG15	1.14444788575488e-221	0.370556350718754	0.444	0.296	6.53273742146603e-217	Fib3	SNHG15
PIM11	1.15198879867316e-221	0.34725802986364	0.484	0.321	6.57578246058611e-217	Fib3	PIM1
MAPKAPK2	6.98056603555288e-218	0.289554237429328	0.408	0.261	3.9846467044143e-213	Fib3	MAPKAPK2
PPP1R15A	9.90726850170237e-217	0.439763192214379	0.783	0.666	5.65526700614175e-212	Fib3	PPP1R15A
RARRES11	5.74103710385975e-216	0.471938704195293	0.499	0.338	3.27709879962522e-211	Fib3	RARRES1
GTPBP4	1.45585476202836e-214	0.325596728207101	0.404	0.263	8.31031015261028e-210	Fib3	GTPBP4
LMNA1	8.90361089278772e-213	0.523189782341808	0.879	0.791	5.08235916982109e-208	Fib3	LMNA
PAPPA	1.38379608801105e-212	0.301908766043043	0.384	0.231	7.8989848295847e-208	Fib3	PAPPA
UBE2D3	1.03486095615609e-211	0.301196739448738	0.797	0.677	5.90719330993019e-207	Fib3	UBE2D3
RND31	6.355635574778e-211	0.565351659792982	0.497	0.351	3.62792389879478e-206	Fib3	RND3
RCAN1	8.60005663048786e-211	0.298816231806652	0.32	0.185	4.90908432581508e-206	Fib3	RCAN1
ENO11	1.544012710701e-210	0.485321802464776	0.78	0.665	8.81353335522346e-206	Fib3	ENO1
PPIF	3.87035909533515e-210	0.291289967736839	0.303	0.174	2.20927837879921e-205	Fib3	PPIF
ANGPTL4	9.23249835182974e-210	0.582046290091279	0.351	0.216	5.27009470919145e-205	Fib3	ANGPTL4
ATP1B3	1.88043886225649e-208	0.524511549459008	0.645	0.493	1.07339211135325e-203	Fib3	ATP1B3
SDCBP1	3.7075192360147e-208	0.324742138470968	0.708	0.572	2.11632613030191e-203	Fib3	SDCBP
HSPA9	2.46640052835221e-207	0.369011091446293	0.595	0.451	1.40787074959401e-202	Fib3	HSPA9
POMP1	7.28270746712656e-205	0.353599397934449	0.761	0.641	4.15711507638518e-200	Fib3	POMP
SEC61B	5.5595689085341e-204	0.341781008554764	0.836	0.744	3.17351312436944e-199	Fib3	SEC61B
PFDN2	1.50702897547068e-201	0.38285754770567	0.652	0.516	8.60242279778175e-197	Fib3	PFDN2
MT1E	5.98706084092017e-201	0.802942275662007	0.536	0.412	3.41753406921405e-196	Fib3	MT1E
TIPARP1	3.69926299563273e-200	0.347331229700531	0.489	0.331	2.11161330316708e-195	Fib3	TIPARP
EHD1	6.10580983082362e-200	0.250608595132405	0.316	0.188	3.48531836763074e-195	Fib3	EHD1
PNRC11	2.48319843918711e-199	0.462536773735903	0.841	0.747	1.41745933305678e-194	Fib3	PNRC1
COQ10B	7.33713799129665e-199	0.287083710894236	0.461	0.314	4.18818510819195e-194	Fib3	COQ10B
HAS1	1.74977018317991e-198	0.297759433237859	0.25	0.132	9.98803815962759e-194	Fib3	HAS1
LXN1	3.4270384953855e-197	0.504935958567755	0.378	0.249	1.95622211393595e-192	Fib3	LXN
DUSP14	3.6393520262157e-197	0.285860103888226	0.342	0.21	2.07741492360444e-192	Fib3	DUSP14
ZFAS1	3.110879628767e-196	0.305980155702455	0.77	0.597	1.77575230969278e-191	Fib3	ZFAS1
MTHFD2	2.88608965254979e-193	0.307113684364141	0.301	0.178	1.64743769546847e-188	Fib3	MTHFD2
GNL3	3.72555189605056e-193	0.268421164048336	0.468	0.326	2.12661953330358e-188	Fib3	GNL3
TWIST2	7.27505962696568e-190	0.340671575041588	0.499	0.351	4.15274953626455e-185	Fib3	TWIST2
ANXA5	1.62700016222312e-189	0.399771947804026	0.835	0.75	9.28724232600204e-185	Fib3	ANXA5
KRT18	1.14874201626128e-185	0.348161799312847	0.398	0.254	6.55724917722262e-181	Fib3	KRT18
CLIC4	1.47669679428625e-185	0.362470245667241	0.581	0.427	8.42928064114475e-181	Fib3	CLIC4
GNG5	1.60950610749011e-185	0.284092947824101	0.735	0.61	9.18738276277506e-181	Fib3	GNG5
PEA15	5.4864619514136e-185	0.275117874201958	0.478	0.336	3.13178221110591e-180	Fib3	PEA15
RTN41	1.26743214656046e-184	0.281659230214558	0.839	0.731	7.23475617899639e-180	Fib3	RTN4
RHEB	1.54687645146264e-183	0.282458652663558	0.7	0.568	8.82988016023905e-179	Fib3	RHEB
PXDC1	6.17972240604011e-182	0.264533479272905	0.348	0.219	3.52750914381582e-177	Fib3	PXDC1
MAP1LC3B	1.27643275445953e-180	0.338736982389552	0.65	0.516	7.28613344900587e-176	Fib3	MAP1LC3B
TAF9	1.40058999694349e-180	0.284696638497888	0.427	0.29	7.99484782055284e-176	Fib3	TAF9
DCAF13	6.85442111157338e-180	0.253898903240809	0.376	0.246	3.91264065890831e-175	Fib3	DCAF13
CSRNP1	3.17077096500813e-179	0.2564724000784	0.51	0.354	1.80993948224594e-174	Fib3	CSRNP1
PNPLA8	1.07069978437303e-178	0.272977878193888	0.454	0.315	6.11176850915811e-174	Fib3	PNPLA8
HNRNPAB	2.17978246589731e-177	0.353575823027188	0.564	0.425	1.2442634271835e-172	Fib3	HNRNPAB
NXT1	5.08534888376595e-176	0.261721023487117	0.45	0.312	2.90281884983128e-171	Fib3	NXT1
NECTIN2	2.28108318929739e-175	0.308710047464778	0.446	0.314	1.30208790611474e-170	Fib3	NECTIN2
SERTAD1	5.47425961929475e-174	0.331313124509257	0.609	0.459	3.12481687588583e-169	Fib3	SERTAD1
TMEM165	6.64410339158053e-174	0.265375255585297	0.601	0.458	3.792587097982e-169	Fib3	TMEM165
VAPA	8.95271193910649e-174	0.276788983001219	0.763	0.649	5.11038702908076e-169	Fib3	VAPA
CD631	6.84795290996205e-173	0.252604703083296	0.928	0.904	3.90894848006454e-168	Fib3	CD63
ATF4	5.19067524134289e-172	0.33599130351054	0.755	0.64	2.96294124126335e-167	Fib3	ATF4
TOP1	9.02069912335593e-171	0.340911654362041	0.621	0.483	5.14919547359403e-166	Fib3	TOP1
WDR43	2.4372645526733e-170	0.262191379014028	0.382	0.256	1.39123935195697e-165	Fib3	WDR43
TPBG1	2.6020554159347e-170	0.272400344564507	0.469	0.327	1.48530527252384e-165	Fib3	TPBG
GAPDH1	4.23895076455331e-169	0.338504047494395	0.917	0.881	2.41967787542232e-164	Fib3	GAPDH
UBE2N	1.65206603903973e-168	0.274976622457584	0.563	0.427	9.43032336404656e-164	Fib3	UBE2N
ID4	3.09656114006129e-168	0.344922537649705	0.349	0.221	1.76757902996979e-163	Fib3	ID4
PPA1	1.01434431668753e-167	0.397912764101291	0.648	0.515	5.79008022851574e-163	Fib3	PPA1
SGK1	5.64251125746608e-167	0.404313423605062	0.497	0.359	3.22085827598679e-162	Fib3	SGK1
HSPA5	6.47601683481758e-167	0.335133898145379	0.806	0.7	3.69663992965057e-162	Fib3	HSPA5
PTP4A1	1.54707759035374e-166	0.295978968341712	0.418	0.287	8.83102830125724e-162	Fib3	PTP4A1
HIF1A	2.68766527664766e-166	0.335910248347962	0.538	0.404	1.53417309321602e-161	Fib3	HIF1A
CDV3	6.4765026326455e-166	0.299246256198761	0.523	0.389	3.69691723276671e-161	Fib3	CDV3
CYP1B11	5.41609966711496e-164	0.28566169375405	0.515	0.355	3.09161801198256e-159	Fib3	CYP1B1
EIF5	5.91683660848586e-164	0.308067430138112	0.724	0.595	3.3774486728559e-159	Fib3	EIF5
PFN11	3.31402644664739e-163	0.346283538273301	0.81	0.722	1.89171257627526e-158	Fib3	PFN1
CHCHD2	6.28396970723296e-163	0.310563599190989	0.867	0.809	3.58701558828272e-158	Fib3	CHCHD2
SUB1	8.14850563907673e-162	0.267654552575175	0.813	0.717	4.65132998889778e-157	Fib3	SUB1
C31	9.79661540543499e-162	0.383796919035987	0.566	0.421	5.5921040057304e-157	Fib3	C3
EPAS1	6.02201927107382e-161	0.279504195920588	0.349	0.222	3.43748904031436e-156	Fib3	EPAS1
MYC1	6.5730284396619e-161	0.321192896824587	0.61	0.468	3.75201609392781e-156	Fib3	MYC
ANXA22	3.77747101779869e-159	0.28177875721927	0.875	0.781	2.15625600637985e-154	Fib3	ANXA2
ADRM1	1.49299282077611e-158	0.266299149644346	0.515	0.38	8.52230161955419e-154	Fib3	ADRM1
HES4	1.34376014417734e-157	0.364613659476546	0.406	0.274	7.67045165499311e-153	Fib3	HES4
TXNRD1	4.88311267855133e-156	0.397295812673469	0.41	0.286	2.78737837917067e-151	Fib3	TXNRD1
KLF6	1.19409065935362e-154	0.44014725282887	0.775	0.668	6.81610830172232e-150	Fib3	KLF6
NFIL3	4.9354613386453e-154	0.257339607611462	0.395	0.262	2.81726004132551e-149	Fib3	NFIL3
ELOVL5	1.28902624567615e-153	0.251759654555666	0.401	0.273	7.35801961556862e-149	Fib3	ELOVL5
RPL36AL	1.27886350198614e-151	0.263663897813276	0.88	0.825	7.3000086420373e-147	Fib3	RPL36AL
EIF3J	4.79922288497408e-151	0.261849194932773	0.538	0.404	2.7394924072009e-146	Fib3	EIF3J
TPI1	1.08740409263952e-149	0.292681300078504	0.816	0.729	6.2071200416049e-145	Fib3	TPI1
B4GALT1	1.19389590931418e-149	0.363917217953832	0.57	0.436	6.81499662954719e-145	Fib3	B4GALT1
MMP19	4.16341926017503e-146	0.260169884785987	0.354	0.232	2.37656298209311e-141	Fib3	MMP19
UFM1	9.77536956985797e-146	0.277251650663527	0.559	0.437	5.57997645786633e-141	Fib3	UFM1
NEAT11	4.31983463159048e-144	0.290212521219973	0.968	0.924	2.46584800440448e-139	Fib3	NEAT1
ATP2B11	9.05273993521775e-144	0.328570687943624	0.446	0.324	5.167485009821e-139	Fib3	ATP2B1
HNRNPA0	2.83723409069505e-143	0.298111106144712	0.75	0.648	1.61954996365055e-138	Fib3	HNRNPA0
GYPC	5.82453575748801e-143	0.278303106335561	0.708	0.596	3.3247615010893e-138	Fib3	GYPC
CHD1	4.68278857973527e-142	0.262086579375251	0.509	0.379	2.67302937708449e-137	Fib3	CHD1
RBM8A	1.19179634125874e-141	0.280840382737414	0.671	0.551	6.80301187517315e-137	Fib3	RBM8A
SLC20A1	2.35409280451691e-141	0.291734664181081	0.319	0.205	1.34376325467434e-136	Fib3	SLC20A1
DNAJA1	1.20677175311293e-140	0.26217418885302	0.797	0.693	6.88849452111921e-136	Fib3	DNAJA1
ILF2	3.92785915854437e-140	0.275815957804803	0.61	0.49	2.2421005648803e-135	Fib3	ILF2
OSER1	1.88023221177981e-139	0.252006068996893	0.383	0.266	1.07327415112815e-134	Fib3	OSER1
CD591	3.73968807518925e-136	0.323249098131895	0.725	0.617	2.13468874707953e-131	Fib3	CD59
LDLR	5.59102870039454e-136	0.388417187246035	0.386	0.272	3.19147100275921e-131	Fib3	LDLR
HOMER1	2.73568367985939e-135	0.31969853215617	0.258	0.158	1.56158295813734e-130	Fib3	HOMER1
TCEB1	7.15687961253972e-134	0.295528628915329	0.28	0.179	4.08529002042992e-129	Fib3	TCEB1
AMD1	5.82224805618669e-133	0.250819414041995	0.552	0.425	3.32345563543249e-128	Fib3	AMD1
APOE1	5.03644437371266e-131	0.657430871207352	0.573	0.461	2.87490317740266e-126	Fib3	APOE
GAS5	6.19438971593395e-131	0.407518950240831	0.288	0.187	3.53588153764942e-126	Fib3	GAS5
FGFR11	2.04684760294401e-130	0.301272445487905	0.634	0.517	1.1683815487125e-125	Fib3	FGFR1
S100A61	1.14771118598975e-129	0.280890234972595	0.919	0.902	6.5513649918667e-125	Fib3	S100A6
ARL4D	4.67604830855859e-129	0.264980336229696	0.375	0.26	2.66918189549142e-124	Fib3	ARL4D
MCL1	4.29764754300687e-128	0.275952778491572	0.791	0.683	2.45318317049918e-123	Fib3	MCL1
DCBLD21	2.84136698592084e-127	0.272887541876846	0.398	0.286	1.62190910290334e-122	Fib3	DCBLD2
PNRC2	1.17588277463043e-126	0.276577673810302	0.568	0.444	6.71217405414541e-122	Fib3	PNRC2
CRISPLD2	1.93520760588796e-126	0.383588138843947	0.639	0.505	1.10465520559296e-121	Fib3	CRISPLD2
SRGAP1	2.90498832777919e-126	0.270809983134983	0.383	0.27	1.65822543726292e-121	Fib3	SRGAP1
LMCD11	4.11412899373258e-126	0.590662934103808	0.37	0.265	2.34842711220243e-121	Fib3	LMCD1
CLMP1	1.29379035287505e-124	0.288793707111807	0.466	0.343	7.38521409228137e-120	Fib3	CLMP
ISG20	1.71085925337526e-124	0.25049878568198	0.272	0.174	9.76592679011665e-120	Fib3	ISG20
EIF1AX	2.94926117801141e-124	0.27825646717362	0.743	0.64	1.68349726563247e-119	Fib3	EIF1AX
CREM	9.57283911991691e-124	0.358223153294233	0.495	0.369	5.46436802643097e-119	Fib3	CREM
SH3GLB1	2.43963211650481e-123	0.267826359180279	0.553	0.443	1.39259080474328e-118	Fib3	SH3GLB1
SRM	3.41033796192792e-122	0.303028455237548	0.475	0.367	1.9466891154277e-117	Fib3	SRM
ID2	4.07717897140696e-121	0.39788063955236	0.635	0.508	2.32733530045852e-116	Fib3	ID2
UBC	1.44816809982658e-116	0.250812203399927	0.946	0.915	8.26643314743008e-112	Fib3	UBC
NRIP1	2.66478985135068e-115	0.286765560957748	0.412	0.304	1.521115342948e-110	Fib3	NRIP1
SNHG5	6.57800122358136e-115	0.382439510055066	0.277	0.182	3.75485465844471e-110	Fib3	SNHG5
SFPQ	1.32018837568752e-112	0.257977173840194	0.72	0.614	7.53589928609949e-108	Fib3	SFPQ
MAT2A	4.51232075568365e-112	0.280572814129667	0.513	0.399	2.57572293375934e-107	Fib3	MAT2A
METRNL	3.95383642231701e-111	0.311846749929969	0.339	0.237	2.25692890658699e-106	Fib3	METRNL
AXL	2.60405046019756e-110	0.291606232172333	0.506	0.389	1.48644408368997e-105	Fib3	AXL
IL6ST1	2.05047310164593e-109	0.255932260073833	0.596	0.474	1.17045105588153e-104	Fib3	IL6ST
FKBP1A	1.80208900947804e-108	0.250018949878627	0.717	0.621	1.02866844839026e-103	Fib3	FKBP1A
PTPN1	4.01929704632406e-108	0.250704095033626	0.36	0.257	2.2942951399827e-103	Fib3	PTPN1
ANKRD281	7.31493274438605e-105	0.320572461272085	0.403	0.292	4.17550990915044e-100	Fib3	ANKRD28
PLOD21	9.42064462228032e-103	0.447633560049829	0.422	0.317	5.37749236329005e-98	Fib3	PLOD2
EIF1B	8.06276385714075e-102	0.294453910392724	0.69	0.585	4.60238686493308e-97	Fib3	EIF1B
ACSL4	7.66120984656746e-100	0.282689934984598	0.274	0.186	4.37317180461764e-95	Fib3	ACSL4
NNMT1	5.56978032070676e-99	0.295336843722944	0.585	0.469	3.17934200266583e-94	Fib3	NNMT
TSC22D1	5.69227794303966e-98	0.445630183683697	0.739	0.662	3.2492660954459e-93	Fib3	TSC22D1
MT1X1	2.80376099581784e-96	0.304060129906641	0.449	0.347	1.60044285163274e-91	Fib3	MT1X
NR4A3	8.47373876904194e-96	0.25312120459732	0.301	0.206	4.83697956414452e-91	Fib3	NR4A3
INSIG1	4.386058642492e-94	0.287322207349285	0.298	0.207	2.50364999430728e-89	Fib3	INSIG1
ANXA12	4.30243376992208e-93	0.48225976793175	0.705	0.627	2.45591524454692e-88	Fib3	ANXA1
KRT19	3.88922296420985e-90	0.41055601205309	0.463	0.36	2.22004625243027e-85	Fib3	KRT19
NCL	5.17327492916229e-89	0.288885797522705	0.773	0.685	2.95300879506442e-84	Fib3	NCL
CAV11	3.60507348192071e-88	0.297321493027719	0.574	0.47	2.05784804494998e-83	Fib3	CAV1
PRDX1	3.15290535471819e-87	0.367378726305094	0.813	0.74	1.79974143458024e-82	Fib3	PRDX1
SH3BGRL31	1.73835100501255e-85	0.324439472087961	0.677	0.597	9.92285520681262e-81	Fib3	SH3BGRL3
MPZL1	2.5124597283353e-85	0.258306273511053	0.503	0.404	1.43416226212835e-80	Fib3	MPZL1
MINOS1	2.72731547601552e-85	0.58970914446865	0.607	0.513	1.55680622001918e-80	Fib3	MINOS1
TBX3	6.3857354928312e-84	0.269933151554022	0.361	0.271	3.6451055340179e-79	Fib3	TBX3
SNAI21	7.83496685635647e-83	0.358911315078624	0.397	0.31	4.4723557809454e-78	Fib3	SNAI2
PGAM11	9.43488831289967e-78	0.270663175134797	0.634	0.546	5.38562294676939e-73	Fib3	PGAM1
BASP11	1.2641572387712e-77	0.325269285318001	0.451	0.358	7.21606235035376e-73	Fib3	BASP1
EIF4A1	6.66249214363262e-75	0.426376607921245	0.724	0.657	3.80308376542837e-70	Fib3	EIF4A1
S100A101	9.76009559006673e-73	0.274368846650492	0.755	0.69	5.57125776472189e-68	Fib3	S100A10
CRABP2	3.02744086461764e-68	0.25987363673603	0.446	0.348	1.72812379434104e-63	Fib3	CRABP2
GSTO11	3.46514875913335e-68	0.355231079351396	0.589	0.509	1.9779762146885e-63	Fib3	GSTO1
CD551	2.04070833209425e-64	0.298900457486565	0.559	0.473	1.16487713012604e-59	Fib3	CD55
RGCC1	5.88364899505712e-62	0.311402678159831	0.38	0.293	3.35850451935851e-57	Fib3	RGCC
INHBA1	1.29612030245261e-61	0.676642204614328	0.375	0.308	7.39851391045999e-57	Fib3	INHBA
CEBPD1	1.66136366019556e-59	0.302268883985858	0.725	0.637	9.48339604512832e-55	Fib3	CEBPD
KLF41	2.2236016623016e-57	0.261283158590499	0.552	0.468	1.269276300875e-52	Fib3	KLF4
TMSB4X	1.35007617018621e-51	0.257258925250988	0.957	0.952	7.70650479465694e-47	Fib3	TMSB4X
PLK2	7.87253465742134e-51	0.270317478508813	0.287	0.22	4.49380023314925e-46	Fib3	PLK2
IGFBP31	1.08753680536086e-50	0.292526079108471	0.446	0.367	6.20787759236086e-46	Fib3	IGFBP3
SELENOK	5.45969532399801e-50	0.344577682623712	0.484	0.441	3.11650328484454e-45	Fib3	SELENOK
PDLIM31	1.58557325938317e-44	0.320655769196045	0.463	0.386	9.05076927921099e-40	Fib3	PDLIM3
LITAF	1.08290543620012e-41	0.386635577954104	0.487	0.444	6.18144081091754e-37	Fib3	LITAF
PLAT	6.73072272807221e-24	0.255079096335311	0.442	0.382	3.84203114763818e-19	Fib3	PLAT
G0S21	2.03327367317351e-17	0.374093997652557	0.252	0.215	1.1606332781209e-12	Fib3	G0S2
DNAJB11	0	1.55314210125341	0.824	0.594	0	Fib4	DNAJB1
HSPA1A	0	1.4757119724331	0.774	0.583	0	Fib4	HSPA1A
HSPA1B	0	1.42806435202586	0.721	0.444	0	Fib4	HSPA1B
GADD45B1	0	1.32514216757452	0.856	0.62	0	Fib4	GADD45B
ATF3	0	1.18578502482769	0.714	0.437	0	Fib4	ATF3
JUNB1	0	1.18104811370764	0.918	0.849	0	Fib4	JUNB
DNAJA11	0	1.16183172090748	0.831	0.69	0	Fib4	DNAJA1
HSPH1	0	1.1530961677207	0.608	0.405	0	Fib4	HSPH1
RRAD	0	1.12401302277206	0.335	0.125	0	Fib4	RRAD
ZFP361	0	1.11837758376802	0.887	0.741	0	Fib4	ZFP36
CKB1	0	1.09874091860859	0.599	0.376	0	Fib4	CKB
C11orf961	0	1.07081545587947	0.716	0.5	0	Fib4	C11orf96
FOS2	0	1.06433983389978	0.954	0.853	0	Fib4	FOS
IRF11	0	1.05743564085646	0.665	0.445	0	Fib4	IRF1
EGR11	0	1.05652041239091	0.916	0.775	0	Fib4	EGR1
HSP90AA1	0	1.05414807208278	0.908	0.855	0	Fib4	HSP90AA1
FOSB1	0	1.03870957672766	0.908	0.756	0	Fib4	FOSB
JUN1	0	0.996658227979105	0.913	0.83	0	Fib4	JUN
NFKBIA1	0	0.996389227037803	0.835	0.707	0	Fib4	NFKBIA
PPP1R15A1	0	0.983447452052489	0.821	0.662	0	Fib4	PPP1R15A
SERTAD11	0	0.978837300795077	0.669	0.453	0	Fib4	SERTAD1
ZNF331	0	0.94841334750501	0.569	0.339	0	Fib4	ZNF331
MYH11	0	0.917290774293223	0.26	0.102	0	Fib4	MYH11
BAG31	0	0.905587632515901	0.527	0.323	0	Fib4	BAG3
SFRP41	0	0.904233150589954	0.676	0.514	0	Fib4	SFRP4
CEBPD2	0	0.901672056313534	0.745	0.635	0	Fib4	CEBPD
TGM2	0	0.895397127752465	0.512	0.266	0	Fib4	TGM2
SOCS31	0	0.8945196680114	0.706	0.543	0	Fib4	SOCS3
GEM1	0	0.891357199648069	0.522	0.323	0	Fib4	GEM
ID3	0	0.891048686282619	0.716	0.53	0	Fib4	ID3
CDKN1C1	0	0.880743140745132	0.542	0.385	0	Fib4	CDKN1C
IER2	0	0.869720919965884	0.86	0.746	0	Fib4	IER2
KLF42	0	0.867602789786196	0.686	0.454	0	Fib4	KLF4
RAMP12	0	0.842762828048084	0.587	0.391	0	Fib4	RAMP1
SFRP11	0	0.828382549379823	0.59	0.38	0	Fib4	SFRP1
NR4A11	0	0.821874908503633	0.843	0.6	0	Fib4	NR4A1
CEBPB1	0	0.821178444409939	0.745	0.623	0	Fib4	CEBPB
JUND1	0	0.812609827015213	0.828	0.713	0	Fib4	JUND
MAFF2	0	0.799439638455509	0.627	0.412	0	Fib4	MAFF
IER5L	0	0.795929105630962	0.418	0.237	0	Fib4	IER5L
CNN1	0	0.776904962734609	0.372	0.18	0	Fib4	CNN1
BRD2	0	0.775912709978822	0.653	0.503	0	Fib4	BRD2
BTG21	0	0.774587476519037	0.74	0.491	0	Fib4	BTG2
ADAMTS41	0	0.773003888168504	0.426	0.251	0	Fib4	ADAMTS4
HSP90AB1	0	0.768222254136431	0.914	0.861	0	Fib4	HSP90AB1
HSPA8	0	0.762003925765595	0.836	0.749	0	Fib4	HSPA8
INTS6	0	0.755108303355044	0.534	0.352	0	Fib4	INTS6
UBC1	0	0.75310761264245	0.945	0.915	0	Fib4	UBC
RPL171	0	0.750733480909854	0.79	0.708	0	Fib4	RPL17
HEXIM1	0	0.736667076147516	0.478	0.287	0	Fib4	HEXIM1
UBB	0	0.723504128083901	0.887	0.841	0	Fib4	UBB
ADAMTS11	0	0.72085489199093	0.634	0.409	0	Fib4	ADAMTS1
EEF1G	0	0.718598887006881	0.414	0.236	0	Fib4	EEF1G
NFKBIZ1	0	0.716950877794787	0.595	0.439	0	Fib4	NFKBIZ
RASD11	0	0.695130417174007	0.404	0.195	0	Fib4	RASD1
LDLR1	0	0.690844808959363	0.475	0.263	0	Fib4	LDLR
KLF10	0	0.687081898177703	0.563	0.407	0	Fib4	KLF10
CSRNP11	0	0.682888556834969	0.559	0.35	0	Fib4	CSRNP1
CDKN1A1	0	0.681319919029358	0.688	0.501	0	Fib4	CDKN1A
SELENOP2	0	0.680863742416498	0.661	0.438	0	Fib4	SELENOP
MYC2	0	0.672852116336736	0.637	0.466	0	Fib4	MYC
MIDN	0	0.669954816604157	0.611	0.436	0	Fib4	MIDN
CCNL1	0	0.665180469857444	0.814	0.678	0	Fib4	CCNL1
TUBB4B1	0	0.651300649519913	0.742	0.597	0	Fib4	TUBB4B
DDX51	0	0.630344450619207	0.9	0.856	0	Fib4	DDX5
ARL6IP1	0	0.627994077448882	0.618	0.491	0	Fib4	ARL6IP1
TOB1	0	0.625802841973173	0.484	0.311	0	Fib4	TOB1
DUSP1	0	0.624286812739349	0.9	0.803	0	Fib4	DUSP1
H3F3B	0	0.621258686097992	0.934	0.91	0	Fib4	H3F3B
MYADM1	0	0.619390073665035	0.699	0.575	0	Fib4	MYADM
HSPB61	0	0.617913748451282	0.557	0.352	0	Fib4	HSPB6
ALDH1A2	0	0.610220964046721	0.376	0.186	0	Fib4	ALDH1A2
PNRC12	0	0.607830733335692	0.815	0.75	0	Fib4	PNRC1
TIPARP2	0	0.606714580602588	0.519	0.328	0	Fib4	TIPARP
EGR3	0	0.601581632517178	0.408	0.217	0	Fib4	EGR3
OSR21	0	0.588161303070112	0.543	0.36	0	Fib4	OSR2
SELENOK1	0	0.587302871885037	0.615	0.428	0	Fib4	SELENOK
H2AFX	0	0.583709957647147	0.409	0.248	0	Fib4	H2AFX
SRSF3	0	0.578660800805116	0.815	0.73	0	Fib4	SRSF3
ALDH1A11	0	0.50029522990788	0.608	0.418	0	Fib4	ALDH1A1
SPARCL11	0	0.498176598872236	0.81	0.681	0	Fib4	SPARCL1
EMX2	0	0.480110319369102	0.336	0.176	0	Fib4	EMX2
LONRF2	0	0.475405438618313	0.35	0.187	0	Fib4	LONRF2
EIF11	0	0.472786400090388	0.925	0.902	0	Fib4	EIF1
AC020916.1	0	0.468505384287566	0.343	0.183	0	Fib4	AC020916.1
ESR1	0	0.442030338203177	0.361	0.18	0	Fib4	ESR1
PTMA	0	0.408667587885476	0.932	0.906	0	Fib4	PTMA
LITAF1	3.98199385882856e-305	0.57795410452153	0.592	0.433	2.27300173449652e-300	Fib4	LITAF
EIF4A11	2.15015358541209e-304	0.587759864051189	0.751	0.654	1.22735066962493e-299	Fib4	EIF4A1
ZC3H12A1	8.13534302529559e-294	0.528408051236491	0.349	0.2	4.64381650569923e-289	Fib4	ZC3H12A
PTGDS2	8.54819666411185e-292	0.773378634617577	0.679	0.571	4.87948161980833e-287	Fib4	PTGDS
ATP5MC2	1.57694067774934e-287	0.43553932892531	0.499	0.309	9.00149277672878e-283	Fib4	ATP5MC2
ATP5MG	1.92618126476455e-286	0.436023462896628	0.531	0.331	1.0995027895529e-281	Fib4	ATP5MG
EIF4A32	6.92566856490956e-280	0.625783200621282	0.631	0.503	3.95331013022168e-275	Fib4	EIF4A3
HES1	6.13831745089114e-277	0.956003024731697	0.485	0.329	3.50387436731768e-272	Fib4	HES1
PGR1	5.03858834304717e-268	0.486507238789203	0.385	0.227	2.87612699797819e-263	Fib4	PGR
NR4A2	1.13688125434668e-263	0.542923681654433	0.525	0.359	6.48954557606173e-259	Fib4	NR4A2
IGFBP51	2.21974322095261e-261	0.6244990519007	0.786	0.678	1.26707382538417e-256	Fib4	IGFBP5
RPS81	2.27644457937465e-260	0.282532017080449	0.932	0.92	1.29944009479864e-255	Fib4	RPS8
NDRG22	7.17422005024398e-260	0.391046223037777	0.527	0.361	4.09518828908027e-255	Fib4	NDRG2
FAU1	8.26055070275106e-260	0.294929758726822	0.909	0.889	4.71528755214436e-255	Fib4	FAU
ACTA21	3.62609199613611e-254	0.753602525441943	0.699	0.583	2.06984583323441e-249	Fib4	ACTA2
MCL11	5.42792731654275e-252	0.50414453979125	0.769	0.685	3.09836947082893e-247	Fib4	MCL1
EIF4A21	1.39523746855891e-251	0.403114458916049	0.839	0.783	7.96429451802797e-247	Fib4	EIF4A2
UBE2S	3.81176372745148e-250	0.620245139212412	0.482	0.355	2.17583097090385e-245	Fib4	UBE2S
F31	4.39007013362191e-248	0.510297221173201	0.501	0.34	2.50593983367406e-243	Fib4	F3
ZNF516	8.29984114272057e-247	0.363572903277951	0.343	0.201	4.73771532108776e-242	Fib4	ZNF516
MEG32	1.2805660051055e-246	0.656173810242382	0.793	0.736	7.30972687034324e-242	Fib4	MEG3
PGF	2.04021440740858e-244	0.499092973220785	0.293	0.158	1.16459518803696e-239	Fib4	PGF
CRISPLD21	1.77356421316773e-240	0.517929619198373	0.648	0.504	1.0123859241604e-235	Fib4	CRISPLD2
GPRC5A2	1.10324188811189e-239	0.419006310646436	0.474	0.313	6.29752534572031e-235	Fib4	GPRC5A
FXYD11	6.38360581928342e-238	0.324594357862521	0.595	0.421	3.64388987376336e-233	Fib4	FXYD1
KDM6B1	1.35092098927793e-237	0.458234121863025	0.516	0.371	7.71132719099627e-233	Fib4	KDM6B
F101	1.6123393685498e-234	0.29197141908219	0.399	0.243	9.20355558355597e-230	Fib4	F10
ARC1	3.41916701284815e-234	0.473880708859479	0.269	0.142	1.95172891427398e-229	Fib4	ARC
CSRP1	4.81218354760323e-233	0.528189853911261	0.583	0.46	2.74689061264288e-228	Fib4	CSRP1
REL1	2.63118203241406e-231	0.454724215350344	0.493	0.349	1.50193132774259e-226	Fib4	REL
DDX3X	1.59565461489631e-229	0.487262983036704	0.695	0.606	9.10831567275111e-225	Fib4	DDX3X
IFRD1	3.02663494459549e-227	0.439274301527222	0.505	0.368	1.727663759074e-222	Fib4	IFRD1
TPM1	1.72166288688199e-223	0.573071400070855	0.795	0.721	9.82759609089979e-219	Fib4	TPM1
KLF21	1.17953768234255e-218	0.546071747965742	0.568	0.424	6.73303699834774e-214	Fib4	KLF2
IFITM1	2.72990202299479e-216	0.515692551970423	0.536	0.396	1.55828267276589e-211	Fib4	IFITM1
ID1	1.01374995971436e-214	0.60482474555754	0.476	0.328	5.7866875200415e-210	Fib4	ID1
AMD11	3.79097015188033e-213	0.466381164061856	0.549	0.426	2.16396158209633e-208	Fib4	AMD1
PPP1R10	1.05019290830011e-212	0.497654235503509	0.496	0.377	5.99471115915867e-208	Fib4	PPP1R10
NFIL31	8.00949017947431e-210	0.481240784718054	0.394	0.262	4.57197718424753e-205	Fib4	NFIL3
ADM1	5.37254633733375e-208	0.423357024724721	0.375	0.236	3.06675690027685e-203	Fib4	ADM
BTG1	8.83433541502626e-207	0.365338236084626	0.782	0.708	5.04281534160529e-202	Fib4	BTG1
RPL36A1	4.87591168433391e-206	0.357676390915705	0.85	0.804	2.78326790765148e-201	Fib4	RPL36A
FUS	1.71877110559323e-204	0.388608006631917	0.811	0.764	9.81108922494727e-200	Fib4	FUS
ACKR3	9.32144788863907e-204	0.55315373444724	0.306	0.178	5.32086888379295e-199	Fib4	ACKR3
ATP5F1A	1.08457909002424e-202	0.311375779404606	0.364	0.222	6.19099436167637e-198	Fib4	ATP5F1A
RBP11	2.01516202212645e-199	0.284314563579871	0.744	0.622	1.15029478547022e-194	Fib4	RBP1
ATP5F1E	3.62544672947054e-198	0.277956327186234	0.557	0.359	2.06947750211637e-193	Fib4	ATP5F1E
NR4A31	3.98972803074957e-198	0.423062822419296	0.333	0.203	2.27741655451247e-193	Fib4	NR4A3
GADD45G	1.57320452689907e-195	0.665759095604855	0.313	0.194	8.98016608044526e-191	Fib4	GADD45G
CLK1	2.27585506915927e-195	0.453444784482186	0.514	0.396	1.29910359057749e-190	Fib4	CLK1
FOXL21	6.14441794069738e-195	0.286055038677815	0.301	0.177	3.50735664890888e-190	Fib4	FOXL2
COX6C	5.11862560532566e-194	0.388108582029803	0.822	0.789	2.92181386803199e-189	Fib4	COX6C
ATP5MC3	2.50763885801321e-193	0.305991088918051	0.426	0.272	1.4314104129311e-188	Fib4	ATP5MC3
OGN1	6.5299467077383e-193	0.434196941870904	0.609	0.471	3.72742417971118e-188	Fib4	OGN
ERN11	3.69482858706652e-191	0.430743901584356	0.345	0.224	2.10908205406931e-186	Fib4	ERN1
CXCL21	4.33491718438154e-188	0.587939902406836	0.406	0.267	2.47445742718867e-183	Fib4	CXCL2
ATP5PO	4.45972544588241e-186	0.3056279078358	0.401	0.256	2.5457004790186e-181	Fib4	ATP5PO
IER31	1.3575895971297e-185	0.795006986896896	0.592	0.487	7.74939293833577e-181	Fib4	IER3
MYLIP	1.11333526001409e-181	0.423727733223195	0.342	0.223	6.35514033121242e-177	Fib4	MYLIP
DDIT3	1.18756755299824e-181	0.470866374386189	0.409	0.291	6.77887310602457e-177	Fib4	DDIT3
ICAM11	3.61019718014363e-181	0.766937303394605	0.411	0.289	2.06077275436959e-176	Fib4	ICAM1
ATP5F1B	2.36739091858484e-180	0.286636088158368	0.419	0.268	1.3513540841466e-175	Fib4	ATP5F1B
ATP5PF	3.21739609812679e-180	0.298656956484991	0.441	0.287	1.83655404073273e-175	Fib4	ATP5PF
ID21	3.52307987389341e-180	0.467710015705447	0.637	0.508	2.01104445361584e-175	Fib4	ID2
ATP5ME	1.75703983333674e-179	0.257204272813875	0.457	0.295	1.00295347766528e-174	Fib4	ATP5ME
HSPD1	4.37595562492949e-179	0.67917453615279	0.708	0.63	2.49788298982225e-174	Fib4	HSPD1
SYNPO21	6.64850116534348e-179	0.393826297531644	0.379	0.255	3.79509743520137e-174	Fib4	SYNPO2
TSPYL2	8.67966955442017e-179	0.423594413681071	0.465	0.344	4.95452897505412e-174	Fib4	TSPYL2
SELENOM	1.15420913978378e-176	0.331820425833911	0.635	0.474	6.58845661171376e-172	Fib4	SELENOM
NOP531	4.17758580164357e-175	0.364105136511006	0.6	0.456	2.38464952729418e-170	Fib4	NOP53
CYCS1	9.09349409054222e-175	0.451271256899037	0.676	0.583	5.19074829676331e-170	Fib4	CYCS
ZC3HAV1	2.62631763206303e-174	0.557605059428426	0.404	0.295	1.49915463073422e-169	Fib4	ZC3HAV1
ATP5IF1	9.81654129050287e-174	0.28441509132743	0.385	0.247	5.60347809944485e-169	Fib4	ATP5IF1
SEM1	5.91486859276978e-173	0.303954856617419	0.606	0.453	3.37632529012484e-168	Fib4	SEM1
MAP3K20	1.69382397688141e-172	0.305466814561282	0.377	0.254	9.66868602483448e-168	Fib4	MAP3K20
LMOD1	8.36773257923729e-172	0.296801626588932	0.281	0.166	4.77646911088023e-167	Fib4	LMOD1
CDKN2AIP	3.29678014331449e-171	0.323206007819622	0.264	0.159	1.88186804140678e-166	Fib4	CDKN2AIP
GSTM52	9.06083128192539e-170	0.279347644541955	0.392	0.257	5.17210371234865e-165	Fib4	GSTM5
MIR22HG1	6.04150260746474e-169	0.455247901723606	0.437	0.322	3.44861051839302e-164	Fib4	MIR22HG
SRSF7	1.10149712167511e-167	0.404474269747045	0.73	0.658	6.28756586994584e-163	Fib4	SRSF7
GABARAP1	1.55705378587718e-167	0.386081212035983	0.474	0.356	8.88797442054409e-163	Fib4	GABARAP
ATP5PD	8.1141684233763e-166	0.278005420289967	0.356	0.225	4.63172961943166e-161	Fib4	ATP5PD
ATP5F1C	1.28175088499031e-165	0.265716225261022	0.378	0.242	7.3164904017017e-161	Fib4	ATP5F1C
BCL3	1.29757567222171e-164	0.343540154397063	0.276	0.17	7.40682145217599e-160	Fib4	BCL3
BHLHE40	6.86380363480013e-164	0.519736842953171	0.435	0.319	3.91799639081661e-159	Fib4	BHLHE40
RNASEK	4.87546213789666e-163	0.392726478548857	0.28	0.173	2.78301129755417e-158	Fib4	RNASEK
MYLK	1.86274406185107e-162	0.85761635444429	0.494	0.397	1.06329156538583e-157	Fib4	MYLK
RGS161	4.95306733164466e-161	0.486569081205445	0.368	0.245	2.8273098942494e-156	Fib4	RGS16
TAGLN1	9.80387538430182e-160	0.624435116702172	0.751	0.649	5.59624814686717e-155	Fib4	TAGLN
CDC42EP4	1.98734706366832e-159	0.339735572184389	0.318	0.206	1.13441745088315e-154	Fib4	CDC42EP4
HSPE1	6.4945566955826e-157	0.605716119486697	0.738	0.675	3.70722285297246e-152	Fib4	HSPE1
HNRNPH11	1.48853046007772e-155	0.417067448750569	0.674	0.59	8.49682957221566e-151	Fib4	HNRNPH1
MDK1	2.14263730316109e-155	0.373622088142708	0.806	0.753	1.22306022539042e-150	Fib4	MDK
HNRNPA11	8.74655653874719e-155	0.296203908197405	0.867	0.841	4.99270940344767e-150	Fib4	HNRNPA1
HNRNPA2B1	1.27812023100626e-153	0.300212816552861	0.845	0.816	7.29576590262992e-149	Fib4	HNRNPA2B1
HAND2	6.84286692081043e-152	0.329147220316241	0.267	0.167	3.90604529573701e-147	Fib4	HAND2
ATP5F1D	2.0257772276115e-150	0.293874584592632	0.397	0.265	1.15635415706519e-145	Fib4	ATP5F1D
KCNQ1OT1	1.27355762459597e-147	0.592634443909466	0.542	0.456	7.2697216327187e-143	Fib4	KCNQ1OT1
PBX11	8.30145603925297e-147	0.318699390053806	0.642	0.555	4.73863713632638e-142	Fib4	PBX1
XBP11	1.7105258881998e-146	0.474396607992433	0.655	0.587	9.76402387502208e-142	Fib4	XBP1
CHD11	3.62738261899627e-146	0.378447471479556	0.487	0.381	2.07058254657545e-141	Fib4	CHD1
ELMSAN1	1.69876778814621e-145	0.334085364167347	0.36	0.251	9.6969062882962e-141	Fib4	ELMSAN1
TNFAIP31	1.79019226567437e-145	0.530156774821243	0.453	0.342	1.02187754909225e-140	Fib4	TNFAIP3
ZFP36L21	2.14858487101945e-145	0.433568587034704	0.732	0.666	1.22645521607532e-140	Fib4	ZFP36L2
HOXA5	2.00232339767123e-144	0.386235098658496	0.261	0.163	1.14296624185869e-139	Fib4	HOXA5
ELOC	4.85943236909193e-143	0.299342693567896	0.457	0.334	2.77386118492506e-138	Fib4	ELOC
KLF91	3.035927066888e-142	0.434973935100892	0.553	0.458	1.73296788832101e-137	Fib4	KLF9
IGFBP41	4.24697961215794e-142	0.415080577755298	0.772	0.742	2.42426090221199e-137	Fib4	IGFBP4
TPM21	6.19295756506064e-142	0.532459028163424	0.837	0.787	3.53506403728791e-137	Fib4	TPM2
KIF21A	1.65694386982306e-140	0.453030442763036	0.27	0.176	9.45816699772396e-136	Fib4	KIF21A
HES41	2.6154974162958e-140	0.597979618399744	0.38	0.277	1.49297823516997e-135	Fib4	HES4
TBX31	9.05502351114998e-140	0.351518671265477	0.38	0.269	5.16878852063463e-135	Fib4	TBX3
HSPB81	2.13082406010873e-139	0.367213946382016	0.261	0.165	1.21631698999127e-134	Fib4	HSPB8
RSRP1	3.63374555272956e-139	0.369643132800018	0.582	0.5	2.07421463640909e-134	Fib4	RSRP1
THSD4	3.74671833596785e-139	0.298396740229029	0.26	0.161	2.13870176053717e-134	Fib4	THSD4
HERPUD1	3.12440489407391e-138	0.376451893199375	0.664	0.597	1.78347280163527e-133	Fib4	HERPUD1
NME21	1.76678135823645e-137	0.453505358996313	0.303	0.2	1.00851413490853e-132	Fib4	NME2
CCBE1	2.32732230527525e-137	0.25468953806225	0.26	0.161	1.32848211829722e-132	Fib4	CCBE1
DNAJB4	2.30475088224698e-136	0.607636281619769	0.345	0.249	1.31559789860422e-131	Fib4	DNAJB4
MAP1LC3B1	8.63093036906886e-136	0.452142601816179	0.595	0.522	4.92670767327189e-131	Fib4	MAP1LC3B
HIC1	4.65900570267096e-135	0.33754703755254	0.368	0.263	2.65945363519864e-130	Fib4	HIC1
IER5	1.58903096288515e-134	0.510909202127171	0.341	0.246	9.07050654234103e-130	Fib4	IER5
SOD31	1.70937419693026e-134	0.32616228722932	0.485	0.368	9.7574497909173e-130	Fib4	SOD3
TRIB11	5.19706398327675e-133	0.397095963575947	0.3	0.202	2.96658806293403e-128	Fib4	TRIB1
DDIT4	2.94980150581415e-132	0.436297503875547	0.519	0.409	1.68380569554883e-127	Fib4	DDIT4
PIM31	8.82382924460028e-131	0.394831379034025	0.43	0.327	5.03681820940273e-126	Fib4	PIM3
MAT2A1	1.46019112379606e-130	0.366256985161927	0.495	0.401	8.33506297285264e-126	Fib4	MAT2A
LMNA2	1.80015406517775e-130	0.380165214991762	0.837	0.796	1.02756394348476e-125	Fib4	LMNA
SKP1	4.23179181502345e-130	0.257673718983103	0.849	0.814	2.41559140385168e-125	Fib4	SKP1
EIF51	1.19296076035768e-129	0.354635515395322	0.675	0.601	6.8096586122737e-125	Fib4	EIF5
SAP18	2.90025050910907e-129	0.372270668653137	0.768	0.713	1.65552099560964e-124	Fib4	SAP18
CREM1	6.06225399089344e-129	0.518265984754558	0.466	0.373	3.4604558230818e-124	Fib4	CREM
MYL91	7.27726823353355e-129	0.372728695548435	0.792	0.74	4.15401025306562e-124	Fib4	MYL9
SFPQ1	2.6010475102816e-125	0.310061781743499	0.686	0.618	1.48472993981894e-120	Fib4	SFPQ
H2AFZ	7.70960352612822e-125	0.363837259351601	0.695	0.632	4.40079588478451e-120	Fib4	H2AFZ
TSC22D11	2.36513372315259e-123	0.335294009252726	0.734	0.663	1.35006563184996e-118	Fib4	TSC22D1
TOB2	1.12747962505714e-121	0.325603140113734	0.393	0.301	6.43587919575117e-117	Fib4	TOB2
SOCS1	7.16908109005435e-121	0.31050192720585	0.268	0.178	4.09225486782482e-116	Fib4	SOCS1
MEG81	1.66302190709603e-119	0.377338000951838	0.334	0.233	9.49286165008557e-115	Fib4	MEG8
RACK1	4.47857842182061e-119	0.259152920064659	0.803	0.654	2.55646213474364e-114	Fib4	RACK1
ERRFI11	1.19026224502376e-118	0.375488959628891	0.553	0.456	6.7942549470446e-114	Fib4	ERRFI1
PPP1R12A	7.41305562469982e-118	0.342197131726058	0.557	0.486	4.23152041169115e-113	Fib4	PPP1R12A
IGF1	9.04674919653468e-117	0.702359178426118	0.548	0.469	5.16406537636593e-112	Fib4	IGF1
EIF1B1	4.93794117561244e-116	0.32215776571125	0.649	0.59	2.8186755818631e-111	Fib4	EIF1B
DUSP51	6.53968923044644e-116	0.352004241657243	0.292	0.199	3.73298540652344e-111	Fib4	DUSP5
RSRC2	2.04232652492766e-115	0.384595804412052	0.612	0.551	1.16580082695921e-110	Fib4	RSRC2
ZFAS11	7.70464004751929e-115	0.297314290551186	0.694	0.605	4.39796263192496e-110	Fib4	ZFAS1
OAT	3.93781216010865e-114	0.354498066290203	0.521	0.446	2.24778193723322e-109	Fib4	OAT
NR2F21	1.00227958204091e-113	0.286454370492244	0.581	0.474	5.72121231020591e-109	Fib4	NR2F2
TCEAL9	4.57293724647575e-113	0.304487384558682	0.612	0.503	2.61032403903329e-108	Fib4	TCEAL9
DNAJB91	2.64599784786986e-112	0.362102146438116	0.477	0.385	1.51038849152107e-107	Fib4	DNAJB9
ING1	8.63239383161417e-111	0.313271860526286	0.287	0.202	4.927543046962e-106	Fib4	ING1
PPP1R14A1	1.85622007307612e-110	0.321192476705872	0.329	0.227	1.05956754211331e-105	Fib4	PPP1R14A
TNFAIP21	7.82520845485453e-110	0.397281519703557	0.287	0.199	4.46678549020006e-105	Fib4	TNFAIP2
GADD45A1	3.99668317402394e-109	0.448417247753161	0.504	0.415	2.28138668939634e-104	Fib4	GADD45A
MKNK2	4.49296981076004e-108	0.271292525214983	0.278	0.193	2.56467702737804e-103	Fib4	MKNK2
ETS21	7.98198126668025e-107	0.351328678077841	0.354	0.262	4.55627454664642e-102	Fib4	ETS2
ST131	1.37162465585394e-103	0.280658678565964	0.754	0.73	7.82950786054547e-99	Fib4	ST13
HSPA51	1.73439270298591e-103	0.361752161984837	0.763	0.705	9.90026042718416e-99	Fib4	HSPA5
AKAP121	1.98146624669847e-101	0.324146423720214	0.563	0.461	1.13106056294042e-96	Fib4	AKAP12
RBM39	1.35462791709628e-99	0.263262116579019	0.781	0.747	7.73248707636896e-95	Fib4	RBM39
DDAH21	4.19319967400871e-99	0.277380169919028	0.641	0.578	2.39356223791765e-94	Fib4	DDAH2
PPP1R15B	9.42628469744806e-99	0.278913559103598	0.363	0.278	5.3807118309973e-94	Fib4	PPP1R15B
PPM1K1	8.83700563468223e-98	0.253069595843643	0.368	0.28	5.04433955638931e-93	Fib4	PPM1K
VASN1	1.90440171743358e-97	0.376160472800748	0.408	0.327	1.08707058834544e-92	Fib4	VASN
JMJD6	2.03886076944405e-95	0.278357045053699	0.299	0.218	1.16382250441405e-90	Fib4	JMJD6
HSPB1	2.59695233575617e-95	0.554604416865558	0.803	0.756	1.48239233229633e-90	Fib4	HSPB1
HNRNPU	3.80537204733489e-95	0.313624396951457	0.7	0.655	2.1721824720597e-90	Fib4	HNRNPU
ATF41	1.17860995777896e-94	0.26514575243991	0.702	0.646	6.72774136099386e-90	Fib4	ATF4
ISYNA1	1.35596642563399e-94	0.278114977210818	0.313	0.229	7.74012755080397e-90	Fib4	ISYNA1
NR2F11	1.55743529331188e-94	0.263766765421646	0.48	0.386	8.89015214128285e-90	Fib4	NR2F1
RHOB1	2.34550437572528e-94	0.424206495863073	0.605	0.532	1.3388608077515e-89	Fib4	RHOB
COQ10B1	6.60695088854002e-93	0.283585973271757	0.401	0.321	3.77137970619641e-88	Fib4	COQ10B
TUBB2A1	1.76842086228084e-92	0.353014458156864	0.38	0.297	1.00944999660715e-87	Fib4	TUBB2A
BIN1	2.47417164688059e-92	0.257090290733152	0.363	0.281	1.41230665947238e-87	Fib4	BIN1
ALDH7A11	1.15985762676164e-91	0.293309538497021	0.375	0.295	6.62069930508081e-87	Fib4	ALDH7A1
SGK11	1.6956290066536e-91	0.347326580083454	0.457	0.364	9.6789894957801e-87	Fib4	SGK1
NASP	1.49948904226911e-90	0.300169074519077	0.491	0.42	8.55938335108056e-86	Fib4	NASP
SLC2A3	7.20845972178743e-90	0.317063157087365	0.467	0.381	4.1147329783907e-85	Fib4	SLC2A3
MYL6	3.20346776223288e-89	0.261040588912034	0.909	0.89	1.82860346803777e-84	Fib4	MYL6
MZT2A	1.71863219430517e-88	0.271754552434746	0.635	0.59	9.81029629153278e-84	Fib4	MZT2A
C20orf271	3.17458007132696e-88	0.281938301773542	0.352	0.278	1.81211379631486e-83	Fib4	C20orf27
TFRC	6.21115018431994e-88	0.381181620370803	0.325	0.248	3.54544874821351e-83	Fib4	TFRC
PHLDB1	6.18736481136782e-86	0.256672957834525	0.424	0.341	3.53187158162498e-81	Fib4	PHLDB1
STAT3	4.10478803746263e-85	0.256793870026481	0.631	0.576	2.34309510754442e-80	Fib4	STAT3
MAFB1	4.46549391544155e-85	0.302281600604433	0.403	0.311	2.54899323681234e-80	Fib4	MAFB
NAMPT2	1.78872539757755e-84	0.33378396545934	0.538	0.455	1.02104023144522e-79	Fib4	NAMPT
TUBA1A	1.85777249553753e-84	0.341549237057518	0.756	0.715	1.06045369590273e-79	Fib4	TUBA1A
TACC11	1.56918043601334e-83	0.267544833444922	0.552	0.474	8.95719576485132e-79	Fib4	TACC1
SBDS	2.02791354028715e-83	0.283079997055881	0.596	0.538	1.15757360706671e-78	Fib4	SBDS
ARIH1	4.49465126929678e-83	0.263306799014977	0.385	0.309	2.56563683753999e-78	Fib4	ARIH1
THUMPD3-AS1	4.57133877535693e-82	0.317375621521237	0.33	0.256	2.60941159974924e-77	Fib4	THUMPD3-AS1
TWIST21	1.31138125582839e-81	0.289286239795978	0.436	0.359	7.48562648451961e-77	Fib4	TWIST2
PPP1CB	5.49034651633671e-80	0.314231840966304	0.575	0.521	3.13399959845532e-75	Fib4	PPP1CB
SNHG6	8.1203831122379e-80	0.281681831309706	0.253	0.174	4.63527708812764e-75	Fib4	SNHG6
ZFAND51	1.10253687924507e-78	0.277266601606538	0.687	0.625	6.29350101410671e-74	Fib4	ZFAND5
SH3BP5	1.49958182010518e-76	0.300721691570752	0.522	0.461	8.55991294552438e-72	Fib4	SH3BP5
AXL1	5.49196216469927e-76	0.301195529210073	0.465	0.393	3.13492184285364e-71	Fib4	AXL
DNAJB6	1.20996639603808e-75	0.269403919112111	0.59	0.543	6.90673018186455e-71	Fib4	DNAJB6
RBBP6	5.97419628032588e-74	0.319547457020958	0.485	0.425	3.41019072073562e-69	Fib4	RBBP6
TRA2A	1.35808339147599e-73	0.259896473013351	0.449	0.381	7.75221161522326e-69	Fib4	TRA2A
SLC39A6	1.20838170322381e-72	0.302701312668989	0.399	0.337	6.89768443834213e-68	Fib4	SLC39A6
SRSF2	1.31743564322947e-72	0.27266293406432	0.672	0.636	7.52018613868246e-68	Fib4	SRSF2
GABARAPL1	5.66269185811235e-72	0.28810859999254	0.449	0.382	3.23237776644769e-67	Fib4	GABARAPL1
IDI1	1.62696871551939e-70	0.27429285194609	0.335	0.267	9.28706282192779e-66	Fib4	IDI1
SRSF6	1.03962458005051e-69	0.282685756469167	0.456	0.394	5.93438502784432e-65	Fib4	SRSF6
POLR2A	1.97453129724578e-69	0.278626227432687	0.375	0.314	1.12710195509384e-64	Fib4	POLR2A
SSR3	1.32699396891797e-68	0.347063183284268	0.692	0.677	7.57474697337753e-64	Fib4	SSR3
GTF2B1	2.62240594151604e-68	0.274291470190646	0.334	0.267	1.49692175953618e-63	Fib4	GTF2B
HNRNPH3	2.0563444603368e-67	0.25002868407854	0.576	0.528	1.17380254484945e-62	Fib4	HNRNPH3
SLC3A21	7.03324967383021e-67	0.273093300051027	0.543	0.483	4.01471957881576e-62	Fib4	SLC3A2
BTG31	2.12101389037899e-66	0.306937982028505	0.502	0.444	1.21071714890613e-61	Fib4	BTG3
FAM133B	2.93930249989554e-66	0.285134862648514	0.501	0.452	1.67781265299037e-61	Fib4	FAM133B
PGRMC1	6.0333031540207e-65	0.410295961232539	0.574	0.54	3.44393010637809e-60	Fib4	PGRMC1
ZFP36L11	1.27223202635475e-62	0.253982246245495	0.827	0.822	7.26215485283821e-58	Fib4	ZFP36L1
NCL1	1.52519868762449e-62	0.265062534194216	0.727	0.69	8.7061391486981e-58	Fib4	NCL
CHORDC1	6.06520115085114e-62	0.279621850211818	0.305	0.243	3.46213812092885e-57	Fib4	CHORDC1
NOLC11	6.89571924166164e-62	0.253604417077381	0.361	0.298	3.9362144575253e-57	Fib4	NOLC1
MAGED2	1.50156871222975e-61	0.250377181061679	0.63	0.59	8.57125452314986e-57	Fib4	MAGED2
NEU1	1.22014973324484e-60	0.341594699942382	0.352	0.298	6.96485870730821e-56	Fib4	NEU1
PNRC21	8.39530128011625e-59	0.270134826010346	0.497	0.452	4.79220587671596e-54	Fib4	PNRC2
SOX4	3.76207944666191e-57	0.305959688960577	0.641	0.6	2.14747018974355e-52	Fib4	SOX4
ID41	1.38979192919965e-56	0.301672721307132	0.293	0.227	7.93321029025743e-52	Fib4	ID4
TRA2B	6.99912365830705e-56	0.285804342420363	0.6	0.567	3.99523976663483e-51	Fib4	TRA2B
PIM12	3.25231614613754e-55	0.27580909311076	0.395	0.331	1.85648710253823e-50	Fib4	PIM1
YBX32	8.16170641474186e-55	0.256653768659371	0.673	0.635	4.65886525566295e-50	Fib4	YBX3
SPTSSA	1.6717206422226e-52	0.255411874156921	0.452	0.408	9.54251576993503e-48	Fib4	SPTSSA
CCL22	9.75623310965123e-48	0.554935114038865	0.361	0.304	5.56905298365112e-43	Fib4	CCL2
NUFIP2	5.60356676024996e-46	0.262918257361185	0.383	0.336	3.19862797808588e-41	Fib4	NUFIP2
H1FX	1.91657866088525e-43	0.327391543848674	0.457	0.418	1.09402143120652e-38	Fib4	H1FX
CRYAB	1.45577695389272e-41	0.772613342655085	0.413	0.366	8.30986600821042e-37	Fib4	CRYAB
PHLDA11	3.02695382690268e-35	0.269734303135561	0.497	0.446	1.72784578347259e-30	Fib4	PHLDA1
ATP1B31	1.04205593999933e-29	0.508948200081869	0.522	0.506	5.94826371670417e-25	Fib4	ATP1B3
CHMP1B	1.30510363744665e-28	0.335491920193355	0.368	0.337	7.44979258327295e-24	Fib4	CHMP1B
MIF	2.10698081011541e-23	0.310625114872129	0.629	0.633	1.20270678603008e-18	Fib4	MIF
CRABP21	1.13925410368395e-21	0.271864446715911	0.387	0.354	6.50309027464874e-17	Fib4	CRABP2
HP	0	3.28929792676226	0.411	0.02	0	Fib5	HP
ITLN1	0	3.10374342193328	0.274	0.046	0	Fib5	ITLN1
SLPI	0	3.07724629604698	0.717	0.228	0	Fib5	SLPI
KRT181	0	2.50620205397803	0.71	0.24	0	Fib5	KRT18
PRG4	0	2.19438968200974	0.363	0.015	0	Fib5	PRG4
KRT191	0	2.12607001749233	0.71	0.349	0	Fib5	KRT19
KRT81	0	2.10440021492676	0.681	0.212	0	Fib5	KRT8
UPK3B	0	1.95841657078589	0.453	0.013	0	Fib5	UPK3B
PLA2G2A1	0	1.91804032469218	0.462	0.119	0	Fib5	PLA2G2A
MT1E1	0	1.84429201732787	0.724	0.405	0	Fib5	MT1E
CALB2	0	1.82364147111226	0.537	0.062	0	Fib5	CALB2
MSLN	0	1.69228425664003	0.51	0.074	0	Fib5	MSLN
TM4SF12	0	1.67716473918313	0.726	0.362	0	Fib5	TM4SF1
KRT7	0	1.64009916912716	0.413	0.094	0	Fib5	KRT7
MT1G	0	1.63126319806233	0.267	0.051	0	Fib5	MT1G
RARRES12	0	1.5260639302886	0.661	0.335	0	Fib5	RARRES1
CLDN1	0	1.44285222175777	0.519	0.087	0	Fib5	CLDN1
C32	0	1.38246125989728	0.735	0.416	0	Fib5	C3
MT1X2	0	1.37720931852446	0.627	0.34	0	Fib5	MT1X
SLC39A8	0	1.30981590441542	0.455	0.094	0	Fib5	SLC39A8
EZR	0	1.29351124483144	0.645	0.255	0	Fib5	EZR
PROCR1	0	1.27820393856137	0.512	0.161	0	Fib5	PROCR
KLK11	0	1.21102288314271	0.452	0.017	0	Fib5	KLK11
CFB	0	1.19466258288254	0.427	0.079	0	Fib5	CFB
C19orf33	0	1.15363782258165	0.464	0.058	0	Fib5	C19orf33
S100A102	0	1.13339866313247	0.861	0.686	0	Fib5	S100A10
MT1M	0	1.13211689864587	0.467	0.15	0	Fib5	MT1M
CD9	0	1.08875541694788	0.676	0.301	0	Fib5	CD9
TFPI22	0	1.08714646820573	0.498	0.266	0	Fib5	TFPI2
MT2A2	0	1.07595317264502	0.886	0.687	0	Fib5	MT2A
TIMP11	0	1.06732479728234	0.909	0.86	0	Fib5	TIMP1
GNB2L1	0	1.06265833820286	0.457	0.21	0	Fib5	GNB2L1
ANXA3	0	1.06206863776086	0.425	0.037	0	Fib5	ANXA3
BCAM	0	1.0046638370134	0.41	0.096	0	Fib5	BCAM
WFDC2	0	0.960713918314526	0.515	0.226	0	Fib5	WFDC2
CLU1	0	0.951271225560112	0.755	0.546	0	Fib5	CLU
SEPP11	0	0.944734001085019	0.461	0.203	0	Fib5	SEPP1
CYSTM1	0	0.929191713709715	0.657	0.406	0	Fib5	CYSTM1
SAT11	0	0.924938267618906	0.932	0.812	0	Fib5	SAT1
MT1F	0	0.916989666929999	0.412	0.09	0	Fib5	MT1F
EGFL61	0	0.905983651203252	0.376	0.125	0	Fib5	EGFL6
CXCL6	0	0.900258195912019	0.278	0.03	0	Fib5	CXCL6
PDZK1IP1	0	0.894118775177584	0.397	0.026	0	Fib5	PDZK1IP1
CLDN15	0	0.882222654645729	0.353	0.042	0	Fib5	CLDN15
VAMP8	0	0.845703995169708	0.515	0.123	0	Fib5	VAMP8
SBSPON	0	0.81447677739781	0.326	0.063	0	Fib5	SBSPON
CPE1	0	0.79967873363751	0.663	0.435	0	Fib5	CPE
MGST11	0	0.795428002101383	0.499	0.181	0	Fib5	MGST1
IL18	0	0.794554783823149	0.379	0.037	0	Fib5	IL18
BCHE	0	0.78923195274139	0.353	0.088	0	Fib5	BCHE
CXADR	0	0.774772707271851	0.417	0.053	0	Fib5	CXADR
DES1	0	0.759678719235685	0.386	0.142	0	Fib5	DES
NNMT2	0	0.740994663660194	0.757	0.463	0	Fib5	NNMT
LXN2	0	0.729573259420513	0.542	0.244	0	Fib5	LXN
TPD52L1	0	0.728699695045758	0.379	0.075	0	Fib5	TPD52L1
PDLIM11	0	0.719736784918033	0.595	0.341	0	Fib5	PDLIM1
PODXL	0	0.710814855877339	0.324	0.032	0	Fib5	PODXL
CARHSP1	0	0.704817828743427	0.634	0.413	0	Fib5	CARHSP1
PERP	0	0.701858614371658	0.539	0.206	0	Fib5	PERP
CRIM1	0	0.694599175228448	0.408	0.154	0	Fib5	CRIM1
HAS11	0	0.671809647421177	0.38	0.129	0	Fib5	HAS1
HEG11	0	0.650004019147267	0.509	0.243	0	Fib5	HEG1
LINC01133	0	0.645624475754689	0.381	0.071	0	Fib5	LINC01133
VTN	0	0.629675030353762	0.301	0.029	0	Fib5	VTN
TCEB21	0	0.620281768537495	0.481	0.235	0	Fib5	TCEB2
C21	0	0.614175870020658	0.444	0.165	0	Fib5	C2
AQP1	0	0.613837891885882	0.281	0.063	0	Fib5	AQP1
MST1	0	0.606416954512216	0.337	0.034	0	Fib5	MST1
DMKN	0	0.603239843784841	0.531	0.229	0	Fib5	DMKN
PTGER3	0	0.589975892498042	0.376	0.116	0	Fib5	PTGER3
HINT1	0	0.588070186335537	0.842	0.76	0	Fib5	HINT1
OCIAD2	0	0.563719837568881	0.465	0.195	0	Fib5	OCIAD2
ANXA13	0	0.538148005894327	0.827	0.622	0	Fib5	ANXA1
APOA1BP	0	0.536860149121972	0.283	0.075	0	Fib5	APOA1BP
AOX11	0	0.536703380857729	0.306	0.1	0	Fib5	AOX1
C10orf54	0	0.536517644912382	0.325	0.07	0	Fib5	C10orf54
PTPRF	0	0.526581273955974	0.388	0.128	0	Fib5	PTPRF
DSP	0	0.524477755379157	0.299	0.056	0	Fib5	DSP
ATP2B12	0	0.523055507316645	0.573	0.321	0	Fib5	ATP2B1
OSR1	0	0.519411240790064	0.301	0.062	0	Fib5	OSR1
CLIC3	0	0.517823067349656	0.356	0.118	0	Fib5	CLIC3
SLC9A3R1	0	0.510522563868796	0.354	0.102	0	Fib5	SLC9A3R1
DSC3	0	0.502739120400504	0.304	0.033	0	Fib5	DSC3
REC8	0	0.495620356698308	0.319	0.056	0	Fib5	REC8
CRYAB1	0	0.49326568433155	0.592	0.357	0	Fib5	CRYAB
MEST1	0	0.484439653511922	0.427	0.19	0	Fib5	MEST
COL8A11	0	0.484116095703645	0.598	0.323	0	Fib5	COL8A1
CAV2	0	0.477120332164851	0.508	0.278	0	Fib5	CAV2
TSTD1	0	0.476000559760638	0.498	0.249	0	Fib5	TSTD1
CLIC5	0	0.475981820320995	0.256	0.02	0	Fib5	CLIC5
ADAMTS9	0	0.47203067190169	0.275	0.108	0	Fib5	ADAMTS9
RASSF7	0	0.471233295116959	0.295	0.034	0	Fib5	RASSF7
NGFRAP1	0	0.468395420899606	0.41	0.181	0	Fib5	NGFRAP1
ITGA3	0	0.465554332750374	0.268	0.051	0	Fib5	ITGA3
SEP151	0	0.461479763502807	0.447	0.212	0	Fib5	SEP15
PTRF1	0	0.443716525461516	0.45	0.208	0	Fib5	PTRF
DUSP23	0	0.442697784603439	0.483	0.245	0	Fib5	DUSP23
CA121	0	0.435273261941332	0.285	0.114	0	Fib5	CA12
MYEOV2	0	0.433747096622561	0.349	0.129	0	Fib5	MYEOV2
FAM153B	0	0.424957684742782	0.279	0.07	0	Fib5	FAM153B
C11orf31	0	0.415160190378804	0.399	0.174	0	Fib5	C11orf31
MMP24-AS1	0	0.414386498380904	0.334	0.114	0	Fib5	MMP24-AS1
STEAP1	0	0.408493542381501	0.35	0.143	0	Fib5	STEAP1
ARHGAP29	0	0.408473133648235	0.391	0.158	0	Fib5	ARHGAP29
C14orf1661	0	0.401358537405983	0.414	0.191	0	Fib5	C14orf166
SEMA3B1	0	0.398780906415498	0.375	0.139	0	Fib5	SEMA3B
WBP5	0	0.395835171292744	0.389	0.167	0	Fib5	WBP5
SELK	0	0.394488463591369	0.413	0.19	0	Fib5	SELK
CD200	0	0.384532323856082	0.358	0.129	0	Fib5	CD200
C7orf731	0	0.374972361421168	0.359	0.147	0	Fib5	C7orf73
LINC00493	0	0.374068913695958	0.396	0.167	0	Fib5	LINC00493
COBLL1	0	0.373905367499849	0.343	0.119	0	Fib5	COBLL1
ASPHD1	0	0.372818081010271	0.315	0.067	0	Fib5	ASPHD1
RGS4	0	0.372034315673857	0.258	0.095	0	Fib5	RGS4
C16orf13	0	0.356880991353355	0.348	0.141	0	Fib5	C16orf13
TJP2	0	0.352616705666852	0.291	0.082	0	Fib5	TJP2
PRKCDBP1	0	0.352574854227169	0.375	0.156	0	Fib5	PRKCDBP
PVRL2	0	0.350500321433072	0.283	0.077	0	Fib5	PVRL2
RAB11FIP1	0	0.346881699995602	0.292	0.082	0	Fib5	RAB11FIP1
TMEM261	0	0.346859685956289	0.33	0.121	0	Fib5	TMEM261
SQRDL	0	0.338804881316415	0.268	0.065	0	Fib5	SQRDL
EMB	0	0.337562720015013	0.256	0.068	0	Fib5	EMB
TCEB11	0	0.335307636926528	0.396	0.175	0	Fib5	TCEB1
SELT	0	0.334748755813659	0.338	0.119	0	Fib5	SELT
GCA	0	0.334206018509287	0.289	0.076	0	Fib5	GCA
RDH10	0	0.331348553528452	0.313	0.128	0	Fib5	RDH10
TCEAL2	0	0.31791553974388	0.299	0.116	0	Fib5	TCEAL2
MGARP	0	0.304538117986727	0.277	0.1	0	Fib5	MGARP
HSBP1L1	0	0.302976157640335	0.351	0.133	0	Fib5	HSBP1L1
LSR	0	0.302755393085769	0.291	0.088	0	Fib5	LSR
DPP4	0	0.296493742985047	0.287	0.092	0	Fib5	DPP4
LINC00998	0	0.295688608944833	0.309	0.107	0	Fib5	LINC00998
RIC3	0	0.291700248814407	0.258	0.084	0	Fib5	RIC3
TNFAIP8	0	0.284373633965409	0.3	0.109	0	Fib5	TNFAIP8
ST3GAL5	0	0.282019620729423	0.293	0.097	0	Fib5	ST3GAL5
CCDC53	0	0.280958524635367	0.269	0.077	0	Fib5	CCDC53
FAM195B	0	0.27725667498536	0.292	0.097	0	Fib5	FAM195B
EPHB6	0	0.26508891073034	0.287	0.102	0	Fib5	EPHB6
DSG2	2.2842849176717e-306	0.29332569896049	0.337	0.147	1.30391551670536e-301	Fib5	DSG2
GLTSCR2	1.09169618859523e-305	0.555214687356072	0.479	0.247	6.23162018373931e-301	Fib5	GLTSCR2
CFI1	1.24485618598524e-305	0.521758055453988	0.525	0.297	7.10588808084097e-301	Fib5	CFI
CENPW	2.29570945870853e-305	0.419985689527333	0.271	0.106	1.31043687322001e-300	Fib5	CENPW
TMEM160	5.30699002012184e-305	0.399160889915224	0.508	0.285	3.02933604328595e-300	Fib5	TMEM160
C19orf431	4.64140061384964e-300	0.435389893620318	0.452	0.22	2.64940429839765e-295	Fib5	C19orf43
BIRC31	2.02557300171794e-296	0.407899651506974	0.304	0.124	1.15623758084063e-291	Fib5	BIRC3
PLA2G16	1.14319724527621e-294	0.443380854727706	0.475	0.252	6.52559851548568e-290	Fib5	PLA2G16
CD151	3.65373081514609e-293	0.613981898063873	0.725	0.565	2.08562262390169e-288	Fib5	CD151
GPX11	1.20693727897283e-292	0.764973195430995	0.555	0.357	6.8894393758327e-288	Fib5	GPX1
SLC16A11	2.07414103232119e-291	0.37596440110074	0.467	0.248	1.18396118406958e-286	Fib5	SLC16A1
SH3GLB11	5.92665135738242e-291	0.526312631078218	0.647	0.442	3.38305112782103e-286	Fib5	SH3GLB1
CAV12	4.03714794120637e-289	0.668026835595361	0.674	0.468	2.30448478779942e-284	Fib5	CAV1
SHFM1	5.97338678724512e-288	0.408624993113841	0.458	0.228	3.40972864589526e-283	Fib5	SHFM1
SNCG	3.19139726242239e-286	0.276197795122763	0.257	0.098	1.82171338533595e-281	Fib5	SNCG
CRLS1	1.46298817187746e-278	0.332400470149585	0.43	0.223	8.35102908271094e-274	Fib5	CRLS1
RARRES3	3.18253977766606e-275	0.531068382365833	0.494	0.285	1.81665735588734e-270	Fib5	RARRES3
POLR2L	4.23127861059724e-274	0.667062327626652	0.761	0.642	2.41529845650112e-269	Fib5	POLR2L
COX4I1	5.87009506510632e-271	0.444192982161817	0.865	0.818	3.35076766506399e-266	Fib5	COX4I1
LINC01420	1.09805771182886e-268	0.267803107606711	0.345	0.154	6.26793303066148e-264	Fib5	LINC01420
CD74	1.80873591341168e-267	0.384910903181205	0.629	0.38	1.03246263409366e-262	Fib5	CD74
DUSP6	4.60638260346513e-262	0.33404002805889	0.313	0.139	2.62941531770996e-257	Fib5	DUSP6
TPT1	3.66640077654332e-261	0.452687663051424	0.947	0.938	2.09285489126646e-256	Fib5	TPT1
FLRT2	6.47963651501015e-258	0.394718821491947	0.416	0.221	3.69870611549809e-253	Fib5	FLRT2
FXYD5	1.52092401407602e-255	0.394616866773839	0.563	0.331	8.68173845714876e-251	Fib5	FXYD5
TP53TG1	6.20401544709469e-255	0.252836435297122	0.341	0.161	3.54137609751059e-250	Fib5	TP53TG1
GAS11	3.33571800233434e-254	0.911713463175198	0.556	0.364	1.90409455009249e-249	Fib5	GAS1
PTGIS1	1.29045948420143e-253	0.694203168283635	0.55	0.357	7.36620082771863e-249	Fib5	PTGIS
ID42	2.28398324864731e-250	0.394405404500306	0.423	0.222	1.30374331799286e-245	Fib5	ID4
CAPG	5.73051704984992e-247	0.358252452291082	0.444	0.238	3.27109374239533e-242	Fib5	CAPG
UGP2	1.57069671996415e-246	0.441005385788265	0.626	0.424	8.96585101689935e-242	Fib5	UGP2
TMSB4X1	5.44224559099244e-246	0.83203125616353	0.958	0.952	3.1065426282503e-241	Fib5	TMSB4X
CRIP2	5.39380478819585e-245	0.420799346862996	0.433	0.232	3.07889164919795e-240	Fib5	CRIP2
SEPW1	1.09028666293094e-244	0.360260244093427	0.375	0.181	6.22357432934242e-240	Fib5	SEPW1
ANXA23	1.74831446535839e-243	0.546474857507956	0.892	0.784	9.97972863115875e-239	Fib5	ANXA2
LGALS8	6.10787330483422e-243	0.275066790697606	0.355	0.176	3.48649623986547e-238	Fib5	LGALS8
MRPL23	2.19195186849261e-241	0.315241397665768	0.432	0.238	1.25120996557295e-236	Fib5	MRPL23
TBC1D1	2.99955183500152e-240	0.287651302541	0.285	0.128	1.71220417845557e-235	Fib5	TBC1D1
SDC41	7.10362994801106e-239	0.381045450539462	0.386	0.197	4.05489404692367e-234	Fib5	SDC4
VIMP1	1.10980427489361e-236	0.26241105799703	0.367	0.174	6.33498476194771e-232	Fib5	VIMP
KIF22	1.74555132453408e-234	0.253473950862291	0.316	0.147	9.96395607070541e-230	Fib5	KIF22
SEZ6L21	5.48706015978044e-233	0.250654605709607	0.37	0.184	3.13212368040587e-228	Fib5	SEZ6L2
ADIRF1	1.43193573846506e-232	1.33153666052699	0.655	0.499	8.17377558230624e-228	Fib5	ADIRF
MAP3K81	6.44781959373409e-232	0.274961625375577	0.458	0.246	3.68054438049529e-227	Fib5	MAP3K8
C4orf481	6.50127638347228e-229	0.383151962787963	0.477	0.274	3.71105858521365e-224	Fib5	C4orf48
AHR	1.8882693651311e-227	0.322000112656769	0.341	0.169	1.07786191900413e-222	Fib5	AHR
PLP2	1.20082538455908e-223	0.427449346901056	0.603	0.401	6.85455146014016e-219	Fib5	PLP2
RPS12	5.6898322406814e-222	0.366799912048802	0.926	0.912	3.24787003962576e-217	Fib5	RPS12
IFI271	6.35645739102309e-222	0.527598025949034	0.727	0.548	3.6283930079438e-217	Fib5	IFI27
ODC11	3.59373385108764e-221	0.516609646944602	0.515	0.312	2.05137515687785e-216	Fib5	ODC1
CCDC801	1.15824592213164e-220	0.317356775325011	0.82	0.723	6.61149937271181e-216	Fib5	CCDC80
SPRY11	3.79161970218078e-220	0.508209708513139	0.493	0.302	2.16433235839883e-215	Fib5	SPRY1
C14orf2	6.95816443657023e-217	0.549173719847392	0.543	0.372	3.97185942368302e-212	Fib5	C14orf2
RDH14	2.24719090065486e-216	0.252110133511658	0.355	0.183	1.28274150991181e-211	Fib5	RDH14
LY6E1	4.75506301173461e-216	0.506091195768051	0.816	0.723	2.71428506835835e-211	Fib5	LY6E
FIS1	8.44707497471185e-214	0.484022132257733	0.712	0.591	4.82175933706502e-209	Fib5	FIS1
ID11	4.17070322330946e-213	0.735415082042155	0.514	0.331	2.38072081392951e-208	Fib5	ID1
PHGDH	2.59613191821912e-209	0.400202832535071	0.412	0.234	1.48192402155784e-204	Fib5	PHGDH
ATP5H	2.9225855163982e-209	0.44658279576373	0.496	0.314	1.66827026447042e-204	Fib5	ATP5H
EFEMP11	5.73294665296261e-208	0.518676486622107	0.653	0.473	3.27248060844412e-203	Fib5	EFEMP1
RPS17	5.11092582767376e-205	0.641233545708801	0.837	0.806	2.91741868095274e-200	Fib5	RPS17
ATP5J2	2.40104266032227e-203	0.504088533090892	0.497	0.323	1.37056317136516e-198	Fib5	ATP5J2
ZFAS12	2.58940828526007e-202	0.474640796774203	0.765	0.604	1.47808603739216e-197	Fib5	ZFAS1
ARHGAP18	3.41053635553037e-200	0.272170174190652	0.331	0.168	1.94680236246385e-195	Fib5	ARHGAP18
ENO12	5.47870759526496e-200	0.624759619482667	0.81	0.668	3.12735586952914e-195	Fib5	ENO1
ABRACL1	1.28904469654955e-199	0.276521810612067	0.376	0.201	7.35812493684413e-195	Fib5	ABRACL
EIF4EBP1	5.28848936831649e-199	0.325657653237829	0.44	0.255	3.01877550122242e-194	Fib5	EIF4EBP1
PTMA1	2.32247089413569e-196	0.324634942906438	0.931	0.907	1.32571283579053e-191	Fib5	PTMA
B2M1	5.32995925664027e-196	0.331525245194711	0.957	0.954	3.0424473428754e-191	Fib5	B2M
SELENBP11	5.48498928205456e-195	0.371008120081309	0.437	0.261	3.13094158198238e-190	Fib5	SELENBP1
HIGD2A	5.36968865325785e-194	0.418038346150387	0.681	0.538	3.06512567705264e-189	Fib5	HIGD2A
CNIH1	1.64266197086136e-191	0.341484315837018	0.596	0.409	9.3766430620708e-187	Fib5	CNIH1
SOD21	3.88573887483924e-188	0.303009139122807	0.77	0.573	2.21805746453574e-183	Fib5	SOD2
HLA-DRB1	1.99306550094428e-187	0.258136648532	0.368	0.196	1.13768164924901e-182	Fib5	HLA-DRB1
ATP5L	8.71687736268293e-186	0.562300568262575	0.575	0.424	4.97576793616667e-181	Fib5	ATP5L
ATP5G2	2.64055482039603e-184	0.525269402572985	0.578	0.426	1.50728150257846e-179	Fib5	ATP5G2
RPS6	1.2833732231302e-183	0.333235813781534	0.93	0.915	7.32575103227181e-179	Fib5	RPS6
INMT1	2.71991449459316e-183	0.448443761230876	0.297	0.154	1.55258159180367e-178	Fib5	INMT
PPP1CA	3.87463131565623e-183	0.346359587527639	0.525	0.343	2.21171704760289e-178	Fib5	PPP1CA
RPL12	1.42009914635021e-182	0.32226955433875	0.915	0.902	8.10620994719627e-178	Fib5	RPL12
ATP1A1	1.80006555257489e-181	0.398082817362302	0.612	0.435	1.0275134187208e-176	Fib5	ATP1A1
USMG5	1.36039320793733e-180	0.424559212589571	0.518	0.345	7.76539650954789e-176	Fib5	USMG5
DAB2	2.68385675927193e-180	0.556402989566335	0.593	0.431	1.5319991153276e-175	Fib5	DAB2
RPL36AL1	5.87545545040626e-178	0.355414082593815	0.865	0.828	3.3538274802009e-173	Fib5	RPL36AL
COX7C	2.34868462394159e-177	0.370203840739465	0.855	0.823	1.34067615703834e-172	Fib5	COX7C
ALDOA1	2.81817097669344e-175	0.589730854660135	0.637	0.494	1.60866835691615e-170	Fib5	ALDOA
TMEM98	9.31568279192995e-175	0.46357059767676	0.652	0.529	5.31757805128946e-170	Fib5	TMEM98
ARL4D1	3.38125521133196e-174	0.291996955088983	0.438	0.261	1.93008809973251e-169	Fib5	ARL4D
RPL7	9.90964444368629e-174	0.398243815324729	0.912	0.896	5.65662324134501e-169	Fib5	RPL7
SGK12	2.73803553703499e-171	0.521121190401874	0.536	0.362	1.56292544525031e-166	Fib5	SGK1
CTNNAL11	1.30770359093604e-170	0.273095757339066	0.507	0.315	7.46463363778111e-166	Fib5	CTNNAL1
ALDH1A3	1.26120644985339e-169	0.251868511905587	0.25	0.118	7.19921865705314e-165	Fib5	ALDH1A3
FKBP2	1.59725897481826e-169	0.38904392751905	0.669	0.518	9.11747368005757e-165	Fib5	FKBP2
ATP5J	2.71694826068057e-169	0.456158826608613	0.543	0.377	1.55088840616169e-164	Fib5	ATP5J
PRDX5	5.53461080049561e-169	0.422874960052676	0.791	0.72	3.1592665371389e-164	Fib5	PRDX5
NDUFA4	5.9255886394074e-169	0.384127592639996	0.834	0.779	3.38244450714653e-164	Fib5	NDUFA4
ATP5D	1.61306053644284e-168	0.457930593237358	0.531	0.37	9.20767215412302e-164	Fib5	ATP5D
ADI1	2.71636308473554e-168	0.380720595662212	0.586	0.422	1.55055437602874e-163	Fib5	ADI1
AAMDC	4.29562052590075e-167	0.297443890678707	0.51	0.333	2.45202610859467e-162	Fib5	AAMDC
S100A62	5.01310741119543e-165	0.607823504505403	0.928	0.902	2.86158197245857e-160	Fib5	S100A6
GAPDH2	5.88483369037142e-165	0.594177596020121	0.916	0.882	3.35918076713781e-160	Fib5	GAPDH
LRRFIP11	8.81193580499006e-165	0.373663690407418	0.596	0.404	5.03002919620443e-160	Fib5	LRRFIP1
ATP5O	8.99216843556946e-165	0.429183317331473	0.528	0.368	5.13290958639176e-160	Fib5	ATP5O
SERPING11	1.32420741592149e-163	0.516558730918585	0.808	0.735	7.55884077156307e-159	Fib5	SERPING1
ATP5G1	8.15083946229067e-162	0.321201069009956	0.448	0.279	4.65266218186476e-157	Fib5	ATP5G1
C12orf751	1.56740400816266e-161	0.283881549059164	0.337	0.185	8.9470555593941e-157	Fib5	C12orf75
ATP5B	4.50379362902665e-161	0.415554526681348	0.507	0.338	2.57085547932099e-156	Fib5	ATP5B
PRDX3	1.89513119009506e-160	0.303405997074539	0.532	0.364	1.08177878593006e-155	Fib5	PRDX3
ATP5C1	4.04778560853834e-160	0.344839786904396	0.489	0.315	2.31055698106585e-155	Fib5	ATP5C1
HLA-B1	5.55456316082247e-159	0.30943544133216	0.886	0.803	3.17065574346068e-154	Fib5	HLA-B
RPS14	1.39193349460011e-157	0.273035900879305	0.927	0.911	7.94543477387633e-153	Fib5	RPS14
NPC2	1.5177687524166e-157	0.40593508835246	0.809	0.731	8.66372759254445e-153	Fib5	NPC2
PRDX6	2.99178902876118e-154	0.349235009616227	0.81	0.724	1.70777301339745e-149	Fib5	PRDX6
TMEM14B	2.3852977602429e-153	0.344674989878569	0.606	0.453	1.36157566750185e-148	Fib5	TMEM14B
PSMB91	1.14246911448233e-152	0.254136905422037	0.449	0.275	6.52144219928804e-148	Fib5	PSMB9
ATP5A1	2.51693695617376e-152	0.399202962824408	0.473	0.315	1.4367179533231e-147	Fib5	ATP5A1
MIF1	1.53376229631768e-150	0.322602072748345	0.762	0.625	8.75502193984057e-146	Fib5	MIF
TOR1AIP2	5.23654722425818e-150	0.279646766493692	0.471	0.305	2.98912588655106e-145	Fib5	TOR1AIP2
DNPH1	7.23644885209241e-149	0.271219946456598	0.517	0.348	4.13070973375139e-144	Fib5	DNPH1
HCFC1R11	1.91973295123147e-148	0.305891587621275	0.635	0.46	1.09582196322195e-143	Fib5	HCFC1R1
COX5B	3.46579994440133e-147	0.367894568946395	0.791	0.711	1.97834792426317e-142	Fib5	COX5B
TSPO1	6.39358965855649e-147	0.36544246579828	0.682	0.526	3.64958884889722e-142	Fib5	TSPO
RPLP0	6.47528778900427e-146	0.30430732802537	0.913	0.901	3.69622377571942e-141	Fib5	RPLP0
ATP5E1	2.29099337759498e-145	0.482230853287091	0.586	0.437	1.30774483979877e-140	Fib5	ATP5E
ACADVL	4.29878445429321e-145	0.307405621279281	0.619	0.452	2.45383214219965e-140	Fib5	ACADVL
ATP5F1	5.36542032670797e-145	0.271130336598446	0.425	0.267	3.06268923089144e-140	Fib5	ATP5F1
TMEM219	1.3358173527279e-143	0.325091213671343	0.6	0.451	7.62511261284138e-139	Fib5	TMEM219
TMEM14C	4.81486467269031e-143	0.36301881541007	0.704	0.594	2.74842105246508e-138	Fib5	TMEM14C
IL6ST2	2.4369167522094e-142	0.423315955726475	0.63	0.477	1.39104082049617e-137	Fib5	IL6ST
LDHA1	3.00182769448517e-142	0.385291924795403	0.833	0.717	1.71350328456602e-137	Fib5	LDHA
RPL28	1.70458006892945e-139	0.252732451267632	0.924	0.916	9.7300839494631e-135	Fib5	RPL28
RAB131	1.85380819467074e-139	0.332266907616086	0.662	0.503	1.05819079368195e-134	Fib5	RAB13
RPS5	2.98684133554314e-138	0.278915856467117	0.907	0.885	1.70494877115473e-133	Fib5	RPS5
RPS19	8.71738325671054e-138	0.259159167888252	0.932	0.919	4.97605671059551e-133	Fib5	RPS19
TXNRD11	1.74098722064173e-134	0.321996481279437	0.45	0.289	9.93790325286713e-130	Fib5	TXNRD1
CLTB	5.5919867778992e-134	0.375255212139412	0.656	0.523	3.19201789256042e-129	Fib5	CLTB
ATP5I	3.10891918745248e-133	0.392827792136739	0.517	0.359	1.77463325058162e-128	Fib5	ATP5I
FKBP1A1	1.12669692242314e-131	0.327920561672916	0.743	0.624	6.43141137257576e-127	Fib5	FKBP1A
GYPC1	1.09074357291231e-130	0.367412069784344	0.708	0.6	6.22618246289805e-126	Fib5	GYPC
COX7B	1.62923361376878e-130	0.33918661550222	0.726	0.598	9.29999131411493e-126	Fib5	COX7B
RPS20	3.65113140840363e-130	0.325911149445331	0.902	0.877	2.08413883054496e-125	Fib5	RPS20
ANXA4	2.34181597856817e-127	0.274055648568281	0.473	0.316	1.33675539688628e-122	Fib5	ANXA4
TSPAN3	7.13474722508417e-127	0.325273152348607	0.545	0.401	4.07265641102254e-122	Fib5	TSPAN3
MRPL51	9.19065228384285e-127	0.308279623069846	0.672	0.53	5.24620813666317e-122	Fib5	MRPL51
CCL23	6.10970099177223e-125	0.35125251892403	0.46	0.3	3.48753952012343e-120	Fib5	CCL2
CAPN2	2.41116671906577e-124	0.256026634801251	0.602	0.437	1.37634218657712e-119	Fib5	CAPN2
TOMM7	5.35142790579305e-124	0.322417440057879	0.851	0.821	3.05470207718479e-119	Fib5	TOMM7
MYL12B	1.56637968980169e-123	0.380287023958851	0.831	0.768	8.94120854532603e-119	Fib5	MYL12B
RPL13A	6.32764016620001e-123	0.321188359962983	0.927	0.919	3.61194355967029e-118	Fib5	RPL13A
COX7A2	3.23340576589721e-122	0.332119902834669	0.791	0.712	1.84569267928945e-117	Fib5	COX7A2
SPINT2	1.65447378702849e-120	0.416911082956921	0.283	0.165	9.44406727111603e-116	Fib5	SPINT2
TMEM1651	1.42092003011019e-119	0.271196716997258	0.621	0.463	8.11089571587501e-115	Fib5	TMEM165
S100A162	1.53908357160641e-119	0.430841604663623	0.651	0.494	8.78539684344373e-115	Fib5	S100A16
TMEM147	2.11612496914858e-117	0.281567655256151	0.62	0.47	1.20792645488939e-112	Fib5	TMEM147
TNFRSF1A	4.08587389134775e-117	0.255528388605157	0.612	0.446	2.33229853465913e-112	Fib5	TNFRSF1A
TRAPPC1	5.03934831591659e-116	0.277132505529804	0.567	0.422	2.8765608056915e-111	Fib5	TRAPPC1
SLC25A6	5.30006547407607e-116	0.346445208190136	0.843	0.804	3.0253833739121e-111	Fib5	SLC25A6
MRPL33	1.0630596746047e-114	0.304290196356525	0.611	0.475	6.06815723457853e-110	Fib5	MRPL33
PLOD22	1.07435346203867e-113	0.330108724456104	0.474	0.318	6.13262443200915e-109	Fib5	PLOD2
NAMPT3	1.11894602424243e-113	0.274119880936687	0.625	0.453	6.38716769558067e-109	Fib5	NAMPT
ATP5G3	1.62501651008677e-113	0.404021238298885	0.488	0.345	9.2759192428773e-109	Fib5	ATP5G3
RPS27L1	9.51637005644513e-111	0.444106596541479	0.768	0.677	5.43213435562001e-106	Fib5	RPS27L
ARPC5	9.62378900937455e-111	0.300640893363293	0.678	0.539	5.49345124233118e-106	Fib5	ARPC5
MAF	1.01499549126964e-109	0.293262683206857	0.427	0.289	5.79379726326536e-105	Fib5	MAF
TUBA1C2	1.21508393592457e-108	0.27462943515308	0.534	0.368	6.93594212304465e-104	Fib5	TUBA1C
COX6B1	1.46988183440865e-108	0.280863844069084	0.805	0.732	8.39037948717146e-104	Fib5	COX6B1
KLF61	2.44150785890718e-108	0.380055915256807	0.782	0.672	1.39366151602139e-103	Fib5	KLF6
TNFRSF12A2	3.2050136513138e-108	0.338373671333283	0.559	0.398	1.82948589244294e-103	Fib5	TNFRSF12A
LOX1	5.02057222790787e-108	0.494163679501278	0.371	0.239	2.86584303913437e-103	Fib5	LOX
PFN12	6.04500360542546e-108	0.461937964756094	0.818	0.725	3.45060895804896e-103	Fib5	PFN1
RPL31	1.34430516480458e-107	0.333247614300619	0.901	0.881	7.67356274173752e-103	Fib5	RPL31
AURKAIP1	9.759209856536e-107	0.270774806112342	0.613	0.469	5.57075217030788e-102	Fib5	AURKAIP1
UQCRB1	2.99542928094768e-104	0.323630046393638	0.848	0.802	1.70985094215055e-99	Fib5	UQCRB
CYBA	2.36308736161707e-102	0.323532286954697	0.68	0.546	1.34889752775826e-97	Fib5	CYBA
RARRES21	2.46708278447661e-102	0.310793745700219	0.863	0.839	1.40826019503494e-97	Fib5	RARRES2
NDUFB9	5.29599961928245e-101	0.269626850768726	0.678	0.55	3.02306250267881e-96	Fib5	NDUFB9
UQCR11	3.50513949047125e-100	0.345598690371429	0.731	0.645	2.0008037239508e-95	Fib5	UQCR11
PSMA2	2.24962135064011e-99	0.269145091225681	0.637	0.506	1.28412885937239e-94	Fib5	PSMA2
EIF3M	2.50035410479941e-97	0.282424338832951	0.686	0.566	1.4272521301016e-92	Fib5	EIF3M
UQCR10	3.87565064652042e-97	0.278133313591461	0.709	0.584	2.21229890204679e-92	Fib5	UQCR10
RPL341	8.46271026819772e-96	0.319531694832713	0.927	0.917	4.83068427529263e-91	Fib5	RPL34
RPS26	4.79759928084784e-95	0.33330130495938	0.872	0.833	2.73856562149356e-90	Fib5	RPS26
RNH1	5.47807328533726e-95	0.320323825194559	0.708	0.606	3.12699379273621e-90	Fib5	RNH1
ARPC1B1	9.24864976917072e-95	0.284512280570378	0.593	0.447	5.27931426123803e-90	Fib5	ARPC1B
FAM162A	1.00898668733453e-94	0.255067595849004	0.573	0.428	5.75949780864298e-90	Fib5	FAM162A
ID22	6.31593038705738e-94	0.253710834577187	0.649	0.512	3.60525938354009e-89	Fib5	ID2
COX5A	1.04875190608201e-93	0.255018588097493	0.596	0.459	5.98648563029736e-89	Fib5	COX5A
NDUFA1	7.47409351871798e-93	0.290828193869671	0.728	0.634	4.2663620623546e-88	Fib5	NDUFA1
MYL12A	1.34021857895662e-92	0.303218840827259	0.801	0.714	7.65023569240019e-88	Fib5	MYL12A
PPDPF	3.48210423974503e-90	0.269121910872725	0.801	0.752	1.98765474213126e-85	Fib5	PPDPF
KTN1	3.74510998908427e-90	0.261992270130169	0.678	0.546	2.13778368396908e-85	Fib5	KTN1
PGK1	7.27875437885781e-90	0.312189257967395	0.655	0.52	4.15485857453962e-85	Fib5	PGK1
POMP2	4.30115327493837e-89	0.269344885048345	0.761	0.646	2.45518431240032e-84	Fib5	POMP
UQCRQ	4.79624693632758e-89	0.301367446210861	0.743	0.655	2.73779367619451e-84	Fib5	UQCRQ
PTP4A2	3.69508745651278e-82	0.261823296790465	0.613	0.49	2.10922982192662e-77	Fib5	PTP4A2
TPI11	4.65259289733116e-81	0.314396705150058	0.812	0.733	2.65579307765457e-76	Fib5	TPI1
C1R1	6.30920753229964e-79	0.27437033199294	0.844	0.798	3.60142184358728e-74	Fib5	C1R
MT-CO11	7.63367308448967e-79	0.327865759690149	0.954	0.96	4.35745327008839e-74	Fib5	MT-CO1
ADH1B1	2.03690998399972e-75	0.850219497448355	0.307	0.219	1.16270895706672e-70	Fib5	ADH1B
BNIP3	1.34412228300002e-73	0.285696367548508	0.459	0.331	7.67251881582069e-69	Fib5	BNIP3
TAGLN21	7.47885285173928e-71	0.324169413385028	0.747	0.647	4.26907878482981e-66	Fib5	TAGLN2
NDRG1	4.99173764657407e-70	0.34777705226286	0.487	0.362	2.84938368341741e-65	Fib5	NDRG1
CCDC71L1	5.86497185932609e-70	0.269566177318251	0.286	0.185	3.34784323674052e-65	Fib5	CCDC71L
NDUFB2	4.03949092658411e-69	0.264075273419138	0.738	0.652	2.30582221071274e-64	Fib5	NDUFB2
GUK11	3.46829078495476e-66	0.300262075411533	0.771	0.695	1.97976974586788e-61	Fib5	GUK1
SLC40A11	5.21352722078737e-64	0.269424681733729	0.403	0.296	2.97598560816985e-59	Fib5	SLC40A1
PKM1	5.56620733208684e-62	0.321738342232044	0.71	0.61	3.17730246930181e-57	Fib5	PKM
NFKBIZ2	1.54590444144379e-57	0.260095010172401	0.554	0.448	8.82433173264941e-53	Fib5	NFKBIZ
DUSP11	3.07375572907466e-57	0.285724774625761	0.871	0.808	1.7545612452704e-52	Fib5	DUSP1
ARPC21	1.83428942380899e-55	0.304255844383656	0.773	0.689	1.04704908889865e-50	Fib5	ARPC2
AK1	3.24794670657237e-52	0.26863733152881	0.36	0.267	1.85399293904564e-47	Fib5	AK1
SH3BGRL32	2.74223634444801e-51	0.401440054516305	0.7	0.599	1.56532335013781e-46	Fib5	SH3BGRL3
FABP51	2.93955567900886e-47	0.286306206259762	0.311	0.224	1.67795717269184e-42	Fib5	FABP5
PPP1R14B1	1.49741165014905e-39	0.271437003385385	0.413	0.338	8.54752518138084e-35	Fib5	PPP1R14B
FTH12	8.7845282683889e-26	0.36554426096038	0.952	0.933	5.01438442616175e-21	Fib5	FTH1
TXNIP1	4.50157076386405e-25	0.355049082363514	0.617	0.575	2.56958662342888e-20	Fib5	TXNIP
PLAT1	2.46508929629982e-09	0.401707186522624	0.416	0.386	0.000140712227211386	Fib5	PLAT
IGKC1	0.00388082661486131	0.293798326071279	0.312	0.285	1	Fib5	IGKC
RGS5	0	1.77247950704184	0.393	0.09	0	Fib6	RGS5
IGFBP72	0	1.04040009275343	0.958	0.865	0	Fib6	IGFBP7
A2M	0	1.03976048717694	0.449	0.159	0	Fib6	A2M
PDGFRB	0	0.885283185432565	0.612	0.362	0	Fib6	PDGFRB
NOTCH3	0	0.752633981273093	0.332	0.115	0	Fib6	NOTCH3
TCIM	0	0.738308356223581	0.347	0.125	0	Fib6	TCIM
HEYL	0	0.698495128216805	0.334	0.103	0	Fib6	HEYL
COL4A2	4.89750836557013e-236	0.958754878928205	0.63	0.431	2.79559572523474e-231	Fib6	COL4A2
SPARCL12	2.62584047494051e-233	1.02744605959414	0.823	0.689	1.49888225990554e-228	Fib6	SPARCL1
ECM11	1.93979013787401e-215	0.847100087617759	0.563	0.347	1.10727100650124e-210	Fib6	ECM1
COL4A1	4.85930685531139e-214	1.18782353583687	0.562	0.366	2.77378953914885e-209	Fib6	COL4A1
TFPI1	6.07738506867957e-154	0.501310255609526	0.487	0.295	3.46909294490367e-149	Fib6	TFPI
NR2F22	8.69312735975639e-151	0.547939888641304	0.653	0.478	4.96221095949614e-146	Fib6	NR2F2
NID11	4.28726863949251e-150	0.542770515126935	0.539	0.354	2.44725868479511e-145	Fib6	NID1
S1PR3	1.43088283861855e-147	0.41027923953567	0.263	0.123	8.16776541940239e-143	Fib6	S1PR3
LAMP51	1.37553944084927e-144	0.645939546721438	0.291	0.145	7.85185423625578e-140	Fib6	LAMP5
TGM21	6.3849671381132e-144	0.90350224655009	0.44	0.284	3.64466694177778e-139	Fib6	TGM2
COL18A1	1.49935526351174e-137	0.741402768395103	0.591	0.45	8.55861971517773e-133	Fib6	COL18A1
CD2481	1.82540314999086e-137	0.499725502985889	0.439	0.267	1.04197662607778e-132	Fib6	CD248
COL15A11	1.2911526916965e-135	0.469568194657409	0.367	0.202	7.37015779474195e-131	Fib6	COL15A1
CYGB1	2.70537583723792e-129	0.401857348432187	0.272	0.135	1.54428263541215e-124	Fib6	CYGB
PGF1	3.66387204608015e-123	0.824189758269541	0.304	0.165	2.09141144134347e-118	Fib6	PGF
PPP1R14A2	3.84662344373763e-122	0.467187863914518	0.397	0.23	2.19572959415431e-117	Fib6	PPP1R14A
SELENOW1	2.02743778913592e-120	0.432756260965696	0.613	0.437	1.15730203879457e-115	Fib6	SELENOW
CHCHD10	2.8331658044619e-119	0.571973871704187	0.498	0.357	1.61722770450294e-114	Fib6	CHCHD10
ECE1	3.18022793890159e-115	0.398282003688935	0.335	0.192	1.81533771208381e-110	Fib6	ECE1
RASD12	5.7455094985453e-114	0.51316015571077	0.36	0.209	3.27965173195963e-109	Fib6	RASD1
SEMA5A	4.01433313134398e-113	0.400120223546291	0.307	0.17	2.29146163803377e-108	Fib6	SEMA5A
APOE2	2.17785796310589e-102	0.809037417993936	0.619	0.466	1.2431648825001e-97	Fib6	APOE
SEM11	1.12192856711796e-98	0.377402324786617	0.616	0.461	6.40419264682276e-94	Fib6	SEM1
FOXL22	3.03292734560638e-98	0.32314150823422	0.317	0.183	1.73125558741904e-93	Fib6	FOXL2
COL6A31	7.64850536550861e-97	0.475923339834572	0.845	0.746	4.36591983273962e-92	Fib6	COL6A3
EFHD1	2.69575215130758e-95	0.332875023542566	0.28	0.157	1.53878924300939e-90	Fib6	EFHD1
CD811	4.45722436705374e-95	0.510357820480124	0.749	0.667	2.54427281320161e-90	Fib6	CD81
MIR503HG	2.84455475611143e-94	0.336762318260489	0.305	0.174	1.62372874588352e-89	Fib6	MIR503HG
IGFBP42	5.21598507255695e-94	0.484019901380016	0.815	0.742	2.97738859911696e-89	Fib6	IGFBP4
ATP5MC31	2.51302718274052e-93	0.398631619378211	0.428	0.281	1.43448617645194e-88	Fib6	ATP5MC3
SELENOM1	3.38844699831671e-92	0.388818414879434	0.646	0.484	1.93419331557915e-87	Fib6	SELENOM
GGT51	3.00809577488948e-91	0.372353272554959	0.312	0.184	1.71708123022241e-86	Fib6	GGT5
ZNF5161	4.57403969023633e-89	0.307810960347175	0.34	0.21	2.6109533359807e-84	Fib6	ZNF516
ELOB	2.79482315733517e-87	0.350406746301667	0.65	0.496	1.59534095467006e-82	Fib6	ELOB
HES42	4.32406568148453e-87	0.465016017654457	0.419	0.282	2.468263172305e-82	Fib6	HES4
NDRG23	1.00929866755203e-85	0.405315292951369	0.514	0.371	5.76127865412051e-81	Fib6	NDRG2
PGR2	1.3363501494372e-84	0.436315843292529	0.369	0.237	7.62815392301743e-80	Fib6	PGR
TCF41	4.63240753188157e-84	0.389098886925526	0.746	0.619	2.64427086734864e-79	Fib6	TCF4
COX7A11	7.89720028760729e-83	0.349416999679532	0.477	0.341	4.50787986817199e-78	Fib6	COX7A1
FXYD61	9.27129349175653e-81	0.32966638074068	0.427	0.289	5.29223975096446e-76	Fib6	FXYD6
PLXDC1	1.26997867045407e-80	0.365189220583294	0.26	0.148	7.24929224668592e-76	Fib6	PLXDC1
EGFR	8.39515768409749e-79	0.401843290389558	0.4	0.281	4.79212390923653e-74	Fib6	EGFR
HTRA31	1.65492832567974e-78	0.375751441910156	0.388	0.261	9.44666186864512e-74	Fib6	HTRA3
ATP5F1D1	7.6953661220979e-78	0.372077920326438	0.405	0.272	4.39266888981592e-73	Fib6	ATP5F1D
SLC9A3R2	3.68923850233452e-77	0.260052157139895	0.309	0.192	2.10589112190259e-72	Fib6	SLC9A3R2
HMGB1	9.41977175775029e-77	0.331445945776167	0.867	0.838	5.37699411475902e-72	Fib6	HMGB1
HIC11	6.68958605074148e-76	0.343545905007852	0.393	0.268	3.81854950948425e-71	Fib6	HIC1
IER5L1	1.42082990225188e-75	0.403932623053611	0.372	0.25	8.1103812480342e-71	Fib6	IER5L
LAMA21	1.57179263218542e-75	0.370156080422981	0.418	0.281	8.9721067030408e-71	Fib6	LAMA2
APOC1	1.42582253653912e-74	0.58313636673294	0.324	0.208	8.13888020307262e-70	Fib6	APOC1
F102	4.9244551097943e-74	0.334126740285748	0.376	0.253	2.81097746577278e-69	Fib6	F10
PLEKHA5	5.43767713664373e-74	0.396558267723038	0.506	0.385	3.10393486313898e-69	Fib6	PLEKHA5
PTMS	1.24939546959156e-73	0.3470335281232	0.751	0.693	7.13179921952256e-69	Fib6	PTMS
PDS5B	1.306624343235e-73	0.311344110309228	0.395	0.272	7.45847307605401e-69	Fib6	PDS5B
ATP5IF11	4.29215885586731e-73	0.345368305546551	0.383	0.255	2.45005011810618e-68	Fib6	ATP5IF1
IFITM3	3.85196604551884e-72	0.344289479450484	0.901	0.881	2.19877925810306e-67	Fib6	IFITM3
IFITM11	1.33046818589719e-71	0.595666385897949	0.524	0.404	7.59457849873834e-67	Fib6	IFITM1
SELENOF	5.12751666778326e-71	0.268007187938346	0.524	0.382	2.92688906430404e-66	Fib6	SELENOF
OSR22	3.15305196586761e-70	0.47291858468129	0.49	0.373	1.79982512315655e-65	Fib6	OSR2
LHFPL61	6.10868537287956e-69	0.335045472829555	0.374	0.251	3.48695978454711e-64	Fib6	LHFPL6
NRP11	3.20466945919899e-68	0.27666348883645	0.407	0.283	1.82928942069997e-63	Fib6	NRP1
C11orf962	4.27708048718245e-68	0.443919285092727	0.648	0.516	2.44144308369348e-63	Fib6	C11orf96
F32	6.81105321775403e-68	0.562788119857615	0.465	0.351	3.88788539775836e-63	Fib6	F3
ATP5MC21	1.80837708778672e-65	0.319832959081544	0.46	0.322	1.03225780925042e-60	Fib6	ATP5MC2
ATP5ME1	4.72048826785196e-65	0.308140649394769	0.441	0.305	2.69454911305525e-60	Fib6	ATP5ME
NDN	2.17757892773387e-64	0.383342812602366	0.567	0.473	1.24300560352905e-59	Fib6	NDN
ATP5F1A1	1.0455316898773e-63	0.28677119481601	0.35	0.231	5.96810399215762e-59	Fib6	ATP5F1A
FOS3	1.49207742064276e-62	0.392972570093909	0.889	0.862	8.51707633251298e-58	Fib6	FOS
ALDH1A21	1.03346750041655e-61	0.374058078012192	0.304	0.2	5.89923918587774e-57	Fib6	ALDH1A2
CDK2AP1	1.09428422957443e-61	0.260430297584355	0.323	0.216	6.24639323925673e-57	Fib6	CDK2AP1
ENG1	2.64596929258851e-61	0.324081747746671	0.439	0.325	1.51037219159538e-56	Fib6	ENG
CALD11	4.19838572367356e-61	0.285440323572471	0.955	0.923	2.39652253878734e-56	Fib6	CALD1
SELENOH	4.30995908047114e-61	0.276794166688168	0.474	0.352	2.46021084231454e-56	Fib6	SELENOH
ATP5MD	2.84283786066616e-60	0.283682863611881	0.4	0.277	1.62274870762546e-55	Fib6	ATP5MD
SELENOP3	5.42392987669021e-60	0.322743094399918	0.588	0.454	3.0960876522123e-55	Fib6	SELENOP
EDNRA1	5.50792726209117e-60	0.290550071416086	0.276	0.175	3.14403503974688e-55	Fib6	EDNRA
EBF11	7.22490116973401e-60	0.331525005725514	0.36	0.244	4.12411808570757e-55	Fib6	EBF1
NOVA11	1.08094188177816e-58	0.274809394167714	0.332	0.226	6.17023244956608e-54	Fib6	NOVA1
MAGED21	1.38286163324312e-58	0.373728831002133	0.67	0.59	7.89365077487839e-54	Fib6	MAGED2
SLIT2	5.50150860389167e-58	0.281634466718306	0.34	0.229	3.14037114127344e-53	Fib6	SLIT2
ESR11	5.65171692706853e-58	0.304258045438304	0.296	0.193	3.22611305630926e-53	Fib6	ESR1
LAPTM4A1	3.95152336853995e-57	0.287843000207027	0.885	0.864	2.25560856922997e-52	Fib6	LAPTM4A
ALDH1A12	5.04705596119195e-57	0.382638174827319	0.537	0.432	2.88096048376759e-52	Fib6	ALDH1A1
ATP5F1C1	1.53100124341781e-56	0.269467275383045	0.367	0.251	8.73926129767755e-52	Fib6	ATP5F1C
MXD4	3.77220248386925e-56	0.328813663415603	0.385	0.289	2.15324862184224e-51	Fib6	MXD4
PTEN	1.50790372901215e-54	0.315117955011686	0.546	0.44	8.60741606594718e-50	Fib6	PTEN
ATP5PF1	2.07933241704207e-54	0.279236395368413	0.417	0.298	1.18692453029595e-49	Fib6	ATP5PF
DLC1	3.00855074728842e-54	0.304068336909918	0.392	0.282	1.71734093756718e-49	Fib6	DLC1
BGN1	5.93439305245917e-54	0.367981498869623	0.605	0.481	3.38747024220474e-49	Fib6	BGN
AC020916.11	1.8081982150427e-53	0.273049032436749	0.294	0.194	1.03215570511068e-48	Fib6	AC020916.1
EPS81	5.41013713212323e-53	0.347998763203289	0.421	0.323	3.08821447775858e-48	Fib6	EPS8
[truncated: 4,726 more rows]

## Sheet: Supplementary Data 4.2
Supplementary Data 4.2	GO enrichment results for Fib8
ID	Description	GeneRatio	BgRatio	pvalue	p.adjust	qvalue	geneID	Count
GO:0045785	positive regulation of cell adhesion	67/637	484/18903	3.50581e-23	1.75711e-19	1.17389e-19	HLA-DRA/CD74/HLA-DPA1/HLA-DRB1/HLA-DPB1/IL1B/HLA-DQB1/HLA-DQA1/AIF1/HLA-DRB5/HLA-DMA/ITGB2/DOCK8/PTPRC/PTPRJ/CD83/HLA-DMB/LYN/APBB1IP/HAVCR2/LILRB4/CORO1A/CD86/CD4/TNFSF13B/IL18/LGALS9/PLAUR/CD44/RUNX1/MAP3K8/ZFHX3/FN1/SIRPA/HLA-A/STK4/LIMS1/PLEKHA2/RREB1/KIF26B/B2M/UTRN/TFRC/ABL2/PYCARD/TNFRSF14/COL8A1/NR4A3/HLA-E/TGFBR2/ADAM9/FOXO3/ARPC2/AP3B1/RIN2/ROCK1/NFAT5/ACTB/MAP4K4/PPP3CA/STX4/ARID1B/FLO…	67
GO:0007159	leukocyte cell-cell adhesion	60/637	414/18903	7.24717e-22	1.43609e-18	9.59422e-19	HLA-DRA/CD74/HLA-DPA1/HLA-DRB1/HLA-DPB1/IL1B/LAPTM5/S100A9/HLA-DQB1/HLA-DQA1/AIF1/HLA-DRB5/OLR1/HLA-DMA/ITGB2/DOCK8/PTPRC/CD83/HLA-DMB/VSIG4/LYN/HAVCR2/LILRB4/CORO1A/CD86/CD4/TNFSF13B/IL18/LGALS9/FGL2/CD44/RUNX1/MAP3K8/SIRPA/HLA-A/B2M/GPNMB/TFRC/ABL2/PYCARD/CBLB/TNFRSF14/NR4A3/HLA-E/TGFBR2/FOXO3/EZR/MSN/WNK1/AP3B1/ROCK1/NFAT5/ACTB/PPP3CA/PTPN2/ARID1B/PBRM1/EXT1/ARID1A/DLG1	60
GO:0019882	antigen processing and presentation	32/637	108/18903	8.59589e-22	1.43609e-18	9.59422e-19	HLA-DRA/CD74/HLA-DPA1/HLA-DRB1/HLA-DPB1/FCER1G/HLA-DQB1/HLA-DQA1/CTSS/HLA-DRB5/SLC11A1/CD68/HLA-DMA/HLA-DMB/IFI30/TREM2/FGL2/HLA-B/LGMN/HLA-A/CTSH/B2M/CTSD/PYCARD/TAPBP/HLA-E/THBS1/HLA-C/ARL8B/AP3B1/RAB10/EXT1	32
GO:0022407	regulation of cell-cell adhesion	64/637	490/18903	8.15674e-21	9.81019e-18	6.554e-18	HLA-DRA/CD74/HLA-DPA1/HLA-DRB1/HLA-DPB1/IL1B/LAPTM5/HLA-DQB1/HLA-DQA1/AIF1/HLA-DRB5/HLA-DMA/ITGB2/DOCK8/PTPRC/CD83/HLA-DMB/SPI1/VSIG4/LYN/HAVCR2/LILRB4/CORO1A/CD86/CD4/TNFSF13B/IL18/LGALS9/FGL2/PLAUR/CD44/RUNX1/MAP3K8/SIRPA/HLA-A/FXYD5/MBP/KIF26B/B2M/GPNMB/TFRC/ABL2/PYCARD/CD9/CBLB/TNFRSF14/SWAP70/TGFB1/NR4A3/HLA-E/TGFBR2/FOXO3/PRKG1/WNK1/AP3B1/NFAT5/ACTB/PPP3CA/PTPN2/ARID1B/FLOT1/PBRM1/ARID1A/DL…	64
GO:0002696	positive regulation of leukocyte activation	61/637	450/18903	1.055e-20	9.81019e-18	6.554e-18	HLA-DRA/CD74/HLA-DPA1/HLA-DRB1/HLA-DPB1/TYROBP/CCL3/IL1B/HLA-DQB1/HLA-DQA1/AIF1/HLA-DRB5/GPR183/HLA-DMA/ITGB2/DOCK8/PTPRC/FCGR3A/CD83/HLA-DMB/VAMP8/LYN/CLEC7A/TREM2/HAVCR2/LILRB4/CORO1A/CD86/CD4/TNFSF13B/IL18/LGALS9/RUNX1/MAP3K8/SH3KBP1/MEF2C/SIRPA/CTSC/HLA-A/B2M/TFRC/ABL2/IGLC2/PYCARD/TNFRSF14/TGFB1/NR4A3/HLA-E/TGFBR2/FOXO3/THBS1/IGKC/AP3B1/ACTB/PPP3CA/MMP14/STX4/ARID1B/PBRM1/ARID1A/LAMP1	61
GO:0002504	antigen processing and presentation of peptide or polysaccharide antigen via MHC class II	20/637	36/18903	1.1744e-20	9.81019e-18	6.554e-18	HLA-DRA/CD74/HLA-DPA1/HLA-DRB1/HLA-DPB1/FCER1G/HLA-DQB1/HLA-DQA1/CTSS/HLA-DRB5/HLA-DMA/HLA-DMB/IFI30/TREM2/LGMN/B2M/CTSD/PYCARD/THBS1/ARL8B	20
GO:0050867	positive regulation of cell activation	62/637	467/18903	1.47643e-20	1.05712e-17	7.06242e-18	HLA-DRA/CD74/HLA-DPA1/HLA-DRB1/HLA-DPB1/TYROBP/CCL3/IL1B/HLA-DQB1/HLA-DQA1/AIF1/HLA-DRB5/GPR183/HLA-DMA/ITGB2/DOCK8/PTPRC/FCGR3A/CD83/HLA-DMB/PLEK/VAMP8/LYN/CLEC7A/TREM2/HAVCR2/LILRB4/CORO1A/CD86/CD4/TNFSF13B/IL18/LGALS9/RUNX1/MAP3K8/SH3KBP1/MEF2C/SIRPA/CTSC/HLA-A/B2M/TFRC/ABL2/IGLC2/PYCARD/TNFRSF14/TGFB1/NR4A3/HLA-E/TGFBR2/FOXO3/THBS1/IGKC/AP3B1/ACTB/PPP3CA/MMP14/STX4/ARID1B/PBRM1/ARID1A/LAMP1	62
GO:0002274	myeloid leukocyte activation	43/637	237/18903	1.01119e-19	6.3351e-17	4.23236e-17	CD74/C1QA/TYROBP/CCL3/FCER1G/AIF1/SLC11A1/C5AR1/ITGB2/PTPRC/FCGR3A/SPI1/VAMP8/VSIG4/LYN/TREM2/LCP2/HAVCR2/LILRB4/CD84/STXBP2/IL18/LGALS9/GRN/CXCL8/FN1/CTSC/HMOX1/IFNGR2/FOXP1/PYCARD/PSEN1/RBPJ/NR4A3/TGFBR2/ADAM9/PLSCR1/ADAM10/THBS1/STX4/NOTCH2/RORA/KMT2E	43
GO:1903037	regulation of leukocyte cell-cell adhesion	54/637	377/18903	1.55477e-19	7.85492e-17	5.24772e-17	HLA-DRA/CD74/HLA-DPA1/HLA-DRB1/HLA-DPB1/IL1B/LAPTM5/HLA-DQB1/HLA-DQA1/AIF1/HLA-DRB5/HLA-DMA/ITGB2/DOCK8/PTPRC/CD83/HLA-DMB/VSIG4/LYN/HAVCR2/LILRB4/CORO1A/CD86/CD4/TNFSF13B/IL18/LGALS9/FGL2/CD44/RUNX1/MAP3K8/SIRPA/HLA-A/B2M/GPNMB/TFRC/ABL2/PYCARD/CBLB/TNFRSF14/NR4A3/HLA-E/TGFBR2/FOXO3/WNK1/AP3B1/NFAT5/ACTB/PPP3CA/PTPN2/ARID1B/PBRM1/ARID1A/DLG1	54
GO:1903039	positive regulation of leukocyte cell-cell adhesion	46/637	275/18903	1.56722e-19	7.85492e-17	5.24772e-17	HLA-DRA/CD74/HLA-DPA1/HLA-DRB1/HLA-DPB1/IL1B/HLA-DQB1/HLA-DQA1/AIF1/HLA-DRB5/HLA-DMA/ITGB2/DOCK8/PTPRC/CD83/HLA-DMB/LYN/HAVCR2/LILRB4/CORO1A/CD86/CD4/TNFSF13B/IL18/LGALS9/CD44/RUNX1/MAP3K8/SIRPA/HLA-A/B2M/TFRC/ABL2/PYCARD/TNFRSF14/NR4A3/HLA-E/TGFBR2/FOXO3/AP3B1/NFAT5/ACTB/PPP3CA/ARID1B/PBRM1/ARID1A	46
GO:0048002	antigen processing and presentation of peptide antigen	24/637	64/18903	2.12519e-19	9.68314e-17	6.46912e-17	HLA-DRA/CD74/HLA-DPA1/HLA-DRB1/HLA-DPB1/FCER1G/HLA-DQB1/HLA-DQA1/CTSS/HLA-DRB5/SLC11A1/HLA-DMA/HLA-DMB/IFI30/TREM2/HLA-B/LGMN/HLA-A/B2M/CTSD/PYCARD/TAPBP/HLA-E/HLA-C	24
GO:0022409	positive regulation of cell-cell adhesion	49/637	322/18903	6.10895e-19	2.55151e-16	1.70461e-16	HLA-DRA/CD74/HLA-DPA1/HLA-DRB1/HLA-DPB1/IL1B/HLA-DQB1/HLA-DQA1/AIF1/HLA-DRB5/HLA-DMA/ITGB2/DOCK8/PTPRC/CD83/HLA-DMB/LYN/HAVCR2/LILRB4/CORO1A/CD86/CD4/TNFSF13B/IL18/LGALS9/PLAUR/CD44/RUNX1/MAP3K8/SIRPA/HLA-A/KIF26B/B2M/TFRC/ABL2/PYCARD/TNFRSF14/NR4A3/HLA-E/TGFBR2/FOXO3/AP3B1/NFAT5/ACTB/PPP3CA/ARID1B/FLOT1/PBRM1/ARID1A	49
GO:0002495	antigen processing and presentation of peptide antigen via MHC class II	18/637	34/18903	3.30574e-18	1.27449e-15	8.51462e-16	HLA-DRA/CD74/HLA-DPA1/HLA-DRB1/HLA-DPB1/FCER1G/HLA-DQB1/HLA-DQA1/CTSS/HLA-DRB5/HLA-DMA/HLA-DMB/IFI30/TREM2/LGMN/B2M/CTSD/PYCARD	18
GO:0050863	regulation of T cell activation	52/637	376/18903	3.58172e-18	1.28226e-15	8.56651e-16	HLA-DRA/CD74/HLA-DPA1/HLA-DRB1/HLA-DPB1/IL1B/LAPTM5/HLA-DQB1/HLA-DQA1/AIF1/HLA-DRB5/HLA-DMA/DOCK8/PTPRC/CD83/HLA-DMB/VSIG4/LYN/HAVCR2/LILRB4/CORO1A/CD86/CD4/TNFRSF1B/TNFSF13B/IL18/LGALS9/FGL2/RUNX1/MAP3K8/SIRPA/HLA-A/B2M/GPNMB/TFRC/ABL2/BID/PYCARD/CBLB/TNFRSF14/HLA-E/TGFBR2/FOXO3/AP3B1/ACTB/PPP3CA/PTPN2/ARID1B/PBRM1/CTNNB1/ARID1A/DLG1	52
GO:0050870	positive regulation of T cell activation	42/637	251/18903	6.13429e-18	2.04967e-15	1.36935e-15	HLA-DRA/CD74/HLA-DPA1/HLA-DRB1/HLA-DPB1/IL1B/HLA-DQB1/HLA-DQA1/AIF1/HLA-DRB5/HLA-DMA/DOCK8/PTPRC/CD83/HLA-DMB/LYN/HAVCR2/LILRB4/CORO1A/CD86/CD4/TNFSF13B/IL18/LGALS9/RUNX1/MAP3K8/SIRPA/HLA-A/B2M/TFRC/ABL2/PYCARD/TNFRSF14/HLA-E/TGFBR2/FOXO3/AP3B1/ACTB/PPP3CA/ARID1B/PBRM1/ARID1A	42
GO:0051251	positive regulation of lymphocyte activation	53/637	400/18903	1.13331e-17	3.55011e-15	2.37176e-15	HLA-DRA/CD74/HLA-DPA1/HLA-DRB1/HLA-DPB1/TYROBP/IL1B/HLA-DQB1/HLA-DQA1/AIF1/HLA-DRB5/GPR183/HLA-DMA/DOCK8/PTPRC/FCGR3A/CD83/HLA-DMB/LYN/CLEC7A/HAVCR2/LILRB4/CORO1A/CD86/CD4/TNFSF13B/IL18/LGALS9/RUNX1/MAP3K8/SH3KBP1/MEF2C/SIRPA/HLA-A/B2M/TFRC/ABL2/IGLC2/PYCARD/TNFRSF14/TGFB1/HLA-E/TGFBR2/FOXO3/IGKC/AP3B1/ACTB/PPP3CA/MMP14/ARID1B/PBRM1/ARID1A/LAMP1	53
GO:0002443	leukocyte mediated immunity	57/637	463/18903	1.97442e-17	5.82106e-15	3.88894e-15	HLA-DRA/CD74/HLA-DPA1/HLA-DRB1/HLA-DPB1/C1QA/C1QB/TYROBP/CCL3/IL1B/FCER1G/HLA-DQB1/HLA-DQA1/C1QC/HLA-DRB5/HLA-DMA/ITGB2/PTPRC/FCGR3A/HLA-DMB/SPI1/VAMP8/LYN/CLEC7A/TREM2/HAVCR2/LILRB4/CORO1A/ARRB2/CD84/STXBP2/TNFRSF1B/IL18/LGALS9/HLA-B/CTSC/HLA-A/HMOX1/CTSH/B2M/CADM1/TFRC/IGLC2/AHR/SWAP70/TGFB1/NR4A3/IRF7/HLA-E/PLEKHM2/STX7/IGKC/ARL8B/ADAM17/STX4/KMT2E/LAMP1	57
GO:0002478	antigen processing and presentation of exogenous peptide antigen	18/637	40/18903	1.40756e-16	3.91928e-14	2.6184e-14	HLA-DRA/CD74/HLA-DPA1/HLA-DRB1/HLA-DPB1/FCER1G/HLA-DQB1/HLA-DQA1/CTSS/HLA-DRB5/HLA-DMA/HLA-DMB/IFI30/LGMN/HLA-A/B2M/CTSD/HLA-E	18
GO:0019886	antigen processing and presentation of exogenous peptide antigen via MHC class II	16/637	30/18903	2.15574e-16	5.68661e-14	3.79912e-14	HLA-DRA/CD74/HLA-DPA1/HLA-DRB1/HLA-DPB1/FCER1G/HLA-DQB1/HLA-DQA1/CTSS/HLA-DRB5/HLA-DMA/HLA-DMB/IFI30/LGMN/B2M/CTSD	16
GO:0019884	antigen processing and presentation of exogenous antigen	19/637	49/18903	5.95412e-16	1.4921e-13	9.96845e-14	HLA-DRA/CD74/HLA-DPA1/HLA-DRB1/HLA-DPB1/FCER1G/HLA-DQB1/HLA-DQA1/CTSS/HLA-DRB5/HLA-DMA/HLA-DMB/IFI30/LGMN/HLA-A/B2M/CTSD/HLA-E/AP3B1	19
GO:0002573	myeloid leukocyte differentiation	36/637	218/18903	2.29521e-15	5.47789e-13	3.65968e-13	CD74/HLA-DRB1/TYROBP/CCL3/C1QC/GPR183/SPI1/LYN/CSF1R/TREM2/HCLS1/LILRB4/CD4/EVI2B/SNX10/RUNX1/RB1/MAFB/TFRC/FOXP1/MITF/PSEN1/FAM20C/RBPJ/TGFB1/IRF7/TGFBR2/ATP6AP1/MYH9/PIK3R1/AP3B1/NF1/PPP3CA/PTPN2/NOTCH2/CTNNB1	36
GO:0070663	regulation of leukocyte proliferation	40/637	269/18903	2.52053e-15	5.74223e-13	3.83627e-13	CD74/HLA-DPA1/HLA-DRB1/HLA-DPB1/TYROBP/IL1B/AIF1/GPR183/LST1/PTPRC/FCGR3A/HLA-DMB/VSIG4/LYN/CSF1R/HAVCR2/MNDA/LILRB4/CORO1A/CD86/TNFRSF1B/TNFSF13B/IL18/LGALS9/MEF2C/HLA-A/GPNMB/TFRC/BID/TNFAIP3/PYCARD/CBLB/AHR/TNFRSF14/HLA-E/TGFBR2/NF1/PPP3CA/CTNNB1/DLG1	40
GO:0002683	negative regulation of immune system process	52/637	449/18903	6.90656e-15	1.50503e-12	1.00548e-12	CD74/HLA-DRB1/TYROBP/CCL3/LAPTM5/C1QC/SAMSN1/CD68/LST1/PTPRC/PTPRJ/SPI1/VSIG4/LYN/TREM2/HAVCR2/MNDA/LILRB4/ARRB2/CD86/CD84/LGALS9/FGL2/GRN/A2M/HLA-B/RUNX1/ACP5/HLA-A/SAMHD1/MAFB/HMOX1/ELF1/GPNMB/TNFAIP3/TSC22D3/CBLB/AHR/TNFRSF14/PARP14/TGFB1/HLA-E/STAT2/EZR/THBS1/USP15/PIK3R1/NF1/GPX1/PTPN2/CTNNB1/DLG1	52
GO:0002831	regulation of response to biotic stimulus	46/637	361/18903	7.73412e-15	1.56251e-12	1.04388e-12	HLA-DRB1/TYROBP/IL1B/CD14/SPI1/VSIG4/LYN/CLEC7A/TREM2/HAVCR2/MNDA/ARRB2/LY86/LGALS9/FGL2/GRN/A2M/CYBA/HLA-B/APOE/LY96/HLA-A/SAMHD1/DAPK1/CADM1/FOXP1/BIRC3/CARD16/TNFAIP3/PTPN1/PYCARD/AHR/PARP14/IRF7/HLA-E/STAT2/PLSCR1/USP15/ANKRD17/SEC14L1/TRIM38/STAT1/PTPN2/PUM1/PUM2/LAMP1	46
GO:0050670	regulation of lymphocyte proliferation	37/637	239/18903	7.79384e-15	1.56251e-12	1.04388e-12	CD74/HLA-DPA1/HLA-DRB1/HLA-DPB1/TYROBP/IL1B/AIF1/GPR183/LST1/PTPRC/FCGR3A/HLA-DMB/VSIG4/LYN/HAVCR2/MNDA/LILRB4/CORO1A/CD86/TNFRSF1B/TNFSF13B/IL18/LGALS9/MEF2C/HLA-A/GPNMB/TFRC/BID/PYCARD/CBLB/AHR/TNFRSF14/HLA-E/TGFBR2/PPP3CA/CTNNB1/DLG1	37
GO:0070661	leukocyte proliferation	45/637	348/18903	8.89291e-15	1.71428e-12	1.14528e-12	CD74/HLA-DPA1/HLA-DRB1/HLA-DPB1/TYROBP/IL1B/AIF1/SLC11A1/GPR183/LST1/DOCK8/PTPRC/FCGR3A/HLA-DMB/VSIG4/LYN/CSF1R/TREM2/HAVCR2/MNDA/LILRB4/CORO1A/CD86/TNFRSF1B/TNFSF13B/IL18/LGALS9/MEF2C/HLA-A/GPNMB/TFRC/BID/TNFAIP3/PYCARD/CBLB/AHR/TNFRSF14/HLA-E/TGFBR2/MSN/CCND3/NF1/PPP3CA/CTNNB1/DLG1	45
GO:0002366	leukocyte activation involved in immune response	41/637	293/18903	9.51504e-15	1.76627e-12	1.18001e-12	HLA-DRA/CD74/HLA-DRB1/TYROBP/CCL3/FCER1G/SLC11A1/GPR183/ITGB2/PTPRC/FCGR3A/HLA-DMB/SPI1/VAMP8/LYN/APBB1IP/TREM2/LCP1/HAVCR2/CORO1A/CD86/CD84/STXBP2/IL18/LGALS9/FGL2/GRN/DOCK10/HMOX1/TFRC/FOXP1/PYCARD/PSEN1/SWAP70/TGFB1/NR4A3/ST3GAL1/STX4/NOTCH2/RORA/LAMP1	41
GO:0001819	positive regulation of cytokine production	54/637	486/18903	1.17455e-14	2.10244e-12	1.4046e-12	CD74/HLA-DPA1/HLA-DPB1/TYROBP/CCL3/IL1B/LAPTM5/FCER1G/AIF1/CD14/SLC11A1/C5AR1/PTPRC/FCGR3A/PTPRJ/CD83/PDE4B/CSF1R/CLEC7A/TREM2/HAVCR2/MNDA/CD86/CD84/CYBB/CD4/GPSM3/IL18/LGALS9/CYBA/HIF1A/RUNX1/LY96/HLA-A/HMOX1/MBP/B2M/CADM1/FOXP1/PYCARD/TNFRSF14/PSEN1/SULF1/TGFB1/NR4A3/IRF7/HLA-E/THBS1/STAT1/PIK3R1/ADAM17/SERPINE1/FLOT1/RORA	54
GO:0032944	regulation of mononuclear cell proliferation	37/637	243/18903	1.33576e-14	2.30855e-12	1.5423e-12	CD74/HLA-DPA1/HLA-DRB1/HLA-DPB1/TYROBP/IL1B/AIF1/GPR183/LST1/PTPRC/FCGR3A/HLA-DMB/VSIG4/LYN/HAVCR2/MNDA/LILRB4/CORO1A/CD86/TNFRSF1B/TNFSF13B/IL18/LGALS9/MEF2C/HLA-A/GPNMB/TFRC/BID/PYCARD/CBLB/AHR/TNFRSF14/HLA-E/TGFBR2/PPP3CA/CTNNB1/DLG1	37
GO:0002263	cell activation involved in immune response	41/637	297/18903	1.52423e-14	2.48493e-12	1.66013e-12	HLA-DRA/CD74/HLA-DRB1/TYROBP/CCL3/FCER1G/SLC11A1/GPR183/ITGB2/PTPRC/FCGR3A/HLA-DMB/SPI1/VAMP8/LYN/APBB1IP/TREM2/LCP1/HAVCR2/CORO1A/CD86/CD84/STXBP2/IL18/LGALS9/FGL2/GRN/DOCK10/HMOX1/TFRC/FOXP1/PYCARD/PSEN1/SWAP70/TGFB1/NR4A3/ST3GAL1/STX4/NOTCH2/RORA/LAMP1	41
GO:0006898	receptor-mediated endocytosis	38/637	257/18903	1.53697e-14	2.48493e-12	1.66013e-12	FCER1G/MSR1/CD14/ITGB2/STAB1/LILRB4/ARRB2/CXCL16/APOC1/BMP2K/GRB2/APOE/PICALM/CXCL8/FCHSD2/RAB31/PPT1/B2M/NUMB/TFRC/ITSN2/TBC1D5/CD9/TGFBR2/EZR/AAK1/CAP1/ITSN1/RALA/SDCBP/AP2A2/SNX9/IGF2R/EPS15/AP2S1/SERPINE1/FLOT1/ITGAV	38
GO:0046651	lymphocyte proliferation	41/637	305/18903	3.81259e-14	5.97147e-12	3.98942e-12	CD74/HLA-DPA1/HLA-DRB1/HLA-DPB1/TYROBP/IL1B/AIF1/SLC11A1/GPR183/LST1/DOCK8/PTPRC/FCGR3A/HLA-DMB/VSIG4/LYN/HAVCR2/MNDA/LILRB4/CORO1A/CD86/TNFRSF1B/TNFSF13B/IL18/LGALS9/MEF2C/HLA-A/GPNMB/TFRC/BID/PYCARD/CBLB/AHR/TNFRSF14/HLA-E/TGFBR2/MSN/CCND3/PPP3CA/CTNNB1/DLG1	41
GO:0002697	regulation of immune effector process	46/637	379/18903	4.77215e-14	7.24789e-12	4.84217e-12	HLA-DRA/CD74/HLA-DRB1/TYROBP/IL1B/LAPTM5/ITGB2/PTPRC/PTPRJ/HLA-DMB/SPI1/VAMP8/VSIG4/LYN/CLEC7A/TREM2/HAVCR2/LILRB4/ARRB2/CD86/CD84/STXBP2/TNFRSF1B/IL18/LGALS9/FGL2/GRN/A2M/HLA-B/ACP5/HLA-A/HMOX1/B2M/LITAF/CADM1/TFRC/PYCARD/AHR/TNFRSF14/TGFB1/NR4A3/HLA-E/STX7/ANKRD17/STX4/LAMP1	46
GO:0050900	leukocyte migration	47/637	398/18903	7.02496e-14	1.03556e-11	6.91839e-12	CD74/CCL3/IL1B/S100A9/FCER1G/AIF1/GPR183/C5AR1/ITGB2/DOCK8/PDE4B/SPI1/LYN/CXCR4/CSF1R/TREM2/CORO1A/CXCL16/GPSM3/CCL4/LGALS9/LGMN/CXCL8/SIRPA/CXCL3/HMOX1/RHOG/ABL2/PYCARD/CD9/TNFRSF14/SWAP70/MSN/ADAM10/THBS1/CXCL2/CKLF/MYH9/WNK1/PIK3R1/ROCK1/ADAM17/NF1/MMP14/SERPINE1/EXT1/PLEC	47
GO:0032943	mononuclear cell proliferation	41/637	312/18903	8.27943e-14	1.18561e-11	7.92086e-12	CD74/HLA-DPA1/HLA-DRB1/HLA-DPB1/TYROBP/IL1B/AIF1/SLC11A1/GPR183/LST1/DOCK8/PTPRC/FCGR3A/HLA-DMB/VSIG4/LYN/HAVCR2/MNDA/LILRB4/CORO1A/CD86/TNFRSF1B/TNFSF13B/IL18/LGALS9/MEF2C/HLA-A/GPNMB/TFRC/BID/PYCARD/CBLB/AHR/TNFRSF14/HLA-E/TGFBR2/MSN/CCND3/PPP3CA/CTNNB1/DLG1	41
GO:0032103	positive regulation of response to external stimulus	51/637	464/18903	1.02098e-13	1.42143e-11	9.49633e-12	CD74/TYROBP/CCL3/IL1B/S100A9/AIF1/CD14/C5AR1/ALOX5AP/SPI1/VAMP8/LYN/CXCR4/CSF1R/CLEC7A/TREM2/HAVCR2/MNDA/LY86/GPSM3/CCL4/IL18/LGALS9/NEAT1/GRN/CYBA/LGMN/LY96/CXCL8/CTSC/CADM1/PYCARD/SWAP70/TGFB1/IRF7/PLAU/HLA-E/PLSCR1/ADAM10/THBS1/USP15/ANKRD17/WNK1/ADAM17/SERPINE1/BMPR2/STX4/NRP1/PUM1/PUM2/LAMP1	51
GO:2001233	regulation of apoptotic signaling pathway	45/637	374/18903	1.2444e-13	1.68565e-11	1.12615e-11	CD74/IL1B/S100A9/PTPRC/TREM2/ARRB2/HIF1A/PLAUR/CD44/RB1/CFLAR/CTSC/STK4/HMOX1/CTSH/TGFBR1/WWOX/BID/TNFAIP3/PTPN1/PYCARD/NR4A2/PSEN1/G0S2/BIRC6/IVNS1ABP/THBS1/MCL1/PPIF/GRINA/PPP1CA/HERPUD1/GNAI2/NF1/GPX1/SERPINE1/IFI6/PTPN2/STX4/PHIP/ITGAV/CTNNB1/NRP1/BCAP31/STK3	45
GO:0002460	adaptive immune response based on somatic recombination of immune receptors built from immunoglobulin superfamily domains	44/637	375/18903	5.68082e-13	7.49271e-11	5.00573e-11	HLA-DRA/CD74/HLA-DPA1/HLA-DRB1/HLA-DPB1/C1QA/C1QB/IL1B/FCER1G/HLA-DQB1/HLA-DQA1/C1QC/HLA-DRB5/SLC11A1/HLA-DMA/PTPRC/FCGR3A/HLA-DMB/CLEC7A/TREM2/HAVCR2/LILRB4/CD4/TNFRSF1B/TNFSF13B/IL18/HLA-B/MEF2C/CTSC/HLA-A/CTSH/B2M/TFRC/IGLC2/TNFAIP3/AHR/SWAP70/TGFB1/IRF7/HLA-E/STX7/IGKC/ADAM17/RORA	44
GO:0007015	actin filament organization	49/637	454/18903	6.31327e-13	7.85367e-11	5.24689e-11	AIF1/PLEK/IQGAP2/LCP1/MYO1F/GMFG/PHACTR1/HCLS1/CORO1A/ELMO1/MYO5A/ARHGAP18/COTL1/SSH2/CCDC88A/GRB2/CAPG/SH3KBP1/WIPF1/FCHSD2/GAS7/RHOG/TGFBR1/ARPC1B/ACTR2/ITGB5/PYCARD/EVL/SWAP70/DIAPH2/CORO1C/EZR/TPM3/VASP/ARPC2/MARCKS/ARPC3/CAPZA1/ACTR3/PIK3R1/ROCK1/ABI1/PFN1/CYFIP1/SNX9/RICTOR/PLEC/NRP1/DLG1	49
GO:1902105	regulation of leukocyte differentiation	40/637	317/18903	6.3844e-13	7.85367e-11	5.24689e-11	HLA-DRA/CD74/HLA-DRB1/TYROBP/CCL3/C1QC/PTPRC/CD83/LYN/TREM2/HCLS1/LILRB4/CD86/CD4/EVI2B/IL18/LGALS9/FGL2/HLA-B/RUNX1/RB1/MAFB/FOXP1/MITF/TGFB1/IRF7/TGFBR2/FOXO3/PIK3R1/AP3B1/ACTB/NF1/PPP3CA/MMP14/PTPN2/ARID1B/PBRM1/NOTCH2/CTNNB1/ARID1A	40
GO:0030099	myeloid cell differentiation	46/637	407/18903	6.42459e-13	7.85367e-11	5.24689e-11	CD74/HLA-DRB1/TYROBP/CCL3/C1QC/GPR183/SPI1/LYN/CSF1R/TREM2/HCLS1/LILRB4/CD4/EVI2B/SNX10/HIF1A/RUNX1/RB1/MEF2C/TET2/PABPC4/MAFB/B2M/TFRC/FOXP1/MITF/PTBP3/PSEN1/FAM20C/RBPJ/TGFB1/IRF7/TGFBR2/FOXO3/ATP6AP1/MYH9/STAT1/PIK3R1/AP3B1/ABI1/NF1/PPP3CA/PTPN2/NOTCH2/CTNNB1/KMT2E	46
GO:0042098	T cell proliferation	32/637	212/18903	1.07191e-12	1.27915e-10	8.54573e-11	HLA-DPA1/HLA-DRB1/HLA-DPB1/IL1B/AIF1/SLC11A1/DOCK8/PTPRC/HLA-DMB/VSIG4/HAVCR2/LILRB4/CORO1A/CD86/TNFRSF1B/TNFSF13B/IL18/LGALS9/HLA-A/GPNMB/TFRC/BID/PYCARD/CBLB/TNFRSF14/HLA-E/TGFBR2/MSN/CCND3/PPP3CA/CTNNB1/DLG1	32
GO:0002449	lymphocyte mediated immunity	43/637	367/18903	1.10337e-12	1.28607e-10	8.59199e-11	HLA-DRA/CD74/HLA-DPA1/HLA-DRB1/HLA-DPB1/C1QA/C1QB/IL1B/FCER1G/HLA-DQB1/HLA-DQA1/C1QC/HLA-DRB5/HLA-DMA/PTPRC/FCGR3A/HLA-DMB/TREM2/HAVCR2/LILRB4/CORO1A/ARRB2/TNFRSF1B/IL18/LGALS9/HLA-B/CTSC/HLA-A/CTSH/B2M/CADM1/TFRC/IGLC2/AHR/SWAP70/TGFB1/IRF7/HLA-E/PLEKHM2/STX7/IGKC/ARL8B/LAMP1	43
GO:0002761	regulation of myeloid leukocyte differentiation	24/637	122/18903	2.28267e-12	2.60017e-10	1.73712e-10	CD74/HLA-DRB1/TYROBP/CCL3/C1QC/LYN/TREM2/HCLS1/LILRB4/CD4/EVI2B/RUNX1/RB1/MAFB/FOXP1/MITF/TGFB1/IRF7/PIK3R1/NF1/PPP3CA/PTPN2/NOTCH2/CTNNB1	24
GO:0002699	positive regulation of immune effector process	35/637	261/18903	3.14203e-12	3.49952e-10	2.33796e-10	HLA-DRA/CD74/HLA-DRB1/TYROBP/IL1B/LAPTM5/ITGB2/PTPRC/PTPRJ/HLA-DMB/SPI1/VAMP8/LYN/CLEC7A/TREM2/CD86/CD84/STXBP2/IL18/LGALS9/HLA-B/HLA-A/HMOX1/B2M/CADM1/TFRC/PYCARD/TNFRSF14/TGFB1/NR4A3/HLA-E/STX7/ANKRD17/STX4/LAMP1	35
GO:1903706	regulation of hemopoiesis	45/637	413/18903	4.13676e-12	4.50727e-10	3.01122e-10	HLA-DRA/CD74/HLA-DRB1/TYROBP/CCL3/C1QC/PTPRC/CD83/SPI1/LYN/TREM2/HCLS1/LILRB4/CD86/CD4/EVI2B/IL18/LGALS9/FGL2/HIF1A/HLA-B/RUNX1/RB1/MEF2C/MAFB/B2M/FOXP1/MITF/TGFB1/IRF7/TGFBR2/FOXO3/STAT1/PIK3R1/AP3B1/ACTB/NF1/PPP3CA/MMP14/PTPN2/ARID1B/PBRM1/NOTCH2/CTNNB1/ARID1A	45
GO:0002396	MHC protein complex assembly	11/637	20/18903	7.44699e-12	7.7759e-10	5.19493e-10	HLA-DRA/HLA-DPA1/HLA-DRB1/HLA-DPB1/HLA-DQB1/HLA-DQA1/HLA-DRB5/HLA-DMA/HLA-DMB/B2M/TAPBP	11
GO:0002501	peptide antigen assembly with MHC protein complex	11/637	20/18903	7.44699e-12	7.7759e-10	5.19493e-10	HLA-DRA/HLA-DPA1/HLA-DRB1/HLA-DPB1/HLA-DQB1/HLA-DQA1/HLA-DRB5/HLA-DMA/HLA-DMB/B2M/TAPBP	11
GO:1903131	mononuclear cell differentiation	48/637	473/18903	1.01994e-11	1.04325e-09	6.96978e-10	HLA-DRA/CD74/HLA-DRB1/IL1B/FCER1G/GPR183/PTPRC/PTPRJ/CD83/SPI1/LYN/CSF1R/TREM2/LILRB4/CD86/CD4/TNFSF13B/IL18/LGALS9/FGL2/DOCK10/CMTM7/HLA-B/RUNX1/KLF6/MAFB/B2M/RUNX2/FOXP1/PSEN1/RBPJ/IRF7/TGFBR2/FOXO3/MYH9/PIK3R1/AP3B1/ADAM17/ACTB/MMP14/ST3GAL1/PTPN2/ARID1B/PBRM1/NOTCH2/CTNNB1/ARID1A/RORA	48
GO:0002399	MHC class II protein complex assembly	10/637	16/18903	1.17497e-11	1.1547e-09	7.71433e-10	HLA-DRA/HLA-DPA1/HLA-DRB1/HLA-DPB1/HLA-DQB1/HLA-DQA1/HLA-DRB5/HLA-DMA/HLA-DMB/B2M	10
GO:0002503	peptide antigen assembly with MHC class II protein complex	10/637	16/18903	1.17497e-11	1.1547e-09	7.71433e-10	HLA-DRA/HLA-DPA1/HLA-DRB1/HLA-DPB1/HLA-DQB1/HLA-DQA1/HLA-DRB5/HLA-DMA/HLA-DMB/B2M	10
GO:0042129	regulation of T cell proliferation	28/637	182/18903	1.77376e-11	1.70963e-09	1.14217e-09	HLA-DPA1/HLA-DRB1/HLA-DPB1/IL1B/AIF1/PTPRC/HLA-DMB/VSIG4/HAVCR2/LILRB4/CORO1A/CD86/TNFRSF1B/TNFSF13B/IL18/LGALS9/HLA-A/GPNMB/TFRC/BID/PYCARD/CBLB/TNFRSF14/HLA-E/TGFBR2/PPP3CA/CTNNB1/DLG1	28
GO:0097191	extrinsic apoptotic signaling pathway	31/637	224/18903	2.44746e-11	2.31447e-09	1.54625e-09	IL1B/PTPRC/BCL2A1/SPI1/TNFRSF1B/CFLAR/DAPK1/STK4/HMOX1/TGFBR1/WWOX/BID/TNFAIP3/PYCARD/G0S2/TGFB1/BIRC6/FOXO3/THBS1/MCL1/PIK3R1/PPP1CA/NF1/GPX1/SERPINE1/IFI6/STX4/PHIP/ITGAV/NRP1/STK3	31
GO:0002687	positive regulation of leukocyte migration	25/637	148/18903	2.69759e-11	2.50376e-09	1.67271e-09	CD74/CCL3/AIF1/C5AR1/DOCK8/SPI1/CSF1R/TREM2/CORO1A/GPSM3/CCL4/LGALS9/LGMN/CXCL8/ABL2/PYCARD/TNFRSF14/SWAP70/ADAM10/THBS1/WNK1/PIK3R1/ADAM17/MMP14/SERPINE1	25
GO:0045637	regulation of myeloid cell differentiation	30/637	214/18903	3.71154e-11	3.38222e-09	2.2596e-09	CD74/HLA-DRB1/TYROBP/CCL3/C1QC/SPI1/LYN/TREM2/HCLS1/LILRB4/CD4/EVI2B/HIF1A/RUNX1/RB1/MEF2C/MAFB/B2M/FOXP1/MITF/TGFB1/IRF7/FOXO3/STAT1/PIK3R1/NF1/PPP3CA/PTPN2/NOTCH2/CTNNB1	30
GO:0071706	tumor necrosis factor superfamily cytokine production	28/637	189/18903	4.4531e-11	3.9156e-09	2.61594e-09	TYROBP/CCL3/CD14/PTPRC/FCGR3A/PTPRJ/CLEC7A/TREM2/HAVCR2/LILRB4/ARRB2/CD86/CD84/CYBB/LGALS9/CYBA/ACP5/LY96/SIRPA/GPNMB/FOXP1/TNFAIP3/PYCARD/PSEN1/HLA-E/THBS1/TSPO/PIK3R1	28
GO:1903555	regulation of tumor necrosis factor superfamily cytokine production	28/637	189/18903	4.4531e-11	3.9156e-09	2.61594e-09	TYROBP/CCL3/CD14/PTPRC/FCGR3A/PTPRJ/CLEC7A/TREM2/HAVCR2/LILRB4/ARRB2/CD86/CD84/CYBB/LGALS9/CYBA/ACP5/LY96/SIRPA/GPNMB/FOXP1/TNFAIP3/PYCARD/PSEN1/HLA-E/THBS1/TSPO/PIK3R1	28
GO:0050777	negative regulation of immune response	28/637	190/18903	5.05994e-11	4.37248e-09	2.92117e-09	HLA-DRB1/SAMSN1/PTPRC/SPI1/VSIG4/LYN/TREM2/HAVCR2/LILRB4/ARRB2/CD84/LGALS9/FGL2/GRN/A2M/HLA-B/HLA-A/SAMHD1/HMOX1/TNFAIP3/AHR/TNFRSF14/PARP14/HLA-E/STAT2/USP15/GPX1/PTPN2	28
GO:0002685	regulation of leukocyte migration	31/637	231/18903	5.45411e-11	4.63322e-09	3.09537e-09	CD74/CCL3/AIF1/C5AR1/DOCK8/SPI1/LYN/CSF1R/TREM2/CORO1A/GPSM3/CCL4/LGALS9/LGMN/CXCL8/HMOX1/RHOG/ABL2/PYCARD/CD9/TNFRSF14/SWAP70/MSN/ADAM10/THBS1/WNK1/PIK3R1/ADAM17/NF1/MMP14/SERPINE1	31
GO:0048771	tissue remodeling	27/637	179/18903	6.50455e-11	5.43346e-09	3.62999e-09	SPP1/CSF1R/IL18/SNX10/LIPA/HIF1A/RUNX1/ACP5/TPP1/MEF2C/GPNMB/TFRC/NFKB1/TNFAIP3/MITF/RBPJ/TGFB1/CST3/ROCK1/NF1/PPP3CA/MMP14/BMPR2/PDK4/EXT1/NOTCH2/CTNNB1	27
GO:0050866	negative regulation of cell activation	30/637	221/18903	8.3826e-11	6.88747e-09	4.60139e-09	CD74/HLA-DRB1/TYROBP/LAPTM5/SAMSN1/LST1/PTPRC/SPI1/VSIG4/LYN/TREM2/HAVCR2/MNDA/LILRB4/CD86/CD84/LGALS9/FGL2/GRN/RUNX1/APOE/HMOX1/GPNMB/TNFAIP3/CD9/CBLB/TNFRSF14/PRKG1/PTPN2/DLG1	30
GO:0007162	negative regulation of cell adhesion	36/637	308/18903	8.55067e-11	6.91225e-09	4.61794e-09	CD74/HLA-DRB1/LAPTM5/PTPRC/SPI1/VSIG4/HAVCR2/LILRB4/CD86/LGALS9/FGL2/RUNX1/TGFBI/PLXND1/FXYD5/PLXNC1/MBP/GPNMB/CD9/CBLB/TNFRSF14/SWAP70/TGFB1/CORO1C/PRKG1/ADAM10/THBS1/WNK1/PIK3R1/MAP4K4/NF1/MMP14/SERPINE1/PTPN2/PLXNB2/DLG1	36
GO:0032970	regulation of actin filament-based process	42/637	406/18903	1.14734e-10	9.1277e-09	6.09804e-09	PLEK/PDE4B/ARHGDIB/CSF1R/IQGAP2/GMFG/HCLS1/CORO1A/ARHGAP18/COTL1/SSH2/CCDC88A/GRB2/CAPG/FCHSD2/AKAP13/RHOG/TGFBR1/ARPC1B/ABL2/PYCARD/EVL/SWAP70/IQGAP1/VASP/MYH9/ARPC2/ARPC3/CAPZA1/PIK3R1/ROCK1/CAMK2D/PFN1/CYFIP1/SNX9/RICTOR/RHOQ/NOTCH2/ATP2A2/NRP1/TAOK1/DLG1	42
GO:0001909	leukocyte mediated cytotoxicity	23/637	134/18903	1.20677e-10	9.13441e-09	6.10252e-09	HLA-DRA/HLA-DRB1/TYROBP/PTPRC/FCGR3A/SPI1/HAVCR2/CORO1A/ARRB2/STXBP2/IL18/LGALS9/HLA-B/CTSC/HLA-A/CTSH/B2M/CADM1/HLA-E/PLEKHM2/STX7/ARL8B/LAMP1	23
GO:0032640	tumor necrosis factor production	27/637	184/18903	1.23931e-10	9.13441e-09	6.10252e-09	TYROBP/CCL3/CD14/PTPRC/FCGR3A/PTPRJ/CLEC7A/TREM2/HAVCR2/LILRB4/ARRB2/CD84/CYBB/LGALS9/CYBA/ACP5/LY96/SIRPA/GPNMB/FOXP1/TNFAIP3/PYCARD/PSEN1/HLA-E/THBS1/TSPO/PIK3R1	27
GO:0032680	regulation of tumor necrosis factor production	27/637	184/18903	1.23931e-10	9.13441e-09	6.10252e-09	TYROBP/CCL3/CD14/PTPRC/FCGR3A/PTPRJ/CLEC7A/TREM2/HAVCR2/LILRB4/ARRB2/CD84/CYBB/LGALS9/CYBA/ACP5/LY96/SIRPA/GPNMB/FOXP1/TNFAIP3/PYCARD/PSEN1/HLA-E/THBS1/TSPO/PIK3R1	27
GO:1902107	positive regulation of leukocyte differentiation	27/637	184/18903	1.23931e-10	9.13441e-09	6.10252e-09	HLA-DRA/CD74/HLA-DRB1/TYROBP/PTPRC/CD83/TREM2/HCLS1/LILRB4/CD86/CD4/EVI2B/IL18/LGALS9/RUNX1/RB1/TGFB1/TGFBR2/FOXO3/AP3B1/ACTB/PPP3CA/MMP14/ARID1B/PBRM1/NOTCH2/ARID1A	27
GO:1903708	positive regulation of hemopoiesis	27/637	184/18903	1.23931e-10	9.13441e-09	6.10252e-09	HLA-DRA/CD74/HLA-DRB1/TYROBP/PTPRC/CD83/TREM2/HCLS1/LILRB4/CD86/CD4/EVI2B/IL18/LGALS9/RUNX1/RB1/TGFB1/TGFBR2/FOXO3/AP3B1/ACTB/PPP3CA/MMP14/ARID1B/PBRM1/NOTCH2/ARID1A	27
GO:0002237	response to molecule of bacterial origin	39/637	360/18903	1.38086e-10	1.00302e-08	6.70101e-09	CCL3/IL1B/S100A9/CD14/SLC11A1/C5AR1/CD68/PDE4B/SPI1/LYN/TREM2/HAVCR2/LY86/CD86/TNFRSF1B/IL18/LGALS9/ACP5/LY96/ABCA1/CXCL8/MEF2C/SIRPA/CXCL3/B2M/LITAF/FOXP1/NFKB1/CARD16/TNFAIP3/PYCARD/TGFB1/ADAM9/CXCL2/TAB2/TSPO/ADAM17/RPS6KA3/SERPINE1	39
GO:0030595	leukocyte chemotaxis	31/637	240/18903	1.45677e-10	1.04305e-08	6.96841e-09	CD74/CCL3/IL1B/S100A9/FCER1G/AIF1/GPR183/C5AR1/ITGB2/PDE4B/SPI1/LYN/CXCR4/CSF1R/CORO1A/CXCL16/GPSM3/CCL4/LGALS9/LGMN/CXCL8/CXCL3/SWAP70/ADAM10/THBS1/CXCL2/CKLF/WNK1/ADAM17/SERPINE1/PLEC	31
GO:0002703	regulation of leukocyte mediated immunity	31/637	241/18903	1.61968e-10	1.14336e-08	7.63857e-09	HLA-DRA/HLA-DRB1/TYROBP/IL1B/ITGB2/PTPRC/SPI1/VAMP8/LYN/CLEC7A/TREM2/HAVCR2/LILRB4/ARRB2/CD84/STXBP2/TNFRSF1B/IL18/LGALS9/HLA-B/HLA-A/HMOX1/B2M/CADM1/TFRC/AHR/TGFB1/HLA-E/STX7/STX4/LAMP1	31
GO:2001234	negative regulation of apoptotic signaling pathway	30/637	233/18903	3.12928e-10	2.17832e-08	1.4553e-08	CD74/IL1B/ARRB2/HIF1A/PLAUR/CD44/RB1/CFLAR/HMOX1/TGFBR1/BID/TNFAIP3/PTPN1/NR4A2/PSEN1/BIRC6/IVNS1ABP/THBS1/MCL1/PPIF/GRINA/HERPUD1/GNAI2/GPX1/SERPINE1/IFI6/PHIP/ITGAV/CTNNB1/NRP1	30
GO:0032496	response to lipopolysaccharide	37/637	339/18903	3.35329e-10	2.30229e-08	1.53811e-08	CCL3/IL1B/S100A9/CD14/SLC11A1/CD68/PDE4B/SPI1/LYN/TREM2/HAVCR2/LY86/CD86/TNFRSF1B/IL18/LGALS9/ACP5/LY96/ABCA1/CXCL8/MEF2C/SIRPA/CXCL3/LITAF/FOXP1/NFKB1/CARD16/TNFAIP3/PYCARD/TGFB1/ADAM9/CXCL2/TAB2/TSPO/ADAM17/RPS6KA3/SERPINE1	37
GO:0008360	regulation of cell shape	24/637	154/18903	3.78327e-10	2.5624e-08	1.71189e-08	CCL3/ITGB2/LST1/CSF1R/CORO1A/FGD4/GNA13/EPB41L3/FMNL2/ARHGAP18/SH3KBP1/PLXND1/FN1/PLXNC1/RHOG/EZR/MSN/MYH9/HEXB/CYFIP1/PHIP/RHOQ/PLXNB2/DLG1	24
GO:0002285	lymphocyte activation involved in immune response	28/637	207/18903	3.89648e-10	2.60389e-08	1.73961e-08	HLA-DRA/CD74/HLA-DRB1/FCER1G/SLC11A1/GPR183/PTPRC/FCGR3A/HLA-DMB/SPI1/APBB1IP/LCP1/HAVCR2/CORO1A/CD86/IL18/LGALS9/FGL2/DOCK10/TFRC/FOXP1/PSEN1/SWAP70/TGFB1/ST3GAL1/NOTCH2/RORA/LAMP1	28
GO:2001236	regulation of extrinsic apoptotic signaling pathway	24/637	155/18903	4.33705e-10	2.86017e-08	1.91082e-08	IL1B/PTPRC/CFLAR/STK4/HMOX1/TGFBR1/WWOX/BID/TNFAIP3/PYCARD/G0S2/BIRC6/THBS1/MCL1/PPP1CA/NF1/GPX1/SERPINE1/IFI6/STX4/PHIP/ITGAV/NRP1/STK3	24
GO:0022604	regulation of cell morphogenesis	35/637	312/18903	4.84154e-10	3.1514e-08	2.10539e-08	CCL3/ITGB2/LST1/CXCR4/CSF1R/CORO1A/FGD4/GNA13/EPB41L3/FMNL2/ARHGAP18/CD44/SH3KBP1/PLXND1/FN1/PLXNC1/LIMS1/RREB1/RHOG/ITSN2/ACTR2/CORO1C/EZR/MSN/MYH9/CUX1/ARPC2/HEXB/CYFIP1/MACF1/PHIP/RHOQ/NRP1/PLXNB2/DLG1	35
GO:0050921	positive regulation of chemotaxis	23/637	144/18903	5.33624e-10	3.42887e-08	2.29077e-08	CD74/CCL3/AIF1/C5AR1/SPI1/CXCR4/CSF1R/TREM2/GPSM3/CCL4/LGALS9/LGMN/CXCL8/SWAP70/TGFB1/ADAM10/THBS1/WNK1/ADAM17/SERPINE1/BMPR2/STX4/NRP1	23
GO:0042116	macrophage activation	20/637	109/18903	5.76807e-10	3.65944e-08	2.4448e-08	CD74/C1QA/TYROBP/CCL3/AIF1/SLC11A1/C5AR1/ITGB2/PTPRC/FCGR3A/VSIG4/TREM2/HAVCR2/CD84/GRN/CTSC/IFNGR2/FOXP1/THBS1/RORA	20
GO:0002819	regulation of adaptive immune response	27/637	198/18903	6.68623e-10	4.18892e-08	2.79854e-08	HLA-DRA/HLA-DRB1/IL1B/SLC11A1/SAMSN1/PTPRC/CLEC7A/TREM2/HAVCR2/LILRB4/CD4/TNFRSF1B/TNFSF13B/IL18/HLA-B/MEF2C/HLA-A/B2M/TFRC/TNFAIP3/PYCARD/AHR/TNFRSF14/TGFB1/IRF7/HLA-E/STX7	27
GO:0032956	regulation of actin cytoskeleton organization	38/637	365/18903	7.51522e-10	4.65016e-08	3.10668e-08	PLEK/ARHGDIB/CSF1R/IQGAP2/GMFG/HCLS1/CORO1A/ARHGAP18/COTL1/SSH2/CCDC88A/GRB2/CAPG/FCHSD2/AKAP13/RHOG/TGFBR1/ARPC1B/ABL2/PYCARD/EVL/SWAP70/IQGAP1/VASP/ARPC2/ARPC3/CAPZA1/PIK3R1/ROCK1/PFN1/CYFIP1/SNX9/RICTOR/RHOQ/NOTCH2/NRP1/TAOK1/DLG1	38
GO:0008154	actin polymerization or depolymerization	27/637	200/18903	8.3944e-10	5.13082e-08	3.4278e-08	AIF1/PLEK/HCLS1/CORO1A/ARHGAP18/COTL1/SSH2/GRB2/CAPG/WIPF1/FCHSD2/GAS7/ARPC1B/PYCARD/EVL/SWAP70/DIAPH2/VASP/ARPC2/ARPC3/CAPZA1/ABI1/PFN1/CYFIP1/SNX9/RICTOR/DLG1	27
GO:0060326	cell chemotaxis	35/637	319/18903	8.82177e-10	5.32707e-08	3.55891e-08	CD74/CCL3/IL1B/S100A9/FCER1G/AIF1/GPR183/C5AR1/ITGB2/PDE4B/SPI1/LYN/CXCR4/CSF1R/CORO1A/ARRB2/CXCL16/GPSM3/CCL4/LGALS9/DOCK4/LGMN/CXCL8/CXCL3/RHOG/SWAP70/ADAM10/THBS1/CXCL2/CKLF/WNK1/ADAM17/SERPINE1/PLEC/NRP1	35
GO:0030098	lymphocyte differentiation	41/637	419/18903	1.03431e-09	6.17139e-08	4.12299e-08	HLA-DRA/CD74/HLA-DRB1/IL1B/FCER1G/GPR183/PTPRC/PTPRJ/CD83/SPI1/LILRB4/CD86/CD4/TNFSF13B/IL18/LGALS9/FGL2/DOCK10/CMTM7/RUNX1/KLF6/MAFB/B2M/RUNX2/FOXP1/RBPJ/TGFBR2/FOXO3/PIK3R1/AP3B1/ADAM17/ACTB/MMP14/ST3GAL1/PTPN2/ARID1B/PBRM1/NOTCH2/CTNNB1/ARID1A/RORA	41
GO:0071216	cellular response to biotic stimulus	31/637	261/18903	1.19541e-09	7.0487e-08	4.7091e-08	CCL3/IL1B/CD14/CD68/PDE4B/SPI1/LYN/CLEC7A/TREM2/HAVCR2/LY86/CD86/TNFRSF1B/IL18/LY96/ABCA1/CXCL8/MEF2C/SIRPA/CXCL3/LITAF/NFKB1/CARD16/TNFAIP3/PYCARD/TGFB1/ADAM9/CXCL2/TSPO/SERPINE1/NOTCH2	31
GO:0070371	ERK1 and ERK2 cascade	36/637	340/18903	1.34124e-09	7.81662e-08	5.22213e-08	CD74/HLA-DRB1/CCL3/IL1B/GPR183/C5AR1/PTPRC/LYN/CSF1R/TREM2/HAVCR2/ARRB2/CD4/CCL4/LGALS9/CD44/APOE/FN1/SIRPA/CFLAR/CTSH/GPNMB/RAP1A/DUSP6/MAP2K1/PTPN1/PYCARD/TGFB1/EZR/SPRED1/GNAI2/PTPN2/ITGAV/NOTCH2/NRP1/DLG1	36
GO:0071219	cellular response to molecule of bacterial origin	29/637	234/18903	1.52868e-09	8.80659e-08	5.88351e-08	CCL3/IL1B/CD14/CD68/PDE4B/SPI1/LYN/TREM2/HAVCR2/LY86/CD86/TNFRSF1B/IL18/LY96/ABCA1/CXCL8/MEF2C/SIRPA/CXCL3/LITAF/NFKB1/CARD16/TNFAIP3/PYCARD/TGFB1/ADAM9/CXCL2/TSPO/SERPINE1	29
GO:0042060	wound healing	42/637	442/18903	1.56673e-09	8.92324e-08	5.96145e-08	FCER1G/SLC11A1/PLEK/SERPINA1/LYN/CXCR4/CLEC7A/GNA13/HIF1A/PLAUR/CD44/APOE/ARHGAP24/FN1/CFLAR/PABPC4/GNAQ/HMOX1/RREB1/TGFBR1/TNFAIP3/CD9/TGFB1/PLAU/TGFBR2/PLSCR1/PRKG1/THBS1/MYH9/JMJD1C/ARL8B/AP3B1/ADAM17/ACTB/NF1/PPP3CA/GPX1/MACF1/SERPINE1/EXT1/PLEC/NOTCH2	42
GO:0071674	mononuclear cell migration	27/637	206/18903	1.63095e-09	9.18465e-08	6.13609e-08	CCL3/AIF1/GPR183/C5AR1/DOCK8/SPI1/LYN/CXCR4/CSF1R/CORO1A/CXCL16/CCL4/LGALS9/LGMN/SIRPA/ABL2/PYCARD/TNFRSF14/MSN/ADAM10/THBS1/CKLF/WNK1/ADAM17/SERPINE1/EXT1/PLEC	27
GO:0033674	positive regulation of kinase activity	45/637	496/18903	1.75081e-09	9.75007e-08	6.51384e-08	CD74/HLA-DRB1/IL1B/SLC11A1/PTPRC/ACSL1/LYN/CSF1R/TREM2/LCP2/CD86/CD4/IL18/CCDC88A/TAOK3/MEF2C/AKAP13/STK4/FAM20A/RAP1A/MAP2K1/PTPN1/PSEN1/CAB39/TGFB1/IQGAP1/TGFBR2/ADAM9/THBS1/TAB2/WNK1/DAZAP2/CCNY/CACUL1/ABI1/ADAM17/CCND3/SNX9/BMPR2/RICTOR/RANBP2/OSBPL8/TAOK1/STK3/DLG1	45
GO:0002832	negative regulation of response to biotic stimulus	20/637	116/18903	1.80975e-09	9.96754e-08	6.65913e-08	VSIG4/HAVCR2/ARRB2/LGALS9/FGL2/GRN/A2M/HLA-B/HLA-A/SAMHD1/CARD16/TNFAIP3/AHR/PARP14/HLA-E/STAT2/USP15/SEC14L1/TRIM38/PTPN2	20
GO:0071222	cellular response to lipopolysaccharide	28/637	222/18903	1.96674e-09	1.07145e-07	7.15813e-08	CCL3/IL1B/CD14/CD68/PDE4B/SPI1/LYN/HAVCR2/LY86/CD86/TNFRSF1B/IL18/LY96/ABCA1/CXCL8/MEF2C/SIRPA/CXCL3/LITAF/NFKB1/CARD16/TNFAIP3/PYCARD/TGFB1/ADAM9/CXCL2/TSPO/SERPINE1	28
GO:0070665	positive regulation of leukocyte proliferation	24/637	167/18903	2.04785e-09	1.10364e-07	7.3732e-08	CD74/HLA-DPA1/HLA-DPB1/IL1B/AIF1/GPR183/PTPRC/FCGR3A/HLA-DMB/LYN/CSF1R/HAVCR2/CORO1A/CD86/TNFSF13B/IL18/LGALS9/MEF2C/HLA-A/TFRC/PYCARD/HLA-E/TGFBR2/PPP3CA	24
GO:0070372	regulation of ERK1 and ERK2 cascade	34/637	315/18903	2.35887e-09	1.25773e-07	8.40266e-08	CD74/HLA-DRB1/CCL3/IL1B/GPR183/C5AR1/PTPRC/LYN/CSF1R/TREM2/HAVCR2/ARRB2/CD4/CCL4/LGALS9/CD44/APOE/FN1/SIRPA/CFLAR/GPNMB/RAP1A/DUSP6/MAP2K1/PTPN1/PYCARD/TGFB1/EZR/SPRED1/GNAI2/PTPN2/NOTCH2/NRP1/DLG1	34
GO:0045088	regulation of innate immune response	29/637	240/18903	2.76152e-09	1.45692e-07	9.7334e-08	TYROBP/SPI1/VSIG4/LYN/CLEC7A/TREM2/HAVCR2/MNDA/ARRB2/LGALS9/GRN/A2M/HLA-B/APOE/HLA-A/SAMHD1/CADM1/BIRC3/TNFAIP3/PTPN1/PYCARD/PARP14/IRF7/HLA-E/STAT2/PLSCR1/USP15/PTPN2/LAMP1	29
GO:1902903	regulation of supramolecular fiber organization	38/637	384/18903	3.13638e-09	1.62437e-07	1.08521e-07	PLEK/TREM2/GMFG/HCLS1/CORO1A/ARHGAP18/COTL1/SSH2/CCDC88A/GRB2/CAPG/APOE/RB1/FCHSD2/PDE4DIP/AKAP13/TGFBR1/ARPC1B/PYCARD/EVL/PSEN1/SWAP70/AEBP1/VASP/ARPC2/ARPC3/COLGALT1/CAPZA1/PIK3R1/ROCK1/PFN1/CYFIP1/GPX1/SNX9/RICTOR/NRP1/TAOK1/DLG1	38
GO:0002695	negative regulation of leukocyte activation	26/637	198/18903	3.14373e-09	1.62437e-07	1.08521e-07	CD74/HLA-DRB1/TYROBP/LAPTM5/SAMSN1/LST1/PTPRC/SPI1/VSIG4/LYN/HAVCR2/MNDA/LILRB4/CD86/CD84/LGALS9/FGL2/GRN/RUNX1/HMOX1/GPNMB/TNFAIP3/CBLB/TNFRSF14/PTPN2/DLG1	26
GO:0045860	positive regulation of protein kinase activity	40/637	420/18903	3.63318e-09	1.85811e-07	1.24137e-07	IL1B/SLC11A1/PTPRC/ACSL1/CSF1R/LCP2/CD86/CD4/IL18/CCDC88A/TAOK3/MEF2C/AKAP13/STK4/FAM20A/RAP1A/MAP2K1/PTPN1/PSEN1/CAB39/TGFB1/IQGAP1/TGFBR2/ADAM9/THBS1/TAB2/WNK1/DAZAP2/CCNY/CACUL1/ABI1/ADAM17/CCND3/SNX9/BMPR2/RICTOR/OSBPL8/TAOK1/STK3/DLG1	40
GO:1903557	positive regulation of tumor necrosis factor superfamily cytokine production	19/637	109/18903	3.80965e-09	1.92869e-07	1.28852e-07	TYROBP/CCL3/CD14/PTPRC/FCGR3A/PTPRJ/CLEC7A/HAVCR2/CD86/CD84/CYBB/LGALS9/CYBA/LY96/PYCARD/PSEN1/HLA-E/THBS1/PIK3R1	19
GO:0050671	positive regulation of lymphocyte proliferation	22/637	146/18903	3.90979e-09	1.95959e-07	1.30916e-07	CD74/HLA-DPA1/HLA-DPB1/IL1B/AIF1/GPR183/PTPRC/FCGR3A/HLA-DMB/HAVCR2/CORO1A/CD86/TNFSF13B/IL18/LGALS9/MEF2C/HLA-A/TFRC/PYCARD/HLA-E/TGFBR2/PPP3CA	22
GO:0032642	regulation of chemokine production	18/637	98/18903	4.11691e-09	2.04297e-07	1.36487e-07	CD74/IL1B/AIF1/CSF1R/CLEC7A/TREM2/HAVCR2/LILRB4/CD84/IL18/LGALS9/HIF1A/SIRPA/HMOX1/MBP/FOXP1/PYCARD/ADAM17	18
GO:0032602	chemokine production	18/637	99/18903	4.87617e-09	2.39602e-07	1.60073e-07	CD74/IL1B/AIF1/CSF1R/CLEC7A/TREM2/HAVCR2/LILRB4/CD84/IL18/LGALS9/HIF1A/SIRPA/HMOX1/MBP/FOXP1/PYCARD/ADAM17	18
GO:0071675	regulation of mononuclear cell migration	20/637	123/18903	5.20352e-09	2.51434e-07	1.67978e-07	CCL3/AIF1/C5AR1/DOCK8/SPI1/LYN/CSF1R/CORO1A/CCL4/LGALS9/LGMN/ABL2/PYCARD/TNFRSF14/MSN/ADAM10/THBS1/WNK1/ADAM17/SERPINE1	20
GO:0031532	actin cytoskeleton reorganization	19/637	111/18903	5.2173e-09	2.51434e-07	1.67978e-07	PLEK/ARHGDIB/CSF1R/IQGAP2/GMFG/PHACTR1/HCLS1/GRB2/ABL2/PTPN1/EZR/MYH9/RALA/AUTS2/ATP2C1/RICTOR/PLEC/NOTCH2/NRP1	19
GO:0019221	cytokine-mediated signaling pathway	44/637	496/18903	5.30105e-09	2.53037e-07	1.69049e-07	CD74/CCL3/IL1B/LAPTM5/FCER1G/PTPRC/PTPRJ/ACSL1/SPI1/LYN/CXCR4/CSF1R/TREM2/LILRB4/CD4/TNFRSF1B/CCL4/TNFSF13B/IL18/HIF1A/CD44/CXCL8/CXCL3/SAMHD1/LIMS1/IFNGR2/BIRC3/CARD16/TNFAIP3/PTPN1/PYCARD/TNFRSF14/PARP14/IRF7/STAT2/FOXO3/CXCL2/WNK1/STAT1/ADAM17/IL13RA1/TANK/PTPN2/EXT1	44
GO:0001906	cell killing	25/637	189/18903	5.42942e-09	2.56719e-07	1.71509e-07	HLA-DRA/HLA-DRB1/TYROBP/LYZ/PTPRC/FCGR3A/SPI1/CLEC7A/HAVCR2/CORO1A/ARRB2/STXBP2/IL18/LGALS9/HLA-B/CTSC/HLA-A/CTSH/B2M/CADM1/HLA-E/PLEKHM2/STX7/ARL8B/LAMP1	25
GO:0030316	osteoclast differentiation	18/637	100/18903	5.76266e-09	2.67484e-07	1.78701e-07	TYROBP/CCL3/GPR183/CSF1R/TREM2/LILRB4/SNX10/MAFB/TFRC/FOXP1/MITF/FAM20C/ATP6AP1/PIK3R1/NF1/PPP3CA/NOTCH2/CTNNB1	18
GO:0032946	positive regulation of mononuclear cell proliferation	22/637	149/18903	5.76383e-09	2.67484e-07	1.78701e-07	CD74/HLA-DPA1/HLA-DPB1/IL1B/AIF1/GPR183/PTPRC/FCGR3A/HLA-DMB/HAVCR2/CORO1A/CD86/TNFSF13B/IL18/LGALS9/MEF2C/HLA-A/TFRC/PYCARD/HLA-E/TGFBR2/PPP3CA	22
GO:0043087	regulation of GTPase activity	37/637	376/18903	5.9047e-09	2.71508e-07	1.81389e-07	CCL3/RGS1/RASGEF1B/DOCK8/IQGAP2/ADAP2/ARRB2/CCL4/FGD4/RAPGEF1/DOCK10/ABR/PICALM/PLXND1/ARHGAP24/ASAP1/PLXNC1/LIMS1/RASAL2/RHOG/RABGAP1L/RAP1A/RGS10/TBC1D5/PYCARD/CBLB/SBF2/IQGAP1/CORO1C/PRKG1/WNK1/MAP4K4/NF1/SNX9/RICTOR/EVI5/PLXNB2	37
GO:0030217	T cell differentiation	32/637	296/18903	6.73752e-09	3.06986e-07	2.05091e-07	HLA-DRA/CD74/HLA-DRB1/IL1B/FCER1G/GPR183/PTPRC/CD83/SPI1/LILRB4/CD86/CD4/IL18/LGALS9/FGL2/RUNX1/MAFB/B2M/RUNX2/FOXP1/TGFBR2/FOXO3/PIK3R1/AP3B1/ADAM17/ACTB/PTPN2/ARID1B/PBRM1/CTNNB1/ARID1A/RORA	32
GO:0002253	activation of immune response	38/637	397/18903	7.8499e-09	3.54448e-07	2.368e-07	HLA-DRB1/HLA-DPB1/C1QA/C1QB/TYROBP/IL1B/LAPTM5/FCER1G/HLA-DQB1/C1QC/C5AR1/PTPRC/PTPRJ/PDE4B/VSIG4/LYN/CLEC7A/TREM2/LCP2/MNDA/LILRB4/THEMIS2/A2M/MEF2C/HLA-A/ELF1/FOXP1/IGLC2/PYCARD/CBLB/PSEN1/NR4A3/PLSCR1/EZR/IGKC/WNK1/PTPN2/SPPL3	38
GO:0034612	response to tumor necrosis factor	29/637	254/18903	1.01519e-08	4.54296e-07	3.03506e-07	CCL3/LAPTM5/CD14/CXCL16/TNFRSF1B/CCL4/TNFSF13B/CYBA/CXCL8/ASAH1/LIMS1/MBP/FOXP1/NFKB1/BIRC3/CARD16/TNFAIP3/PYCARD/TNFRSF14/ADAM9/FOXO3/ADAM10/THBS1/STAT1/ADAM17/TANK/PTPN2/EXT1/RORA	29
GO:0032102	negative regulation of response to external stimulus	40/637	436/18903	1.05017e-08	4.65792e-07	3.11187e-07	SPP1/HLA-DRB1/AIF1/PTPRC/VSIG4/LYN/TREM2/HAVCR2/ARRB2/TNFRSF1B/LGALS9/FGL2/GRN/A2M/PLAUR/HLA-B/ACP5/APOE/RB1/SIRPA/HLA-A/SAMHD1/NFKB1/CARD16/TNFAIP3/CD9/PARP14/PLAU/HLA-E/STAT2/PRKG1/THBS1/USP15/SEC14L1/TRIM38/GPX1/SERPINE1/PTPN2/RORA/NRP1	40
GO:0043122	regulation of I-kappaB kinase/NF-kappaB signaling	29/637	255/18903	1.10975e-08	4.87899e-07	3.25956e-07	CD74/HLA-DRB1/IL1B/CLEC7A/TREM2/LILRB4/CD4/LGALS9/CFLAR/AKAP13/HMOX1/LITAF/REL/TFRC/BIRC3/CARD16/TNFAIP3/PYCARD/ANKRD17/TAB2/TRIM38/SLC20A1/STAT1/S100A4/TANK/ATP2C1/PER1/CTNNB1/RORA	29
GO:0031348	negative regulation of defense response	30/637	272/18903	1.26339e-08	5.50618e-07	3.67857e-07	HLA-DRB1/PTPRC/VSIG4/LYN/TREM2/HAVCR2/ARRB2/TNFRSF1B/LGALS9/FGL2/GRN/A2M/HLA-B/ACP5/APOE/RB1/SIRPA/HLA-A/SAMHD1/NFKB1/TNFAIP3/PARP14/HLA-E/STAT2/USP15/SEC14L1/TRIM38/GPX1/PTPN2/RORA	30
GO:0032760	positive regulation of tumor necrosis factor production	18/637	105/18903	1.28711e-08	5.51537e-07	3.68471e-07	TYROBP/CCL3/CD14/PTPRC/FCGR3A/PTPRJ/CLEC7A/HAVCR2/CD84/CYBB/LGALS9/CYBA/LY96/PYCARD/PSEN1/HLA-E/THBS1/PIK3R1	18
GO:0007249	I-kappaB kinase/NF-kappaB signaling	31/637	288/18903	1.28751e-08	5.51537e-07	3.68471e-07	CD74/HLA-DRB1/IL1B/CLEC7A/TREM2/LILRB4/CD4/LGALS9/SIRPA/CFLAR/AKAP13/HMOX1/LITAF/REL/TFRC/BIRC3/CARD16/TNFAIP3/PYCARD/ANKRD17/TAB2/TRIM38/SLC20A1/STAT1/S100A4/ROCK1/TANK/ATP2C1/PER1/CTNNB1/RORA	31
GO:0097529	myeloid leukocyte migration	28/637	242/18903	1.36176e-08	5.78403e-07	3.8642e-07	CD74/CCL3/IL1B/S100A9/FCER1G/AIF1/C5AR1/ITGB2/PDE4B/SPI1/LYN/CSF1R/TREM2/CCL4/LGMN/CXCL8/SIRPA/CXCL3/RHOG/CD9/SWAP70/THBS1/CXCL2/CKLF/PIK3R1/NF1/MMP14/SERPINE1	28
GO:0030041	actin filament polymerization	23/637	170/18903	1.43816e-08	6.05717e-07	4.04668e-07	AIF1/HCLS1/CORO1A/ARHGAP18/COTL1/SSH2/GRB2/CAPG/FCHSD2/GAS7/ARPC1B/PYCARD/EVL/DIAPH2/VASP/ARPC2/ARPC3/CAPZA1/PFN1/CYFIP1/SNX9/RICTOR/DLG1	23
GO:0042102	positive regulation of T cell proliferation	18/637	106/18903	1.50246e-08	6.27526e-07	4.19238e-07	HLA-DPA1/HLA-DPB1/IL1B/AIF1/PTPRC/HLA-DMB/HAVCR2/CORO1A/CD86/TNFSF13B/IL18/LGALS9/HLA-A/TFRC/PYCARD/HLA-E/TGFBR2/PPP3CA	18
GO:0071677	positive regulation of mononuclear cell migration	15/637	73/18903	1.65601e-08	6.80319e-07	4.54508e-07	CCL3/AIF1/DOCK8/SPI1/CORO1A/CCL4/LGALS9/LGMN/ABL2/PYCARD/TNFRSF14/ADAM10/WNK1/ADAM17/SERPINE1	15
GO:0150076	neuroinflammatory response	15/637	73/18903	1.65601e-08	6.80319e-07	4.54508e-07	C1QA/TYROBP/CCL3/IL1B/AIF1/C5AR1/ITGB2/PTPRC/TREM2/TNFRSF1B/IL18/GRN/CTSC/IFNGR2/PSEN1	15
GO:0032623	interleukin-2 production	14/637	63/18903	1.71835e-08	6.94547e-07	4.64013e-07	IL1B/LAPTM5/PTPRC/CD83/PDE4B/VSIG4/CLEC7A/HAVCR2/LILRB4/CD86/CD4/RUNX1/TNFAIP3/EZR	14
GO:0032663	regulation of interleukin-2 production	14/637	63/18903	1.71835e-08	6.94547e-07	4.64013e-07	IL1B/LAPTM5/PTPRC/CD83/PDE4B/VSIG4/CLEC7A/HAVCR2/LILRB4/CD86/CD4/RUNX1/TNFAIP3/EZR	14
GO:0050920	regulation of chemotaxis	27/637	230/18903	1.81505e-08	7.27764e-07	4.86205e-07	CD74/CCL3/AIF1/GPR183/C5AR1/SPI1/LYN/CXCR4/CSF1R/TREM2/GPSM3/CCL4/LGALS9/LGMN/CXCL8/SWAP70/TGFB1/ADAM10/THBS1/WNK1/MYCBP2/ADAM17/SERPINE1/BMPR2/PTPN2/STX4/NRP1	27
GO:0008064	regulation of actin polymerization or depolymerization	22/637	159/18903	1.95462e-08	7.77505e-07	5.19436e-07	PLEK/HCLS1/CORO1A/ARHGAP18/COTL1/SSH2/GRB2/CAPG/FCHSD2/ARPC1B/PYCARD/EVL/SWAP70/VASP/ARPC2/ARPC3/CAPZA1/PFN1/CYFIP1/SNX9/RICTOR/DLG1	22
GO:0002275	myeloid cell activation involved in immune response	17/637	96/18903	1.97014e-08	7.77506e-07	5.19437e-07	TYROBP/CCL3/FCER1G/ITGB2/SPI1/VAMP8/LYN/TREM2/HAVCR2/CD84/STXBP2/LGALS9/GRN/HMOX1/PYCARD/NR4A3/STX4	17
GO:0061900	glial cell activation	13/637	54/18903	1.98803e-08	7.78436e-07	5.20058e-07	C1QA/TYROBP/CCL3/IL1B/AIF1/C5AR1/ITGB2/PTPRC/TREM2/GRN/CTSC/IFNGR2/PSEN1	13
GO:0002690	positive regulation of leukocyte chemotaxis	17/637	97/18903	2.31509e-08	8.99477e-07	6.00923e-07	CD74/CCL3/AIF1/C5AR1/SPI1/CSF1R/GPSM3/CCL4/LGALS9/LGMN/CXCL8/SWAP70/ADAM10/THBS1/WNK1/ADAM17/SERPINE1	17
GO:0030832	regulation of actin filament length	22/637	162/18903	2.76311e-08	1.06529e-06	7.11697e-07	PLEK/HCLS1/CORO1A/ARHGAP18/COTL1/SSH2/GRB2/CAPG/FCHSD2/ARPC1B/PYCARD/EVL/SWAP70/VASP/ARPC2/ARPC3/CAPZA1/PFN1/CYFIP1/SNX9/RICTOR/DLG1	22
GO:0045824	negative regulation of innate immune response	15/637	77/18903	3.5461e-08	1.35672e-06	9.06401e-07	VSIG4/HAVCR2/ARRB2/LGALS9/GRN/A2M/HLA-B/HLA-A/SAMHD1/TNFAIP3/PARP14/HLA-E/STAT2/USP15/PTPN2	15
GO:0001667	ameboidal-type cell migration	42/637	492/18903	3.57867e-08	1.35881e-06	9.07794e-07	SLC8A1/ARHGDIB/CORO1A/GNA13/GRN/ZEB2/HIF1A/APOE/LGMN/PLXND1/GLUL/FN1/MEF2C/HMOX1/CTSH/RREB1/TGFBR1/FOXP1/EVL/TGFB1/IQGAP1/TGFBR2/ADAM9/CORO1C/THBS1/MYH9/CAP1/SPRED1/PHACTR4/RIN2/ROCK1/ADAM17/PFN1/NRP2/MAP4K4/NF1/GPX1/PTPRG/MACF1/BMPR2/PLEC/NRP1	42
GO:0070997	neuron death	35/637	368/18903	3.62225e-08	1.36502e-06	9.11941e-07	C1QA/TYROBP/CCL3/ITGB2/TREM2/CORO1A/ARRB2/TNFRSF1B/CTSZ/GRN/HIF1A/APOE/LGMN/PICALM/RB1/PLXND1/MEF2C/CPEB4/PPT1/HMOX1/GPNMB/BID/NR4A2/PSEN1/NR4A3/FOXO3/NR3C1/MCL1/ROCK1/NF1/GPX1/CTNNB1/NRP1/SRPK2/OXR1	35
GO:0032869	cellular response to insulin stimulus	25/637	208/18903	3.82457e-08	1.43051e-06	9.55693e-07	IL1B/UCP2/PTPRE/MYO5A/GRB2/RB1/CFLAR/RAB31/ATP2B1/NCOA2/PTPN1/INSIG1/PKM/STAT1/PIK3R1/CCND3/GNAI2/CYFIP1/RAB10/PDK4/OSBPL8/PTPN2/PHIP/RHOQ/NCOA1	25
GO:1904375	regulation of protein localization to cell periphery	19/637	125/18903	3.89278e-08	1.44523e-06	9.65531e-07	VAMP8/TREM2/PICALM/RHOG/NUMB/RAP1A/TGFB1/EZR/ADAM10/STX7/PIK3R1/ACTB/MMP14/ATP2C1/GPC6/STX4/RHOQ/STX8/DLG1	19
GO:0051402	neuron apoptotic process	28/637	255/18903	4.25636e-08	1.56859e-06	1.04795e-06	TYROBP/CCL3/TREM2/CORO1A/ARRB2/GRN/HIF1A/APOE/LGMN/RB1/PLXND1/MEF2C/CPEB4/PPT1/HMOX1/BID/NR4A2/PSEN1/FOXO3/NR3C1/MCL1/ROCK1/NF1/GPX1/CTNNB1/NRP1/SRPK2/OXR1	28
GO:0052547	regulation of peptidase activity	40/637	459/18903	4.35776e-08	1.59424e-06	1.06508e-06	LAPTM5/S100A9/CTSB/SERPINA1/LYN/CLEC7A/ARRB2/LGALS9/GRN/A2M/PLAUR/CD44/LGMN/PICALM/FN1/CFLAR/DAPK1/TNFAIP8/CTSH/MBP/CTSD/BIRC3/BID/CARD16/PYCARD/WFDC2/SERPINB1/PSMB9/BIRC6/THBS1/CST3/PSME4/ROCK1/GPX1/TANK/RPS6KA3/SERPINE1/IFI6/CSTB/BCAP31	40
GO:0043410	positive regulation of MAPK cascade	42/637	496/18903	4.49664e-08	1.63313e-06	1.09106e-06	CD74/HLA-DRB1/CCL3/IL1B/LAPTM5/GPR183/C5AR1/PTPRC/PTPRJ/SPI1/CSF1R/TREM2/HAVCR2/ARRB2/CD4/CCL4/LGALS9/CD44/APOE/TAOK3/MEF2C/CFLAR/AKAP13/TGFBR1/GPNMB/RAP1A/MAP2K1/PTPN1/PYCARD/PSEN1/TGFB1/IQGAP1/ADAM9/THBS1/SDCBP/ROCK1/GNAI2/NOTCH2/CTNNB1/NRP1/TAOK1/STK3	42
GO:0002705	positive regulation of leukocyte mediated immunity	20/637	140/18903	4.99891e-08	1.77771e-06	1.18765e-06	HLA-DRA/HLA-DRB1/TYROBP/IL1B/ITGB2/PTPRC/SPI1/CLEC7A/TREM2/IL18/HLA-B/HLA-A/B2M/CADM1/TFRC/TGFB1/HLA-E/STX7/STX4/LAMP1	20
GO:0030833	regulation of actin filament polymerization	20/637	140/18903	4.99891e-08	1.77771e-06	1.18765e-06	HCLS1/CORO1A/ARHGAP18/COTL1/SSH2/GRB2/CAPG/FCHSD2/ARPC1B/PYCARD/EVL/VASP/ARPC2/ARPC3/CAPZA1/PFN1/CYFIP1/SNX9/RICTOR/DLG1	20
GO:0033619	membrane protein proteolysis	13/637	58/18903	5.00114e-08	1.77771e-06	1.18765e-06	IL1B/TNFRSF1B/APOE/CTSH/PSEN1/TGFB1/ADAM9/ADAM10/MYH9/ROCK1/ADAM17/SNX9/SPPL3	13
GO:1901653	cellular response to peptide	35/637	373/18903	5.07389e-08	1.79087e-06	1.19644e-06	IL1B/LYN/TREM2/UCP2/PTPRE/MYO5A/CYBA/GRB2/LGMN/RB1/CFLAR/RAB31/ATP2B1/NFKB1/NCOA2/PTPN1/NR4A2/PSEN1/INSIG1/NR4A3/FOXO3/PKM/STAT1/PIK3R1/ROCK1/CCND3/GNAI2/CYFIP1/RAB10/PDK4/OSBPL8/PTPN2/PHIP/RHOQ/NCOA1	35
GO:0002822	regulation of adaptive immune response based on somatic recombination of immune receptors built from immunoglobulin superfamily domains	23/637	182/18903	5.26288e-08	1.83765e-06	1.2277e-06	HLA-DRA/HLA-DRB1/IL1B/SLC11A1/PTPRC/CLEC7A/TREM2/HAVCR2/LILRB4/CD4/TNFRSF1B/TNFSF13B/IL18/HLA-B/MEF2C/HLA-A/B2M/TFRC/TNFAIP3/AHR/TGFB1/HLA-E/STX7	23
GO:0071375	cellular response to peptide hormone stimulus	31/637	306/18903	5.27975e-08	1.83765e-06	1.2277e-06	IL1B/LYN/UCP2/PTPRE/MYO5A/CYBA/GRB2/RB1/CFLAR/RAB31/ATP2B1/NFKB1/NCOA2/PTPN1/NR4A2/INSIG1/NR4A3/PKM/STAT1/PIK3R1/ROCK1/CCND3/GNAI2/CYFIP1/RAB10/PDK4/OSBPL8/PTPN2/PHIP/RHOQ/NCOA1	31
GO:1901214	regulation of neuron death	32/637	325/18903	6.28197e-08	2.17139e-06	1.45067e-06	C1QA/TYROBP/CCL3/ITGB2/TREM2/CORO1A/ARRB2/TNFRSF1B/CTSZ/GRN/HIF1A/APOE/LGMN/PICALM/PLXND1/MEF2C/CPEB4/PPT1/HMOX1/GPNMB/NR4A2/PSEN1/NR4A3/FOXO3/NR3C1/MCL1/ROCK1/NF1/CTNNB1/NRP1/SRPK2/OXR1	32
GO:0051235	maintenance of location	33/637	342/18903	6.33619e-08	2.17514e-06	1.45317e-06	SRGN/CCL3/IL1B/S100A9/MSR1/SLC8A1/PTPRC/LYN/TREM2/CORO1A/CD4/FTL/CYBA/CCDC88A/APOE/ABCA1/ITPR2/RNF213/NFKB1/PLIN2/SOAT1/PSEN1/UVRAG/INSIG1/FTH1/GAA/TSPO/CAMK2D/HEXB/OSBPL8/PTPN2/ITGAV/VPS13C	33
GO:0071900	regulation of protein serine/threonine kinase activity	36/637	395/18903	6.83561e-08	2.33062e-06	1.55704e-06	IL1B/SLC8A1/PTPRC/PTPRJ/ACSL1/LYN/CSF1R/APOE/TAOK3/RB1/MEF2C/AKAP13/STK4/FAM20A/RGS2/TNFAIP3/MAP2K1/PTPN1/PYCARD/PSEN1/CAB39/UVRAG/TGFB1/IQGAP1/ADAM9/THBS1/DAZAP2/CCNY/ADAM17/CCND3/ACTB/NF1/BMPR2/RICTOR/TAOK1/STK3	36
GO:0032722	positive regulation of chemokine production	14/637	70/18903	7.14494e-08	2.41962e-06	1.6165e-06	CD74/IL1B/AIF1/CSF1R/CLEC7A/HAVCR2/CD84/IL18/LGALS9/HIF1A/HMOX1/MBP/PYCARD/ADAM17	14
GO:0016064	immunoglobulin mediated immune response	25/637	215/18903	7.37886e-08	2.48207e-06	1.65822e-06	HLA-DRA/CD74/HLA-DPA1/HLA-DRB1/HLA-DPB1/C1QA/C1QB/FCER1G/HLA-DQB1/HLA-DQA1/C1QC/HLA-DRB5/HLA-DMA/PTPRC/FCGR3A/HLA-DMB/TREM2/B2M/TFRC/IGLC2/SWAP70/TGFB1/IRF7/HLA-E/IGKC	25
GO:0002483	antigen processing and presentation of endogenous peptide antigen	8/637	19/18903	8.66003e-08	2.8936e-06	1.93316e-06	HLA-DRA/HLA-DRB1/HLA-B/HLA-A/B2M/TAPBP/HLA-E/HLA-C	8
GO:2000403	positive regulation of lymphocyte migration	11/637	42/18903	9.65202e-08	3.17403e-06	2.12051e-06	CCL3/AIF1/DOCK8/CORO1A/CCL4/ABL2/PYCARD/TNFRSF14/ADAM10/WNK1/ADAM17	11
GO:0019724	B cell mediated immunity	25/637	218/18903	9.68927e-08	3.17403e-06	2.12051e-06	HLA-DRA/CD74/HLA-DPA1/HLA-DRB1/HLA-DPB1/C1QA/C1QB/FCER1G/HLA-DQB1/HLA-DQA1/C1QC/HLA-DRB5/HLA-DMA/PTPRC/FCGR3A/HLA-DMB/TREM2/B2M/TFRC/IGLC2/SWAP70/TGFB1/IRF7/HLA-E/IGKC	25
GO:0043523	regulation of neuron apoptotic process	25/637	218/18903	9.68927e-08	3.17403e-06	2.12051e-06	TYROBP/CCL3/TREM2/CORO1A/ARRB2/GRN/HIF1A/APOE/LGMN/PLXND1/MEF2C/CPEB4/PPT1/HMOX1/NR4A2/PSEN1/FOXO3/NR3C1/MCL1/ROCK1/NF1/CTNNB1/NRP1/SRPK2/OXR1	25
GO:0019883	antigen processing and presentation of endogenous antigen	9/637	26/18903	9.90159e-08	3.22252e-06	2.1529e-06	HLA-DRA/CD74/HLA-DRB1/HLA-B/HLA-A/B2M/TAPBP/HLA-E/HLA-C	9
GO:0010631	epithelial cell migration	34/637	366/18903	1.00487e-07	3.24929e-06	2.17079e-06	CORO1A/GRN/ZEB2/HIF1A/APOE/LGMN/PLXND1/GLUL/MEF2C/HMOX1/CTSH/RREB1/TGFBR1/FOXP1/EVL/TGFB1/TGFBR2/ADAM9/CORO1C/THBS1/MYH9/SPRED1/RIN2/ROCK1/ADAM17/PFN1/NRP2/MAP4K4/NF1/GPX1/PTPRG/MACF1/BMPR2/NRP1	34
GO:0016049	cell growth	41/637	493/18903	1.0679e-07	3.43096e-06	2.29216e-06	SPP1/S100A9/PTPRJ/CXCR4/CXCL16/EPB41L3/CYBA/APOE/RB1/SGK1/FN1/ALCAM/AKAP13/PPT1/TGFBR1/RGS2/FOXP1/ITSN2/TGFB1/BTG1/IQGAP1/TGFBR2/ADAM10/PDLIM5/SDCBP/MAPKAP1/CAMK2D/ADAM17/AUTS2/NRP2/CYFIP1/MMP14/RPS6KA3/MACF1/BMPR2/RICTOR/PRMT2/USP9X/EXT1/CTNNB1/NRP1	41
GO:0002821	positive regulation of adaptive immune response	18/637	120/18903	1.09012e-07	3.47406e-06	2.32095e-06	HLA-DRA/HLA-DRB1/IL1B/SLC11A1/PTPRC/CLEC7A/TREM2/CD4/TNFSF13B/IL18/HLA-B/HLA-A/B2M/TFRC/PYCARD/TGFB1/HLA-E/STX7	18
GO:0042113	B cell activation	33/637	350/18903	1.09517e-07	3.47406e-06	2.32095e-06	CD74/TYROBP/LAPTM5/SAMSN1/GPR183/PTPRC/PTPRJ/SPI1/LYN/MNDA/CD86/THEMIS2/TNFSF13B/DOCK10/CMTM7/KLF6/SH3KBP1/SKAP2/MEF2C/TFRC/IGLC2/TNFAIP3/AHR/RBPJ/SWAP70/TGFB1/IGKC/PIK3R1/ADAM17/MMP14/ST3GAL1/PTPN2/NOTCH2	33
GO:0002440	production of molecular mediator of immune response	32/637	333/18903	1.10405e-07	3.48019e-06	2.32505e-06	HLA-DRA/CD74/HLA-DPA1/HLA-DRB1/HLA-DPB1/IL1B/LAPTM5/HLA-DQB1/HLA-DQA1/HLA-DRB5/HLA-DMA/PTPRC/HLA-DMB/CLEC7A/LILRB4/CD86/TNFRSF1B/IL18/ACP5/HLA-A/SAMHD1/HMOX1/B2M/LITAF/TFRC/PYCARD/TNFRSF14/SWAP70/TGFB1/NR4A3/HLA-E/STX4	32
GO:0090132	epithelium migration	34/637	369/18903	1.22216e-07	3.80766e-06	2.54383e-06	CORO1A/GRN/ZEB2/HIF1A/APOE/LGMN/PLXND1/GLUL/MEF2C/HMOX1/CTSH/RREB1/TGFBR1/FOXP1/EVL/TGFB1/TGFBR2/ADAM9/CORO1C/THBS1/MYH9/SPRED1/RIN2/ROCK1/ADAM17/PFN1/NRP2/MAP4K4/NF1/GPX1/PTPRG/MACF1/BMPR2/NRP1	34
GO:0031623	receptor internalization	18/637	121/18903	1.24109e-07	3.80766e-06	2.54383e-06	FCER1G/ITGB2/LILRB4/ARRB2/GRB2/PICALM/CXCL8/RAB31/NUMB/TFRC/TBC1D5/CD9/EZR/RALA/SDCBP/AP2A2/AP2S1/FLOT1	18
GO:0070664	negative regulation of leukocyte proliferation	16/637	96/18903	1.24172e-07	3.80766e-06	2.54383e-06	HLA-DRB1/TYROBP/LST1/VSIG4/LYN/HAVCR2/MNDA/LILRB4/CD86/LGALS9/GPNMB/TNFAIP3/CBLB/TNFRSF14/NF1/DLG1	16
GO:0072678	T cell migration	14/637	73/18903	1.2453e-07	3.80766e-06	2.54383e-06	CCL3/AIF1/GPR183/DOCK8/CORO1A/CXCL16/ABL2/PYCARD/TNFRSF14/MSN/ADAM10/WNK1/ADAM17/PLEC	14
GO:1902905	positive regulation of supramolecular fiber organization	22/637	176/18903	1.24592e-07	3.80766e-06	2.54383e-06	PLEK/CCDC88A/GRB2/APOE/RB1/FCHSD2/PDE4DIP/TGFBR1/PYCARD/EVL/PSEN1/SWAP70/VASP/ARPC2/COLGALT1/PFN1/CYFIP1/GPX1/SNX9/RICTOR/NRP1/DLG1	22
GO:0072659	protein localization to plasma membrane	29/637	285/18903	1.29387e-07	3.93022e-06	2.6257e-06	VAMP8/TREM2/EPB41L3/MYO5A/CCDC88A/PICALM/RILPL2/RAB31/RHOG/NUMB/RAP1A/TGFB1/EZR/ATP6AP1/GGA1/STX7/PIK3R1/ROCK1/ACTB/MMP14/RAB10/ATP2C1/MACF1/STX4/EFR3A/FLOT1/RHOQ/STX8/DLG1	29
GO:0002698	negative regulation of immune effector process	18/637	122/18903	1.41094e-07	4.26001e-06	2.84603e-06	PTPRC/SPI1/VSIG4/HAVCR2/LILRB4/ARRB2/CD84/LGALS9/FGL2/GRN/A2M/HLA-B/ACP5/HLA-A/HMOX1/AHR/TGFB1/HLA-E	18
GO:0002381	immunoglobulin production involved in immunoglobulin-mediated immune response	14/637	74/18903	1.4889e-07	4.46849e-06	2.98531e-06	HLA-DRA/HLA-DPA1/HLA-DRB1/HLA-DPB1/HLA-DQB1/HLA-DQA1/HLA-DRB5/HLA-DMA/PTPRC/HLA-DMB/B2M/TFRC/SWAP70/TGFB1	14
GO:1901342	regulation of vasculature development	33/637	355/18903	1.52689e-07	4.54685e-06	3.03767e-06	IL1B/C5AR1/STAB1/ITGAX/CXCR4/CYBB/GRN/HIF1A/RUNX1/PLXND1/GLUL/CXCL8/HMOX1/CTSH/GPNMB/TNFAIP3/SULF1/BTG1/TGFBR2/ADAM10/THBS1/THBS2/PKM/SPRED1/STAT1/ROCK1/NF1/SERPINE1/ADAM12/CCM2/PGK1/CTNNB1/NRP1	33
GO:0050673	epithelial cell proliferation	40/637	481/18903	1.53316e-07	4.54685e-06	3.03767e-06	C5AR1/NEAT1/GRN/CYBA/LIPA/HIF1A/APOE/RB1/GLUL/MEF2C/CFLAR/STK4/HMOX1/RREB1/TGFBR1/B2M/RUNX2/BID/TNFAIP3/MAP2K1/COL8A1/PSEN1/SULF1/RBPJ/TGFB1/NR4A3/SERPINB1/THBS1/STAT1/ADAM17/NRP2/NF1/GPX1/MMP14/BMPR2/NOTCH2/CTNNB1/NRP1/STK3/DLG1	40
GO:0090130	tissue migration	34/637	374/18903	1.68442e-07	4.96607e-06	3.31773e-06	CORO1A/GRN/ZEB2/HIF1A/APOE/LGMN/PLXND1/GLUL/MEF2C/HMOX1/CTSH/RREB1/TGFBR1/FOXP1/EVL/TGFB1/TGFBR2/ADAM9/CORO1C/THBS1/MYH9/SPRED1/RIN2/ROCK1/ADAM17/PFN1/NRP2/MAP4K4/NF1/GPX1/PTPRG/MACF1/BMPR2/NRP1	34
GO:0043254	regulation of protein-containing complex assembly	36/637	410/18903	1.72975e-07	5.0699e-06	3.3871e-06	PLEK/CLEC7A/TREM2/LCP1/HCLS1/CORO1A/LDLRAD4/ARHGAP18/FNIP2/COTL1/SSH2/GRB2/CAPG/APOE/RB1/ABCA1/FCHSD2/ASAP1/PDE4DIP/SPIDR/ARPC1B/TFRC/BID/PYCARD/EVL/TGFB1/MSN/VASP/ARPC2/ARPC3/CAPZA1/PFN1/CYFIP1/SNX9/RICTOR/DLG1	36
GO:0001910	regulation of leukocyte mediated cytotoxicity	15/637	87/18903	1.93733e-07	5.6453e-06	3.77151e-06	HLA-DRA/HLA-DRB1/TYROBP/PTPRC/SPI1/HAVCR2/ARRB2/LGALS9/HLA-B/HLA-A/B2M/CADM1/HLA-E/STX7/LAMP1	15
GO:0051250	negative regulation of lymphocyte activation	21/637	166/18903	1.95823e-07	5.67321e-06	3.79016e-06	CD74/HLA-DRB1/TYROBP/LAPTM5/SAMSN1/LST1/VSIG4/LYN/HAVCR2/MNDA/LILRB4/CD86/LGALS9/FGL2/RUNX1/GPNMB/TNFAIP3/CBLB/TNFRSF14/PTPN2/DLG1	21
GO:0002468	dendritic cell antigen processing and presentation	7/637	15/18903	2.42784e-07	6.99329e-06	4.67209e-06	HLA-DRA/CD74/HLA-DRB1/SLC11A1/CD68/FGL2/THBS1	7
GO:0034341	response to interferon-gamma	19/637	140/18903	2.4606e-07	7.04715e-06	4.70807e-06	CD74/HLA-DPA1/CCL3/AIF1/SLC11A1/RAB20/CXCL16/CCL4/LGALS9/SIRPA/DAPK1/IFNGR2/ACTR2/PARP14/STAT1/ACTR3/PTPN2/STX4/STX8	19
GO:0071902	positive regulation of protein serine/threonine kinase activity	25/637	229/18903	2.51659e-07	7.16383e-06	4.78602e-06	IL1B/PTPRC/ACSL1/CSF1R/TAOK3/MEF2C/AKAP13/STK4/FAM20A/MAP2K1/PTPN1/PSEN1/CAB39/TGFB1/IQGAP1/ADAM9/THBS1/DAZAP2/CCNY/ADAM17/CCND3/BMPR2/RICTOR/TAOK1/STK3	25
GO:0031343	positive regulation of cell killing	13/637	66/18903	2.52993e-07	7.16383e-06	4.78602e-06	HLA-DRA/HLA-DRB1/TYROBP/PTPRC/SPI1/CLEC7A/HLA-B/HLA-A/B2M/CADM1/HLA-E/STX7/LAMP1	13
GO:0002688	regulation of leukocyte chemotaxis	18/637	127/18903	2.62484e-07	7.36966e-06	4.92353e-06	CD74/CCL3/AIF1/C5AR1/SPI1/LYN/CSF1R/GPSM3/CCL4/LGALS9/LGMN/CXCL8/SWAP70/ADAM10/THBS1/WNK1/ADAM17/SERPINE1	18
GO:0110053	regulation of actin filament organization	28/637	278/18903	2.63202e-07	7.36966e-06	4.92353e-06	PLEK/GMFG/HCLS1/CORO1A/ARHGAP18/COTL1/SSH2/CCDC88A/GRB2/CAPG/FCHSD2/TGFBR1/ARPC1B/PYCARD/EVL/SWAP70/VASP/ARPC2/ARPC3/CAPZA1/PIK3R1/ROCK1/PFN1/CYFIP1/SNX9/RICTOR/NRP1/DLG1	28
GO:0002824	positive regulation of adaptive immune response based on somatic recombination of immune receptors built from immunoglobulin superfamily domains	17/637	114/18903	2.67468e-07	7.44749e-06	4.97552e-06	HLA-DRA/HLA-DRB1/IL1B/SLC11A1/PTPRC/CLEC7A/TREM2/CD4/TNFSF13B/IL18/HLA-B/HLA-A/B2M/TFRC/TGFB1/HLA-E/STX7	17
GO:0002429	immune response-activating cell surface receptor signaling pathway	30/637	312/18903	2.71969e-07	7.48962e-06	5.00367e-06	HLA-DRB1/HLA-DPB1/TYROBP/LAPTM5/FCER1G/HLA-DQB1/C5AR1/PTPRC/PTPRJ/PDE4B/LYN/CLEC7A/LCP2/MNDA/LILRB4/THEMIS2/MEF2C/HLA-A/ELF1/FOXP1/IGLC2/CBLB/PSEN1/NR4A3/PLSCR1/EZR/IGKC/WNK1/PTPN2/SPPL3	30
GO:0002757	immune response-activating signal transduction	30/637	312/18903	2.71969e-07	7.48962e-06	5.00367e-06	HLA-DRB1/HLA-DPB1/TYROBP/LAPTM5/FCER1G/HLA-DQB1/C5AR1/PTPRC/PTPRJ/PDE4B/LYN/CLEC7A/LCP2/MNDA/LILRB4/THEMIS2/MEF2C/HLA-A/ELF1/FOXP1/IGLC2/CBLB/PSEN1/NR4A3/PLSCR1/EZR/IGKC/WNK1/PTPN2/SPPL3	30
GO:0031341	regulation of cell killing	16/637	102/18903	2.94871e-07	8.07591e-06	5.39536e-06	HLA-DRA/HLA-DRB1/TYROBP/PTPRC/SPI1/CLEC7A/HAVCR2/ARRB2/LGALS9/HLA-B/HLA-A/B2M/CADM1/HLA-E/STX7/LAMP1	16
GO:0042552	myelination	19/637	142/18903	3.08326e-07	8.39853e-06	5.6109e-06	TYMP/ITGAX/CXCR4/TNFRSF1B/EPB41L3/CTSC/QKI/ACER3/MBP/CD9/SBF2/SERINC5/B4GALT5/HEXB/NF1/CYFIP1/PLEC/CTNNB1/DLG1	19
GO:0006909	phagocytosis	30/637	314/18903	3.12167e-07	8.4572e-06	5.6501e-06	TYROBP/IL1B/FCER1G/AIF1/MSR1/CD14/SLC11A1/ITGB2/PTPRC/PTPRJ/LYN/CLEC7A/TREM2/RAB20/CORO1A/ELMO1/CYBA/ABCA1/SIRPA/RAB31/RHOG/IGLC2/PYCARD/CORO1C/PLSCR1/THBS1/MYH9/IGKC/ARL8B/ITGAV	30
GO:0045765	regulation of angiogenesis	32/637	349/18903	3.21128e-07	8.65319e-06	5.78103e-06	IL1B/C5AR1/STAB1/ITGAX/CXCR4/CYBB/GRN/HIF1A/RUNX1/PLXND1/GLUL/CXCL8/HMOX1/CTSH/GPNMB/TNFAIP3/SULF1/BTG1/TGFBR2/THBS1/THBS2/PKM/SPRED1/STAT1/ROCK1/NF1/SERPINE1/ADAM12/CCM2/PGK1/CTNNB1/NRP1	32
GO:0032535	regulation of cellular component size	33/637	367/18903	3.29314e-07	8.82633e-06	5.8967e-06	SPP1/PLEK/HCLS1/CORO1A/KCNMA1/ARHGAP18/COTL1/SSH2/GRB2/CAPG/APOE/PICALM/FN1/FCHSD2/ARPC1B/PYCARD/EVL/SWAP70/EZR/MSN/VASP/ARPC2/ARPC3/CAPZA1/PPP1CA/PFN1/CYFIP1/SNX9/MACF1/BMPR2/RICTOR/NRP1/DLG1	33
GO:0001774	microglial cell activation	11/637	47/18903	3.36925e-07	8.92585e-06	5.96319e-06	C1QA/TYROBP/CCL3/AIF1/C5AR1/ITGB2/PTPRC/TREM2/GRN/CTSC/IFNGR2	11
GO:0036230	granulocyte activation	11/637	47/18903	3.36925e-07	8.92585e-06	5.96319e-06	TYROBP/CCL3/FCER1G/ITGB2/SPI1/STXBP2/IL18/GRN/CXCL8/STX4/KMT2E	11
GO:1903076	regulation of protein localization to plasma membrane	16/637	103/18903	3.3837e-07	8.92585e-06	5.96319e-06	VAMP8/TREM2/PICALM/RHOG/NUMB/TGFB1/EZR/STX7/PIK3R1/ACTB/MMP14/ATP2C1/STX4/RHOQ/STX8/DLG1	16
GO:0043299	leukocyte degranulation	14/637	79/18903	3.47834e-07	9.12746e-06	6.09788e-06	CCL3/ITGB2/FCGR3A/SPI1/VAMP8/LYN/CORO1A/CD84/STXBP2/LGALS9/HMOX1/NR4A3/STX4/LAMP1	14
GO:0022408	negative regulation of cell-cell adhesion	23/637	202/18903	3.5769e-07	9.33721e-06	6.23801e-06	CD74/HLA-DRB1/LAPTM5/SPI1/VSIG4/HAVCR2/LILRB4/CD86/LGALS9/FGL2/RUNX1/FXYD5/MBP/GPNMB/CD9/CBLB/TNFRSF14/SWAP70/TGFB1/PRKG1/WNK1/PTPN2/DLG1	23
GO:0045621	positive regulation of lymphocyte differentiation	18/637	130/18903	3.75035e-07	9.73926e-06	6.50661e-06	HLA-DRA/CD74/HLA-DRB1/PTPRC/CD83/LILRB4/CD86/IL18/LGALS9/RUNX1/TGFBR2/FOXO3/AP3B1/ACTB/MMP14/ARID1B/PBRM1/ARID1A	18
GO:0044089	positive regulation of cellular component biogenesis	40/637	498/18903	3.80534e-07	9.8311e-06	6.56797e-06	PTPRJ/PLEK/CLEC7A/LCP1/FNIP2/CCDC88A/GRB2/ABCA1/FCHSD2/ASAP1/PDE4DIP/LIMS1/SPIDR/TGFBR1/TFRC/BID/ACTR2/PYCARD/EVL/SWAP70/TGFB1/MSN/VASP/ARPC2/THBS2/RALA/SDCBP/ACTR3/PIK3R1/ROCK1/AUTS2/PFN1/MAP4K4/CYFIP1/SNX9/RICTOR/FLOT1/RHOQ/NRP1/DLG1	40
GO:0007272	ensheathment of neurons	19/637	144/18903	3.84687e-07	9.837e-06	6.57191e-06	TYMP/ITGAX/CXCR4/TNFRSF1B/EPB41L3/CTSC/QKI/ACER3/MBP/CD9/SBF2/SERINC5/B4GALT5/HEXB/NF1/CYFIP1/PLEC/CTNNB1/DLG1	19
GO:0008366	axon ensheathment	19/637	144/18903	3.84687e-07	9.837e-06	6.57191e-06	TYMP/ITGAX/CXCR4/TNFRSF1B/EPB41L3/CTSC/QKI/ACER3/MBP/CD9/SBF2/SERINC5/B4GALT5/HEXB/NF1/CYFIP1/PLEC/CTNNB1/DLG1	19
GO:0045582	positive regulation of T cell differentiation	17/637	117/18903	3.91733e-07	9.96632e-06	6.65831e-06	HLA-DRA/CD74/HLA-DRB1/PTPRC/CD83/LILRB4/CD86/IL18/LGALS9/RUNX1/TGFBR2/FOXO3/AP3B1/ACTB/ARID1B/PBRM1/ARID1A	17
GO:0002833	positive regulation of response to biotic stimulus	22/637	188/18903	3.98988e-07	1.00996e-05	6.74736e-06	HLA-DRB1/TYROBP/CD14/SPI1/LYN/CLEC7A/HAVCR2/MNDA/LY86/GRN/CYBA/LY96/CADM1/PYCARD/IRF7/HLA-E/PLSCR1/USP15/ANKRD17/PUM1/PUM2/LAMP1	22
GO:0060562	epithelial tube morphogenesis	31/637	335/18903	4.01576e-07	1.01141e-05	6.75701e-06	ITGAX/CXCR4/CSF1R/CTSZ/GNA13/HIF1A/PLXND1/MEF2C/STK4/CTSH/KIF26B/FOXP1/PSEN1/RBPJ/TGFB1/TGFBR2/VASP/NR3C1/RALA/PHACTR4/PPP1CA/PFN1/MMP14/CCM2/EXT1/NOTCH2/CTNNB1/NRP1/PLXNB2/STK3/DLG1	31
GO:0007265	Ras protein signal transduction	32/637	353/18903	4.14448e-07	1.03861e-05	6.93873e-06	AIF1/RASGEF1B/ARHGDIB/ELMO1/GNA13/RAPGEF1/CYTH1/MYO9B/GRB2/APOE/RB1/ABCA1/ARHGAP24/LPAR6/AKAP13/RHOG/RAP1A/ABL2/RALA/SDCBP/MAPKAP1/PHACTR4/ROCK1/AUTS2/MAP4K4/NF1/CYFIP1/GNB1/FLOT1/NOTCH2/NRP1/PSD3	32
GO:0001706	endoderm formation	12/637	58/18903	4.17185e-07	1.04026e-05	6.9498e-06	ITGB2/GRB2/FN1/DUSP2/COL11A1/MAP2K1/ITGB5/COL8A1/COL5A2/MMP14/ITGAV/CTNNB1	12
GO:0002286	T cell activation involved in immune response	17/637	118/18903	4.43574e-07	1.09517e-05	7.31661e-06	HLA-DRA/CD74/HLA-DRB1/FCER1G/SLC11A1/GPR183/HLA-DMB/APBB1IP/LCP1/HAVCR2/CD86/IL18/LGALS9/FGL2/FOXP1/PSEN1/RORA	17
GO:0002718	regulation of cytokine production involved in immune response	17/637	118/18903	4.43574e-07	1.09517e-05	7.31661e-06	CD74/IL1B/LAPTM5/CLEC7A/LILRB4/TNFRSF1B/IL18/ACP5/HLA-A/HMOX1/B2M/LITAF/PYCARD/TNFRSF14/TGFB1/NR4A3/HLA-E	17
GO:1990778	protein localization to cell periphery	31/637	337/18903	4.57308e-07	1.12354e-05	7.50617e-06	VAMP8/TREM2/EPB41L3/MYO5A/CCDC88A/PICALM/RILPL2/RAB31/RHOG/NUMB/RAP1A/TGFB1/EZR/ATP6AP1/ADAM10/GGA1/STX7/PIK3R1/ROCK1/ACTB/MMP14/RAB10/ATP2C1/MACF1/GPC6/STX4/EFR3A/FLOT1/RHOQ/STX8/DLG1	31
GO:0032868	response to insulin	27/637	269/18903	4.6054e-07	1.12596e-05	7.52235e-06	IL1B/LYN/UCP2/PTPRE/MYO5A/GRB2/RB1/CFLAR/RAB31/ATP2B1/NCOA2/PTPN1/INSIG1/PKM/STAT1/PIK3R1/CCND3/GNAI2/CYFIP1/RAB10/PDK4/OSBPL8/PTPN2/PHIP/RHOQ/VPS13C/NCOA1	27
GO:0001912	positive regulation of leukocyte mediated cytotoxicity	12/637	59/18903	5.07822e-07	1.22957e-05	8.2145e-06	HLA-DRA/HLA-DRB1/TYROBP/PTPRC/SPI1/HLA-B/HLA-A/B2M/CADM1/HLA-E/STX7/LAMP1	12
GO:0002763	positive regulation of myeloid leukocyte differentiation	12/637	59/18903	5.07822e-07	1.22957e-05	8.2145e-06	CD74/HLA-DRB1/TYROBP/TREM2/HCLS1/CD4/EVI2B/RUNX1/RB1/TGFB1/PPP3CA/NOTCH2	12
GO:0007160	cell-matrix adhesion	25/637	238/18903	5.23639e-07	1.26177e-05	8.42963e-06	ITGB2/PTPRJ/ITGAX/CD44/FN1/LIMS1/PLEKHA2/UTRN/ITGB5/PLAU/ADAM9/CORO1C/THBS1/PEAK1/PIK3R1/RIN2/ROCK1/MAP4K4/NF1/MMP14/MACF1/SERPINE1/ITGAV/CTNNB1/NRP1	25
GO:0035987	endodermal cell differentiation	11/637	49/18903	5.30127e-07	1.27129e-05	8.49324e-06	ITGB2/GRB2/FN1/COL11A1/MAP2K1/ITGB5/COL8A1/COL5A2/MMP14/ITGAV/CTNNB1	11
GO:0002507	tolerance induction	9/637	31/18903	5.49305e-07	1.31101e-05	8.75858e-06	LYN/HAVCR2/LILRB4/LGALS9/HLA-B/TNFAIP3/CBLB/HLA-E/TGFBR2	9
GO:0002367	cytokine production involved in immune response	17/637	120/18903	5.66358e-07	1.34087e-05	8.95807e-06	CD74/IL1B/LAPTM5/CLEC7A/LILRB4/TNFRSF1B/IL18/ACP5/HLA-A/HMOX1/B2M/LITAF/PYCARD/TNFRSF14/TGFB1/NR4A3/HLA-E	17
GO:0070374	positive regulation of ERK1 and ERK2 cascade	24/637	223/18903	5.67166e-07	1.34087e-05	8.95807e-06	CD74/HLA-DRB1/CCL3/GPR183/C5AR1/PTPRC/CSF1R/TREM2/HAVCR2/ARRB2/CD4/CCL4/LGALS9/CD44/APOE/CFLAR/GPNMB/RAP1A/MAP2K1/PYCARD/TGFB1/GNAI2/NOTCH2/NRP1	24
GO:0031334	positive regulation of protein-containing complex assembly	22/637	192/18903	5.74666e-07	1.35061e-05	9.02314e-06	PLEK/CLEC7A/LCP1/FNIP2/GRB2/ABCA1/FCHSD2/ASAP1/PDE4DIP/SPIDR/TFRC/BID/PYCARD/EVL/TGFB1/MSN/VASP/ARPC2/PFN1/SNX9/RICTOR/DLG1	22
GO:0002444	myeloid leukocyte mediated immunity	16/637	107/18903	5.76676e-07	1.35061e-05	9.02314e-06	TYROBP/CCL3/ITGB2/FCGR3A/SPI1/VAMP8/LYN/CD84/STXBP2/LGALS9/HMOX1/NR4A3/HLA-E/ADAM17/STX4/KMT2E	16
GO:0002768	immune response-regulating cell surface receptor signaling pathway	31/637	341/18903	5.90931e-07	1.37756e-05	9.20319e-06	HLA-DRB1/HLA-DPB1/TYROBP/LAPTM5/FCER1G/HLA-DQB1/C5AR1/PTPRC/FCGR3A/PTPRJ/PDE4B/LYN/CLEC7A/LCP2/MNDA/LILRB4/THEMIS2/MEF2C/HLA-A/ELF1/FOXP1/IGLC2/CBLB/PSEN1/NR4A3/PLSCR1/EZR/IGKC/WNK1/PTPN2/SPPL3	31
GO:0030100	regulation of endocytosis	23/637	209/18903	6.57033e-07	1.52243e-05	1.01711e-05	CD14/TREM2/ARRB2/APOC1/BMP2K/APOE/PICALM/RAB31/PPT1/B2M/NUMB/ABL2/PTPN1/TBC1D5/AAK1/SDCBP/ROCK1/PPP3CA/AP2S1/SERPINE1/FLOT1/ITGAV/ZFYVE16	23
GO:0002269	leukocyte activation involved in inflammatory response	11/637	50/18903	6.59154e-07	1.52243e-05	1.01711e-05	C1QA/TYROBP/CCL3/AIF1/C5AR1/ITGB2/PTPRC/TREM2/GRN/CTSC/IFNGR2	11
GO:0061448	connective tissue development	27/637	274/18903	6.63173e-07	1.52469e-05	1.01862e-05	SPI1/CHST11/HIF1A/CD44/RUNX1/TGFBI/RB1/MEF2C/CFLAR/TRPS1/RASAL2/TGFBR1/RUNX2/COL11A1/NCOA2/SULF1/TGFB1/TGFBR2/VPS13B/KLF7/BMPR2/SH3PXD2B/TBL1XR1/EXT1/CTNNB1/NCOA1/PUM2	27
GO:0002706	regulation of lymphocyte mediated immunity	21/637	179/18903	7.00124e-07	1.60229e-05	1.07046e-05	HLA-DRA/HLA-DRB1/IL1B/PTPRC/TREM2/HAVCR2/LILRB4/ARRB2/TNFRSF1B/IL18/LGALS9/HLA-B/HLA-A/B2M/CADM1/TFRC/AHR/TGFB1/HLA-E/STX7/LAMP1	21
GO:0046635	positive regulation of alpha-beta T cell activation	13/637	73/18903	8.59612e-07	1.95835e-05	1.30834e-05	HLA-DRA/HLA-DRB1/PTPRC/CD83/LILRB4/CD86/IL18/LGALS9/RUNX1/HLA-A/HLA-E/TGFBR2/AP3B1	13
GO:0008625	extrinsic apoptotic signaling pathway via death domain receptors	14/637	85/18903	8.81766e-07	1.99973e-05	1.33598e-05	SPI1/CFLAR/DAPK1/STK4/HMOX1/BID/TNFAIP3/THBS1/PIK3R1/NF1/GPX1/SERPINE1/STX4/STK3	14
GO:0072676	lymphocyte migration	17/637	124/18903	9.0852e-07	2.05113e-05	1.37032e-05	CCL3/AIF1/GPR183/DOCK8/CORO1A/CXCL16/CCL4/ABL2/PYCARD/TNFRSF14/MSN/ADAM10/CKLF/WNK1/ADAM17/EXT1/PLEC	17
GO:0016032	viral process	35/637	421/18903	9.30427e-07	2.08183e-05	1.39083e-05	CD74/HLA-DRB1/CCL3/CTSB/VAMP8/CXCR4/CSF1R/CD86/CD4/CCL4/LGALS9/APOE/PABPC1/CXCL8/MGAT5/MGAT1/TFRC/ITGB5/TNFRSF14/UVRAG/IRF7/PLSCR1/ARL8B/MAN2A1/TRIM38/STAT1/MDFIC/ST3GAL1/IGF2R/EPS15/ITGAV/PCSK5/NRP1/SRPK2/LAMP1	35
GO:0043434	response to peptide hormone	35/637	421/18903	9.30427e-07	2.08183e-05	1.39083e-05	IL1B/LYN/CYBB/UCP2/PTPRE/MYO5A/CYBA/GRB2/RB1/CFLAR/RAB31/ATP2B1/NFKB1/NCOA2/PTPN1/NR4A2/INSIG1/NR4A3/STAT2/PKM/STAT1/PIK3R1/ROCK1/CCND3/GNAI2/CYFIP1/RAB10/PDK4/OSBPL8/PTPN2/PHIP/RHOQ/VPS13C/NCOA1/LTA4H	35
GO:0048872	homeostasis of number of cells	28/637	296/18903	9.42509e-07	2.09899e-05	1.4023e-05	CD74/GPR183/PDE4B/SPI1/LYN/HCLS1/CORO1A/TNFSF13B/LGALS9/DOCK10/LIPA/HIF1A/RB1/MEF2C/MAFB/HMOX1/B2M/TNFAIP3/TSC22D3/PTBP3/FOXO3/STAT1/AP3B1/ADAM17/NF1/PTPN2/EXT1/KMT2E	28
GO:0045936	negative regulation of phosphate metabolic process	36/637	440/18903	9.49176e-07	2.09899e-05	1.4023e-05	IL1B/SLC8A1/SAMSN1/PTPRC/PTPRJ/PLEK/LYN/LILRB4/ARRB2/APOC1/LDLRAD4/APOE/RB1/SIRPA/MGAT5/GNAQ/RGS2/SMYD3/DUSP6/TNFAIP3/PTPN1/PYCARD/CBLB/PSEN1/PARP14/SWAP70/TGFB1/IQGAP1/CORO1C/SPRED1/TSPO/ROCK1/GNAI2/NF1/PTPN2/PLEC	36
GO:0007040	lysosome organization	15/637	98/18903	9.5485e-07	2.09899e-05	1.4023e-05	LAPTM5/RAB20/CORO1A/GRN/TPP1/ABCA1/PPT1/ATP6V0B/ATP6V1A/GAA/ATP6AP1/ARL8B/AP3B1/HEXB/ATP6V1F	15
GO:0080171	lytic vacuole organization	15/637	98/18903	9.5485e-07	2.09899e-05	1.4023e-05	LAPTM5/RAB20/CORO1A/GRN/TPP1/ABCA1/PPT1/ATP6V0B/ATP6V1A/GAA/ATP6AP1/ARL8B/AP3B1/HEXB/ATP6V1F	15
GO:0007035	vacuolar acidification	9/637	33/18903	9.89298e-07	2.16522e-05	1.44654e-05	SLC11A1/DMXL2/GRN/PPT1/ATP6V1B2/ATP6V0B/ATP6V1A/ATP6AP1/ATP6V1F	9
GO:0010563	negative regulation of phosphorus metabolic process	36/637	441/18903	1.00131e-06	2.18197e-05	1.45774e-05	IL1B/SLC8A1/SAMSN1/PTPRC/PTPRJ/PLEK/LYN/LILRB4/ARRB2/APOC1/LDLRAD4/APOE/RB1/SIRPA/MGAT5/GNAQ/RGS2/SMYD3/DUSP6/TNFAIP3/PTPN1/PYCARD/CBLB/PSEN1/PARP14/SWAP70/TGFB1/IQGAP1/CORO1C/SPRED1/TSPO/ROCK1/GNAI2/NF1/PTPN2/PLEC	36
GO:0051051	negative regulation of transport	38/637	479/18903	1.01103e-06	2.18428e-05	1.45927e-05	CD74/IL1B/SPI1/VAMP8/CORO1A/CD84/UCP2/TNFRSF1B/APOC1/LGALS9/FRMD4A/APOE/PICALM/SIRPA/SLC43A2/FABP5/HMOX1/RGS2/RAP1A/NFKB1/CAB39/INSIG1/PLSCR1/THBS1/WNK1/SDCBP/KLF7/TSPO/PPIF/MDFIC/CAMK2D/GNAI2/NF1/PPP3CA/CYFIP1/ITGAV/UBAC2/FBXO11	38
GO:0042267	natural killer cell mediated cytotoxicity	13/637	74/18903	1.01108e-06	2.18428e-05	1.45927e-05	FCGR3A/HAVCR2/CORO1A/ARRB2/IL18/LGALS9/HLA-B/HLA-A/CADM1/HLA-E/PLEKHM2/ARL8B/LAMP1	13
GO:0001952	regulation of cell-matrix adhesion	17/637	125/18903	1.01917e-06	2.1923e-05	1.46463e-05	PTPRJ/LIMS1/PLEKHA2/UTRN/PLAU/CORO1C/THBS1/PEAK1/PIK3R1/RIN2/ROCK1/MAP4K4/NF1/MMP14/MACF1/SERPINE1/NRP1	17
GO:0050852	T cell receptor signaling pathway	18/637	139/18903	1.02608e-06	2.19774e-05	1.46827e-05	HLA-DRB1/HLA-DPB1/LAPTM5/HLA-DQB1/PTPRC/PTPRJ/PDE4B/LCP2/LILRB4/THEMIS2/HLA-A/ELF1/CBLB/PSEN1/EZR/WNK1/PTPN2/SPPL3	18
GO:0033002	muscle cell proliferation	25/637	247/18903	1.04714e-06	2.2333e-05	1.49202e-05	AIF1/IL18/GNA13/CYBA/RUNX1/APOE/MEF2C/CFLAR/HMOX1/JARID2/TGFBR1/FOXP1/TNFAIP3/RBPJ/TGFB1/NR4A3/TGFBR2/PRKG1/THBS1/STAT1/GNAI2/NF1/BMPR2/ZFPM2/CTNNB1	25
GO:0031346	positive regulation of cell projection organization	31/637	352/18903	1.16781e-06	2.48012e-05	1.65692e-05	S100A9/LYN/GRN/RAPGEF1/CCDC88A/APOE/PLXND1/FN1/CFLAR/PLXNC1/RREB1/TGFBR1/RGS2/RAP1A/ABL2/MAP2K1/ACTR2/CORO1C/CUX1/ARPC2/RALA/ACTR3/PIK3R1/AUTS2/PFN1/CYFIP1/MACF1/BMPR2/RHOQ/NRP1/PLXNB2	31
GO:0050672	negative regulation of lymphocyte proliferation	14/637	87/18903	1.17972e-06	2.49484e-05	1.66676e-05	HLA-DRB1/TYROBP/LST1/VSIG4/LYN/HAVCR2/MNDA/LILRB4/CD86/LGALS9/GPNMB/CBLB/TNFRSF14/DLG1	14
GO:0001776	leukocyte homeostasis	15/637	100/18903	1.2441e-06	2.61993e-05	1.75032e-05	CD74/GPR183/PDE4B/LYN/CORO1A/TNFSF13B/LGALS9/DOCK10/LIPA/HIF1A/MEF2C/TNFAIP3/TSC22D3/ADAM17/NF1	15
GO:0009615	response to virus	34/637	409/18903	1.33327e-06	2.79597e-05	1.86793e-05	IL1B/PTPRC/ITGAX/VAMP8/CXCR4/RNASE6/CCL4/LGALS9/FGL2/ATG7/HIF1A/SAMHD1/NPC2/IFNGR2/NFKB1/BIRC3/TNFAIP3/IFI44L/PYCARD/IRF7/STAT2/PLSCR1/IVNS1ABP/SERINC5/USP15/ANKRD17/SEC14L1/TRIM38/STAT1/TANK/IFI6/EXT1/PUM1/PUM2	34
GO:0071356	cellular response to tumor necrosis factor	24/637	234/18903	1.35514e-06	2.81721e-05	1.88212e-05	CCL3/LAPTM5/TNFRSF1B/CCL4/TNFSF13B/CYBA/CXCL8/ASAH1/LIMS1/FOXP1/NFKB1/BIRC3/CARD16/TNFAIP3/PYCARD/TNFRSF14/FOXO3/THBS1/STAT1/ADAM17/TANK/PTPN2/EXT1/RORA	24
GO:0032945	negative regulation of mononuclear cell proliferation	14/637	88/18903	1.36009e-06	2.81721e-05	1.88212e-05	HLA-DRB1/TYROBP/LST1/VSIG4/LYN/HAVCR2/MNDA/LILRB4/CD86/LGALS9/GPNMB/CBLB/TNFRSF14/DLG1	14
GO:0052548	regulation of endopeptidase activity	35/637	428/18903	1.36026e-06	2.81721e-05	1.88212e-05	LAPTM5/S100A9/SERPINA1/LYN/CLEC7A/ARRB2/LGALS9/A2M/PLAUR/CD44/LGMN/PICALM/CFLAR/DAPK1/TNFAIP8/CTSH/MBP/CTSD/BIRC3/BID/CARD16/PYCARD/WFDC2/SERPINB1/PSMB9/BIRC6/THBS1/CST3/ROCK1/GPX1/RPS6KA3/SERPINE1/IFI6/CSTB/BCAP31	35
GO:0002062	chondrocyte differentiation	16/637	114/18903	1.37875e-06	2.84374e-05	1.89984e-05	CHST11/HIF1A/RUNX1/TGFBI/RB1/MEF2C/TRPS1/TGFBR1/RUNX2/COL11A1/SULF1/TGFB1/TGFBR2/BMPR2/EXT1/CTNNB1	16
GO:0002700	regulation of production of molecular mediator of immune response	21/637	187/18903	1.43951e-06	2.9569e-05	1.97545e-05	CD74/IL1B/LAPTM5/PTPRC/CLEC7A/LILRB4/CD86/TNFRSF1B/IL18/ACP5/HLA-A/HMOX1/B2M/LITAF/TFRC/PYCARD/TNFRSF14/TGFB1/NR4A3/HLA-E/STX4	21
GO:2000116	regulation of cysteine-type endopeptidase activity	24/637	235/18903	1.46242e-06	2.99169e-05	1.99869e-05	LAPTM5/S100A9/CLEC7A/ARRB2/LGALS9/PLAUR/CD44/LGMN/CFLAR/DAPK1/TNFAIP8/CTSH/CTSD/BIRC3/BID/CARD16/PYCARD/PSMB9/THBS1/CST3/GPX1/RPS6KA3/IFI6/BCAP31	24
GO:1905475	regulation of protein localization to membrane	20/637	172/18903	1.47843e-06	3.01214e-05	2.01236e-05	ITGB2/VAMP8/TREM2/PICALM/RHOG/NUMB/RAP1A/TGFB1/EZR/ADAM10/STX7/PIK3R1/ACTB/MMP14/ATP2C1/GPC6/STX4/RHOQ/STX8/DLG1	20
GO:0006509	membrane protein ectodomain proteolysis	10/637	44/18903	1.54992e-06	3.14502e-05	2.10112e-05	IL1B/TNFRSF1B/APOE/PSEN1/ADAM9/ADAM10/MYH9/ROCK1/ADAM17/SNX9	10
GO:0046849	bone remodeling	14/637	89/18903	1.5647e-06	3.16222e-05	2.11262e-05	SPP1/CSF1R/SNX10/ACP5/TPP1/TFRC/TNFAIP3/MITF/TGFB1/NF1/PDK4/EXT1/NOTCH2/CTNNB1	14
GO:0002228	natural killer cell mediated immunity	13/637	77/18903	1.61805e-06	3.24952e-05	2.17095e-05	FCGR3A/HAVCR2/CORO1A/ARRB2/IL18/LGALS9/HLA-B/HLA-A/CADM1/HLA-E/PLEKHM2/ARL8B/LAMP1	13
GO:0044409	entry into host	19/637	158/18903	1.62087e-06	3.24952e-05	2.17095e-05	CD74/HLA-DRB1/CTSB/VAMP8/CXCR4/CD86/CD4/LGALS9/CXCL8/TFRC/ITGB5/TNFRSF14/UVRAG/PLSCR1/TRIM38/EPS15/ITGAV/NRP1/LAMP1	19
GO:2000406	positive regulation of T cell migration	9/637	35/18903	1.70516e-06	3.40489e-05	2.27474e-05	AIF1/DOCK8/CORO1A/ABL2/PYCARD/TNFRSF14/ADAM10/WNK1/ADAM17	9
GO:0043123	positive regulation of I-kappaB kinase/NF-kappaB signaling	21/637	189/18903	1.71196e-06	3.40489e-05	2.27474e-05	CD74/HLA-DRB1/IL1B/CLEC7A/CD4/LGALS9/CFLAR/AKAP13/HMOX1/LITAF/REL/TFRC/BIRC3/CARD16/ANKRD17/TAB2/TRIM38/SLC20A1/S100A4/ATP2C1/CTNNB1	21
GO:0050678	regulation of epithelial cell proliferation	34/637	414/18903	1.75045e-06	3.4677e-05	2.3167e-05	C5AR1/NEAT1/GRN/CYBA/HIF1A/APOE/RB1/GLUL/MEF2C/CFLAR/STK4/HMOX1/RREB1/TGFBR1/B2M/RUNX2/BID/TNFAIP3/SULF1/RBPJ/TGFB1/NR4A3/THBS1/STAT1/ADAM17/NRP2/NF1/GPX1/BMPR2/NOTCH2/CTNNB1/NRP1/STK3/DLG1	34
GO:0045639	positive regulation of myeloid cell differentiation	15/637	103/18903	1.82642e-06	3.60395e-05	2.40773e-05	CD74/HLA-DRB1/TYROBP/TREM2/HCLS1/CD4/EVI2B/HIF1A/RUNX1/RB1/TGFB1/FOXO3/STAT1/PPP3CA/NOTCH2	15
GO:0071346	cellular response to interferon-gamma	16/637	118/18903	2.19785e-06	4.31986e-05	2.88602e-05	HLA-DPA1/CCL3/AIF1/RAB20/CCL4/LGALS9/SIRPA/DAPK1/IFNGR2/ACTR2/PARP14/STAT1/ACTR3/PTPN2/STX4/STX8	16
GO:0010632	regulation of epithelial cell migration	27/637	292/18903	2.27612e-06	4.45621e-05	2.97711e-05	GRN/HIF1A/APOE/LGMN/GLUL/MEF2C/HMOX1/CTSH/RREB1/FOXP1/EVL/TGFB1/TGFBR2/ADAM9/CORO1C/THBS1/SPRED1/RIN2/ADAM17/PFN1/NRP2/MAP4K4/NF1/PTPRG/MACF1/BMPR2/NRP1	27
GO:0045055	regulated exocytosis	24/637	242/18903	2.45996e-06	4.76305e-05	3.18211e-05	CCL3/ITGB2/FCGR3A/PLEK/SPI1/VAMP8/LYN/CORO1A/CD84/STXBP2/LGALS9/SYNGR2/RAB31/HMOX1/RAP1A/PSEN1/NR4A3/MYH9/ARL8B/GNAI2/RAB10/STX4/ATP2A2/LAMP1	24
GO:0032609	interferon-gamma production	16/637	119/18903	2.46136e-06	4.76305e-05	3.18211e-05	HLA-DPA1/HLA-DRB1/HLA-DPB1/IL1B/LAPTM5/CD14/SLC11A1/PDE4B/CLEC7A/HAVCR2/LILRB4/IL18/LGALS9/SIRPA/HLA-A/PYCARD	16
GO:0032649	regulation of interferon-gamma production	16/637	119/18903	2.46136e-06	4.76305e-05	3.18211e-05	HLA-DPA1/HLA-DRB1/HLA-DPB1/IL1B/LAPTM5/CD14/SLC11A1/PDE4B/CLEC7A/HAVCR2/LILRB4/IL18/LGALS9/SIRPA/HLA-A/PYCARD	16
GO:0002704	negative regulation of leukocyte mediated immunity	12/637	68/18903	2.50447e-06	4.82785e-05	3.22539e-05	PTPRC/SPI1/HAVCR2/LILRB4/ARRB2/CD84/LGALS9/HLA-B/HLA-A/HMOX1/AHR/HLA-E	12
GO:0002577	regulation of antigen processing and presentation	7/637	20/18903	2.52396e-06	4.84679e-05	3.23804e-05	CD74/SLC11A1/CD68/TREM2/FGL2/PYCARD/THBS1	7
GO:0030003	cellular cation homeostasis	38/637	499/18903	2.70055e-06	5.16608e-05	3.45136e-05	CCL3/S100A9/SLC11A1/SLC8A1/SLC1A3/PTPRC/LYN/RAB20/CORO1A/DMXL2/KCNMA1/FTL/GRN/CYBA/HIF1A/APOE/ITPR2/PPT1/HMOX1/ATP6V1B2/TFRC/ATP2B1/ATP6V0B/SLC4A7/ATP6V1A/PSEN1/ATP13A3/FTH1/ATP6AP1/AP3B1/GRINA/CAMK2D/HERPUD1/HEXB/ATP2C1/ATP6V1F/ATP2A2/BCAP31	38
GO:0045927	positive regulation of growth	25/637	261/18903	2.8637e-06	5.45735e-05	3.64595e-05	S100A9/CXCR4/CXCL16/CYBA/FN1/MEF2C/TGFBR1/BASP1/ITSN2/RBPJ/TGFBR2/EZR/ADAM10/SDCBP/MAPKAP1/NIPBL/ADAM17/CYFIP1/MMP14/RPS6KA3/MACF1/BMPR2/RICTOR/ZFPM2/NRP1	25
GO:2000401	regulation of lymphocyte migration	12/637	69/18903	2.93998e-06	5.58151e-05	3.7289e-05	CCL3/AIF1/DOCK8/CORO1A/CCL4/ABL2/PYCARD/TNFRSF14/MSN/ADAM10/WNK1/ADAM17	12
GO:2001235	positive regulation of apoptotic signaling pathway	17/637	135/18903	3.01331e-06	5.69913e-05	3.80748e-05	S100A9/PTPRC/CTSC/STK4/CTSH/TGFBR1/WWOX/BID/PYCARD/G0S2/THBS1/MCL1/PPP1CA/NF1/PTPN2/BCAP31/STK3	17
GO:0060249	anatomical structure homeostasis	29/637	333/18903	3.21897e-06	6.06522e-05	4.05205e-05	SPP1/LYZ/CSF1R/CORO1A/SNX10/LIPA/HIF1A/ACP5/TPP1/RB1/CTSH/MBP/B2M/TFRC/ATP2B1/TNFAIP3/DRAM2/PSEN1/VPS13B/GAA/IGKC/ACTB/HEXB/NF1/PDK4/EXT1/CTNNB1/ATP2A2/TAOK1	29
GO:0043409	negative regulation of MAPK cascade	20/637	181/18903	3.27978e-06	6.15665e-05	4.11314e-05	IL1B/PTPRC/PTPRJ/LYN/TREM2/LILRB4/APOE/TAOK3/SIRPA/RNF149/DUSP2/RGS2/DUSP6/PTPN1/EZR/SPRED1/NF1/PTPN2/PER1/DLG1	20
GO:0007033	vacuole organization	22/637	213/18903	3.30727e-06	6.18509e-05	4.13214e-05	LAPTM5/RAB20/CORO1A/GRN/ATG7/TPP1/ABCA1/VMP1/PPT1/CTSD/ATP6V0B/ATP6V1A/PSEN1/GAA/ATP6AP1/ARL8B/MAN2A1/AP3B1/HEXB/EXT1/ATP6V1F/ATP2A2	22
GO:0043500	muscle adaptation	16/637	122/18903	3.43066e-06	6.38807e-05	4.26775e-05	IL1B/AIF1/TNFRSF1B/CYBA/CFLAR/HMOX1/MEF2A/JARID2/RGS2/FOXP1/NR4A3/FOXO3/ROCK1/CAMK2D/PPP3CA/ATP2A2	16
GO:0046718	viral entry into host cell	18/637	151/18903	3.4413e-06	6.38807e-05	4.26775e-05	CD74/HLA-DRB1/CTSB/VAMP8/CXCR4/CD86/CD4/LGALS9/TFRC/ITGB5/TNFRSF14/UVRAG/PLSCR1/TRIM38/EPS15/ITGAV/NRP1/LAMP1	18
GO:0045862	positive regulation of proteolysis	31/637	372/18903	3.70771e-06	6.8572e-05	4.58117e-05	IL1B/LAPTM5/S100A9/LYN/CLEC7A/TREM2/TNFRSF1B/LGALS9/GRN/APOE/LGMN/PICALM/FN1/CFLAR/CTSC/DAPK1/CTSH/MBP/CTSD/BID/PYCARD/PIAS1/PSEN1/ADAM9/MYH9/PSME4/HERPUD1/MMP14/SNX9/TANK/BCAP31	31
GO:0045010	actin nucleation	11/637	59/18903	3.75023e-06	6.91035e-05	4.61667e-05	IQGAP2/GMFG/CORO1A/FCHSD2/ARPC1B/ACTR2/EVL/ARPC2/ARPC3/ACTR3/CYFIP1	11
GO:0007492	endoderm development	13/637	83/18903	3.87041e-06	7.10567e-05	4.74716e-05	ITGB2/GRB2/FN1/DUSP2/COL11A1/MAP2K1/ITGB5/COL8A1/COL5A2/MMP14/ITGAV/EXT1/CTNNB1	13
GO:0044000	movement in host	20/637	183/18903	3.88509e-06	7.1066e-05	4.74778e-05	CD74/HLA-DRB1/CTSB/VAMP8/CXCR4/CD86/CD4/LGALS9/CXCL8/TFRC/ITGB5/TNFRSF14/UVRAG/PLSCR1/ARL8B/TRIM38/EPS15/ITGAV/NRP1/LAMP1	20
GO:0050730	regulation of peptidyl-tyrosine phosphorylation	25/637	266/18903	4.02202e-06	7.33032e-05	4.89725e-05	CD74/SAMSN1/ITGB2/PTPRC/PTPRJ/LYN/CSF1R/TREM2/HCLS1/LILRB4/ARRB2/CD4/IL18/CD44/PTPN1/CBLB/TNFRSF14/PSEN1/PARP14/TGFB1/ABI1/ADAM17/RICTOR/PTPN2/NRP1	25
GO:0043300	regulation of leukocyte degranulation	10/637	49/18903	4.41e-06	8.0083e-05	5.35019e-05	ITGB2/SPI1/VAMP8/LYN/CD84/STXBP2/LGALS9/HMOX1/STX4/LAMP1	10
GO:0002886	regulation of myeloid leukocyte mediated immunity	11/637	60/18903	4.45394e-06	8.05889e-05	5.38399e-05	TYROBP/ITGB2/SPI1/VAMP8/LYN/CD84/STXBP2/LGALS9/HMOX1/HLA-E/STX4	11
GO:0032271	regulation of protein polymerization	21/637	201/18903	4.59293e-06	8.2805e-05	5.53204e-05	HCLS1/CORO1A/ARHGAP18/COTL1/SSH2/GRB2/CAPG/FCHSD2/PDE4DIP/ARPC1B/PYCARD/EVL/VASP/ARPC2/ARPC3/CAPZA1/PFN1/CYFIP1/SNX9/RICTOR/DLG1	21
GO:0032611	interleukin-1 beta production	15/637	111/18903	4.743e-06	8.48998e-05	5.67199e-05	TYROBP/CCL3/CLEC7A/TREM2/MNDA/LILRB4/ARRB2/LGALS9/ACP5/SIRPA/FOXP1/CARD16/TNFAIP3/PYCARD/SERPINB1	15
GO:0032651	regulation of interleukin-1 beta production	15/637	111/18903	4.743e-06	8.48998e-05	5.67199e-05	TYROBP/CCL3/CLEC7A/TREM2/MNDA/LILRB4/ARRB2/LGALS9/ACP5/SIRPA/FOXP1/CARD16/TNFAIP3/PYCARD/SERPINB1	15
GO:0002474	antigen processing and presentation of peptide antigen via MHC class I	8/637	30/18903	4.82829e-06	8.61189e-05	5.75344e-05	FCER1G/IFI30/HLA-B/HLA-A/B2M/TAPBP/HLA-E/HLA-C	8
GO:0050851	antigen receptor-mediated signaling pathway	24/637	252/18903	4.97791e-06	8.84726e-05	5.91068e-05	HLA-DRB1/HLA-DPB1/LAPTM5/HLA-DQB1/PTPRC/PTPRJ/PDE4B/LYN/LCP2/MNDA/LILRB4/THEMIS2/MEF2C/HLA-A/ELF1/FOXP1/IGLC2/CBLB/PSEN1/EZR/IGKC/WNK1/PTPN2/SPPL3	24
GO:0034103	regulation of tissue remodeling	13/637	85/18903	5.08242e-06	9.00109e-05	6.01346e-05	SPP1/CSF1R/IL18/RUNX1/GPNMB/TFRC/TNFAIP3/TGFB1/CST3/ROCK1/NF1/PPP3CA/PDK4	13
GO:0051056	regulation of small GTPase mediated signal transduction	27/637	305/18903	5.16692e-06	9.11852e-05	6.09191e-05	ARHGAP26/DOCK8/ARHGDIB/FGD4/GNA13/ARHGAP18/CYTH1/MYO9B/ABR/APOE/ABCA1/ARHGAP24/LPAR6/AKAP13/ABL2/TRIO/SWAP70/ITSN1/MAPKAP1/AUTS2/MAP4K4/NF1/FLOT1/ITGAV/NOTCH2/NRP1/PSD3	27
GO:0032928	regulation of superoxide anion generation	7/637	22/18903	5.23537e-06	9.2069e-05	6.15095e-05	TYROBP/ITGB2/CLEC7A/CYBA/ACP5/TGFB1/GNAI2	7
GO:2001238	positive regulation of extrinsic apoptotic signaling pathway	10/637	50/18903	5.34771e-06	9.37158e-05	6.26097e-05	PTPRC/STK4/WWOX/BID/PYCARD/G0S2/THBS1/PPP1CA/NF1/STK3	10
GO:0002221	pattern recognition receptor signaling pathway	20/637	187/18903	5.40852e-06	9.44513e-05	6.31011e-05	CTSS/CD14/LYN/TREM2/HAVCR2/ARRB2/CYBA/LY96/BIRC3/TNFAIP3/PYCARD/IRF7/USP15/ANKRD17/SEC14L1/AP3B1/RPS6KA3/FLOT1/PUM1/PUM2	20
GO:0030866	cortical actin cytoskeleton organization	9/637	40/18903	5.68015e-06	9.88505e-05	6.60401e-05	PLEK/LCP1/EPB41L3/FMNL2/EZR/ROCK1/RHOQ/PLEC/DLG1	9
GO:2001237	negative regulation of extrinsic apoptotic signaling pathway	14/637	99/18903	5.71517e-06	9.91156e-05	6.62173e-05	IL1B/CFLAR/HMOX1/TGFBR1/TNFAIP3/BIRC6/THBS1/MCL1/GPX1/SERPINE1/IFI6/PHIP/ITGAV/NRP1	14
GO:0044403	biological process involved in symbiotic interaction	27/637	307/18903	5.833e-06	0.00010081	6.73495e-05	CD74/HLA-DRB1/CCL3/CTSB/VAMP8/CXCR4/CSF1R/CD86/CD4/CCL4/LGALS9/APOE/CXCL8/FN1/TFRC/ITGB5/TNFRSF14/UVRAG/PLSCR1/ARL8B/TRIM38/GPX1/IGF2R/EPS15/ITGAV/NRP1/LAMP1	27
GO:0002456	T cell mediated immunity	15/637	113/18903	5.93444e-06	0.000102211	6.82853e-05	HLA-DRA/HLA-DRB1/IL1B/PTPRC/LILRB4/TNFRSF1B/IL18/HLA-B/CTSC/HLA-A/CTSH/B2M/AHR/HLA-E/STX7	15
GO:0043030	regulation of macrophage activation	11/637	62/18903	6.21436e-06	0.000106666	7.12613e-05	CD74/CCL3/PTPRC/VSIG4/TREM2/HAVCR2/CD84/GRN/CTSC/THBS1/RORA	11
GO:0043281	regulation of cysteine-type endopeptidase activity involved in apoptotic process	21/637	205/18903	6.26213e-06	0.000106754	7.13206e-05	LAPTM5/S100A9/CLEC7A/ARRB2/LGALS9/PLAUR/CD44/CFLAR/DAPK1/TNFAIP8/CTSH/CTSD/BIRC3/BID/CARD16/PYCARD/THBS1/GPX1/RPS6KA3/IFI6/BCAP31	21
GO:1901654	response to ketone	21/637	205/18903	6.26213e-06	0.000106754	7.13206e-05	SPP1/CYBB/A2M/CYBA/SGK1/CFLAR/MBP/ATP2B1/FOXP1/SMYD3/NCOA2/AHR/TGFB1/FOXO3/MSN/THBS1/NR3C1/POSTN/ABHD2/TSPO/GNB1	21
GO:0001916	positive regulation of T cell mediated cytotoxicity	8/637	31/18903	6.31664e-06	0.000107319	7.16975e-05	HLA-DRA/HLA-DRB1/PTPRC/HLA-B/HLA-A/B2M/HLA-E/STX7	8
GO:0001913	T cell mediated cytotoxicity	10/637	51/18903	6.45322e-06	0.000109269	7.30004e-05	HLA-DRA/HLA-DRB1/PTPRC/HLA-B/CTSC/HLA-A/CTSH/B2M/HLA-E/STX7	10
GO:0010810	regulation of cell-substrate adhesion	22/637	222/18903	6.49189e-06	0.000109553	7.31905e-05	PTPRJ/FN1/STK4/LIMS1/PLEKHA2/RREB1/UTRN/COL8A1/PLAU/CORO1C/THBS1/PEAK1/ARPC2/PIK3R1/RIN2/ROCK1/MAP4K4/NF1/MMP14/MACF1/SERPINE1/NRP1	22
GO:0019915	lipid storage	13/637	87/18903	6.61834e-06	0.000111313	7.43658e-05	IL1B/MSR1/TREM2/APOE/ABCA1/RNF213/NFKB1/PLIN2/SOAT1/HEXB/OSBPL8/PTPN2/ITGAV	13
GO:0042119	neutrophil activation	9/637	41/18903	7.06193e-06	0.000118376	7.90846e-05	TYROBP/FCER1G/ITGB2/SPI1/STXBP2/IL18/GRN/CXCL8/KMT2E	9
GO:0031663	lipopolysaccharide-mediated signaling pathway	11/637	63/18903	7.30253e-06	0.00012128	8.10248e-05	CCL3/IL1B/CD14/SPI1/LYN/LY86/IL18/LY96/CARD16/TNFAIP3/TGFB1	11
GO:0045453	bone resorption	11/637	63/18903	7.30253e-06	0.00012128	8.10248e-05	SPP1/CSF1R/SNX10/ACP5/TPP1/TFRC/TNFAIP3/NF1/PDK4/EXT1/CTNNB1	11
GO:0150146	cell junction disassembly	7/637	23/18903	7.30777e-06	0.00012128	8.10248e-05	C1QA/C1QB/C1QC/TREM2/TGFBR1/PIK3R1/MAP4K4	7
GO:0046634	regulation of alpha-beta T cell activation	15/637	115/18903	7.38554e-06	0.000122166	8.16169e-05	HLA-DRA/HLA-DRB1/PTPRC/CD83/LILRB4/CD86/IL18/LGALS9/RUNX1/HLA-A/CBLB/TNFRSF14/HLA-E/TGFBR2/AP3B1	15
GO:0048660	regulation of smooth muscle cell proliferation	19/637	175/18903	7.42964e-06	0.000122491	8.18341e-05	AIF1/IL18/GNA13/CYBA/APOE/MEF2C/HMOX1/FOXP1/TNFAIP3/TGFB1/NR4A3/TGFBR2/PRKG1/THBS1/STAT1/GNAI2/NF1/BMPR2/CTNNB1	19
GO:0051452	intracellular pH reduction	10/637	52/18903	7.75099e-06	0.00012737	8.50937e-05	SLC11A1/RAB20/DMXL2/GRN/PPT1/ATP6V1B2/ATP6V0B/ATP6V1A/ATP6AP1/ATP6V1F	10
GO:0032612	interleukin-1 production	16/637	130/18903	7.89222e-06	0.000128846	8.60797e-05	TYROBP/CCL3/CLEC7A/TREM2/HAVCR2/MNDA/LILRB4/ARRB2/LGALS9/ACP5/SIRPA/FOXP1/CARD16/TNFAIP3/PYCARD/SERPINB1	16
GO:0032652	regulation of interleukin-1 production	16/637	130/18903	7.89222e-06	0.000128846	8.60797e-05	TYROBP/CCL3/CLEC7A/TREM2/HAVCR2/MNDA/LILRB4/ARRB2/LGALS9/ACP5/SIRPA/FOXP1/CARD16/TNFAIP3/PYCARD/SERPINB1	16
GO:0002709	regulation of T cell mediated immunity	13/637	89/18903	8.55012e-06	0.000139134	9.29526e-05	HLA-DRA/HLA-DRB1/IL1B/PTPRC/LILRB4/TNFRSF1B/IL18/HLA-B/HLA-A/B2M/AHR/HLA-E/STX7	13
GO:0031589	cell-substrate adhesion	30/637	369/18903	8.64159e-06	0.000139817	9.3409e-05	ITGB2/PTPRJ/ITGAX/CORO1A/CD44/FN1/STK4/LIMS1/PLEKHA2/RREB1/UTRN/ITGB5/COL8A1/PLAU/ADAM9/CORO1C/THBS1/PEAK1/ARPC2/PIK3R1/RIN2/ROCK1/MAP4K4/NF1/MMP14/MACF1/SERPINE1/ITGAV/CTNNB1/NRP1	30
GO:0051651	maintenance of location in cell	22/637	226/18903	8.64789e-06	0.000139817	9.3409e-05	SRGN/CCL3/S100A9/SLC8A1/PTPRC/LYN/CORO1A/CD4/FTL/CYBA/CCDC88A/APOE/ITPR2/PSEN1/UVRAG/INSIG1/FTH1/GAA/TSPO/CAMK2D/HEXB/VPS13C	22
GO:0030838	positive regulation of actin filament polymerization	10/637	53/18903	9.26819e-06	0.000148885	9.94673e-05	GRB2/FCHSD2/PYCARD/EVL/VASP/ARPC2/PFN1/SNX9/RICTOR/DLG1	10
GO:0046638	positive regulation of alpha-beta T cell differentiation	10/637	53/18903	9.26819e-06	0.000148885	9.94673e-05	HLA-DRA/HLA-DRB1/CD83/LILRB4/CD86/IL18/LGALS9/RUNX1/TGFBR2/AP3B1	10
GO:0002291	T cell activation via T cell receptor contact with antigen bound to MHC molecule on antigen presenting cell	5/637	10/18903	9.36615e-06	0.000149978	0.000100197	HLA-DMB/APBB1IP/HAVCR2/LGALS9/FGL2	5
GO:0032729	positive regulation of interferon-gamma production	12/637	77/18903	9.58719e-06	0.000152814	0.000102092	HLA-DPA1/HLA-DPB1/IL1B/CD14/SLC11A1/PDE4B/CLEC7A/HAVCR2/IL18/LGALS9/HLA-A/PYCARD	12
GO:0001818	negative regulation of cytokine production	30/637	371/18903	9.60424e-06	0.000152814	0.000102092	HLA-DRB1/SRGN/TYROBP/LAPTM5/SLC11A1/PTPRC/CD83/VSIG4/TREM2/HAVCR2/LILRB4/ARRB2/CD84/LGALS9/ACP5/FN1/SIRPA/HMOX1/REL/GPNMB/ATP2B1/NFKB1/CARD16/TNFAIP3/PYCARD/TGFB1/SERPINB1/EZR/THBS1/TSPO	30
GO:0045580	regulation of T cell differentiation	19/637	179/18903	1.031e-05	0.000163008	0.000108903	HLA-DRA/CD74/HLA-DRB1/PTPRC/CD83/LILRB4/CD86/IL18/LGALS9/FGL2/RUNX1/TGFBR2/FOXO3/AP3B1/ACTB/PTPN2/ARID1B/PBRM1/ARID1A	19
GO:0048659	smooth muscle cell proliferation	19/637	179/18903	1.031e-05	0.000163008	0.000108903	AIF1/IL18/GNA13/CYBA/APOE/MEF2C/HMOX1/FOXP1/TNFAIP3/TGFB1/NR4A3/TGFBR2/PRKG1/THBS1/STAT1/GNAI2/NF1/BMPR2/CTNNB1	19
GO:0002702	positive regulation of production of molecular mediator of immune response	16/637	133/18903	1.05928e-05	0.000166954	0.000111539	CD74/IL1B/LAPTM5/PTPRC/CLEC7A/CD86/IL18/HLA-A/B2M/TFRC/PYCARD/TNFRSF14/TGFB1/NR4A3/HLA-E/STX4	16
GO:0048588	developmental cell growth	22/637	229/18903	1.06697e-05	0.000167637	0.000111995	SPP1/CXCR4/APOE/FN1/ALCAM/AKAP13/RGS2/FOXP1/ITSN2/IQGAP1/TGFBR2/PDLIM5/AUTS2/NRP2/CYFIP1/MACF1/BMPR2/PRMT2/USP9X/EXT1/CTNNB1/NRP1	22
GO:0042554	superoxide anion generation	9/637	43/18903	1.07033e-05	0.000167641	0.000111998	TYROBP/ITGB2/CLEC7A/CYBB/CYBA/ACP5/TGFB1/GNAI2/SH3PXD2B	9
GO:0007369	gastrulation	20/637	196/18903	1.0978e-05	0.000171407	0.000114514	ITGB2/GRB2/FN1/DUSP2/MBP/EXOC4/COL11A1/MAP2K1/ITGB5/COL8A1/COL5A2/NR4A3/TGFBR2/WNK1/ETS2/MMP14/BMPR2/ITGAV/EXT1/CTNNB1	20
GO:0055067	monovalent inorganic cation homeostasis	18/637	164/18903	1.10536e-05	0.000172051	0.000114944	SLC11A1/SLC8A1/SLC1A3/RAB20/DMXL2/KCNMA1/GRN/PPT1/ATP6V1B2/ATP6V0B/SLC4A7/ATP6V1A/ATP6AP1/WNK1/GNAI2/PDK4/EXT1/ATP6V1F	18
GO:0002708	positive regulation of lymphocyte mediated immunity	15/637	119/18903	1.12656e-05	0.000174809	0.000116786	HLA-DRA/HLA-DRB1/IL1B/PTPRC/TREM2/IL18/HLA-B/HLA-A/B2M/CADM1/TFRC/TGFB1/HLA-E/STX7/LAMP1	15
GO:0070482	response to oxygen levels	28/637	337/18903	1.14958e-05	0.00017783	0.000118805	SLC8A1/CXCR4/TREM2/CYBB/UCP2/KCNMA1/ATG7/CYBA/HIF1A/CFLAR/ITPR2/CPEB4/HMOX1/TFRC/CARD16/ATP6V1A/NR4A2/RBPJ/PLAU/TGFBR2/FOXO3/ATP6AP1/THBS1/ADAM17/NF1/MMP14/PGK1/RORA	28
GO:0001933	negative regulation of protein phosphorylation	28/637	338/18903	1.21443e-05	0.000187284	0.000125121	IL1B/SLC8A1/SAMSN1/PTPRC/PTPRJ/LYN/LILRB4/ARRB2/LDLRAD4/APOE/RB1/SIRPA/GNAQ/RGS2/SMYD3/DUSP6/TNFAIP3/PTPN1/PYCARD/CBLB/PSEN1/PARP14/TGFB1/CORO1C/SPRED1/NF1/PTPN2/PLEC	28
GO:0050727	regulation of inflammatory response	32/637	414/18903	1.22752e-05	0.000188721	0.000126081	HLA-DRB1/CCL3/IL1B/S100A9/PTPRC/ALOX5AP/VAMP8/LYN/TREM2/GPSM3/TNFRSF1B/IL18/NEAT1/GRN/ACP5/APOE/RB1/SIRPA/CTSC/FOXP1/NFKB1/BIRC3/ABHD12/TNFAIP3/PYCARD/CELF1/HLA-E/GPX1/SERPINE1/RICTOR/PTPN2/RORA	32
GO:0006959	humoral immune response	27/637	320/18903	1.24536e-05	0.000190879	0.000127523	HLA-DRB1/C1QA/C1QB/LYZ/IL1B/S100A9/HLA-DQB1/C1QC/SLC11A1/GPR183/PTPRC/CD83/VSIG4/TREM2/RNASE6/A2M/CXCL8/MEF2C/HLA-A/CXCL3/IGLC2/WFDC2/RBPJ/HLA-E/CXCL2/IGKC/NOTCH2	27
GO:0019885	antigen processing and presentation of endogenous peptide antigen via MHC class I	6/637	17/18903	1.28826e-05	0.000196852	0.000131513	HLA-B/HLA-A/B2M/TAPBP/HLA-E/HLA-C	6
GO:0032743	positive regulation of interleukin-2 production	8/637	34/18903	1.32957e-05	0.000202547	0.000135317	IL1B/PTPRC/CD83/PDE4B/CLEC7A/CD86/CD4/RUNX1	8
GO:0031638	zymogen activation	11/637	67/18903	1.34883e-05	0.00020397	0.000136268	CTSZ/PLAUR/RUNX1/LGMN/CTSH/PYCARD/PLAU/THBS1/MMP14/SERPINE1/PGK1	11
GO:0001911	negative regulation of leukocyte mediated cytotoxicity	7/637	25/18903	1.35112e-05	0.00020397	0.000136268	PTPRC/HAVCR2/ARRB2/LGALS9/HLA-B/HLA-A/HLA-E	7
GO:0050860	negative regulation of T cell receptor signaling pathway	7/637	25/18903	1.35112e-05	0.00020397	0.000136268	LAPTM5/PTPRJ/LILRB4/ELF1/CBLB/EZR/PTPN2	7
GO:0022406	membrane docking	13/637	93/18903	1.39541e-05	0.000209395	0.000139893	PLEK/VAMP8/STXBP2/VMP1/EXOC4/EZR/MSN/STX7/ROCK1/RAB10/STX4/ATP2A2/STX8	13
GO:2000106	regulation of leukocyte apoptotic process	13/637	93/18903	1.39541e-05	0.000209395	0.000139893	CD74/DOCK8/LYN/HCLS1/LGALS9/HIF1A/MEF2C/FOXP1/TSC22D3/IRF7/ADAM17/NF1/ST3GAL1	13
GO:0006469	negative regulation of protein kinase activity	21/637	216/18903	1.40489e-05	0.000210189	0.000140423	IL1B/SLC8A1/PTPRC/PTPRJ/LYN/LILRB4/APOE/RB1/GNAQ/RGS2/SMYD3/TNFAIP3/PTPN1/PYCARD/CBLB/PSEN1/CORO1C/SPRED1/NF1/PTPN2/PLEC	21
GO:0051960	regulation of nervous system development	34/637	456/18903	1.41036e-05	0.000210379	0.00014055	SPP1/IL1B/TYMP/ITGAX/LYN/CXCR4/TREM2/TNFRSF1B/HIF1A/RB1/PLXND1/FN1/CTSC/PLXNC1/MBP/B2M/NUMB/MAP2K1/ACTR2/PSEN1/TGFB1/CUX1/MAN2A1/THBS2/TSPO/NF1/PPP3CA/CYFIP1/MACF1/BMPR2/CTNNB1/NRP1/PLXNB2/DLG1	34
GO:0051607	defense response to virus	26/637	304/18903	1.41831e-05	0.000210588	0.00014069	IL1B/PTPRC/ITGAX/VAMP8/RNASE6/FGL2/ATG7/SAMHD1/IFNGR2/BIRC3/TNFAIP3/IFI44L/PYCARD/IRF7/STAT2/PLSCR1/SERINC5/USP15/ANKRD17/SEC14L1/TRIM38/STAT1/TANK/IFI6/PUM1/PUM2	26
GO:0030307	positive regulation of cell growth	18/637	167/18903	1.42016e-05	0.000210588	0.00014069	S100A9/CXCR4/CXCL16/CYBA/FN1/TGFBR1/ITSN2/ADAM10/SDCBP/MAPKAP1/ADAM17/CYFIP1/MMP14/RPS6KA3/MACF1/BMPR2/RICTOR/NRP1	18
GO:0062207	regulation of pattern recognition receptor signaling pathway	14/637	107/18903	1.42818e-05	0.000211151	0.000141066	CD14/LYN/TREM2/ARRB2/CYBA/BIRC3/TNFAIP3/IRF7/USP15/ANKRD17/SEC14L1/FLOT1/PUM1/PUM2	14
GO:1901184	regulation of ERBB signaling pathway	12/637	80/18903	1.43356e-05	0.000211324	0.000141181	PTPRJ/CCDC88A/PLAUR/LGMN/CBLB/PSEN1/RBPJ/RALA/PTPN12/ADAM17/IFI6/PTPN2	12
GO:0140546	defense response to symbiont	26/637	305/18903	1.50233e-05	0.000220811	0.00014752	IL1B/PTPRC/ITGAX/VAMP8/RNASE6/FGL2/ATG7/SAMHD1/IFNGR2/BIRC3/TNFAIP3/IFI44L/PYCARD/IRF7/STAT2/PLSCR1/SERINC5/USP15/ANKRD17/SEC14L1/TRIM38/STAT1/TANK/IFI6/PUM1/PUM2	26
GO:0045670	regulation of osteoclast differentiation	11/637	68/18903	1.5608e-05	0.000228734	0.000152813	TYROBP/CCL3/TREM2/LILRB4/MAFB/MITF/PIK3R1/NF1/PPP3CA/NOTCH2/CTNNB1	11
GO:0002604	regulation of dendritic cell antigen processing and presentation	5/637	11/18903	1.66946e-05	0.000243946	0.000162975	CD74/SLC11A1/CD68/FGL2/THBS1	5
GO:0010720	positive regulation of cell development	26/637	307/18903	1.68407e-05	0.000244616	0.000163423	TYROBP/IL1B/LYN/CXCR4/CLEC7A/TNFRSF1B/HIF1A/PLXND1/FN1/PLXNC1/LIMS1/RREB1/NUMB/MAP2K1/ACTR2/TGFB1/CUX1/MAN2A1/ARPC2/TSPO/CYFIP1/MACF1/BMPR2/CTNNB1/NRP1/PLXNB2	26
GO:0031349	positive regulation of defense response	26/637	307/18903	1.68407e-05	0.000244616	0.000163423	TYROBP/CCL3/IL1B/S100A9/ALOX5AP/SPI1/VAMP8/LYN/CLEC7A/TREM2/HAVCR2/MNDA/GPSM3/IL18/NEAT1/GRN/CYBA/MEF2C/CTSC/CADM1/PYCARD/IRF7/HLA-E/PLSCR1/SERPINE1/LAMP1	26
GO:0042742	defense response to bacterium	30/637	382/18903	1.68869e-05	0.000244616	0.000163423	LYZ/IL1B/S100A9/FCER1G/SLC11A1/C5AR1/STAB1/TREM2/HAVCR2/RNASE6/CD4/IL18/RNASE1/GRN/CYBA/ACP5/HLA-A/RNF213/FOXP1/IGLC2/PYCARD/TNFRSF14/WFDC2/RBPJ/HLA-E/ANKRD17/IGKC/ADAM17/SERPINE1/NOTCH2	30
GO:0033209	tumor necrosis factor-mediated signaling pathway	14/637	109/18903	1.76984e-05	0.000255632	0.000170783	LAPTM5/TNFRSF1B/TNFSF13B/LIMS1/BIRC3/CARD16/TNFAIP3/PYCARD/TNFRSF14/FOXO3/STAT1/ADAM17/PTPN2/EXT1	14
GO:0150116	regulation of cell-substrate junction organization	11/637	69/18903	1.80105e-05	0.000259393	0.000173295	PTPRJ/LIMS1/CORO1C/THBS1/PEAK1/PIK3R1/ROCK1/MAP4K4/MMP14/MACF1/NRP1	11
GO:0051701	biological process involved in interaction with host	20/637	203/18903	1.84317e-05	0.000264698	0.00017684	CD74/HLA-DRB1/CTSB/VAMP8/CXCR4/CD86/CD4/LGALS9/CXCL8/TFRC/ITGB5/TNFRSF14/UVRAG/PLSCR1/ARL8B/TRIM38/EPS15/ITGAV/NRP1/LAMP1	20
GO:0003158	endothelium development	16/637	139/18903	1.8574e-05	0.000265979	0.000177695	IL1B/ITGAX/CXCR4/RAPGEF1/RAP1A/FOXP1/RBPJ/BTG1/EZR/MSN/ROCK1/GPX1/BMPR2/CCM2/CTNNB1/NRP1	16
GO:0003159	morphogenesis of an endothelium	6/637	18/18903	1.87743e-05	0.000266563	0.000178086	ITGAX/CXCR4/FOXP1/RBPJ/CCM2/CTNNB1	6
GO:0010755	regulation of plasminogen activation	6/637	18/18903	1.87743e-05	0.000266563	0.000178086	CTSZ/PLAUR/RUNX1/PLAU/THBS1/SERPINE1	6
GO:0061154	endothelial tube morphogenesis	6/637	18/18903	1.87743e-05	0.000266563	0.000178086	ITGAX/CXCR4/FOXP1/RBPJ/CCM2/CTNNB1	6
GO:1901888	regulation of cell junction assembly	20/637	204/18903	1.98047e-05	0.000280399	0.000187329	IL1B/PTPRJ/RAPGEF1/MEF2C/LIMS1/RAP1A/CORO1C/THBS1/PDLIM5/PEAK1/THBS2/MYCBP2/ROCK1/MAP4K4/MMP14/MACF1/GPC6/FLOT1/FARP1/NRP1	20
GO:0031529	ruffle organization	10/637	58/18903	2.1315e-05	0.000300931	0.000201046	AIF1/PLEK/CSF1R/SNX10/ARHGAP24/RHOG/EVL/CORO1C/PFN1/CYFIP1	10
GO:0038127	ERBB signaling pathway	15/637	126/18903	2.25411e-05	0.000317349	0.000212015	PTPRJ/CCDC88A/GRB2/PLAUR/LGMN/CBLB/PSEN1/RBPJ/TGFB1/IQGAP1/RALA/PTPN12/ADAM17/IFI6/PTPN2	15
GO:0034314	Arp2/3 complex-mediated actin nucleation	9/637	47/18903	2.29339e-05	0.000320542	0.000214148	IQGAP2/GMFG/FCHSD2/ARPC1B/ACTR2/ARPC2/ARPC3/ACTR3/CYFIP1	9
GO:0097028	dendritic cell differentiation	9/637	47/18903	2.29339e-05	0.000320542	0.000214148	SPI1/LYN/TREM2/LGALS9/HLA-B/PSEN1/RBPJ/TGFBR2/NOTCH2	9
GO:0006887	exocytosis	29/637	369/18903	2.29598e-05	0.000320542	0.000214148	CCL3/ITGB2/FCGR3A/PLEK/SPI1/VAMP8/LYN/CORO1A/CD84/STXBP2/LGALS9/SYNGR2/RAB31/HMOX1/RAP1A/EXOC4/TNFAIP2/PSEN1/NR4A3/MYH9/ARL8B/ITSN1/RALA/SDCBP/GNAI2/RAB10/STX4/ATP2A2/LAMP1	29
GO:0031639	plasminogen activation	7/637	27/18903	2.35369e-05	0.00032701	0.000218469	CTSZ/PLAUR/RUNX1/PLAU/THBS1/SERPINE1/PGK1	7
GO:0060485	mesenchyme development	26/637	313/18903	2.35536e-05	0.00032701	0.000218469	IL1B/LDLRAD4/HIF1A/FN1/MEF2C/TGFBR1/BASP1/EXOC4/RBPJ/TGFB1/TGFBR2/CORO1C/SDCBP/SPRED1/STAT1/S100A4/PHACTR4/ROCK1/NRP2/BMPR2/BNC2/FAM172A/ZFPM2/EXT1/CTNNB1/NRP1	26
GO:2000379	positive regulation of reactive oxygen species metabolic process	11/637	71/18903	2.37906e-05	0.000329389	0.000220058	TYROBP/ITGB2/CLEC7A/CYBA/GRB2/TGFB1/TGFBR2/FOXO3/THBS1/TSPO/GNAI2	11
GO:0050679	positive regulation of epithelial cell proliferation	21/637	224/18903	2.43431e-05	0.000335346	0.000224038	C5AR1/NEAT1/GRN/CYBA/HIF1A/GLUL/CFLAR/HMOX1/RREB1/TGFBR1/RUNX2/TNFAIP3/RBPJ/NR4A3/ADAM17/NRP2/NF1/BMPR2/NOTCH2/CTNNB1/NRP1	21
GO:0071559	response to transforming growth factor beta	24/637	277/18903	2.43548e-05	0.000335346	0.000224038	SPI1/ARRB2/LDLRAD4/CHST11/ZEB2/ZFHX3/MEF2C/CFLAR/LIMS1/TGFBR1/WWOX/ITGB5/TGFB1/TGFBR2/ADAM9/THBS1/NR3C1/USP15/TRIM33/SDCBP/SPRED1/ROCK1/ADAM17/USP9X	24
GO:0001704	formation of primary germ layer	15/637	127/18903	2.478e-05	0.000340267	0.000227326	ITGB2/GRB2/FN1/DUSP2/EXOC4/COL11A1/MAP2K1/ITGB5/COL8A1/COL5A2/ETS2/MMP14/BMPR2/ITGAV/CTNNB1	15
GO:0046631	alpha-beta T cell activation	18/637	174/18903	2.48649e-05	0.000340499	0.000227481	HLA-DRA/HLA-DRB1/GPR183/PTPRC/CD83/LILRB4/CD86/IL18/LGALS9/RUNX1/HLA-A/FOXP1/CBLB/TNFRSF14/HLA-E/TGFBR2/AP3B1/RORA	18
GO:0071402	cellular response to lipoprotein particle stimulus	8/637	37/18903	2.58591e-05	0.00035219	0.000235291	FCER1G/CD68/ITGB2/TREM2/APOE/ABCA1/CD9/ADAM17	8
GO:1902745	positive regulation of lamellipodium organization	8/637	37/18903	2.58591e-05	0.00035219	0.000235291	RREB1/ACTR2/CORO1C/ARPC2/ACTR3/PIK3R1/AUTS2/CYFIP1	8
GO:0034329	cell junction assembly	32/637	430/18903	2.60915e-05	0.000354392	0.000236762	IL1B/PTPRJ/EPB41L3/RAPGEF1/PLXND1/FN1/MEF2C/VMP1/LIMS1/RAP1A/CD9/CORO1C/THBS1/PDLIM5/PEAK1/THBS2/MYCBP2/SDCBP/CAPZA1/ROCK1/ACTB/MAP4K4/MMP14/MACF1/GPC6/FLOT1/FARP1/PLEC/CTNNB1/NRP1/PLXNB2/DLG1	32
GO:0032930	positive regulation of superoxide anion generation	6/637	19/18903	2.66596e-05	0.000360156	0.000240613	TYROBP/ITGB2/CLEC7A/CYBA/TGFB1/GNAI2	6
GO:0045953	negative regulation of natural killer cell mediated cytotoxicity	6/637	19/18903	2.66596e-05	0.000360156	0.000240613	HAVCR2/ARRB2/LGALS9/HLA-B/HLA-A/HLA-E	6
GO:0051048	negative regulation of secretion	18/637	175/18903	2.68638e-05	0.000361939	0.000241805	CD74/IL1B/SPI1/VAMP8/CD84/UCP2/TNFRSF1B/LGALS9/FRMD4A/APOE/HMOX1/RAP1A/WNK1/KLF7/TSPO/GNAI2/NF1/PPP3CA	18
GO:0050868	negative regulation of T cell activation	15/637	128/18903	2.7213e-05	0.000365661	0.000244291	CD74/HLA-DRB1/LAPTM5/VSIG4/HAVCR2/LILRB4/CD86/LGALS9/FGL2/RUNX1/GPNMB/CBLB/TNFRSF14/PTPN2/DLG1	15
GO:0097193	intrinsic apoptotic signaling pathway	25/637	298/18903	2.85434e-05	0.000382512	0.000255549	CD74/S100A9/BCL2A1/TREM2/TNFRSF1B/FNIP2/HIF1A/PLAUR/CD44/FHIT/HMOX1/WWOX/BID/PTPN1/PYCARD/IVNS1ABP/MCL1/PIK3R1/PPIF/GRINA/HERPUD1/GPX1/IFI6/PTPN2/BCAP31	25
GO:0002711	positive regulation of T cell mediated immunity	10/637	60/18903	2.89887e-05	0.000386626	0.000258297	HLA-DRA/HLA-DRB1/IL1B/PTPRC/IL18/HLA-B/HLA-A/B2M/HLA-E/STX7	10
GO:0010634	positive regulation of epithelial cell migration	18/637	176/18903	2.90047e-05	0.000386626	0.000258297	GRN/HIF1A/LGMN/HMOX1/CTSH/RREB1/FOXP1/TGFB1/TGFBR2/ADAM9/THBS1/RIN2/ADAM17/PFN1/NRP2/MAP4K4/BMPR2/NRP1	18
GO:0030004	cellular monovalent inorganic cation homeostasis	14/637	114/18903	2.95709e-05	0.000393128	0.000262641	SLC11A1/SLC8A1/SLC1A3/RAB20/DMXL2/KCNMA1/GRN/PPT1/ATP6V1B2/ATP6V0B/SLC4A7/ATP6V1A/ATP6AP1/ATP6V1F	14
GO:0050731	positive regulation of peptidyl-tyrosine phosphorylation	19/637	193/18903	2.99681e-05	0.000397354	0.000265465	CD74/PTPRC/PTPRJ/LYN/CSF1R/TREM2/HCLS1/ARRB2/CD4/IL18/CD44/PTPN1/TNFRSF14/PARP14/TGFB1/ABI1/ADAM17/RICTOR/NRP1	19
GO:0045619	regulation of lymphocyte differentiation	20/637	210/18903	3.01479e-05	0.000398684	0.000266353	HLA-DRA/CD74/HLA-DRB1/PTPRC/CD83/LILRB4/CD86/IL18/LGALS9/FGL2/RUNX1/TGFBR2/FOXO3/AP3B1/ACTB/MMP14/PTPN2/ARID1B/PBRM1/ARID1A	20
GO:0010818	T cell chemotaxis	7/637	28/18903	3.04753e-05	0.000399849	0.000267131	CCL3/GPR183/CXCL16/ADAM10/WNK1/ADAM17/PLEC	7
GO:0031342	negative regulation of cell killing	7/637	28/18903	3.04753e-05	0.000399849	0.000267131	PTPRC/HAVCR2/ARRB2/LGALS9/HLA-B/HLA-A/HLA-E	7
GO:0032703	negative regulation of interleukin-2 production	7/637	28/18903	3.04753e-05	0.000399849	0.000267131	LAPTM5/PTPRC/VSIG4/HAVCR2/LILRB4/TNFAIP3/EZR	7
GO:0051258	protein polymerization	24/637	281/18903	3.07516e-05	0.000402229	0.000268722	AIF1/HCLS1/CORO1A/ARHGAP18/COTL1/SSH2/GRB2/CAPG/FCHSD2/PDE4DIP/GAS7/ARPC1B/PYCARD/EVL/DIAPH2/VASP/ARPC2/ARPC3/CAPZA1/PFN1/CYFIP1/SNX9/RICTOR/DLG1	24
GO:0002532	production of molecular mediator involved in inflammatory response	13/637	100/18903	3.08172e-05	0.000402229	0.000268722	ALOX5AP/VAMP8/LYN/CLEC7A/TREM2/LILRB4/GPSM3/GRN/HIF1A/SIRPA/PYCARD/SERPINE1/PER1	13
GO:0031667	response to nutrient levels	34/637	474/18903	3.12456e-05	0.000406761	0.000271749	SPP1/SLC8A1/CD68/ACSL1/CYBB/UCP2/ATG7/UPP1/A2M/CYBA/APOE/GLUL/CPEB4/HMOX1/RASAL2/TFRC/ATP2B1/RUNX2/PLIN2/TBC1D5/TGFBR2/FOXO3/POSTN/STAT1/TSPO/MAPKAP1/GNAI2/GPX1/BMPR2/RICTOR/PDK4/TBL1XR1/PLEC/NCOA1	34
GO:0010742	macrophage derived foam cell differentiation	8/637	38/18903	3.17958e-05	0.000412851	0.000275818	MSR1/IL18/ABCA1/NFKB1/SOAT1/TGFB1/STAT1/ITGAV	8
GO:0010952	positive regulation of peptidase activity	19/637	194/18903	3.21991e-05	0.000417007	0.000278594	LAPTM5/S100A9/LYN/CLEC7A/LGALS9/GRN/LGMN/PICALM/FN1/CFLAR/DAPK1/CTSH/MBP/CTSD/BID/PYCARD/PSME4/TANK/BCAP31	19
GO:2000404	regulation of T cell migration	9/637	49/18903	3.25622e-05	0.000420623	0.00028101	AIF1/DOCK8/CORO1A/ABL2/PYCARD/TNFRSF14/ADAM10/WNK1/ADAM17	9
GO:0071621	granulocyte chemotaxis	15/637	130/18903	3.27188e-05	0.00042156	0.000281636	CD74/CCL3/IL1B/S100A9/FCER1G/C5AR1/ITGB2/PDE4B/CSF1R/CCL4/CXCL8/CXCL3/THBS1/CXCL2/CKLF	15
GO:0030865	cortical cytoskeleton organization	10/637	61/18903	3.36394e-05	0.000431204	0.000288079	PLEK/LCP1/EPB41L3/FMNL2/RHOG/EZR/ROCK1/RHOQ/PLEC/DLG1	10
GO:0034113	heterotypic cell-cell adhesion	10/637	61/18903	3.36394e-05	0.000431204	0.000288079	IL1B/ITGB2/PTPRC/ITGAX/CD44/SIRPA/MBP/WNK1/FLOT1/ITGAV	10
GO:0050767	regulation of neurogenesis	29/637	377/18903	3.40425e-05	0.000435258	0.000290788	SPP1/IL1B/LYN/CXCR4/TREM2/TNFRSF1B/HIF1A/RB1/PLXND1/FN1/PLXNC1/MBP/B2M/NUMB/MAP2K1/ACTR2/PSEN1/TGFB1/CUX1/MAN2A1/TSPO/NF1/PPP3CA/CYFIP1/MACF1/BMPR2/CTNNB1/NRP1/PLXNB2	29
GO:0150115	cell-substrate junction organization	13/637	101/18903	3.42985e-05	0.000437415	0.000292228	PTPRJ/FN1/LIMS1/CORO1C/THBS1/PEAK1/PIK3R1/ROCK1/MAP4K4/MMP14/MACF1/PLEC/NRP1	13
GO:0050766	positive regulation of phagocytosis	11/637	74/18903	3.54442e-05	0.000450879	0.000301224	IL1B/FCER1G/SLC11A1/PTPRC/PTPRJ/CLEC7A/TREM2/CYBA/SIRPA/RAB31/PYCARD	11
GO:0050817	coagulation	21/637	230/18903	3.60602e-05	0.000457553	0.000305682	FCER1G/PLEK/SERPINA1/LYN/GNA13/PLAUR/APOE/FN1/PABPC4/GNAQ/CD9/PSEN1/PLAU/PLSCR1/PRKG1/THBS1/MYH9/JMJD1C/AP3B1/ACTB/SERPINE1	21
GO:0002716	negative regulation of natural killer cell mediated immunity	6/637	20/18903	3.70034e-05	0.000467156	0.000312098	HAVCR2/ARRB2/LGALS9/HLA-B/HLA-A/HLA-E	6
GO:0039535	regulation of RIG-I signaling pathway	6/637	20/18903	3.70034e-05	0.000467156	0.000312098	BIRC3/USP15/ANKRD17/SEC14L1/PUM1/PUM2	6
GO:1903038	negative regulation of leukocyte cell-cell adhesion	16/637	147/18903	3.73077e-05	0.000469268	0.000313509	CD74/HLA-DRB1/LAPTM5/VSIG4/HAVCR2/LILRB4/CD86/LGALS9/FGL2/RUNX1/GPNMB/CBLB/TNFRSF14/WNK1/PTPN2/DLG1	16
GO:0007409	axonogenesis	32/637	438/18903	3.73579e-05	0.000469268	0.000313509	SPP1/CSF1R/APOE/PICALM/PLXND1/FN1/ALCAM/PLXNC1/MBP/RHOG/NUMB/TRIO/MAP2K1/NR4A2/PSEN1/VASP/B4GALT5/MYCBP2/KLF7/AUTS2/ACTB/NRP2/CYFIP1/RAB10/MACF1/BMPR2/USP9X/FLOT1/EXT1/NOTCH2/NRP1/PLXNB2	32
GO:0060419	heart growth	13/637	102/18903	3.8118e-05	0.000477618	0.000319088	RUNX1/MEF2C/AKAP13/JARID2/TGFBR1/RGS2/FOXP1/BASP1/DUSP6/RBPJ/TGFBR2/PDLIM5/ZFPM2	13
GO:0033627	cell adhesion mediated by integrin	12/637	88/18903	3.82461e-05	0.000478029	0.000319362	ITGB2/ITGAX/LYN/ITGB5/SWAP70/PLAU/ADAM9/WNK1/ADAM17/SERPINE1/ITGAV/EXT1	12
GO:0050769	positive regulation of neurogenesis	21/637	231/18903	3.84416e-05	0.000479263	0.000320187	IL1B/LYN/CXCR4/TNFRSF1B/HIF1A/PLXND1/FN1/PLXNC1/NUMB/MAP2K1/ACTR2/TGFB1/CUX1/MAN2A1/TSPO/CYFIP1/MACF1/BMPR2/CTNNB1/NRP1/PLXNB2	21
GO:1902041	regulation of extrinsic apoptotic signaling pathway via death domain receptors	9/637	50/18903	3.85361e-05	0.000479263	0.000320187	CFLAR/STK4/HMOX1/TNFAIP3/THBS1/GPX1/SERPINE1/STX4/STK3	9
GO:0009595	detection of biotic stimulus	8/637	39/18903	3.88304e-05	0.000480539	0.000321039	HLA-DRB1/PTPRJ/CLEC7A/TREM2/HLA-B/LY96/HLA-A/TSPO	8
GO:0090077	foam cell differentiation	8/637	39/18903	3.88304e-05	0.000480539	0.000321039	MSR1/IL18/ABCA1/NFKB1/SOAT1/TGFB1/STAT1/ITGAV	8
GO:0001773	myeloid dendritic cell activation	7/637	29/18903	3.90113e-05	0.000481588	0.00032174	SPI1/HAVCR2/PYCARD/PSEN1/RBPJ/TGFBR2/NOTCH2	7
GO:0035265	organ growth	18/637	180/18903	3.9167e-05	0.000482322	0.00032223	PSAP/RUNX1/MEF2C/AKAP13/STK4/JARID2/TGFBR1/RGS2/FOXP1/BASP1/DUSP6/RBPJ/TGFBR2/PDLIM5/BNC2/ZFPM2/EXT1/STK3	18
GO:0018108	peptidyl-tyrosine phosphorylation	29/637	380/18903	3.9317e-05	0.000482982	0.000322671	CD74/SAMSN1/ITGB2/PTPRC/PTPRJ/LYN/CSF1R/TREM2/HCLS1/LILRB4/ARRB2/CD4/IL18/CD44/ABL2/MAP2K1/PTPN1/CBLB/TNFRSF14/PSEN1/PARP14/TGFB1/PEAK1/PKM/ABI1/ADAM17/RICTOR/PTPN2/NRP1	29
GO:0042326	negative regulation of phosphorylation	29/637	381/18903	4.1233e-05	0.000505281	0.000337568	IL1B/SLC8A1/SAMSN1/PTPRC/PTPRJ/LYN/LILRB4/ARRB2/LDLRAD4/APOE/RB1/SIRPA/GNAQ/RGS2/SMYD3/DUSP6/TNFAIP3/PTPN1/PYCARD/CBLB/PSEN1/PARP14/TGFB1/CORO1C/SPRED1/ROCK1/NF1/PTPN2/PLEC	29
GO:0016485	protein processing	22/637	250/18903	4.15992e-05	0.000508525	0.000339736	SRGN/CTSS/CPM/CTSZ/PLAUR/RUNX1/LGMN/MAFB/CTSH/CARD16/PYCARD/PSEN1/PLAU/ADAM10/THBS1/MYH9/ADAM17/MMP14/SERPINE1/PGK1/PCSK5/SPPL3	22
GO:0046620	regulation of organ growth	13/637	103/18903	4.23031e-05	0.000514619	0.000343807	RUNX1/MEF2C/STK4/JARID2/TGFBR1/RGS2/FOXP1/BASP1/DUSP6/RBPJ/TGFBR2/ZFPM2/STK3	13
GO:0050764	regulation of phagocytosis	13/637	103/18903	4.23031e-05	0.000514619	0.000343807	IL1B/FCER1G/SLC11A1/PTPRC/PTPRJ/CLEC7A/TREM2/CYBA/SIRPA/RAB31/PYCARD/PLSCR1/ITGAV	13
GO:0018212	peptidyl-tyrosine modification	29/637	382/18903	4.32331e-05	0.000524659	0.000350515	CD74/SAMSN1/ITGB2/PTPRC/PTPRJ/LYN/CSF1R/TREM2/HCLS1/LILRB4/ARRB2/CD4/IL18/CD44/ABL2/MAP2K1/PTPN1/CBLB/TNFRSF14/PSEN1/PARP14/TGFB1/PEAK1/PKM/ABI1/ADAM17/RICTOR/PTPN2/NRP1	29
GO:0060348	bone development	21/637	233/18903	4.36308e-05	0.000528207	0.000352885	TYROBP/PTPRC/SNX10/ACP5/MEF2C/AKAP13/RUNX2/FOXP1/SULF1/FAM20C/INSIG1/TGFBR2/ATP6AP1/FOXN3/ABI1/MMP14/BMPR2/BNC2/SH3PXD2B/EXT1/NOTCH2	21
GO:0070486	leukocyte aggregation	5/637	13/18903	4.39632e-05	0.000530949	0.000354717	IL1B/S100A9/CD44/NR4A3/MSN	5
GO:0030225	macrophage differentiation	9/637	51/18903	4.5411e-05	0.000547116	0.000365518	HLA-DRB1/C1QC/SPI1/CSF1R/HCLS1/CD4/RB1/TGFB1/PTPN2	9
GO:0060420	regulation of heart growth	11/637	76/18903	4.56969e-05	0.000549239	0.000366936	RUNX1/MEF2C/JARID2/TGFBR1/RGS2/FOXP1/BASP1/DUSP6/RBPJ/TGFBR2/ZFPM2	11
GO:0014896	muscle hypertrophy	13/637	104/18903	4.68829e-05	0.000562146	0.000375559	TNFRSF1B/CYBA/AKAP13/MEF2A/JARID2/RGS2/FOXP1/NR4A3/PDLIM5/ROCK1/CAMK2D/PPP3CA/ATP2A2	13
GO:0007009	plasma membrane organization	17/637	166/18903	4.71809e-05	0.000564369	0.000377044	S100A9/PTPRC/CXCR4/EPB41L3/ASAP1/VMP1/MAFB/CD9/PLSCR1/PLEKHM2/MYH9/ARL8B/SNX9/STX4/FLOT1/PLEC/ATP2A2	17
GO:0043393	regulation of protein binding	19/637	200/18903	4.89769e-05	0.000584457	0.000390465	ARRB2/CTSZ/APOE/PLXND1/STK4/TGFBR1/B2M/CARD16/CBLB/PSEN1/ROCK1/PPP1CA/ACTB/USP9X/FLOT1/ATP2A2/NRP1/SPPL3/STK3	19
GO:0007042	lysosomal lumen acidification	6/637	21/18903	5.03343e-05	0.00059923	0.000400334	GRN/PPT1/ATP6V0B/ATP6V1A/ATP6AP1/ATP6V1F	6
GO:1901215	negative regulation of neuron death	20/637	218/18903	5.13549e-05	0.000609931	0.000407483	CORO1A/ARRB2/TNFRSF1B/GRN/HIF1A/APOE/LGMN/PLXND1/MEF2C/CPEB4/PPT1/HMOX1/GPNMB/NR4A2/PSEN1/NR4A3/ROCK1/CTNNB1/NRP1/OXR1	20
GO:0051893	regulation of focal adhesion assembly	10/637	64/18903	5.16045e-05	0.000610005	0.000407532	PTPRJ/LIMS1/CORO1C/THBS1/PEAK1/ROCK1/MAP4K4/MMP14/MACF1/NRP1	10
GO:0090109	regulation of cell-substrate junction assembly	10/637	64/18903	5.16045e-05	0.000610005	0.000407532	PTPRJ/LIMS1/CORO1C/THBS1/PEAK1/ROCK1/MAP4K4/MMP14/MACF1/NRP1	10
GO:1903531	negative regulation of secretion by cell	16/637	151/18903	5.18219e-05	0.000610452	0.000407831	IL1B/SPI1/VAMP8/CD84/UCP2/TNFRSF1B/LGALS9/FRMD4A/APOE/HMOX1/RAP1A/KLF7/TSPO/GNAI2/NF1/PPP3CA	16
GO:0036293	response to decreased oxygen levels	25/637	309/18903	5.1886e-05	0.000610452	0.000407831	SLC8A1/CXCR4/TREM2/CYBB/UCP2/KCNMA1/CYBA/HIF1A/CFLAR/ITPR2/CPEB4/HMOX1/TFRC/CARD16/NR4A2/RBPJ/PLAU/TGFBR2/FOXO3/THBS1/ADAM17/NF1/MMP14/PGK1/RORA	25
GO:0002762	negative regulation of myeloid leukocyte differentiation	9/637	52/18903	5.32934e-05	0.00062408	0.000416936	CCL3/C1QC/LYN/LILRB4/MAFB/PIK3R1/NF1/PTPN2/CTNNB1	9
GO:0060612	adipose tissue development	9/637	52/18903	5.32934e-05	0.00062408	0.000416936	SPI1/RASAL2/NCOA2/VPS13B/KLF7/SH3PXD2B/TBL1XR1/NCOA1/PUM2	9
GO:1901216	positive regulation of neuron death	12/637	91/18903	5.36021e-05	0.000626232	0.000418374	C1QA/TYROBP/CCL3/ITGB2/GRN/PICALM/FOXO3/NR3C1/MCL1/NF1/CTNNB1/SRPK2	12
GO:0016358	dendrite development	21/637	237/18903	5.59238e-05	0.000651838	0.00043548	LST1/PHACTR1/DOCK10/APOE/PICALM/MEF2C/ASAP1/TANC2/MEF2A/ACTR2/PSEN1/PRKG1/PDLIM5/CUX1/RERE/KLF7/ABI1/PPP3CA/CYFIP1/FARP1/NRP1	21
GO:0001914	regulation of T cell mediated cytotoxicity	8/637	41/18903	5.68286e-05	0.000659317	0.000440477	HLA-DRA/HLA-DRB1/PTPRC/HLA-B/HLA-A/B2M/HLA-E/STX7	8
GO:0150077	regulation of neuroinflammatory response	8/637	41/18903	5.68286e-05	0.000659317	0.000440477	CCL3/IL1B/PTPRC/TREM2/TNFRSF1B/IL18/GRN/CTSC	8
GO:0030593	neutrophil chemotaxis	13/637	106/18903	5.73517e-05	0.000663849	0.000443505	CD74/CCL3/IL1B/S100A9/FCER1G/C5AR1/ITGB2/PDE4B/CCL4/CXCL8/CXCL3/CXCL2/CKLF	13
GO:0045446	endothelial cell differentiation	14/637	121/18903	5.76912e-05	0.00066624	0.000445102	IL1B/CXCR4/RAPGEF1/RAP1A/RBPJ/BTG1/EZR/MSN/ROCK1/GPX1/BMPR2/CCM2/CTNNB1/NRP1	14
GO:0002262	myeloid cell homeostasis	17/637	169/18903	5.91869e-05	0.000681941	0.000455592	PDE4B/SPI1/LYN/HCLS1/LIPA/HIF1A/RB1/MAFB/HMOX1/B2M/PTBP3/FOXO3/STAT1/ADAM17/NF1/PTPN2/KMT2E	17
GO:0097581	lamellipodium organization	12/637	92/18903	5.97855e-05	0.00068726	0.000459145	MYO9B/CCDC88A/CD44/RREB1/ACTR2/CORO1C/ARPC2/ACTR3/PIK3R1/ABI1/AUTS2/CYFIP1	12
GO:0061564	axon development	34/637	490/18903	6.06238e-05	0.000695301	0.000464517	SPP1/CSF1R/GRN/APOE/PICALM/PLXND1/FN1/ALCAM/PLXNC1/MBP/RHOG/NUMB/TRIO/MAP2K1/NR4A2/PSEN1/VASP/B4GALT5/MYCBP2/KLF7/TSPO/AUTS2/ACTB/NRP2/CYFIP1/RAB10/MACF1/BMPR2/USP9X/FLOT1/EXT1/NOTCH2/NRP1/PLXNB2	34
GO:0050878	regulation of body fluid levels	29/637	390/18903	6.2675e-05	0.000717186	0.000479138	FCER1G/PLEK/VAMP8/SERPINA1/LYN/IL18/GNA13/CYBA/HIF1A/PLAUR/APOE/FN1/PABPC4/GNAQ/CD9/PLAU/PLSCR1/PRKG1/THBS1/MYH9/JMJD1C/WNK1/AP3B1/ACTB/GNAI2/PPP3CA/SERPINE1/EXT1/PLEC	29
GO:0030278	regulation of ossification	14/637	122/18903	6.31904e-05	0.000721436	0.000481978	SRGN/CCL3/SLC8A1/BMP2K/HIF1A/MEF2C/ANKH/ATP2B1/RUNX2/FAM20C/RBPJ/TGFB1/NIPBL/BMPR2	14
GO:0048638	regulation of developmental growth	26/637	332/18903	6.37731e-05	0.000726434	0.000485317	SPP1/CXCR4/RUNX1/APOE/LGMN/FN1/MEF2C/STK4/JARID2/TGFBR1/RGS2/FOXP1/BASP1/ITSN2/DUSP6/RBPJ/TGFBR2/EZR/MYCBP2/NIPBL/CYFIP1/MACF1/BMPR2/ZFPM2/NRP1/STK3	26
GO:0050864	regulation of B cell activation	19/637	204/18903	6.41033e-05	0.000728539	0.000486723	CD74/TYROBP/LAPTM5/SAMSN1/GPR183/PTPRC/LYN/MNDA/THEMIS2/TNFSF13B/SH3KBP1/MEF2C/TFRC/IGLC2/TNFAIP3/AHR/TGFB1/IGKC/MMP14	19
GO:0045766	positive regulation of angiogenesis	18/637	187/18903	6.47322e-05	0.000732365	0.000489279	IL1B/C5AR1/ITGAX/CXCR4/CYBB/GRN/HIF1A/RUNX1/CXCL8/HMOX1/CTSH/BTG1/TGFBR2/THBS1/PKM/SERPINE1/ADAM12/NRP1	18
GO:1904018	positive regulation of vasculature development	18/637	187/18903	6.47322e-05	0.000732365	0.000489279	IL1B/C5AR1/ITGAX/CXCR4/CYBB/GRN/HIF1A/RUNX1/CXCL8/HMOX1/CTSH/BTG1/TGFBR2/THBS1/PKM/SERPINE1/ADAM12/NRP1	18
GO:0007584	response to nutrient	16/637	154/18903	6.57652e-05	0.000737969	0.000493023	SPP1/SLC8A1/ACSL1/CYBB/A2M/HMOX1/TFRC/ATP2B1/RUNX2/TGFBR2/POSTN/STAT1/TSPO/GNAI2/GPX1/NCOA1	16
GO:0043524	negative regulation of neuron apoptotic process	16/637	154/18903	6.57652e-05	0.000737969	0.000493023	CORO1A/ARRB2/GRN/HIF1A/APOE/LGMN/PLXND1/MEF2C/CPEB4/PPT1/HMOX1/NR4A2/PSEN1/ROCK1/NRP1/OXR1	16
GO:0002437	inflammatory response to antigenic stimulus	11/637	79/18903	6.58165e-05	0.000737969	0.000493023	HLA-DRB1/CD68/FCGR3A/LYN/TREM2/A2M/RBPJ/HLA-E/GPX1/EXT1/NOTCH2	11
GO:0002720	positive regulation of cytokine production involved in immune response	11/637	79/18903	6.58165e-05	0.000737969	0.000493023	CD74/IL1B/LAPTM5/CLEC7A/IL18/HLA-A/B2M/PYCARD/TNFRSF14/NR4A3/HLA-E	11
GO:0045861	negative regulation of proteolysis	27/637	352/18903	6.60883e-05	0.000738947	0.000493676	CTSB/SERPINA1/ARRB2/CTSZ/A2M/PLAUR/CD44/PICALM/FHIT/TNFAIP8/BIRC3/CARD16/WFDC2/PSEN1/SERPINB1/PLAU/BIRC6/THBS1/CST3/SDCBP/ROCK1/GPX1/RPS6KA3/SERPINE1/IFI6/CSTB/USP9X	27
GO:0042117	monocyte activation	5/637	14/18903	6.64935e-05	0.000738947	0.000493676	LILRB4/FN1/FOXP1/ADAM9/ADAM10	5
GO:0046598	positive regulation of viral entry into host cell	5/637	14/18903	6.64935e-05	0.000738947	0.000493676	CD74/HLA-DRB1/CD4/LGALS9/TRIM38	5
GO:0075294	positive regulation by symbiont of entry into host	5/637	14/18903	6.64935e-05	0.000738947	0.000493676	CD74/HLA-DRB1/CD4/LGALS9/TRIM38	5
GO:0033673	negative regulation of kinase activity	21/637	240/18903	6.70799e-05	0.000743815	0.000496929	IL1B/SLC8A1/PTPRC/PTPRJ/LYN/LILRB4/APOE/RB1/GNAQ/RGS2/SMYD3/TNFAIP3/PTPN1/PYCARD/CBLB/PSEN1/CORO1C/SPRED1/NF1/PTPN2/PLEC	21
GO:0050854	regulation of antigen receptor-mediated signaling pathway	10/637	66/18903	6.76624e-05	0.000748618	0.000500137	LAPTM5/PTPRC/PTPRJ/LYN/LILRB4/ELF1/FOXP1/CBLB/EZR/PTPN2	10
GO:0014002	astrocyte development	8/637	42/18903	6.81479e-05	0.000750675	0.000501512	C1QA/IL1B/S100A9/C5AR1/TREM2/GRN/PSEN1/NF1	8
GO:2000249	regulation of actin cytoskeleton reorganization	8/637	42/18903	6.81479e-05	0.000750675	0.000501512	ARHGDIB/CSF1R/IQGAP2/GMFG/HCLS1/ABL2/NOTCH2/NRP1	8
GO:0002224	toll-like receptor signaling pathway	14/637	123/18903	6.91414e-05	0.000759949	0.000507707	CTSS/CD14/LYN/TREM2/HAVCR2/ARRB2/CYBA/LY96/BIRC3/TNFAIP3/IRF7/AP3B1/RPS6KA3/FLOT1	14
GO:0016050	vesicle organization	27/637	353/18903	6.93407e-05	0.000760471	0.000508056	SRGN/VAMP8/RAB20/CORO1A/SNX10/AP1S2/AP1B1/ZEB2/PICALM/ABCA1/ATP6V0B/ATP6V1A/UVRAG/INSIG1/CORO1C/VPS13B/ATP6AP1/STX7/ARL8B/AGFG1/SDCBP/AP3B1/EPS15/STX4/ZFYVE16/ATP6V1F/STX8	27
GO:0001666	response to hypoxia	24/637	296/18903	7.04426e-05	0.00077087	0.000515003	SLC8A1/CXCR4/TREM2/CYBB/UCP2/KCNMA1/CYBA/HIF1A/CFLAR/ITPR2/HMOX1/TFRC/CARD16/NR4A2/RBPJ/PLAU/TGFBR2/FOXO3/THBS1/ADAM17/NF1/MMP14/PGK1/RORA	24
GO:1902743	regulation of lamellipodium organization	9/637	54/18903	7.25513e-05	0.000792215	0.000529264	CD44/RREB1/ACTR2/CORO1C/ARPC2/ACTR3/PIK3R1/AUTS2/CYFIP1	9
GO:2001242	regulation of intrinsic apoptotic signaling pathway	17/637	172/18903	7.38122e-05	0.000804232	0.000537292	CD74/S100A9/TREM2/HIF1A/PLAUR/CD44/BID/PTPN1/PYCARD/IVNS1ABP/MCL1/PPIF/GRINA/HERPUD1/GPX1/PTPN2/BCAP31	17
GO:0003151	outflow tract morphogenesis	11/637	80/18903	7.40236e-05	0.000804785	0.000537662	HIF1A/PLXND1/MEF2C/RBPJ/TGFBR2/NIPBL/NRP2/BMPR2/ZFPM2/CTNNB1/NRP1	11
GO:0030888	regulation of B cell proliferation	10/637	67/18903	7.71666e-05	0.000835333	0.00055807	CD74/TYROBP/GPR183/PTPRC/LYN/MNDA/TNFSF13B/MEF2C/TFRC/AHR	10
GO:1901224	positive regulation of NIK/NF-kappaB signaling	10/637	67/18903	7.71666e-05	0.000835333	0.00055807	IL1B/LAPTM5/CD14/TREM2/HAVCR2/CD86/IL18/LGALS9/LIMS1/NFAT5	10
GO:0007596	blood coagulation	20/637	225/18903	7.98913e-05	0.000862964	0.00057653	FCER1G/PLEK/SERPINA1/LYN/GNA13/PLAUR/APOE/FN1/PABPC4/GNAQ/CD9/PLAU/PLSCR1/PRKG1/THBS1/MYH9/JMJD1C/AP3B1/ACTB/SERPINE1	20
GO:0002347	response to tumor cell	8/637	43/18903	8.12781e-05	0.000876055	0.000585276	HLA-DRB1/LAPTM5/SPI1/HAVCR2/HLA-A/DAPK1/AHR/NOTCH2	8
GO:0007044	cell-substrate junction assembly	12/637	95/18903	8.21715e-05	0.000883784	0.000590439	PTPRJ/FN1/LIMS1/CORO1C/THBS1/PEAK1/ROCK1/MAP4K4/MMP14/MACF1/PLEC/NRP1	12
GO:0001570	vasculogenesis	11/637	81/18903	8.30912e-05	0.000891762	0.000595769	QKI/RAP1A/TGFB1/TGFBR2/SPRED1/RIN2/CCM2/ZFPM2/ITGAV/CTNNB1/NRP1	11
GO:0043525	positive regulation of neuron apoptotic process	9/637	55/18903	8.41861e-05	0.000901582	0.00060233	TYROBP/CCL3/GRN/FOXO3/NR3C1/MCL1/NF1/CTNNB1/SRPK2	9
GO:0007173	epidermal growth factor receptor signaling pathway	13/637	110/18903	8.45131e-05	0.000903155	0.000603381	PTPRJ/CCDC88A/GRB2/PLAUR/CBLB/PSEN1/TGFB1/IQGAP1/RALA/PTPN12/ADAM17/IFI6/PTPN2	13
GO:0048143	astrocyte activation	6/637	23/18903	8.84013e-05	0.000942696	0.000629797	C1QA/IL1B/C5AR1/TREM2/GRN/PSEN1	6
GO:0097530	granulocyte migration	16/637	158/18903	8.94279e-05	0.000951619	0.000635758	CD74/CCL3/IL1B/S100A9/FCER1G/C5AR1/ITGB2/PDE4B/CSF1R/CCL4/CXCL8/CXCL3/RHOG/THBS1/CXCL2/CKLF	16
GO:0001782	B cell homeostasis	7/637	33/18903	9.49767e-05	0.00100427	0.000670932	CD74/LYN/TNFSF13B/DOCK10/HIF1A/MEF2C/TNFAIP3	7
GO:0002063	chondrocyte development	7/637	33/18903	9.49767e-05	0.00100427	0.000670932	CHST11/RUNX2/COL11A1/SULF1/TGFBR2/BMPR2/EXT1	7
GO:0050858	negative regulation of antigen receptor-mediated signaling pathway	7/637	33/18903	9.49767e-05	0.00100427	0.000670932	LAPTM5/PTPRJ/LILRB4/ELF1/CBLB/EZR/PTPN2	7
GO:0043547	positive regulation of GTPase activity	23/637	283/18903	9.56334e-05	0.00100908	0.00067415	CCL3/RGS1/RASGEF1B/DOCK8/ADAP2/CCL4/RAPGEF1/DOCK10/ABR/PICALM/ARHGAP24/ASAP1/LIMS1/RHOG/RABGAP1L/RAP1A/RGS10/TBC1D5/CORO1C/MAP4K4/NF1/SNX9/EVI5	23
GO:0046640	regulation of alpha-beta T cell proliferation	8/637	44/18903	9.64383e-05	0.00101544	0.000678395	PTPRC/IL18/LGALS9/HLA-A/CBLB/TNFRSF14/HLA-E/TGFBR2	8
GO:0002707	negative regulation of lymphocyte mediated immunity	9/637	56/18903	9.73476e-05	0.00102154	0.00068247	PTPRC/HAVCR2/LILRB4/ARRB2/LGALS9/HLA-B/HLA-A/AHR/HLA-E	9
GO:0006875	cellular metal ion homeostasis	30/637	420/18903	9.74253e-05	0.00102154	0.00068247	CCL3/S100A9/SLC11A1/SLC8A1/SLC1A3/PTPRC/LYN/CORO1A/KCNMA1/FTL/CYBA/HIF1A/APOE/ITPR2/HMOX1/TFRC/ATP2B1/ATP6V1A/PSEN1/ATP13A3/FTH1/ATP6AP1/AP3B1/GRINA/CAMK2D/HERPUD1/HEXB/ATP2C1/ATP2A2/BCAP31	30
GO:0032635	interleukin-6 production	17/637	176/18903	9.82162e-05	0.00102554	0.000685144	CD74/TYROBP/IL1B/AIF1/CLEC7A/TREM2/HAVCR2/LILRB4/ARRB2/CD84/LGALS9/CYBA/HLA-B/SIRPA/MBP/TNFAIP3/PYCARD	17
GO:0032675	regulation of interleukin-6 production	17/637	176/18903	9.82162e-05	0.00102554	0.000685144	CD74/TYROBP/IL1B/AIF1/CLEC7A/TREM2/HAVCR2/LILRB4/ARRB2/CD84/LGALS9/CYBA/HLA-B/SIRPA/MBP/TNFAIP3/PYCARD	17
GO:0002260	lymphocyte homeostasis	10/637	69/18903	9.96056e-05	0.00103789	0.000693392	CD74/LYN/CORO1A/TNFSF13B/LGALS9/DOCK10/HIF1A/MEF2C/TNFAIP3/TSC22D3	10
GO:0048732	gland development	31/637	441/18903	0.000100363	0.00104361	0.000697214	CSF1R/UCP2/PSAP/HIF1A/PLXND1/CFLAR/MAFB/HMOX1/RREB1/JARID2/TGFBR1/CADM1/NFKB1/TNFAIP3/MAP2K1/PSEN1/SULF1/RBPJ/TGFB1/TGFBR2/MSN/NR3C1/MAN2A1/TSPO/NF1/GPX1/IGF2R/EXT1/NOTCH2/CTNNB1/NRP1	31
GO:0043502	regulation of muscle adaptation	12/637	97/18903	0.000100815	0.00104614	0.000698906	AIF1/TNFRSF1B/MEF2A/JARID2/RGS2/FOXP1/NR4A3/FOXO3/ROCK1/CAMK2D/PPP3CA/ATP2A2	12
GO:0045445	myoblast differentiation	13/637	112/18903	0.000101846	0.00105248	0.000703139	IL18/RB1/MEF2C/MBNL1/RBPJ/TGFB1/BTG1/ACTB/GPX1/ARID1B/PBRM1/PLEC/ARID1A	13
GO:0048259	regulation of receptor-mediated endocytosis	13/637	112/18903	0.000101846	0.00105248	0.000703139	ARRB2/APOC1/BMP2K/PICALM/PPT1/B2M/NUMB/TBC1D5/AAK1/SDCBP/SERPINE1/FLOT1/ITGAV	13
GO:0030500	regulation of bone mineralization	11/637	83/18903	0.000104103	0.00107359	0.000717242	SRGN/CCL3/SLC8A1/BMP2K/HIF1A/MEF2C/ANKH/ATP2B1/FAM20C/TGFB1/BMPR2	11
GO:0001558	regulation of cell growth	30/637	422/18903	0.000106016	0.00109107	0.000728926	SPP1/S100A9/PTPRJ/CXCR4/CXCL16/EPB41L3/CYBA/APOE/RB1/SGK1/FN1/PPT1/TGFBR1/RGS2/FOXP1/ITSN2/TGFB1/BTG1/ADAM10/SDCBP/MAPKAP1/CAMK2D/ADAM17/CYFIP1/MMP14/RPS6KA3/MACF1/BMPR2/RICTOR/NRP1	30
GO:0051495	positive regulation of cytoskeleton organization	18/637	195/18903	0.000111139	0.00114145	0.00076258	PLEK/HCLS1/CCDC88A/GRB2/FCHSD2/PDE4DIP/TGFBR1/PYCARD/EVL/SWAP70/VASP/ARPC2/PFN1/CYFIP1/SNX9/RICTOR/NRP1/DLG1	18
GO:0048661	positive regulation of smooth muscle cell proliferation	12/637	98/18903	0.000111426	0.00114159	0.000762673	AIF1/IL18/CYBA/HMOX1/FOXP1/TGFB1/NR4A3/TGFBR2/THBS1/STAT1/GNAI2/NF1	12
GO:0007229	integrin-mediated signaling pathway	13/637	113/18903	0.000111608	0.00114159	0.000762673	ITGB2/ITGAX/PLEK/FN1/LIMS1/ITGB5/ADAM9/ADAM10/MYH9/PHACTR4/CCM2/ITGAV/NRP1	13
GO:0008347	glial cell migration	9/637	57/18903	0.000112191	0.00114522	0.000765098	CCL3/GPR183/TREM2/CD9/TSPO/HEXB/NF1/MMP14/CTNNB1	9
GO:0042130	negative regulation of T cell proliferation	10/637	70/18903	0.000112752	0.0011486	0.00076736	HLA-DRB1/VSIG4/HAVCR2/LILRB4/CD86/LGALS9/GPNMB/CBLB/TNFRSF14/DLG1	10
GO:0033003	regulation of mast cell activation	8/637	45/18903	0.000113865	0.00115759	0.000773365	VAMP8/LYN/CD84/STXBP2/LGALS9/HMOX1/NR4A3/PLSCR1	8
GO:0039531	regulation of viral-induced cytoplasmic pattern recognition receptor signaling pathway	6/637	24/18903	0.000114529	0.00115942	0.000774587	BIRC3/USP15/ANKRD17/SEC14L1/PUM1/PUM2	6
GO:0051043	regulation of membrane protein ectodomain proteolysis	6/637	24/18903	0.000114529	0.00115942	0.000774587	IL1B/TNFRSF1B/APOE/ADAM9/ROCK1/SNX9	6
GO:0007599	hemostasis	20/637	231/18903	0.000114739	0.00115942	0.000774587	FCER1G/PLEK/SERPINA1/LYN/GNA13/PLAUR/APOE/FN1/PABPC4/GNAQ/CD9/PLAU/PLSCR1/PRKG1/THBS1/MYH9/JMJD1C/AP3B1/ACTB/SERPINE1	20
GO:0039528	cytoplasmic pattern recognition receptor signaling pathway in response to virus	7/637	34/18903	0.000116153	0.00116665	0.000779419	BIRC3/IRF7/USP15/ANKRD17/SEC14L1/PUM1/PUM2	7
GO:0055094	response to lipoprotein particle	7/637	34/18903	0.000116153	0.00116665	0.000779419	FCER1G/CD68/ITGB2/TREM2/APOE/ABCA1/CD9	7
GO:0090322	regulation of superoxide metabolic process	7/637	34/18903	0.000116153	0.00116665	0.000779419	TYROBP/ITGB2/CLEC7A/CYBA/ACP5/TGFB1/GNAI2	7
GO:0003300	cardiac muscle hypertrophy	12/637	99/18903	0.000122982	0.00123031	0.000821946	TNFRSF1B/AKAP13/MEF2A/JARID2/RGS2/FOXP1/NR4A3/PDLIM5/ROCK1/CAMK2D/PPP3CA/ATP2A2	12
GO:0006885	regulation of pH	12/637	99/18903	0.000122982	0.00123031	0.000821946	SLC11A1/RAB20/DMXL2/GRN/PPT1/ATP6V1B2/ATP6V0B/SLC4A7/ATP6V1A/ATP6AP1/PDK4/ATP6V1F	12
GO:1990266	neutrophil migration	14/637	130/18903	0.000126251	0.0012605	0.000842118	CD74/CCL3/IL1B/S100A9/FCER1G/C5AR1/ITGB2/PDE4B/CCL4/CXCL8/CXCL3/RHOG/CXCL2/CKLF	14
GO:0051453	regulation of intracellular pH	11/637	85/18903	0.000129487	0.00129023	0.00086198	SLC11A1/RAB20/DMXL2/GRN/PPT1/ATP6V1B2/ATP6V0B/SLC4A7/ATP6V1A/ATP6AP1/ATP6V1F	11
GO:0097178	ruffle assembly	8/637	46/18903	0.000133814	0.00133071	0.000889021	AIF1/SNX10/ARHGAP24/RHOG/EVL/CORO1C/PFN1/CYFIP1	8
GO:0048762	mesenchymal cell differentiation	21/637	252/18903	0.000134128	0.00133118	0.000889338	IL1B/LDLRAD4/HIF1A/FN1/MEF2C/TGFBR1/RBPJ/TGFB1/TGFBR2/CORO1C/SDCBP/SPRED1/STAT1/S100A4/PHACTR4/ROCK1/NRP2/FAM172A/EXT1/CTNNB1/NRP1	21
GO:0071496	cellular response to external stimulus	25/637	328/18903	0.000134587	0.0013331	0.000890621	IL1B/AIF1/CD68/PTPRC/LYN/UCP2/ATG7/UPP1/CYBA/GLUL/CPEB4/HMOX1/ATP2B1/NFKB1/PLIN2/NR4A2/FOXO3/POSTN/MAP3K2/MAPKAP1/BMPR2/RICTOR/PDK4/PLEC/NCOA1	25
GO:0007163	establishment or maintenance of cell polarity	20/637	234/18903	0.000136747	0.00134796	0.000900544	DOCK8/CCL4/FRMD4B/FRMD4A/CYTH1/RHOG/KIF26B/ABL2/ACTR2/SDCCAG8/MSN/MYH9/CAP1/ACTR3/ROCK1/ACTB/RAB10/RICTOR/RHOQ/DLG1	20
GO:0071560	cellular response to transforming growth factor beta stimulus	22/637	271/18903	0.000136944	0.00134796	0.000900544	SPI1/ARRB2/LDLRAD4/CHST11/ZEB2/MEF2C/CFLAR/LIMS1/TGFBR1/WWOX/ITGB5/TGFB1/TGFBR2/ADAM9/THBS1/NR3C1/USP15/TRIM33/SDCBP/SPRED1/ADAM17/USP9X	22
GO:0051044	positive regulation of membrane protein ectodomain proteolysis	5/637	16/18903	0.000137162	0.00134796	0.000900544	IL1B/TNFRSF1B/APOE/ADAM9/SNX9	5
GO:1902285	semaphorin-plexin signaling pathway involved in neuron projection guidance	5/637	16/18903	0.000137162	0.00134796	0.000900544	PLXND1/PLXNC1/NRP2/NRP1/PLXNB2	5
GO:0032633	interleukin-4 production	7/637	35/18903	0.000141009	0.00138035	0.000922183	HLA-DRB1/FCER1G/CD83/HAVCR2/CD86/LGALS9/HLA-E	7
GO:0032673	regulation of interleukin-4 production	7/637	35/18903	0.000141009	0.00138035	0.000922183	HLA-DRB1/FCER1G/CD83/HAVCR2/CD86/LGALS9/HLA-E	7
GO:1903317	regulation of protein maturation	10/637	72/18903	0.000143481	0.0014018	0.000936518	CTSZ/PLAUR/RUNX1/RASAL2/CARD16/PLAU/THBS1/MYH9/MMP14/SERPINE1	10
GO:0042063	gliogenesis	24/637	310/18903	0.000143777	0.00140197	0.000936629	C1QA/CCL3/IL1B/S100A9/GPR183/C5AR1/LYN/CXCR4/CSF1R/TREM2/TNFRSF1B/GRN/RB1/MAP2K1/CD9/PSEN1/TGFB1/B4GALT5/TSPO/HEXB/NF1/MMP14/PLEC/CTNNB1	24
GO:0098586	cellular response to virus	13/637	116/18903	0.000145892	0.0014168	0.000946539	LGALS9/HIF1A/IFNGR2/NFKB1/BIRC3/IRF7/USP15/ANKRD17/SEC14L1/IFI6/EXT1/PUM1/PUM2	13
GO:0032469	endoplasmic reticulum calcium ion homeostasis	6/637	25/18903	0.000146429	0.0014168	0.000946539	PSEN1/GRINA/CAMK2D/HERPUD1/ATP2A2/BCAP31	6
GO:0046641	positive regulation of alpha-beta T cell proliferation	6/637	25/18903	0.000146429	0.0014168	0.000946539	PTPRC/IL18/LGALS9/HLA-A/HLA-E/TGFBR2	6
GO:0098581	detection of external biotic stimulus	6/637	25/18903	0.000146429	0.0014168	0.000946539	HLA-DRB1/CLEC7A/TREM2/HLA-B/LY96/HLA-A	6
GO:2001243	negative regulation of intrinsic apoptotic signaling pathway	12/637	101/18903	0.000149202	0.00144084	0.000962601	CD74/HIF1A/PLAUR/CD44/BID/PTPN1/IVNS1ABP/MCL1/PPIF/GRINA/HERPUD1/GPX1	12
GO:0042269	regulation of natural killer cell mediated cytotoxicity	8/637	47/18903	0.000156559	0.00150321	0.00100426	HAVCR2/ARRB2/LGALS9/HLA-B/HLA-A/CADM1/HLA-E/LAMP1	8
GO:0046633	alpha-beta T cell proliferation	8/637	47/18903	0.000156559	0.00150321	0.00100426	PTPRC/IL18/LGALS9/HLA-A/CBLB/TNFRSF14/HLA-E/TGFBR2	8
GO:0072583	clathrin-dependent endocytosis	8/637	47/18903	0.000156559	0.00150321	0.00100426	BMP2K/PICALM/FCHSD2/ITSN2/AAK1/ITSN1/AP2A2/AP2S1	8
GO:0046632	alpha-beta T cell differentiation	13/637	117/18903	0.000159173	0.00152247	0.00101713	HLA-DRA/HLA-DRB1/GPR183/CD83/LILRB4/CD86/IL18/LGALS9/RUNX1/FOXP1/TGFBR2/AP3B1/RORA	13
GO:0071887	leukocyte apoptotic process	13/637	117/18903	0.000159173	0.00152247	0.00101713	CD74/DOCK8/LYN/HCLS1/LGALS9/HIF1A/MEF2C/FOXP1/TSC22D3/IRF7/ADAM17/NF1/ST3GAL1	13
GO:0014910	regulation of smooth muscle cell migration	11/637	87/18903	0.000159956	0.00152705	0.00102019	AIF1/DOCK4/GNA13/MEF2C/NR4A3/PLAU/PRKG1/ABHD2/NF1/SERPINE1/NRP1	11
GO:0046637	regulation of alpha-beta T cell differentiation	10/637	73/18903	0.000161317	0.0015342	0.00102497	HLA-DRA/HLA-DRB1/CD83/LILRB4/CD86/IL18/LGALS9/RUNX1/TGFBR2/AP3B1	10
GO:1904888	cranial skeletal system development	10/637	73/18903	0.000161317	0.0015342	0.00102497	CHST11/TGFBR1/RUNX2/INSIG1/TGFBR2/FOXN3/NIPBL/MMP14/EXT1/CTNNB1	10
GO:0014897	striated muscle hypertrophy	12/637	102/18903	0.000164013	0.00155688	0.00104012	TNFRSF1B/AKAP13/MEF2A/JARID2/RGS2/FOXP1/NR4A3/PDLIM5/ROCK1/CAMK2D/PPP3CA/ATP2A2	12
GO:0001894	tissue homeostasis	22/637	275/18903	0.000168958	0.00160079	0.00106946	SPP1/LYZ/CSF1R/CORO1A/SNX10/LIPA/ACP5/TPP1/RB1/CTSH/MBP/B2M/TFRC/TNFAIP3/DRAM2/VPS13B/IGKC/ACTB/NF1/PDK4/EXT1/CTNNB1	22
GO:0030224	monocyte differentiation	7/637	36/18903	0.000170006	0.00160768	0.00107406	CD74/HLA-DRB1/CSF1R/CD4/FOXP1/IRF7/MYH9	7
GO:0001959	regulation of cytokine-mediated signaling pathway	16/637	167/18903	0.000171508	0.00161883	0.00108151	CD74/LAPTM5/PTPRC/CXCR4/TREM2/HIF1A/SAMHD1/CARD16/TNFAIP3/PTPN1/PYCARD/PARP14/IRF7/STAT2/ADAM17/PTPN2	16
GO:0050830	defense response to Gram-positive bacterium	13/637	118/18903	0.000173479	0.00163436	0.00109188	LYZ/IL1B/C5AR1/HAVCR2/RNASE6/IL18/RNASE1/ACP5/HLA-A/PYCARD/TNFRSF14/HLA-E/ADAM17	13
GO:0019932	second-messenger-mediated signaling	24/637	314/18903	0.000174557	0.00164142	0.0010966	CCL3/SLC8A1/PTPRC/FCGR3A/PTPRJ/PLEK/CXCR4/CLEC7A/TREM2/CD4/CCL4/APOE/CXCL8/ITPR2/AHR/PRKG1/THBS1/CAP1/CAMK2D/NFAT5/PPP3CA/ATP2A2/SPPL3/BCAP31	24
GO:0070167	regulation of biomineral tissue development	12/637	103/18903	0.000180062	0.00169002	0.00112907	SRGN/CCL3/SLC8A1/BMP2K/HIF1A/MEF2C/ANKH/ATP2B1/FAM20C/TGFB1/ROCK1/BMPR2	12
GO:0042058	regulation of epidermal growth factor receptor signaling pathway	10/637	74/18903	0.000180985	0.00169551	0.00113274	PTPRJ/CCDC88A/PLAUR/CBLB/PSEN1/RALA/PTPN12/ADAM17/IFI6/PTPN2	10
GO:0035751	regulation of lysosomal lumen pH	6/637	26/18903	0.000184972	0.0017232	0.00115123	GRN/PPT1/ATP6V0B/ATP6V1A/ATP6AP1/ATP6V1F	6
GO:1903306	negative regulation of regulated secretory pathway	6/637	26/18903	0.000184972	0.0017232	0.00115123	SPI1/CD84/LGALS9/HMOX1/RAP1A/GNAI2	6
GO:1905523	positive regulation of macrophage migration	6/637	26/18903	0.000184972	0.0017232	0.00115123	CCL3/C5AR1/CSF1R/TREM2/THBS1/MMP14	6
GO:0090713	immunological memory process	5/637	17/18903	0.000188946	0.00175695	0.00117378	HLA-DRA/HLA-DRB1/FGL2/TNFRSF14/ST3GAL1	5
GO:0030111	regulation of Wnt signaling pathway	25/637	336/18903	0.000195585	0.00181531	0.00121278	ZEB2/APOE/STK4/GNAQ/RNF213/WWOX/NFKB1/TNFAIP3/PSEN1/SULF1/RBPJ/TGFB1/FOXO3/WNK1/CCNY/CDK14/MDFIC/PPP1CA/MACF1/USP34/TBL1XR1/CTNNB1/UBAC2/STK3/UBR5	25
GO:0030183	B cell differentiation	15/637	152/18903	0.000196068	0.00181644	0.00121353	GPR183/PTPRC/PTPRJ/SPI1/TNFSF13B/DOCK10/CMTM7/KLF6/RBPJ/PIK3R1/ADAM17/MMP14/ST3GAL1/PTPN2/NOTCH2	15
GO:0006892	post-Golgi vesicle-mediated transport	12/637	104/18903	0.000197434	0.00182571	0.00121972	LAPTM5/MYO5A/RAB31/EXOC4/GGA1/CCDC91/RAB10/EPS15/ATP2C1/MACF1/VPS13C/LAMP1	12
GO:0051962	positive regulation of nervous system development	22/637	279/18903	0.000207417	0.0019145	0.00127904	IL1B/LYN/CXCR4/TNFRSF1B/HIF1A/PLXND1/FN1/PLXNC1/NUMB/MAP2K1/ACTR2/TGFB1/CUX1/MAN2A1/THBS2/TSPO/CYFIP1/MACF1/BMPR2/CTNNB1/NRP1/PLXNB2	22
GO:0030198	extracellular matrix organization	24/637	318/18903	0.000211043	0.00194439	0.00129901	CTSS/LCP1/TNFRSF1B/RUNX1/TGFBI/RB1/CFLAR/TGFBR1/COL11A1/COL8A1/SULF1/COL5A2/TGFB1/AEBP1/ADAM10/CST3/POSTN/COLGALT1/NF1/MMP14/SH3PXD2B/FLOT1/EXT1/MMP19	24
GO:0110149	regulation of biomineralization	12/637	105/18903	0.000216214	0.00198837	0.00132839	SRGN/CCL3/SLC8A1/BMP2K/HIF1A/MEF2C/ANKH/ATP2B1/FAM20C/TGFB1/ROCK1/BMPR2	12
GO:0030641	regulation of cellular pH	11/637	90/18903	0.00021696	0.00199158	0.00133054	SLC11A1/RAB20/DMXL2/GRN/PPT1/ATP6V1B2/ATP6V0B/SLC4A7/ATP6V1A/ATP6AP1/ATP6V1F	11
GO:0022617	extracellular matrix disassembly	9/637	62/18903	0.000217853	0.00199612	0.00133357	CTSS/LCP1/TGFB1/ADAM10/CST3/MMP14/SH3PXD2B/FLOT1/MMP19	9
GO:0019058	viral life cycle	24/637	319/18903	0.000221158	0.00201902	0.00134887	CD74/HLA-DRB1/CTSB/VAMP8/CXCR4/CD86/CD4/LGALS9/APOE/PABPC1/CXCL8/TFRC/ITGB5/TNFRSF14/UVRAG/PLSCR1/ARL8B/TRIM38/EPS15/ITGAV/PCSK5/NRP1/SRPK2/LAMP1	24
GO:0043062	extracellular structure organization	24/637	319/18903	0.000221158	0.00201902	0.00134887	CTSS/LCP1/TNFRSF1B/RUNX1/TGFBI/RB1/CFLAR/TGFBR1/COL11A1/COL8A1/SULF1/COL5A2/TGFB1/AEBP1/ADAM10/CST3/POSTN/COLGALT1/NF1/MMP14/SH3PXD2B/FLOT1/EXT1/MMP19	24
GO:0048545	response to steroid hormone	25/637	339/18903	0.000224128	0.00204241	0.0013645	SPP1/AIF1/CYBB/A2M/CYBA/SGK1/CFLAR/MBP/ATP2B1/FOXP1/SMYD3/NCOA2/TGFB1/NR4A3/TGFBR2/ADAM9/FOXO3/THBS1/NR3C1/ABHD2/TSPO/PRMT2/PER1/ARID1A/UBR5	25
GO:0016482	cytosolic transport	16/637	171/18903	0.000225294	0.00204932	0.00136911	LAPTM5/CORO1A/TANC2/MAP2K1/ACTR2/TBC1D5/EZR/MSN/GGA1/ARL8B/CCDC91/EPS15/VPS13C/STX8/EVI5/LAMP1	16
GO:0060368	regulation of Fc receptor mediated stimulatory signaling pathway	4/637	10/18903	0.000228097	0.00206731	0.00138113	PTPRC/PTPRJ/LYN/PLSCR1	4
GO:1900246	positive regulation of RIG-I signaling pathway	4/637	10/18903	0.000228097	0.00206731	0.00138113	USP15/ANKRD17/PUM1/PUM2	4
GO:0031668	cellular response to extracellular stimulus	21/637	262/18903	0.00022969	0.00207695	0.00138757	AIF1/CD68/PTPRC/LYN/UCP2/ATG7/UPP1/GLUL/CPEB4/HMOX1/ATP2B1/PLIN2/NR4A2/FOXO3/POSTN/MAPKAP1/BMPR2/RICTOR/PDK4/PLEC/NCOA1	21
GO:0022411	cellular component disassembly	32/637	483/18903	0.000229989	0.00207695	0.00138757	C1QA/C1QB/C1QC/CTSS/PLEK/VAMP8/TREM2/LCP1/ATG7/HIF1A/CAPG/VMP1/TGFBR1/PLIN2/SWAP70/UVRAG/TGFB1/ADAM10/CST3/CAPZA1/TSPO/PIK3R1/PPP1CA/MAP4K4/MMP14/SH3PXD2B/FLOT1/ARID1A/VPS13C/ATP2A2/TAOK1/MMP19	32
GO:0039529	RIG-I signaling pathway	6/637	27/18903	0.000231096	0.00208319	0.00139174	BIRC3/USP15/ANKRD17/SEC14L1/PUM1/PUM2	6
GO:2000117	negative regulation of cysteine-type endopeptidase activity	11/637	91/18903	0.000239422	0.00215437	0.00143929	ARRB2/PLAUR/CD44/TNFAIP8/BIRC3/CARD16/THBS1/CST3/GPX1/RPS6KA3/IFI6	11
GO:0010466	negative regulation of peptidase activity	21/637	263/18903	0.000241936	0.00217309	0.0014518	CTSB/SERPINA1/ARRB2/A2M/PLAUR/CD44/PICALM/TNFAIP8/BIRC3/CARD16/WFDC2/SERPINB1/BIRC6/THBS1/CST3/ROCK1/GPX1/RPS6KA3/SERPINE1/IFI6/CSTB	21
GO:0045229	external encapsulating structure organization	24/637	321/18903	0.000242682	0.00217589	0.00145367	CTSS/LCP1/TNFRSF1B/RUNX1/TGFBI/RB1/CFLAR/TGFBR1/COL11A1/COL8A1/SULF1/COL5A2/TGFB1/AEBP1/ADAM10/CST3/POSTN/COLGALT1/NF1/MMP14/SH3PXD2B/FLOT1/EXT1/MMP19	24
GO:0061082	myeloid leukocyte cytokine production	8/637	50/18903	0.000244598	0.00218915	0.00146253	CD74/LAPTM5/ACP5/HMOX1/LITAF/PYCARD/TGFB1/NR4A3	8
GO:0032615	interleukin-12 production	9/637	63/18903	0.000246682	0.00219994	0.00146974	LAPTM5/CLEC7A/ARRB2/LGALS9/HLA-B/ACP5/FOXP1/NFKB1/THBS1	9
GO:0032655	regulation of interleukin-12 production	9/637	63/18903	0.000246682	0.00219994	0.00146974	LAPTM5/CLEC7A/ARRB2/LGALS9/HLA-B/ACP5/FOXP1/NFKB1/THBS1	9
GO:0019722	calcium-mediated signaling	18/637	208/18903	0.000249622	0.00222221	0.00148462	CCL3/SLC8A1/PTPRC/FCGR3A/PTPRJ/PLEK/CXCR4/CLEC7A/TREM2/CD4/CCL4/CXCL8/CAMK2D/NFAT5/PPP3CA/ATP2A2/SPPL3/BCAP31	18
GO:0032720	negative regulation of tumor necrosis factor production	10/637	77/18903	0.000252482	0.00224369	0.00149896	TREM2/HAVCR2/LILRB4/ARRB2/LGALS9/ACP5/SIRPA/GPNMB/TNFAIP3/TSPO	10
GO:0036035	osteoclast development	5/637	18/18903	0.000254396	0.00224478	0.00149969	TYROBP/FOXP1/FAM20C/ATP6AP1/NOTCH2	5
GO:0072673	lamellipodium morphogenesis	5/637	18/18903	0.000254396	0.00224478	0.00149969	MYO9B/CD44/RREB1/CORO1C/ABI1	5
GO:0150078	positive regulation of neuroinflammatory response	5/637	18/18903	0.000254396	0.00224478	0.00149969	CCL3/IL1B/TREM2/IL18/CTSC	5
GO:1902683	regulation of receptor localization to synapse	5/637	18/18903	0.000254396	0.00224478	0.00149969	TYROBP/RAP1A/ADAM10/STX7/GPC6	5
GO:0032273	positive regulation of protein polymerization	11/637	92/18903	0.000263817	0.00232382	0.0015525	GRB2/FCHSD2/PDE4DIP/PYCARD/EVL/VASP/ARPC2/PFN1/SNX9/RICTOR/DLG1	11
GO:0031098	stress-activated protein kinase signaling cascade	20/637	246/18903	0.000266513	0.00234345	0.00156561	IL1B/SPI1/LYN/TREM2/LGALS9/TAOK3/SIRPA/NFKB1/MAP2K1/RNF13/PYCARD/EZR/SDCBP/MDFIC/MAP4K4/CCM2/PER1/TAOK1/STK3/DLG1	20
GO:0031214	biomineral tissue development	16/637	174/18903	0.000274709	0.00241128	0.00161093	SPP1/SRGN/CCL3/SLC8A1/BMP2K/SNX10/HIF1A/MEF2C/ANKH/FAM20A/ATP2B1/FAM20C/TGFB1/SLC20A1/ROCK1/BMPR2	16
GO:0048813	dendrite morphogenesis	14/637	140/18903	0.000276364	0.00242157	0.00161781	PHACTR1/DOCK10/PICALM/TANC2/MEF2A/ACTR2/PDLIM5/CUX1/RERE/KLF7/ABI1/PPP3CA/FARP1/NRP1	14
GO:0010975	regulation of neuron projection development	30/637	446/18903	0.000276871	0.00242177	0.00161794	SPP1/S100A9/LYN/GRN/RAPGEF1/CCDC88A/APOE/PLXND1/FN1/CFLAR/TANC2/PLXNC1/MBP/B2M/RGS2/RAP1A/ABL2/MAP2K1/ACTR2/PSEN1/PDLIM5/CUX1/MYCBP2/PPP3CA/CYFIP1/PTPRG/MACF1/BMPR2/NRP1/PLXNB2	30
GO:0000768	syncytium formation by plasma membrane fusion	9/637	64/18903	0.000278603	0.00242845	0.0016224	TYROBP/CD53/TREM2/CFLAR/CD9/ADAM9/MYH9/ADAM12/FLOT1	9
GO:0140253	cell-cell fusion	9/637	64/18903	0.000278603	0.00242845	0.0016224	TYROBP/CD53/TREM2/CFLAR/CD9/ADAM9/MYH9/ADAM12/FLOT1	9
GO:0043154	negative regulation of cysteine-type endopeptidase activity involved in apoptotic process	10/637	78/18903	0.000281023	0.00243426	0.00162628	ARRB2/PLAUR/CD44/TNFAIP8/BIRC3/CARD16/THBS1/GPX1/RPS6KA3/IFI6	10
GO:0002715	regulation of natural killer cell mediated immunity	8/637	51/18903	0.000281656	0.00243426	0.00162628	HAVCR2/ARRB2/LGALS9/HLA-B/HLA-A/CADM1/HLA-E/LAMP1	8
GO:0043124	negative regulation of I-kappaB kinase/NF-kappaB signaling	8/637	51/18903	0.000281656	0.00243426	0.00162628	TREM2/LILRB4/TNFAIP3/PYCARD/STAT1/TANK/PER1/RORA	8
GO:0014812	muscle cell migration	12/637	108/18903	0.000281942	0.00243426	0.00162628	AIF1/DOCK4/GNA13/MEF2C/NR4A3/PLAU/PRKG1/ABHD2/ROCK1/NF1/SERPINE1/NRP1	12
GO:1902106	negative regulation of leukocyte differentiation	12/637	108/18903	0.000281942	0.00243426	0.00162628	CD74/CCL3/C1QC/LYN/LILRB4/FGL2/RUNX1/MAFB/PIK3R1/NF1/PTPN2/CTNNB1	12
GO:0030522	intracellular receptor signaling pathway	21/637	266/18903	0.000282184	0.00243426	0.00162628	FABP5/FOXP1/BIRC3/TNFAIP3/NCOA2/NR4A2/AHR/NR4A3/IRF7/NR3C1/USP15/ANKRD17/SEC14L1/PRMT2/PER1/ARID1A/RORA/NCOA1/PUM1/UBR5/PUM2	21
GO:0032801	receptor catabolic process	6/637	28/18903	0.000285811	0.00246132	0.00164436	LAPTM5/APOE/LGMN/PTPN1/UVRAG/TGFB1	6
GO:0045730	respiratory burst	7/637	39/18903	0.000286984	0.00246295	0.00164545	SLC11A1/CLEC7A/TREM2/CYBB/CD52/GRN/CYBA	7
GO:0097242	amyloid-beta clearance	7/637	39/18903	0.000286984	0.00246295	0.00164545	MSR1/C5AR1/ITGB2/TREM2/APOE/PICALM/ROCK1	7
GO:0055017	cardiac muscle tissue growth	11/637	93/18903	0.000290276	0.00248695	0.00166148	RUNX1/MEF2C/AKAP13/JARID2/TGFBR1/RGS2/FOXP1/RBPJ/TGFBR2/PDLIM5/ZFPM2	11
GO:0062197	cellular response to chemical stress	25/637	345/18903	0.000292491	0.00250164	0.0016713	AIF1/TREM2/ATG7/HIF1A/SIRPA/DAPK1/HMOX1/FOXP1/TNFAIP3/PYCARD/NR4A2/CAB39/NR4A3/FOXO3/MCL1/TSPO/MAPKAP1/PPIF/NFAT5/GPX1/STX4/PLEC/CTNNB1/ATP2A2/OXR1	25
GO:0046578	regulation of Ras protein signal transduction	17/637	193/18903	0.000298643	0.00254991	0.00170355	ARHGDIB/CYTH1/MYO9B/APOE/ABCA1/ARHGAP24/LPAR6/AKAP13/ABL2/MAPKAP1/AUTS2/MAP4K4/NF1/FLOT1/NOTCH2/NRP1/PSD3	17
GO:0010811	positive regulation of cell-substrate adhesion	13/637	125/18903	0.000308154	0.00262665	0.00175481	PTPRJ/FN1/STK4/LIMS1/PLEKHA2/RREB1/UTRN/COL8A1/ARPC2/RIN2/ROCK1/MAP4K4/NRP1	13
GO:0002292	T cell differentiation involved in immune response	10/637	79/18903	0.000312213	0.00265222	0.0017719	HLA-DRA/HLA-DRB1/FCER1G/GPR183/CD86/IL18/LGALS9/FGL2/FOXP1/RORA	10
GO:1903556	negative regulation of tumor necrosis factor superfamily cytokine production	10/637	79/18903	0.000312213	0.00265222	0.0017719	TREM2/HAVCR2/LILRB4/ARRB2/LGALS9/ACP5/SIRPA/GPNMB/TNFAIP3/TSPO	10
GO:0003170	heart valve development	9/637	65/18903	0.000313869	0.0026528	0.00177229	TNFRSF1B/RB1/MEF2C/RBPJ/TGFB1/TGFBR2/ROCK1/BMPR2/NOTCH2	9
GO:0048247	lymphocyte chemotaxis	9/637	65/18903	0.000313869	0.0026528	0.00177229	CCL3/GPR183/CXCL16/CCL4/ADAM10/CKLF/WNK1/ADAM17/PLEC	9
GO:1905953	negative regulation of lipid localization	9/637	65/18903	0.000313869	0.0026528	0.00177229	TREM2/APOC1/ABCA1/NFKB1/THBS1/TSPO/OSBPL8/PTPN2/ITGAV	9
GO:0038061	NIK/NF-kappaB signaling	14/637	142/18903	0.000320097	0.00270088	0.00180441	IL1B/LAPTM5/CD14/SPI1/TREM2/HAVCR2/CD86/IL18/LGALS9/LIMS1/LITAF/REL/BIRC3/NFAT5	14
GO:0000082	G1/S transition of mitotic cell cycle	20/637	250/18903	0.000329053	0.00277179	0.00185178	AIF1/RB1/UBE2E2/GPNMB/BID/BCAT1/BACH1/ANKRD17/CDK14/CACUL1/ADAM17/CCND3/ACTB/PPP3CA/PRMT2/ARID1B/PBRM1/ARID1A/KMT2E/DLG1	20
GO:0042692	muscle cell differentiation	28/637	409/18903	0.000330269	0.00277736	0.0018555	SLC8A1/CD53/ARRB2/RB1/MEF2C/CFLAR/QKI/AKAP13/MEF2A/RGS2/FOXP1/SMYD3/CD9/RBPJ/TGFB1/MYH9/PDLIM5/ANKRD17/PPP3CA/GPX1/MMP14/BMPR2/ADAM12/FLOT1/PLEC/CTNNB1/RORA/ATP2A2	28
GO:0002283	neutrophil activation involved in immune response	5/637	19/18903	0.000335731	0.00281385	0.00187988	TYROBP/FCER1G/ITGB2/SPI1/STXBP2	5
GO:0097284	hepatocyte apoptotic process	5/637	19/18903	0.000335731	0.00281385	0.00187988	RB1/CFLAR/STK4/BID/STK3	5
GO:0001953	negative regulation of cell-matrix adhesion	7/637	40/18903	0.000337865	0.00282701	0.00188867	CORO1C/THBS1/PIK3R1/MAP4K4/NF1/MMP14/SERPINE1	7
GO:0051017	actin filament bundle assembly	15/637	160/18903	0.000343059	0.00286568	0.00191451	AIF1/PLEK/LCP1/PHACTR1/CCDC88A/TGFBR1/ITGB5/EVL/SWAP70/EZR/MARCKS/PIK3R1/ROCK1/PFN1/NRP1	15
GO:0044557	relaxation of smooth muscle	4/637	11/18903	0.000348898	0.00289632	0.00193498	SLC8A1/KCNMA1/RGS2/PRKG1	4
GO:0098883	synapse pruning	4/637	11/18903	0.000348898	0.00289632	0.00193498	C1QA/C1QB/C1QC/TREM2	4
GO:0014909	smooth muscle cell migration	11/637	95/18903	0.000349942	0.00289632	0.00193498	AIF1/DOCK4/GNA13/MEF2C/NR4A3/PLAU/PRKG1/ABHD2/NF1/SERPINE1/NRP1	11
GO:1903510	mucopolysaccharide metabolic process	11/637	95/18903	0.000349942	0.00289632	0.00193498	IL1B/CHST11/CD44/NFKB1/DSE/GNS/TGFB1/HEXB/ST3GAL1/CSGALNACT2/EXT1	11
GO:0010575	positive regulation of vascular endothelial growth factor production	6/637	29/18903	0.000350194	0.00289632	0.00193498	IL1B/C5AR1/HIF1A/SULF1/TGFB1/RORA	6
GO:0010592	positive regulation of lamellipodium assembly	6/637	29/18903	0.000350194	0.00289632	0.00193498	ACTR2/ARPC2/ACTR3/PIK3R1/AUTS2/CYFIP1	6
GO:0120034	positive regulation of plasma membrane bounded cell projection assembly	12/637	111/18903	0.000363901	0.00299979	0.0020041	CCDC88A/TGFBR1/ACTR2/ARPC2/RALA/ACTR3/PIK3R1/AUTS2/PFN1/CYFIP1/RHOQ/NRP1	12
GO:1901222	regulation of NIK/NF-kappaB signaling	12/637	111/18903	0.000363901	0.00299979	0.0020041	IL1B/LAPTM5/CD14/SPI1/TREM2/HAVCR2/CD86/IL18/LGALS9/LIMS1/LITAF/NFAT5	12
GO:0010951	negative regulation of endopeptidase activity	20/637	252/18903	0.000364872	0.00300286	0.00200615	SERPINA1/ARRB2/A2M/PLAUR/CD44/PICALM/TNFAIP8/BIRC3/CARD16/WFDC2/SERPINB1/BIRC6/THBS1/CST3/ROCK1/GPX1/RPS6KA3/SERPINE1/IFI6/CSTB	20
GO:0060759	regulation of response to cytokine stimulus	16/637	179/18903	0.000377978	0.00310562	0.0020748	CD74/LAPTM5/PTPRC/CXCR4/TREM2/HIF1A/SAMHD1/CARD16/TNFAIP3/PTPN1/PYCARD/PARP14/IRF7/STAT2/ADAM17/PTPN2	16
GO:0009743	response to carbohydrate	19/637	234/18903	0.000382098	0.00313433	0.00209398	HLA-DRB1/IL1B/SLC8A1/LYN/CLEC7A/TREM2/UCP2/CYBA/HIF1A/GLUL/RASAL2/RUNX2/TGFBR2/FOXO3/THBS1/KLF7/PPP3CA/GPX1/STX4	19
GO:0045807	positive regulation of endocytosis	11/637	96/18903	0.000383441	0.00313985	0.00209767	CD14/TREM2/ARRB2/APOE/RAB31/PPT1/B2M/TBC1D5/PPP3CA/SERPINE1/FLOT1	11
GO:0097305	response to alcohol	20/637	253/18903	0.000384024	0.00313985	0.00209767	CCL3/CD14/TBXAS1/CYBB/A2M/CYBA/SGK1/ITPR2/SPIDR/TGFBR1/RGS2/ATP2B1/ACTR2/AHR/TGFB1/TGFBR2/FOXO3/TSPO/GNB1/CTNNB1	20
GO:0003012	muscle system process	30/637	455/18903	0.000387294	0.00316143	0.00211209	IL1B/AIF1/SLC8A1/PDE4B/CXCR4/TNFRSF1B/DOCK4/KCNMA1/CYBA/CFLAR/AKAP13/HMOX1/MEF2A/JARID2/UTRN/RGS2/ATP2B1/FOXP1/SULF1/NR4A3/FOXO3/GAA/PRKG1/TPM3/PDLIM5/ROCK1/CAMK2D/PPP3CA/ATP2A2/DLG1	30
GO:0048706	embryonic skeletal system development	13/637	128/18903	0.000388692	0.00316768	0.00211627	CHST11/TGFBR1/RUNX2/COL11A1/SULF1/TGFBR2/NIPBL/MMP14/KIAA1217/EXT1/CTNNB1/PCSK5/DLG1	13
GO:0051098	regulation of binding	26/637	372/18903	0.000389455	0.00316874	0.00211698	ARRB2/CTSZ/PLAUR/APOE/RB1/PLXND1/STK4/HMOX1/TGFBR1/B2M/CARD16/CBLB/PSEN1/TGFB1/DAZAP2/ROCK1/PPP1CA/ACTB/PPP3CA/USP9X/FLOT1/CTNNB1/ATP2A2/NRP1/SPPL3/STK3	26
GO:0045576	mast cell activation	9/637	67/18903	0.000395506	0.00319384	0.00213374	VAMP8/LYN/LCP2/CD84/STXBP2/LGALS9/HMOX1/NR4A3/PLSCR1	9
GO:0070613	regulation of protein processing	9/637	67/18903	0.000395506	0.00319384	0.00213374	CTSZ/PLAUR/RUNX1/CARD16/PLAU/THBS1/MYH9/MMP14/SERPINE1	9
GO:0014912	negative regulation of smooth muscle cell migration	7/637	41/18903	0.000395725	0.00319384	0.00213374	AIF1/GNA13/MEF2C/PRKG1/ABHD2/NF1/SERPINE1	7
GO:0050850	positive regulation of calcium-mediated signaling	7/637	41/18903	0.000395725	0.00319384	0.00213374	CCL3/CLEC7A/TREM2/CD4/CCL4/PPP3CA/SPPL3	7
GO:1905314	semi-lunar valve development	7/637	41/18903	0.000395725	0.00319384	0.00213374	TNFRSF1B/RB1/RBPJ/TGFB1/ROCK1/BMPR2/NOTCH2	7
GO:0070302	regulation of stress-activated protein kinase signaling cascade	17/637	198/18903	0.000402581	0.00324183	0.00216581	IL1B/SPI1/LYN/TREM2/TAOK3/SIRPA/MAP2K1/RNF13/PYCARD/EZR/SDCBP/MDFIC/MAP4K4/PER1/TAOK1/STK3/DLG1	17
GO:0072593	reactive oxygen species metabolic process	19/637	235/18903	0.000402965	0.00324183	0.00216581	TYROBP/ITGB2/CLEC7A/CYBB/CYBA/GRB2/HIF1A/ACP5/CFLAR/TGFB1/TGFBR2/FOXO3/THBS1/TSPO/GNAI2/GPX1/PDK4/IFI6/SH3PXD2B	19
GO:0051346	negative regulation of hydrolase activity	26/637	373/18903	0.00040568	0.00325844	0.0021769	CTSB/SERPINA1/ARRB2/APOC1/A2M/PLAUR/CD44/PICALM/MGAT5/TNFAIP8/RGS2/BIRC3/CARD16/WFDC2/SERPINB1/BIRC6/THBS1/CST3/WNK1/ROCK1/GNAI2/GPX1/RPS6KA3/SERPINE1/IFI6/CSTB	26
GO:0051146	striated muscle cell differentiation	22/637	293/18903	0.000409621	0.00328483	0.00219453	SLC8A1/CD53/ARRB2/RB1/MEF2C/CFLAR/AKAP13/MEF2A/RGS2/FOXP1/SMYD3/CD9/RBPJ/TGFB1/MYH9/PDLIM5/PPP3CA/GPX1/MMP14/ADAM12/FLOT1/PLEC	22
GO:0010883	regulation of lipid storage	8/637	54/18903	0.000421207	0.00337235	0.002253	MSR1/TREM2/ABCA1/NFKB1/PLIN2/OSBPL8/PTPN2/ITGAV	8
GO:0060142	regulation of syncytium formation by plasma membrane fusion	6/637	30/18903	0.000425388	0.00339498	0.00226812	TYROBP/CD53/TREM2/CFLAR/ADAM9/FLOT1	6
GO:1903203	regulation of oxidative stress-induced neuron death	6/637	30/18903	0.000425388	0.00339498	0.00226812	TREM2/HIF1A/NR4A3/MCL1/CTNNB1/OXR1	6
GO:0120032	regulation of plasma membrane bounded cell projection assembly	17/637	199/18903	0.000426752	0.00340045	0.00227177	CCDC88A/ARHGAP24/RHOG/TGFBR1/ACTR2/EVL/SDCCAG8/CORO1C/ARPC2/RALA/ACTR3/PIK3R1/AUTS2/PFN1/CYFIP1/RHOQ/NRP1	17
GO:0110148	biomineralization	16/637	181/18903	0.0004278	0.00340339	0.00227374	SPP1/SRGN/CCL3/SLC8A1/BMP2K/SNX10/HIF1A/MEF2C/ANKH/FAM20A/ATP2B1/FAM20C/TGFB1/SLC20A1/ROCK1/BMPR2	16
GO:0002643	regulation of tolerance induction	5/637	20/18903	0.000435307	0.00343043	0.00229181	HAVCR2/LILRB4/HLA-B/CBLB/TGFBR2	5
GO:0002888	positive regulation of myeloid leukocyte mediated immunity	5/637	20/18903	0.000435307	0.00343043	0.00229181	TYROBP/ITGB2/SPI1/HLA-E/STX4	5
GO:0043011	myeloid dendritic cell differentiation	5/637	20/18903	0.000435307	0.00343043	0.00229181	SPI1/PSEN1/RBPJ/TGFBR2/NOTCH2	5
GO:0045655	regulation of monocyte differentiation	5/637	20/18903	0.000435307	0.00343043	0.00229181	CD74/HLA-DRB1/CD4/FOXP1/IRF7	5
GO:0097709	connective tissue replacement	5/637	20/18903	0.000435307	0.00343043	0.00229181	HIF1A/RUNX1/TGFB1/ROCK1/PPP3CA	5
GO:1903978	regulation of microglial cell activation	5/637	20/18903	0.000435307	0.00343043	0.00229181	CCL3/PTPRC/TREM2/GRN/CTSC	5
GO:0006949	syncytium formation	9/637	68/18903	0.000442447	0.00347034	0.00231847	TYROBP/CD53/TREM2/CFLAR/CD9/ADAM9/MYH9/ADAM12/FLOT1	9
GO:0038034	signal transduction in absence of ligand	9/637	68/18903	0.000442447	0.00347034	0.00231847	IL1B/BCL2A1/WWOX/FOXO3/MCL1/PPP1CA/NF1/IFI6/ITGAV	9
GO:0097192	extrinsic apoptotic signaling pathway in absence of ligand	9/637	68/18903	0.000442447	0.00347034	0.00231847	IL1B/BCL2A1/WWOX/FOXO3/MCL1/PPP1CA/NF1/IFI6/ITGAV	9
GO:0061572	actin filament bundle organization	15/637	164/18903	0.000446771	0.00349877	0.00233746	AIF1/PLEK/LCP1/PHACTR1/CCDC88A/TGFBR1/ITGB5/EVL/SWAP70/EZR/MARCKS/PIK3R1/ROCK1/PFN1/NRP1	15
GO:1990868	response to chemokine	11/637	98/18903	0.000458554	0.00357986	0.00239164	CCL3/DOCK8/LYN/CXCR4/TREM2/CCL4/HIF1A/CXCL8/CXCL3/CXCL2/WNK1	11
GO:1990869	cellular response to chemokine	11/637	98/18903	0.000458554	0.00357986	0.00239164	CCL3/DOCK8/LYN/CXCR4/TREM2/CCL4/HIF1A/CXCL8/CXCL3/CXCL2/WNK1	11
GO:0051348	negative regulation of transferase activity	21/637	276/18903	0.000461832	0.00359985	0.00240499	IL1B/SLC8A1/PTPRC/PTPRJ/LYN/LILRB4/APOE/RB1/GNAQ/RGS2/SMYD3/TNFAIP3/PTPN1/PYCARD/CBLB/PSEN1/CORO1C/SPRED1/NF1/PTPN2/PLEC	21
GO:1903707	negative regulation of hemopoiesis	12/637	114/18903	0.000465164	0.00362019	0.00241858	CD74/CCL3/C1QC/LYN/LILRB4/FGL2/RUNX1/MAFB/PIK3R1/NF1/PTPN2/CTNNB1	12
GO:0002377	immunoglobulin production	18/637	219/18903	0.000466285	0.00362329	0.00242065	HLA-DRA/HLA-DPA1/HLA-DRB1/HLA-DPB1/HLA-DQB1/HLA-DQA1/HLA-DRB5/HLA-DMA/PTPRC/HLA-DMB/CD86/SAMHD1/B2M/TFRC/SWAP70/TGFB1/HLA-E/STX4	18
GO:0051604	protein maturation	24/637	336/18903	0.000472236	0.00366385	0.00244775	SRGN/CTSS/CPM/CTSZ/PLAUR/RUNX1/LGMN/FN1/MAFB/CTSH/RASAL2/CARD16/PYCARD/PSEN1/PLAU/ADAM10/THBS1/MYH9/ADAM17/MMP14/SERPINE1/PGK1/PCSK5/SPPL3	24
GO:2000107	negative regulation of leukocyte apoptotic process	8/637	55/18903	0.000478572	0.00369817	0.00247067	CD74/DOCK8/HCLS1/HIF1A/FOXP1/TSC22D3/IRF7/ST3GAL1	8
GO:0051216	cartilage development	17/637	201/18903	0.000478873	0.00369817	0.00247067	CHST11/HIF1A/CD44/RUNX1/TGFBI/RB1/MEF2C/TRPS1/TGFBR1/RUNX2/COL11A1/SULF1/TGFB1/TGFBR2/BMPR2/EXT1/CTNNB1	17
GO:0060491	regulation of cell projection assembly	17/637	201/18903	0.000478873	0.00369817	0.00247067	CCDC88A/ARHGAP24/RHOG/TGFBR1/ACTR2/EVL/SDCCAG8/CORO1C/ARPC2/RALA/ACTR3/PIK3R1/AUTS2/PFN1/CYFIP1/RHOQ/NRP1	17
GO:0016311	dephosphorylation	25/637	357/18903	0.000486382	0.00375038	0.00250555	PTPRC/PTPRJ/PLEK/PTPRE/SSH2/ACP5/TNS3/MEF2C/MGAT5/DUSP2/DUSP6/PTPN1/SWAP70/TGFB1/IQGAP1/PPP6R3/PTPN12/ROCK1/PPP1CA/GNAI2/PPP2R5C/PPP3CA/PTPRG/PTPN2/SPPL3	25
GO:0010611	regulation of cardiac muscle hypertrophy	9/637	69/18903	0.000493873	0.00379646	0.00253634	TNFRSF1B/MEF2A/JARID2/RGS2/FOXP1/NR4A3/ROCK1/CAMK2D/PPP3CA	9
GO:0055021	regulation of cardiac muscle tissue growth	9/637	69/18903	0.000493873	0.00379646	0.00253634	RUNX1/MEF2C/JARID2/TGFBR1/RGS2/FOXP1/RBPJ/TGFBR2/ZFPM2	9
GO:0035710	CD4-positive, alpha-beta T cell activation	12/637	115/18903	0.000503796	0.00386681	0.00258334	HLA-DRA/HLA-DRB1/GPR183/CD83/CD86/IL18/LGALS9/RUNX1/FOXP1/CBLB/TGFBR2/RORA	12
GO:0002887	negative regulation of myeloid leukocyte mediated immunity	4/637	12/18903	0.000509434	0.00388628	0.00259635	SPI1/CD84/LGALS9/HMOX1	4
GO:0034135	regulation of toll-like receptor 2 signaling pathway	4/637	12/18903	0.000509434	0.00388628	0.00259635	LYN/TREM2/CYBA/TNFAIP3	4
GO:0061795	Golgi lumen acidification	4/637	12/18903	0.000509434	0.00388628	0.00259635	ATP6V0B/ATP6V1A/ATP6AP1/ATP6V1F	4
GO:1904177	regulation of adipose tissue development	4/637	12/18903	0.000509434	0.00388628	0.00259635	SPI1/NCOA2/KLF7/NCOA1	4
GO:0150117	positive regulation of cell-substrate junction organization	6/637	31/18903	0.000512605	0.00389192	0.00260012	PTPRJ/LIMS1/PIK3R1/ROCK1/MAP4K4/NRP1	6
GO:1900027	regulation of ruffle assembly	6/637	31/18903	0.000512605	0.00389192	0.00260012	ARHGAP24/RHOG/EVL/CORO1C/PFN1/CYFIP1	6
GO:1901185	negative regulation of ERBB signaling pathway	6/637	31/18903	0.000512605	0.00389192	0.00260012	PTPRJ/LGMN/CBLB/PSEN1/PTPN12/PTPN2	6
GO:0032418	lysosome localization	10/637	84/18903	0.000514834	0.00389192	0.00260012	VAMP8/LYN/CD84/STXBP2/LGALS9/HMOX1/NR4A3/PLEKHM2/MYH9/ARL8B	10
GO:0140056	organelle localization by membrane tethering	10/637	84/18903	0.000514834	0.00389192	0.00260012	PLEK/VAMP8/STXBP2/VMP1/EXOC4/STX7/RAB10/STX4/ATP2A2/STX8	10
GO:1990849	vacuolar localization	10/637	84/18903	0.000514834	0.00389192	0.00260012	VAMP8/LYN/CD84/STXBP2/LGALS9/HMOX1/NR4A3/PLEKHM2/MYH9/ARL8B	10
GO:2000377	regulation of reactive oxygen species metabolic process	14/637	149/18903	0.000522933	0.0039472	0.00263705	TYROBP/ITGB2/CLEC7A/CYBA/GRB2/HIF1A/ACP5/CFLAR/TGFB1/TGFBR2/FOXO3/THBS1/TSPO/GNAI2	14
GO:0032691	negative regulation of interleukin-1 beta production	7/637	43/18903	0.000535122	0.00403313	0.00269446	TREM2/LILRB4/ARRB2/ACP5/CARD16/TNFAIP3/SERPINB1	7
GO:0001954	positive regulation of cell-matrix adhesion	8/637	56/18903	0.000542109	0.00407966	0.00272554	PTPRJ/LIMS1/PLEKHA2/UTRN/RIN2/ROCK1/MAP4K4/NRP1	8
GO:0140131	positive regulation of lymphocyte chemotaxis	5/637	21/18903	0.00055561	0.00417499	0.00278923	CCL3/CCL4/ADAM10/WNK1/ADAM17	5
GO:0010959	regulation of metal ion transport	28/637	423/18903	0.000563117	0.00422507	0.00282269	CCL3/SLC8A1/PDE4B/LYN/CXCR4/TREM2/CORO1A/ARRB2/CD84/CD4/CCL4/CYBA/FXYD5/VMP1/B2M/UTRN/ATP2B1/CAB39/GLRX/WNK1/TSPO/CAMK2D/GNAI2/PPP3CA/PER1/CTNNB1/FBXO11/DLG1	28
GO:0048041	focal adhesion assembly	10/637	85/18903	0.000566213	0.00424194	0.00283396	PTPRJ/LIMS1/CORO1C/THBS1/PEAK1/ROCK1/MAP4K4/MMP14/MACF1/NRP1	10
GO:0006470	protein dephosphorylation	20/637	261/18903	0.000571428	0.00427462	0.00285579	PTPRC/PTPRJ/PTPRE/SSH2/MGAT5/DUSP2/DUSP6/PTPN1/SWAP70/TGFB1/PPP6R3/PTPN12/ROCK1/PPP1CA/GNAI2/PPP2R5C/PPP3CA/PTPRG/PTPN2/SPPL3	20
GO:0042176	regulation of protein catabolic process	25/637	361/18903	0.000572347	0.00427512	0.00285612	IL1B/TREM2/TNFRSF1B/ATG7/APOE/FHIT/CTSA/TNFAIP3/CBLB/PIAS1/PSEN1/ADAM9/EZR/MSN/GGA1/CST3/MYCBP2/SDCBP/ROCK1/HERPUD1/GPX1/SNX9/USP9X/BCAP31/FBXO11	25
GO:0043542	endothelial cell migration	21/637	281/18903	0.00058426	0.0043576	0.00291123	GRN/HIF1A/APOE/LGMN/PLXND1/GLUL/MEF2C/HMOX1/TGFBR1/FOXP1/TGFB1/THBS1/MYH9/SPRED1/RIN2/ADAM17/NRP2/NF1/GPX1/BMPR2/NRP1	21
GO:0032922	circadian regulation of gene expression	9/637	71/18903	0.000611474	0.00453961	0.00303282	NAMPT/ZFHX3/NCOA2/AHR/MYCBP2/PPP1CA/KDM2A/PER1/RORA	9
GO:1903053	regulation of extracellular matrix organization	8/637	57/18903	0.0006123	0.00453961	0.00303282	TNFRSF1B/RUNX1/RB1/CFLAR/TGFB1/AEBP1/CST3/COLGALT1	8
GO:0043304	regulation of mast cell degranulation	6/637	32/18903	0.000613117	0.00453961	0.00303282	VAMP8/LYN/CD84/STXBP2/LGALS9/HMOX1	6
GO:0045671	negative regulation of osteoclast differentiation	6/637	32/18903	0.000613117	0.00453961	0.00303282	CCL3/LILRB4/MAFB/PIK3R1/NF1/CTNNB1	6
GO:0007568	aging	15/637	169/18903	0.000613191	0.00453961	0.00303282	C1QA/CD68/UCP2/TNFRSF1B/GNA13/GRB2/CTSC/MBP/TFRC/ATP2B1/TGFBR2/FOXO3/TSPO/PPP3CA/GPX1	15
GO:0016601	Rac protein signal transduction	7/637	44/18903	0.000618116	0.00455588	0.0030437	AIF1/ELMO1/ARHGAP24/RHOG/AUTS2/NF1/CYFIP1	7
GO:0050856	regulation of T cell receptor signaling pathway	7/637	44/18903	0.000618116	0.00455588	0.0030437	LAPTM5/PTPRJ/LILRB4/ELF1/CBLB/EZR/PTPN2	7
GO:1905521	regulation of macrophage migration	7/637	44/18903	0.000618116	0.00455588	0.0030437	CCL3/C5AR1/CSF1R/TREM2/CD9/THBS1/MMP14	7
GO:0032092	positive regulation of protein binding	10/637	86/18903	0.000621762	0.00457603	0.00305715	APOE/PLXND1/STK4/B2M/PSEN1/USP9X/FLOT1/NRP1/SPPL3/STK3	10
GO:0010506	regulation of autophagy	24/637	344/18903	0.000659468	0.00484641	0.00323779	TREM2/PSAP/HIF1A/DAPK1/HMOX1/ATP6V1B2/CTSA/ATP6V0B/ABL2/EXOC4/PYCARD/ATP6V1A/DRAM2/UVRAG/HERC1/FOXO3/TAB2/TRIM38/CCNY/MCL1/TSPO/ROCK1/ATF6/VPS13C	24
GO:0072594	establishment of protein localization to organelle	29/637	449/18903	0.000669207	0.00491078	0.0032808	LAPTM5/CD68/HCLS1/STK4/NUP214/SPIDR/BID/TNFAIP3/CBLB/PSEN1/TGFB1/MAN1A1/RALA/TSPO/PIK3R1/AP3B1/MDFIC/NIPBL/HERPUD1/NF1/PPP3CA/RAB10/RANBP2/ZFYVE16/VPS13C/BCAP31/STK3/UBR5/LAMP1	29
GO:0014743	regulation of muscle hypertrophy	9/637	72/18903	0.00067833	0.0049632	0.00331582	TNFRSF1B/MEF2A/JARID2/RGS2/FOXP1/NR4A3/ROCK1/CAMK2D/PPP3CA	9
GO:1900076	regulation of cellular response to insulin stimulus	9/637	72/18903	0.00067833	0.0049632	0.00331582	IL1B/PTPRE/ATP2B1/NCOA2/PTPN1/GNAI2/OSBPL8/PTPN2/NCOA1	9
GO:0001961	positive regulation of cytokine-mediated signaling pathway	8/637	58/18903	0.000689647	0.00503131	0.00336132	CD74/LAPTM5/CXCR4/TREM2/HIF1A/PARP14/IRF7/ADAM17	8
GO:0048008	platelet-derived growth factor receptor signaling pathway	8/637	58/18903	0.000689647	0.00503131	0.00336132	PTPRJ/PTPN1/CBLB/NR4A3/IQGAP1/PTPN12/PTPN2/NRP1	8
GO:0099024	plasma membrane invagination	13/637	136/18903	0.000695553	0.00506702	0.00338518	AIF1/MSR1/ITGB2/TREM2/ELMO1/ABCA1/RAB31/RHOG/IGLC2/THBS1/MYH9/IGKC/SNX9	13
GO:0010888	negative regulation of lipid storage	5/637	22/18903	0.000699247	0.00508654	0.00339822	TREM2/ABCA1/OSBPL8/PTPN2/ITGAV	5
GO:0062208	positive regulation of pattern recognition receptor signaling pathway	7/637	45/18903	0.000711005	0.0051571	0.00344536	CD14/CYBA/USP15/ANKRD17/FLOT1/PUM1/PUM2	7
GO:2000516	positive regulation of CD4-positive, alpha-beta T cell activation	7/637	45/18903	0.000711005	0.0051571	0.00344536	HLA-DRA/HLA-DRB1/CD83/CD86/IL18/LGALS9/TGFBR2	7
GO:0002664	regulation of T cell tolerance induction	4/637	13/18903	0.00071631	0.00517312	0.00345606	LILRB4/HLA-B/CBLB/TGFBR2	4
GO:0038203	TORC2 signaling	4/637	13/18903	0.00071631	0.00517312	0.00345606	SIK3/MAPKAP1/RICTOR/USP9X	4
GO:1900103	positive regulation of endoplasmic reticulum unfolded protein response	4/637	13/18903	0.00071631	0.00517312	0.00345606	PTPN1/PIK3R1/PTPN2/ATF6	4
GO:0050729	positive regulation of inflammatory response	14/637	154/18903	0.000727256	0.00522928	0.00349358	CCL3/IL1B/S100A9/ALOX5AP/VAMP8/TREM2/GPSM3/IL18/NEAT1/GRN/CTSC/PYCARD/HLA-E/SERPINE1	14
GO:0002431	Fc receptor mediated stimulatory signaling pathway	6/637	33/18903	0.00072826	0.00522928	0.00349358	FCER1G/PTPRC/PTPRJ/LYN/NR4A3/PLSCR1	6
GO:0036314	response to sterol	6/637	33/18903	0.00072826	0.00522928	0.00349358	CCL3/TGFBR1/TGFB1/INSIG1/TGFBR2/RORA	6
GO:0036475	neuron death in response to oxidative stress	6/637	33/18903	0.00072826	0.00522928	0.00349358	TREM2/HIF1A/NR4A3/MCL1/CTNNB1/OXR1	6
GO:0051897	positive regulation of protein kinase B signaling	12/637	120/18903	0.000739879	0.00530511	0.00354424	CCL3/PTPRJ/HCLS1/ARRB2/IL18/TGFBR1/TGFB1/THBS1/GPX1/RICTOR/OSBPL8/STK3	12
GO:0016197	endosomal transport	19/637	247/18903	0.000741787	0.00530634	0.00354507	ARL4C/PICALM/ABCA1/CMTM6/ITSN2/TBC1D5/CORO1C/VPS13B/ATP6AP1/GGA1/ACAP2/ARL8B/ITSN1/AP3B1/SNX9/RAB10/EPS15/ZFYVE16/EVI5	19
GO:0034101	erythrocyte homeostasis	13/637	137/18903	0.000745366	0.00530634	0.00354507	SPI1/LYN/HCLS1/HIF1A/RB1/MAFB/HMOX1/B2M/PTBP3/FOXO3/STAT1/PTPN2/KMT2E	13
GO:1904019	epithelial cell apoptotic process	13/637	137/18903	0.000745366	0.00530634	0.00354507	ARRB2/RB1/CFLAR/STK4/HMOX1/BID/TNFAIP3/TGFBR2/FOXO3/THBS1/SERPINE1/BMPR2/STK3	13
GO:0045732	positive regulation of protein catabolic process	17/637	209/18903	0.000745916	0.00530634	0.00354507	IL1B/TREM2/TNFRSF1B/ATG7/APOE/TNFAIP3/CBLB/PIAS1/PSEN1/ADAM9/EZR/MSN/GGA1/HERPUD1/SNX9/BCAP31/FBXO11	17
GO:0043367	CD4-positive, alpha-beta T cell differentiation	10/637	88/18903	0.000746403	0.00530634	0.00354507	HLA-DRA/HLA-DRB1/GPR183/CD83/CD86/IL18/LGALS9/RUNX1/FOXP1/RORA	10
GO:0055072	iron ion homeostasis	10/637	88/18903	0.000746403	0.00530634	0.00354507	SLC11A1/FTL/HIF1A/PICALM/HMOX1/B2M/TFRC/ATP6V1A/FTH1/ATP6AP1	10
GO:0030323	respiratory tube development	16/637	191/18903	0.000770496	0.00546987	0.00365431	CTSZ/LIPA/CTSH/MAP2K1/RBPJ/TGFBR2/MAN2A1/AP3B1/PPP1CA/MMP14/BMPR2/ZFPM2/EXT1/CTNNB1/PCSK5/LTA4H	16
GO:0050808	synapse organization	28/637	432/18903	0.000779954	0.00552918	0.00369394	C1QA/C1QB/C1QC/C5AR1/TREM2/DOCK10/APOE/LGMN/PLXND1/MEF2C/TANC2/ACTR2/PSEN1/ADAM10/PDLIM5/THBS2/MYCBP2/SDCBP/PFN1/ACTB/NRP2/CYFIP1/GPC6/FARP1/CTNNB1/NRP1/PLXNB2/DLG1	28
GO:0031099	regeneration	16/637	192/18903	0.000815003	0.00576949	0.00385448	SPP1/LCP1/UCP2/GRN/RUNX1/CFLAR/HMOX1/MAP2K1/CD9/NR4A3/TGFBR2/TSPO/PTPN12/PPP3CA/GPX1/IGF2R	16
GO:1901655	cellular response to ketone	11/637	105/18903	0.000825204	0.00583346	0.00389722	SPP1/SGK1/CFLAR/ATP2B1/SMYD3/AHR/FOXO3/MSN/NR3C1/POSTN/GNB1	11
GO:0010950	positive regulation of endopeptidase activity	15/637	174/18903	0.000829745	0.0058424	0.00390319	LAPTM5/S100A9/LYN/CLEC7A/LGALS9/LGMN/PICALM/CFLAR/DAPK1/CTSH/MBP/CTSD/BID/PYCARD/BCAP31	15
GO:0060541	respiratory system development	17/637	211/18903	0.000829773	0.0058424	0.00390319	CTSZ/LIPA/CTSH/BASP1/MAP2K1/RBPJ/TGFBR2/MAN2A1/AP3B1/PPP1CA/MMP14/BMPR2/ZFPM2/EXT1/CTNNB1/SMCHD1/LTA4H	17
GO:0006801	superoxide metabolic process	9/637	74/18903	0.000829965	0.0058424	0.00390319	TYROBP/ITGB2/CLEC7A/CYBB/CYBA/ACP5/TGFB1/GNAI2/SH3PXD2B	9
GO:0016055	Wnt signaling pathway	29/637	456/18903	0.000853045	0.00599644	0.0040061	ZEB2/APOE/STK4/GNAQ/RNF213/WWOX/NFKB1/TNFAIP3/MITF/NR4A2/PSEN1/SULF1/RBPJ/TGFB1/FOXO3/WNK1/CCNY/CDK14/MDFIC/PPP1CA/MACF1/USP34/GPC6/TBL1XR1/EXT1/CTNNB1/UBAC2/STK3/UBR5	29
GO:0008286	insulin receptor signaling pathway	12/637	122/18903	0.000857245	0.00601598	0.00401916	IL1B/PTPRE/GRB2/PTPN1/PIK3R1/CCND3/GNAI2/PDK4/OSBPL8/PTPN2/PHIP/RHOQ	12
GO:0033006	regulation of mast cell activation involved in immune response	6/637	34/18903	0.000859426	0.00601598	0.00401916	VAMP8/LYN/CD84/STXBP2/LGALS9/HMOX1	6
GO:0036336	dendritic cell migration	6/637	34/18903	0.000859426	0.00601598	0.00401916	GPR183/DOCK8/SPI1/CXCR4/LGALS9/EXT1	6
GO:0002753	cytoplasmic pattern recognition receptor signaling pathway	8/637	60/18903	0.000867927	0.0060571	0.00404663	BIRC3/TNFAIP3/IRF7/USP15/ANKRD17/SEC14L1/PUM1/PUM2	8
GO:1905517	macrophage migration	8/637	60/18903	0.000867927	0.0060571	0.00404663	CCL3/C5AR1/CSF1R/TREM2/CD9/THBS1/CKLF/MMP14	8
GO:0045591	positive regulation of regulatory T cell differentiation	5/637	23/18903	0.000868926	0.0060571	0.00404663	HLA-DRA/HLA-DRB1/LILRB4/LGALS9/FOXO3	5
GO:0071453	cellular response to oxygen levels	15/637	175/18903	0.000880052	0.00612614	0.00409275	SLC8A1/TREM2/CYBB/ATG7/HIF1A/CFLAR/CPEB4/HMOX1/CARD16/ATP6V1A/RBPJ/FOXO3/ATP6AP1/PGK1/RORA	15
GO:0070098	chemokine-mediated signaling pathway	10/637	90/18903	0.00089092	0.00619319	0.00413755	CCL3/LYN/CXCR4/TREM2/CCL4/HIF1A/CXCL8/CXCL3/CXCL2/WNK1	10
GO:0198738	cell-cell signaling by wnt	29/637	458/18903	0.000913084	0.00633025	0.00422912	ZEB2/APOE/STK4/GNAQ/RNF213/WWOX/NFKB1/TNFAIP3/MITF/NR4A2/PSEN1/SULF1/RBPJ/TGFB1/FOXO3/WNK1/CCNY/CDK14/MDFIC/PPP1CA/MACF1/USP34/GPC6/TBL1XR1/EXT1/CTNNB1/UBAC2/STK3/UBR5	29
GO:0007266	Rho protein signal transduction	13/637	140/18903	0.000913163	0.00633025	0.00422912	ARHGDIB/GNA13/MYO9B/APOE/ABCA1/LPAR6/AKAP13/RHOG/ABL2/PHACTR4/ROCK1/FLOT1/NRP1	13
GO:0022612	gland morphogenesis	12/637	123/18903	0.000921513	0.00637052	0.00425602	CSF1R/PLXND1/CFLAR/NFKB1/TNFAIP3/SULF1/TGFB1/TGFBR2/MSN/NR3C1/NOTCH2/NRP1	12
GO:0030282	bone mineralization	12/637	123/18903	0.000921513	0.00637052	0.00425602	SRGN/CCL3/SLC8A1/BMP2K/SNX10/HIF1A/MEF2C/ANKH/ATP2B1/FAM20C/TGFB1/BMPR2	12
GO:0045646	regulation of erythrocyte differentiation	7/637	47/18903	0.000929761	0.00641868	0.0042882	SPI1/LYN/HIF1A/MAFB/B2M/FOXO3/STAT1	7
GO:1901136	carbohydrate derivative catabolic process	15/637	176/18903	0.000932917	0.00643161	0.00429683	TYMP/NPL/PDE4B/UPP1/DPYD/CD44/MANBA/SAMHD1/MGAT1/GNS/TGFB1/MAN1A1/CST3/NAGK/HEXB	15
GO:0060560	developmental growth involved in morphogenesis	18/637	233/18903	0.000963044	0.00663019	0.0044295	SPP1/CXCR4/APOE/FN1/ALCAM/KIF26B/ITSN2/IQGAP1/TGFBR2/AUTS2/NRP2/CYFIP1/MACF1/BMPR2/USP9X/EXT1/CTNNB1/NRP1	18
GO:0002467	germinal center formation	4/637	14/18903	0.000976237	0.00667517	0.00445955	TNFSF13B/MEF2C/TNFAIP3/ADAM17	4
GO:0043301	negative regulation of leukocyte degranulation	4/637	14/18903	0.000976237	0.00667517	0.00445955	SPI1/CD84/LGALS9/HMOX1	4
GO:0048388	endosomal lumen acidification	4/637	14/18903	0.000976237	0.00667517	0.00445955	ATP6V0B/ATP6V1A/ATP6AP1/ATP6V1F	4
GO:0090715	immunological memory formation process	4/637	14/18903	0.000976237	0.00667517	0.00445955	HLA-DRA/HLA-DRB1/FGL2/ST3GAL1	4
GO:1902287	semaphorin-plexin signaling pathway involved in axon guidance	4/637	14/18903	0.000976237	0.00667517	0.00445955	PLXND1/PLXNC1/NRP1/PLXNB2	4
GO:0001764	neuron migration	15/637	177/18903	0.000988442	0.00674024	0.00450302	CXCR4/PHACTR1/MEF2C/ZNF609/NR4A2/PSEN1/SDCCAG8/PRKG1/NIPBL/AUTS2/NRP2/USP9X/CTNNB1/NRP1/PLXNB2	15
GO:0051099	positive regulation of binding	15/637	177/18903	0.000988442	0.00674024	0.00450302	PLAUR/APOE/RB1/PLXND1/STK4/B2M/PSEN1/TGFB1/DAZAP2/USP9X/FLOT1/CTNNB1/NRP1/SPPL3/STK3	15
GO:0043372	positive regulation of CD4-positive, alpha-beta T cell differentiation	6/637	35/18903	0.00100806	0.00684609	0.00457374	HLA-DRA/HLA-DRB1/CD83/CD86/IL18/LGALS9	6
GO:0090075	relaxation of muscle	6/637	35/18903	0.00100806	0.00684609	0.00457374	SLC8A1/PDE4B/KCNMA1/RGS2/PRKG1/CAMK2D	6
GO:1905898	positive regulation of response to endoplasmic reticulum stress	6/637	35/18903	0.00100806	0.00684609	0.00457374	PTPN1/PIK3R1/HERPUD1/PTPN2/ATF6/BCAP31	6
GO:0006953	acute-phase response	7/637	48/18903	0.00105736	0.00715181	0.00477798	IL1B/CD163/SERPINA1/A2M/FN1/TFRC/PLSCR1	7
GO:0031641	regulation of myelination	7/637	48/18903	0.00105736	0.00715181	0.00477798	TYMP/ITGAX/TNFRSF1B/CTSC/CYFIP1/CTNNB1/DLG1	7
GO:0035850	epithelial cell differentiation involved in kidney development	7/637	48/18903	0.00105736	0.00715181	0.00477798	MEF2C/BASP1/IQGAP1/STAT1/EXT1/NOTCH2/CTNNB1	7
GO:0072507	divalent inorganic cation homeostasis	24/637	356/18903	0.0010608	0.00716542	0.00478708	CCL3/S100A9/SLC11A1/SLC8A1/PTPRC/LYN/CORO1A/SNX10/CYBA/APOE/ITPR2/ANKH/FAM20A/ATP2B1/PSEN1/ATP13A3/AP3B1/GRINA/CAMK2D/HERPUD1/HEXB/ATP2C1/ATP2A2/BCAP31	24
GO:0060143	positive regulation of syncytium formation by plasma membrane fusion	5/637	24/18903	0.00106745	0.00719095	0.00480414	TYROBP/CD53/TREM2/ADAM9/FLOT1	5
GO:1903902	positive regulation of viral life cycle	5/637	24/18903	0.00106745	0.00719095	0.00480414	CD74/HLA-DRB1/CD4/LGALS9/TRIM38	5
GO:0007179	transforming growth factor beta receptor signaling pathway	17/637	216/18903	0.00107537	0.00723455	0.00483326	SPI1/ARRB2/LDLRAD4/CHST11/ZEB2/TGFBR1/ITGB5/TGFB1/TGFBR2/ADAM9/THBS1/USP15/TRIM33/SDCBP/SPRED1/ADAM17/USP9X	17
GO:0070228	regulation of lymphocyte apoptotic process	8/637	62/18903	0.0010814	0.00726537	0.00485385	CD74/DOCK8/LYN/LGALS9/HIF1A/FOXP1/TSC22D3/ST3GAL1	8
GO:0034121	regulation of toll-like receptor signaling pathway	9/637	77/18903	0.00110808	0.00743468	0.00496697	CD14/LYN/TREM2/ARRB2/CYBA/BIRC3/TNFAIP3/IRF7/FLOT1	9
GO:0010324	membrane invagination	13/637	143/18903	0.00111152	0.00744778	0.00497572	AIF1/MSR1/ITGB2/TREM2/ELMO1/ABCA1/RAB31/RHOG/IGLC2/THBS1/MYH9/IGKC/SNX9	13
GO:0090257	regulation of muscle system process	19/637	256/18903	0.00113573	0.00759986	0.00507732	AIF1/SLC8A1/PDE4B/TNFRSF1B/DOCK4/KCNMA1/MEF2A/JARID2/RGS2/ATP2B1/FOXP1/NR4A3/FOXO3/PRKG1/ROCK1/CAMK2D/PPP3CA/ATP2A2/DLG1	19
GO:0003206	cardiac chamber morphogenesis	12/637	126/18903	0.00113885	0.00761055	0.00508447	HIF1A/MEF2C/TGFBR1/COL11A1/RBPJ/TGFB1/TGFBR2/NRP2/BMPR2/ZFPM2/NOTCH2/NRP1	12
GO:0060537	muscle tissue development	27/637	422/18903	0.00116253	0.00775847	0.00518329	SLC8A1/ARRB2/RUNX1/RB1/MEF2C/CFLAR/AKAP13/MEF2A/JARID2/TGFBR1/RGS2/FOXP1/COL11A1/GPCPD1/RBPJ/TGFB1/TGFBR2/PDLIM5/NF1/PPP3CA/GPX1/FLOT1/ZFPM2/PLEC/NOTCH2/CTNNB1/DLG1	27
GO:0001569	branching involved in blood vessel morphogenesis	6/637	36/18903	0.00117568	0.00782534	0.00522796	GNA13/PLXND1/STK4/TGFBR2/CTNNB1/NRP1	6
GO:0050869	negative regulation of B cell activation	6/637	36/18903	0.00117568	0.00782534	0.00522796	TYROBP/LAPTM5/SAMSN1/LYN/MNDA/TNFAIP3	6
GO:0001935	endothelial cell proliferation	16/637	199/18903	0.00119217	0.00792463	0.00529429	CYBA/HIF1A/APOE/MEF2C/HMOX1/TGFBR1/SULF1/THBS1/STAT1/ADAM17/NRP2/NF1/MMP14/BMPR2/NRP1/DLG1	16
GO:0050772	positive regulation of axonogenesis	9/637	78/18903	0.00121596	0.00806136	0.00538564	PLXND1/FN1/PLXNC1/MAP2K1/CYFIP1/MACF1/BMPR2/NRP1/PLXNB2	9
GO:0070373	negative regulation of ERK1 and ERK2 cascade	9/637	78/18903	0.00121596	0.00806136	0.00538564	PTPRC/LYN/SIRPA/DUSP6/PTPN1/EZR/SPRED1/PTPN2/DLG1	9
GO:0006911	phagocytosis, engulfment	12/637	127/18903	0.00122011	0.00807822	0.00539691	AIF1/MSR1/ITGB2/TREM2/ELMO1/ABCA1/RAB31/RHOG/IGLC2/THBS1/MYH9/IGKC	12
GO:1903305	regulation of regulated secretory pathway	13/637	145/18903	0.00126279	0.00834972	0.00557829	ITGB2/SPI1/VAMP8/LYN/CD84/STXBP2/LGALS9/HMOX1/RAP1A/GNAI2/STX4/ATP2A2/LAMP1	13
GO:0051403	stress-activated MAPK cascade	18/637	239/18903	0.00128587	0.008491	0.00567268	IL1B/SPI1/TREM2/LGALS9/TAOK3/SIRPA/NFKB1/MAP2K1/PYCARD/EZR/SDCBP/MDFIC/MAP4K4/CCM2/PER1/TAOK1/STK3/DLG1	18
GO:0001771	immunological synapse formation	4/637	15/18903	0.00129597	0.008491	0.00567268	DOCK8/HAVCR2/MSN/DLG1	4
GO:0002517	T cell tolerance induction	4/637	15/18903	0.00129597	0.008491	0.00567268	LILRB4/HLA-B/CBLB/TGFBR2	4
GO:0071639	positive regulation of monocyte chemotactic protein-1 production	4/637	15/18903	0.00129597	0.008491	0.00567268	IL1B/CLEC7A/CD84/LGALS9	4
GO:0003148	outflow tract septum morphogenesis	5/637	25/18903	0.00129771	0.008491	0.00567268	TGFBR2/NRP2/BMPR2/ZFPM2/NRP1	5
GO:0032816	positive regulation of natural killer cell activation	5/637	25/18903	0.00129771	0.008491	0.00567268	TYROBP/FCGR3A/IL18/HLA-E/LAMP1	5
GO:0034114	regulation of heterotypic cell-cell adhesion	5/637	25/18903	0.00129771	0.008491	0.00567268	IL1B/CD44/MBP/WNK1/FLOT1	5
GO:0045649	regulation of macrophage differentiation	5/637	25/18903	0.00129771	0.008491	0.00567268	C1QC/HCLS1/RB1/TGFB1/PTPN2	5
GO:0030218	erythrocyte differentiation	12/637	128/18903	0.00130612	0.00853493	0.00570202	SPI1/LYN/HCLS1/HIF1A/RB1/MAFB/B2M/PTBP3/FOXO3/STAT1/PTPN2/KMT2E	12
GO:2000514	regulation of CD4-positive, alpha-beta T cell activation	9/637	79/18903	0.00133216	0.0086886	0.00580468	HLA-DRA/HLA-DRB1/CD83/CD86/IL18/LGALS9/RUNX1/CBLB/TGFBR2	9
GO:0030199	collagen fibril organization	8/637	64/18903	0.00133484	0.0086886	0.00580468	RB1/TGFBR1/COL11A1/COL5A2/AEBP1/COLGALT1/NF1/EXT1	8
GO:0048524	positive regulation of viral process	8/637	64/18903	0.00133484	0.0086886	0.00580468	CD74/HLA-DRB1/CD4/LGALS9/PABPC1/TRIM38/MDFIC/SRPK2	8
GO:0030195	negative regulation of blood coagulation	7/637	50/18903	0.00135357	0.00876336	0.00585463	PLAUR/APOE/CD9/PLAU/PRKG1/THBS1/SERPINE1	7
GO:0060043	regulation of cardiac muscle cell proliferation	7/637	50/18903	0.00135357	0.00876336	0.00585463	RUNX1/MEF2C/JARID2/TGFBR1/RBPJ/TGFBR2/ZFPM2	7
GO:1900407	regulation of cellular response to oxidative stress	10/637	95/18903	0.00135481	0.00876336	0.00585463	TREM2/HIF1A/FOXP1/NR4A3/FOXO3/MCL1/MAPKAP1/GPX1/CTNNB1/OXR1	10
GO:0044843	cell cycle G1/S phase transition	20/637	280/18903	0.0013582	0.00876336	0.00585463	AIF1/RB1/UBE2E2/GPNMB/BID/BCAT1/BACH1/ANKRD17/CDK14/CACUL1/ADAM17/CCND3/ACTB/PPP3CA/PRMT2/ARID1B/PBRM1/ARID1A/KMT2E/DLG1	20
GO:0060828	regulation of canonical Wnt signaling pathway	19/637	260/18903	0.00136136	0.00876336	0.00585463	ZEB2/APOE/STK4/GNAQ/NFKB1/PSEN1/RBPJ/TGFB1/FOXO3/WNK1/CCNY/CDK14/PPP1CA/USP34/TBL1XR1/CTNNB1/UBAC2/STK3/UBR5	19
GO:0002335	mature B cell differentiation	6/637	37/18903	0.00136381	0.00876336	0.00585463	GPR183/SPI1/DOCK10/CMTM7/ST3GAL1/NOTCH2	6
GO:0003176	aortic valve development	6/637	37/18903	0.00136381	0.00876336	0.00585463	TNFRSF1B/RB1/RBPJ/TGFB1/ROCK1/BMPR2	6
GO:0010934	macrophage cytokine production	6/637	37/18903	0.00136381	0.00876336	0.00585463	CD74/LAPTM5/ACP5/LITAF/PYCARD/TGFB1	6
GO:0010935	regulation of macrophage cytokine production	6/637	37/18903	0.00136381	0.00876336	0.00585463	CD74/LAPTM5/ACP5/LITAF/PYCARD/TGFB1	6
GO:0070229	negative regulation of lymphocyte apoptotic process	6/637	37/18903	0.00136381	0.00876336	0.00585463	CD74/DOCK8/HIF1A/FOXP1/TSC22D3/ST3GAL1	6
GO:0048568	embryonic organ development	28/637	449/18903	0.00139411	0.00894661	0.00597706	CHST11/A2M/GRB2/HIF1A/CXCL8/MEF2C/STK4/MAFB/TGFBR1/RUNX2/COL11A1/MAP2K1/PSEN1/RBPJ/TGFB1/INSIG1/BIRC6/TGFBR2/PHACTR4/NIPBL/MMP14/ZFPM2/NOTCH2/CTNNB1/PCSK5/NCOA1/STK3/DLG1	28
GO:0014902	myotube differentiation	12/637	129/18903	0.00139709	0.00895422	0.00598214	CD53/MEF2C/CFLAR/SMYD3/CD9/MYH9/PPP3CA/GPX1/MMP14/ADAM12/FLOT1/PLEC	12
GO:0048738	cardiac muscle tissue development	18/637	241/18903	0.00141212	0.00903899	0.00603877	SLC8A1/ARRB2/RUNX1/MEF2C/AKAP13/MEF2A/JARID2/TGFBR1/RGS2/FOXP1/COL11A1/RBPJ/TGFB1/TGFBR2/PDLIM5/ZFPM2/PLEC/NOTCH2	18
GO:1903201	regulation of oxidative stress-induced cell death	9/637	80/18903	0.00145713	0.00931523	0.00622332	TREM2/HIF1A/FOXP1/NR4A3/FOXO3/MCL1/GPX1/CTNNB1/OXR1	9
GO:0050728	negative regulation of inflammatory response	15/637	184/18903	0.00146084	0.00932705	0.00623122	HLA-DRB1/PTPRC/LYN/TREM2/TNFRSF1B/GRN/ACP5/APOE/RB1/SIRPA/NFKB1/TNFAIP3/GPX1/PTPN2/RORA	15
GO:1903828	negative regulation of protein localization	16/637	203/18903	0.00146743	0.00935718	0.00625135	IL1B/SPI1/LILRB4/UCP2/FRMD4A/APOE/PICALM/NUMB/TGFB1/INSIG1/KLF7/MDFIC/NF1/PPP3CA/RHOQ/UBAC2	16
GO:0001503	ossification	27/637	429/18903	0.00147574	0.00936588	0.00625716	SPP1/SRGN/CCL3/SLC8A1/BMP2K/SNX10/HIF1A/RUNX1/MEF2C/VCAN/ANKH/WWOX/ATP2B1/RUNX2/COL11A1/FAM20C/COL5A2/RBPJ/TGFB1/OSTF1/NIPBL/NF1/PPP3CA/MMP14/BMPR2/EXT1/CTNNB1	27
GO:0001885	endothelial cell development	8/637	65/18903	0.00147813	0.00936588	0.00625716	IL1B/RAPGEF1/RAP1A/EZR/MSN/ROCK1/GPX1/CCM2	8
GO:0032613	interleukin-10 production	8/637	65/18903	0.00147813	0.00936588	0.00625716	HLA-DRB1/TYROBP/CD83/CLEC7A/TREM2/LILRB4/LGALS9/PYCARD	8
GO:0032653	regulation of interleukin-10 production	8/637	65/18903	0.00147813	0.00936588	0.00625716	HLA-DRB1/TYROBP/CD83/CLEC7A/TREM2/LILRB4/LGALS9/PYCARD	8
GO:0060760	positive regulation of response to cytokine stimulus	8/637	65/18903	0.00147813	0.00936588	0.00625716	CD74/LAPTM5/CXCR4/TREM2/HIF1A/PARP14/IRF7/ADAM17	8
GO:0032692	negative regulation of interleukin-1 production	7/637	51/18903	0.0015241	0.00962067	0.00642738	TREM2/LILRB4/ARRB2/ACP5/CARD16/TNFAIP3/SERPINB1	7
GO:0060425	lung morphogenesis	7/637	51/18903	0.0015241	0.00962067	0.00642738	CTSZ/CTSH/MAP2K1/TGFBR2/AP3B1/EXT1/CTNNB1	7
GO:1900047	negative regulation of hemostasis	7/637	51/18903	0.0015241	0.00962067	0.00642738	PLAUR/APOE/CD9/PLAU/PRKG1/THBS1/SERPINE1	7
GO:1905952	regulation of lipid localization	15/637	185/18903	0.00154169	0.00970721	0.0064852	SPP1/IL1B/MSR1/ACSL1/TREM2/APOC1/APOE/ABCA1/NFKB1/PLIN2/THBS1/TSPO/OSBPL8/PTPN2/ITGAV	15
GO:2000045	regulation of G1/S transition of mitotic cell cycle	15/637	185/18903	0.00154169	0.00970721	0.0064852	AIF1/RB1/UBE2E2/GPNMB/BID/ANKRD17/ADAM17/CCND3/ACTB/PRMT2/ARID1B/PBRM1/ARID1A/KMT2E/DLG1	15
GO:0006929	substrate-dependent cell migration	5/637	26/18903	0.00156264	0.0098145	0.00655688	PTPRC/FN1/STK4/SDCBP/NRP1	5
GO:0051894	positive regulation of focal adhesion assembly	5/637	26/18903	0.00156264	0.0098145	0.00655688	PTPRJ/LIMS1/ROCK1/MAP4K4/NRP1	5
GO:0002369	T cell cytokine production	6/637	38/18903	0.00157407	0.00983694	0.00657187	IL1B/LILRB4/TNFRSF1B/IL18/HLA-A/B2M	6
GO:0002724	regulation of T cell cytokine production	6/637	38/18903	0.00157407	0.00983694	0.00657187	IL1B/LILRB4/TNFRSF1B/IL18/HLA-A/B2M	6
GO:0030851	granulocyte differentiation	6/637	38/18903	0.00157407	0.00983694	0.00657187	C1QC/SPI1/HCLS1/EVI2B/RUNX1/AP3B1	6
GO:0045920	negative regulation of exocytosis	6/637	38/18903	0.00157407	0.00983694	0.00657187	SPI1/CD84/LGALS9/HMOX1/RAP1A/GNAI2	6
GO:0006023	aminoglycan biosynthetic process	9/637	81/18903	0.00159136	0.00993262	0.00663579	IL1B/CHST11/NFKB1/DSE/TGFB1/B4GALT5/ST3GAL1/CSGALNACT2/EXT1	9
GO:0010595	positive regulation of endothelial cell migration	12/637	131/18903	0.00159474	0.00994135	0.00664162	GRN/HIF1A/LGMN/HMOX1/FOXP1/TGFB1/THBS1/RIN2/ADAM17/NRP2/BMPR2/NRP1	12
GO:0031647	regulation of protein stability	22/637	325/18903	0.0015993	0.00995739	0.00665234	TYROBP/IFI30/GRN/MFSD1/RNF149/STK4/GNAQ/CTSH/CMTM6/CTSA/PYCARD/AAK1/B4GALT5/DAZAP2/PIK3R1/PFN1/USP3/USP9X/FLOT1/STK3/LAMP1/TBRG1	22
GO:0002526	acute inflammatory response	11/637	114/18903	0.00162467	0.0101001	0.00674765	IL1B/CD163/FCGR3A/ALOX5AP/SERPINA1/A2M/FN1/TFRC/HLA-E/PLSCR1/EXT1	11
GO:0043405	regulation of MAP kinase activity	15/637	186/18903	0.00162625	0.0101001	0.00674765	IL1B/PTPRC/PTPRJ/LYN/APOE/TAOK3/MEF2C/AKAP13/RGS2/PTPN1/PSEN1/TGFB1/ADAM9/THBS1/NF1	15
GO:0006879	cellular iron ion homeostasis	8/637	66/18903	0.00163336	0.0101317	0.00676879	SLC11A1/FTL/HIF1A/HMOX1/TFRC/ATP6V1A/FTH1/ATP6AP1	8
GO:0030336	negative regulation of cell migration	24/637	368/18903	0.00165795	0.0102715	0.00686221	CD74/AIF1/PTPRJ/ARHGDIB/GNA13/LDLRAD4/APOE/MEF2C/HMOX1/MITF/EVL/SULF1/TGFB1/FOXO3/CORO1C/PRKG1/THBS1/SPRED1/ABHD2/NF1/PTPRG/SERPINE1/OSBPL8/SRGAP1	24
GO:0030852	regulation of granulocyte differentiation	4/637	16/18903	0.00168223	0.0103579	0.00691994	C1QC/HCLS1/EVI2B/RUNX1	4
GO:0042159	lipoprotein catabolic process	4/637	16/18903	0.00168223	0.0103579	0.00691994	APOE/PPT1/CTSD/ABHD12	4
GO:0045986	negative regulation of smooth muscle contraction	4/637	16/18903	0.00168223	0.0103579	0.00691994	DOCK4/KCNMA1/RGS2/PRKG1	4
GO:0099633	protein localization to postsynaptic specialization membrane	4/637	16/18903	0.00168223	0.0103579	0.00691994	RAP1A/ADAM10/GPC6/DLG1	4
GO:0099645	neurotransmitter receptor localization to postsynaptic specialization membrane	4/637	16/18903	0.00168223	0.0103579	0.00691994	RAP1A/ADAM10/GPC6/DLG1	4
GO:0048639	positive regulation of developmental growth	14/637	168/18903	0.00168761	0.0103783	0.00693353	CXCR4/FN1/MEF2C/BASP1/ITSN2/RBPJ/TGFBR2/EZR/NIPBL/CYFIP1/MACF1/BMPR2/ZFPM2/NRP1	14
GO:0010543	regulation of platelet activation	7/637	52/18903	0.00171092	0.0104958	0.00701207	FCER1G/PLEK/LYN/APOE/GNAQ/CD9/PRKG1	7
GO:0043303	mast cell degranulation	7/637	52/18903	0.00171092	0.0104958	0.00701207	VAMP8/LYN/CD84/STXBP2/LGALS9/HMOX1/NR4A3	7
GO:0030324	lung development	15/637	187/18903	0.00171465	0.0105059	0.00701879	CTSZ/LIPA/CTSH/MAP2K1/RBPJ/TGFBR2/MAN2A1/AP3B1/PPP1CA/MMP14/BMPR2/ZFPM2/EXT1/CTNNB1/LTA4H	15
GO:0010821	regulation of mitochondrion organization	13/637	150/18903	0.00171737	0.0105097	0.00702135	TREM2/ARRB2/HIF1A/PLAUR/TFRC/BID/PYCARD/STAT2/RALA/TSPO/PPIF/GPX1/VPS13C	13
GO:0048708	astrocyte differentiation	9/637	82/18903	0.00173533	0.0106067	0.00708611	C1QA/IL1B/S100A9/C5AR1/TREM2/GRN/MAP2K1/PSEN1/NF1	9
GO:0034284	response to monosaccharide	16/637	207/18903	0.00179431	0.0109538	0.00731802	HLA-DRB1/SLC8A1/TREM2/UCP2/CYBA/HIF1A/GLUL/RASAL2/RUNX2/TGFBR2/FOXO3/THBS1/KLF7/PPP3CA/GPX1/STX4	16
GO:0032570	response to progesterone	6/637	39/18903	0.00180808	0.0109977	0.00734736	MBP/NCOA2/TGFB1/THBS1/ABHD2/TSPO	6
GO:0046621	negative regulation of organ growth	6/637	39/18903	0.00180808	0.0109977	0.00734736	STK4/JARID2/RGS2/FOXP1/TGFBR2/STK3	6
GO:0071634	regulation of transforming growth factor beta production	6/637	39/18903	0.00180808	0.0109977	0.00734736	TYROBP/LGALS9/HIF1A/FN1/THBS1/ITGAV	6
GO:0030168	platelet activation	12/637	133/18903	0.00181487	0.0110256	0.00736598	FCER1G/PLEK/LYN/GNA13/APOE/FN1/GNAQ/CD9/PLSCR1/PRKG1/MYH9/ACTB	12
GO:0048705	skeletal system morphogenesis	17/637	227/18903	0.00183945	0.0111614	0.00745673	CHST11/ACP5/MEF2C/TGFBR1/WWOX/RUNX2/COL11A1/PSEN1/INSIG1/TGFBR2/FOXN3/NIPBL/MMP14/BMPR2/EXT1/CTNNB1/DLG1	17
GO:0032753	positive regulation of interleukin-4 production	5/637	27/18903	0.00186527	0.0112771	0.00753402	FCER1G/HAVCR2/CD86/LGALS9/HLA-E	5
GO:1901623	regulation of lymphocyte chemotaxis	5/637	27/18903	0.00186527	0.0112771	0.00753402	CCL3/CCL4/ADAM10/WNK1/ADAM17	5
GO:1903055	positive regulation of extracellular matrix organization	5/637	27/18903	0.00186527	0.0112771	0.00753402	RUNX1/RB1/CFLAR/TGFB1/COLGALT1	5
GO:0001701	in utero embryonic development	25/637	393/18903	0.00188313	0.0113686	0.00759513	GNA13/CHST11/GRB2/HIF1A/LPAR6/MBNL1/STK4/TGFBR1/MGAT1/MAP2K1/RBPJ/BIRC6/TGFBR2/CMIP/ADAM10/MYH9/MAN2A1/CCM2/TBL1XR1/ZFPM2/NOTCH2/CTNNB1/N4BP2L2/NCOA1/STK3	25
GO:0045216	cell-cell junction organization	16/637	208/18903	0.00188493	0.0113686	0.00759513	IL1B/CSF1R/EPB41L3/LIMS1/TGFBR1/NUMB/CD9/TGFB1/ADAM10/ROCK1/ACTB/CCM2/EXT1/PLEC/CTNNB1/DLG1	16
GO:0050848	regulation of calcium-mediated signaling	9/637	83/18903	0.00188954	0.011369	0.0075954	CCL3/PLEK/CLEC7A/TREM2/CD4/CCL4/NFAT5/PPP3CA/SPPL3	9
GO:0061515	myeloid cell development	9/637	83/18903	0.00188954	0.011369	0.0075954	TYROBP/EVI2B/PABPC4/FOXP1/PTBP3/FAM20C/ATP6AP1/ABI1/NOTCH2	9
GO:0034381	plasma lipoprotein particle clearance	7/637	53/18903	0.00191504	0.0114948	0.00767945	MSR1/TREM2/APOC1/LIPA/APOE/HMOX1/SOAT1	7
GO:0052372	modulation by symbiont of entry into host	7/637	53/18903	0.00191504	0.0114948	0.00767945	CD74/HLA-DRB1/CD4/LGALS9/CXCL8/TRIM38/ITGAV	7
GO:0055074	calcium ion homeostasis	21/637	309/18903	0.0019262	0.0115479	0.00771492	CCL3/SLC8A1/PTPRC/LYN/CORO1A/SNX10/CYBA/APOE/ITPR2/ANKH/FAM20A/ATP2B1/PSEN1/ATP13A3/GRINA/CAMK2D/HERPUD1/HEXB/ATP2C1/ATP2A2/BCAP31	21
GO:0051924	regulation of calcium ion transport	19/637	268/18903	0.00192849	0.0115479	0.00771492	CCL3/SLC8A1/PDE4B/LYN/CXCR4/CORO1A/ARRB2/CD84/CD4/CCL4/CYBA/VMP1/ATP2B1/TSPO/CAMK2D/GNAI2/PPP3CA/CTNNB1/FBXO11	19
GO:0006022	aminoglycan metabolic process	12/637	134/18903	0.00193394	0.0115667	0.0077275	IL1B/CHST11/CD44/NFKB1/DSE/GNS/TGFB1/B4GALT5/HEXB/ST3GAL1/CSGALNACT2/EXT1	12
GO:0021782	glial cell development	11/637	117/18903	0.00200152	0.0119504	0.00798382	C1QA/IL1B/S100A9/C5AR1/LYN/TREM2/GRN/PSEN1/B4GALT5/NF1/PLEC	11
GO:0060070	canonical Wnt signaling pathway	21/637	310/18903	0.00200286	0.0119504	0.00798382	ZEB2/APOE/STK4/GNAQ/NFKB1/NR4A2/PSEN1/RBPJ/TGFB1/FOXO3/WNK1/CCNY/CDK14/PPP1CA/USP34/TBL1XR1/EXT1/CTNNB1/UBAC2/STK3/UBR5	21
GO:0098751	bone cell development	6/637	40/18903	0.00206753	0.0123216	0.00823183	TYROBP/FOXP1/FAM20C/ATP6AP1/ABI1/NOTCH2	6
GO:0003018	vascular process in circulatory system	19/637	270/18903	0.00209795	0.012488	0.00834302	SLC8A1/SLC1A3/PTPRJ/TBXAS1/DOCK4/KCNMA1/APOE/FABP5/RGS2/TFRC/ATP2B1/SLC2A3/TGFB1/PRKG1/ROCK1/GPX1/BMPR2/EXT1/PLEC	19
GO:1903034	regulation of response to wounding	14/637	172/18903	0.002104	0.0124943	0.00834723	SPP1/CXCR4/CLEC7A/GRN/PLAUR/APOE/RREB1/TNFAIP3/MAP2K1/CD9/PLAU/PRKG1/THBS1/SERPINE1	14
GO:1990138	neuron projection extension	14/637	172/18903	0.002104	0.0124943	0.00834723	CXCR4/APOE/FN1/ALCAM/ITSN2/IQGAP1/AUTS2/NRP2/CYFIP1/MACF1/BMPR2/USP9X/CTNNB1/NRP1	14
GO:0010594	regulation of endothelial cell migration	17/637	230/18903	0.00211347	0.0125357	0.00837489	GRN/HIF1A/APOE/LGMN/GLUL/MEF2C/HMOX1/FOXP1/TGFB1/THBS1/SPRED1/RIN2/ADAM17/NRP2/NF1/BMPR2/NRP1	17
GO:0071695	anatomical structure maturation	18/637	250/18903	0.0021182	0.012549	0.00838373	C1QA/CLEC7A/SNX10/HIF1A/RB1/RUNX2/NR4A2/PTBP3/FAM20C/RBPJ/FOXO3/ANKRD17/B4GALT5/RERE/ABHD2/NF1/EXT1/CTNNB1	18
GO:0002279	mast cell activation involved in immune response	7/637	54/18903	0.00213752	0.0125547	0.00838753	VAMP8/LYN/CD84/STXBP2/LGALS9/HMOX1/NR4A3	7
GO:0014009	glial cell proliferation	7/637	54/18903	0.00213752	0.0125547	0.00838753	IL1B/LYN/CSF1R/TREM2/RB1/TSPO/NF1	7
GO:0045778	positive regulation of ossification	7/637	54/18903	0.00213752	0.0125547	0.00838753	SLC8A1/MEF2C/ATP2B1/FAM20C/TGFB1/NIPBL/BMPR2	7
GO:0050819	negative regulation of coagulation	7/637	54/18903	0.00213752	0.0125547	0.00838753	PLAUR/APOE/CD9/PLAU/PRKG1/THBS1/SERPINE1	7
GO:0033194	response to hydroperoxide	4/637	17/18903	0.00214171	0.0125547	0.00838753	AIF1/DAPK1/GPX1/OXR1	4
GO:0034134	toll-like receptor 2 signaling pathway	4/637	17/18903	0.00214171	0.0125547	0.00838753	LYN/TREM2/CYBA/TNFAIP3	4
GO:0036005	response to macrophage colony-stimulating factor	4/637	17/18903	0.00214171	0.0125547	0.00838753	SPP1/CSF1R/TREM2/PTPN2	4
GO:0055119	relaxation of cardiac muscle	4/637	17/18903	0.00214171	0.0125547	0.00838753	SLC8A1/PDE4B/RGS2/CAMK2D	4
GO:0090594	inflammatory response to wounding	4/637	17/18903	0.00214171	0.0125547	0.00838753	GRN/HIF1A/HMOX1/TGFB1	4
GO:0040013	negative regulation of locomotion	26/637	419/18903	0.0021764	0.0127352	0.00850814	CD74/AIF1/PTPRJ/ARHGDIB/GNA13/LDLRAD4/APOE/MEF2C/HMOX1/MITF/EVL/SULF1/TGFB1/FOXO3/CORO1C/PRKG1/THBS1/SPRED1/ABHD2/NF1/PTPRG/SERPINE1/OSBPL8/PTPN2/NRP1/SRGAP1	26
GO:0032835	glomerulus development	8/637	69/18903	0.00217759	0.0127352	0.00850814	MEF2C/CFLAR/BASP1/SULF1/IQGAP1/PPP3CA/EXT1/NOTCH2	8
GO:0031664	regulation of lipopolysaccharide-mediated signaling pathway	5/637	28/18903	0.00220863	0.0129017	0.00861937	CD14/LY86/LY96/CARD16/TNFAIP3	5
GO:0008630	intrinsic apoptotic signaling pathway in response to DNA damage	10/637	102/18903	0.00231668	0.0135171	0.00903053	CD74/BCL2A1/TNFRSF1B/FNIP2/CD44/HMOX1/BID/PYCARD/MCL1/PIK3R1	10
GO:0045124	regulation of bone resorption	6/637	41/18903	0.00235413	0.0137196	0.00916583	SPP1/CSF1R/TFRC/TNFAIP3/NF1/PDK4	6
GO:0002448	mast cell mediated immunity	7/637	55/18903	0.00237945	0.013819	0.00923221	VAMP8/LYN/CD84/STXBP2/LGALS9/HMOX1/NR4A3	7
GO:0003179	heart valve morphogenesis	7/637	55/18903	0.00237945	0.013819	0.00923221	RB1/MEF2C/TGFB1/TGFBR2/ROCK1/BMPR2/NOTCH2	7
GO:0010761	fibroblast migration	7/637	55/18903	0.00237945	0.013819	0.00923221	SLC8A1/GNA13/TGFB1/IQGAP1/CORO1C/THBS1/PLEC	7
GO:0002294	CD4-positive, alpha-beta T cell differentiation involved in immune response	8/637	70/18903	0.00238758	0.0138502	0.00925305	HLA-DRA/HLA-DRB1/GPR183/CD86/IL18/LGALS9/FOXP1/RORA	8
GO:0017157	regulation of exocytosis	16/637	213/18903	0.00239755	0.0138919	0.00928091	ITGB2/SPI1/VAMP8/LYN/CD84/STXBP2/LGALS9/HMOX1/RAP1A/RALA/SDCBP/GNAI2/RAB10/STX4/ATP2A2/LAMP1	16
GO:0009749	response to glucose	15/637	194/18903	0.00245276	0.0141954	0.00948369	HLA-DRB1/SLC8A1/TREM2/UCP2/CYBA/HIF1A/GLUL/RASAL2/TGFBR2/FOXO3/THBS1/KLF7/PPP3CA/GPX1/STX4	15
GO:0010976	positive regulation of neuron projection development	13/637	157/18903	0.00257386	0.0148791	0.00994046	S100A9/LYN/GRN/RAPGEF1/APOE/CFLAR/RGS2/RAP1A/ABL2/ACTR2/CYFIP1/NRP1/PLXNB2	13
GO:0032872	regulation of stress-activated MAPK cascade	15/637	195/18903	0.002577	0.0148801	0.00994111	IL1B/SPI1/TREM2/TAOK3/SIRPA/MAP2K1/PYCARD/EZR/SDCBP/MDFIC/MAP4K4/PER1/TAOK1/STK3/DLG1	15
GO:0010955	negative regulation of protein processing	5/637	29/18903	0.0025958	0.014937	0.00997915	CTSZ/CARD16/PLAU/THBS1/SERPINE1	5
GO:0065005	protein-lipid complex assembly	5/637	29/18903	0.0025958	0.014937	0.00997915	APOC1/APOE/ABCA1/SOAT1/SNX9	5
GO:1903318	negative regulation of protein maturation	5/637	29/18903	0.0025958	0.014937	0.00997915	CTSZ/CARD16/PLAU/THBS1/SERPINE1	5
GO:0090287	regulation of cellular response to growth factor stimulus	22/637	338/18903	0.00260077	0.0149485	0.00998679	IL1B/LDLRAD4/CHST11/ZEB2/HIF1A/CFLAR/RUNX2/PTPN1/SULF1/FAM20C/RBPJ/TGFB1/THBS1/TRIM33/SDCBP/SPRED1/ADAM17/CYFIP1/BMPR2/NOTCH2/CTNNB1/NRP1	22
GO:0090100	positive regulation of transmembrane receptor protein serine/threonine kinase signaling pathway	11/637	121/18903	0.00261154	0.0149509	0.00998839	ZEB2/TGFBR1/SULF1/RBPJ/TGFB1/TGFBR2/THBS1/SDCBP/ADAM17/BMPR2/NOTCH2	11
GO:0002287	alpha-beta T cell activation involved in immune response	8/637	71/18903	0.00261312	0.0149509	0.00998839	HLA-DRA/HLA-DRB1/GPR183/CD86/IL18/LGALS9/FOXP1/RORA	8
GO:0002293	alpha-beta T cell differentiation involved in immune response	8/637	71/18903	0.00261312	0.0149509	0.00998839	HLA-DRA/HLA-DRB1/GPR183/CD86/IL18/LGALS9/FOXP1/RORA	8
GO:0003208	cardiac ventricle morphogenesis	8/637	71/18903	0.00261312	0.0149509	0.00998839	HIF1A/MEF2C/TGFBR1/COL11A1/RBPJ/TGFB1/TGFBR2/ZFPM2	8
GO:0001836	release of cytochrome c from mitochondria	7/637	56/18903	0.00264193	0.0150813	0.0100755	ARRB2/PLAUR/BID/PYCARD/PPIF/GPX1/IFI6	7
GO:0043370	regulation of CD4-positive, alpha-beta T cell differentiation	7/637	56/18903	0.00264193	0.0150813	0.0100755	HLA-DRA/HLA-DRB1/CD83/CD86/IL18/LGALS9/RUNX1	7
GO:0010591	regulation of lamellipodium assembly	6/637	42/18903	0.00266961	0.0151487	0.0101205	ACTR2/ARPC2/ACTR3/PIK3R1/AUTS2/CYFIP1	6
GO:0032814	regulation of natural killer cell activation	6/637	42/18903	0.00266961	0.0151487	0.0101205	TYROBP/FCGR3A/HAVCR2/IL18/HLA-E/LAMP1	6
GO:0071604	transforming growth factor beta production	6/637	42/18903	0.00266961	0.0151487	0.0101205	TYROBP/LGALS9/HIF1A/FN1/THBS1/ITGAV	6
GO:0042100	B cell proliferation	10/637	104/18903	0.00267426	0.0151487	0.0101205	CD74/TYROBP/GPR183/PTPRC/LYN/MNDA/TNFSF13B/MEF2C/TFRC/AHR	10
GO:1902882	regulation of response to oxidative stress	10/637	104/18903	0.00267426	0.0151487	0.0101205	TREM2/HIF1A/FOXP1/NR4A3/FOXO3/MCL1/MAPKAP1/GPX1/CTNNB1/OXR1	10
GO:0030730	sequestering of triglyceride	4/637	18/18903	0.00268094	0.0151487	0.0101205	IL1B/TREM2/PLIN2/OSBPL8	4
GO:0051917	regulation of fibrinolysis	4/637	18/18903	0.00268094	0.0151487	0.0101205	PLAUR/PLAU/THBS1/SERPINE1	4
GO:0086103	G protein-coupled receptor signaling pathway involved in heart process	4/637	18/18903	0.00268094	0.0151487	0.0101205	PDE4B/AKAP13/RGS2/GNAI2	4
GO:0150079	negative regulation of neuroinflammatory response	4/637	18/18903	0.00268094	0.0151487	0.0101205	PTPRC/TREM2/TNFRSF1B/GRN	4
GO:0071901	negative regulation of protein serine/threonine kinase activity	11/637	122/18903	0.00278539	0.0157212	0.010503	IL1B/SLC8A1/PTPRJ/LYN/APOE/RB1/RGS2/TNFAIP3/PTPN1/PYCARD/NF1	11
GO:2000146	negative regulation of cell motility	24/637	383/18903	0.00279063	0.015733	0.0105109	CD74/AIF1/PTPRJ/ARHGDIB/GNA13/LDLRAD4/APOE/MEF2C/HMOX1/MITF/EVL/SULF1/TGFB1/FOXO3/CORO1C/PRKG1/THBS1/SPRED1/ABHD2/NF1/PTPRG/SERPINE1/OSBPL8/SRGAP1	24
GO:0002312	B cell activation involved in immune response	9/637	88/18903	0.0028326	0.0159338	0.0106451	GPR183/PTPRC/SPI1/DOCK10/TFRC/SWAP70/TGFB1/ST3GAL1/NOTCH2	9
GO:0035023	regulation of Rho protein signal transduction	9/637	88/18903	0.0028326	0.0159338	0.0106451	ARHGDIB/MYO9B/APOE/ABCA1/LPAR6/AKAP13/ABL2/FLOT1/NRP1	9
GO:0014706	striated muscle tissue development	18/637	257/18903	0.0028542	0.0160057	0.0106931	SLC8A1/ARRB2/RUNX1/MEF2C/AKAP13/MEF2A/JARID2/TGFBR1/RGS2/FOXP1/COL11A1/RBPJ/TGFB1/TGFBR2/PDLIM5/ZFPM2/PLEC/NOTCH2	18
GO:0046626	regulation of insulin receptor signaling pathway	8/637	72/18903	0.00285497	0.0160057	0.0106931	IL1B/PTPRE/PTPN1/PIK3R1/CCND3/GNAI2/OSBPL8/PTPN2	8
GO:0060411	cardiac septum morphogenesis	8/637	72/18903	0.00285497	0.0160057	0.0106931	TGFBR1/RBPJ/TGFBR2/NRP2/BMPR2/ZFPM2/NOTCH2/NRP1	8
GO:0038066	p38MAPK cascade	7/637	57/18903	0.00292608	0.016386	0.0109472	IL1B/SPI1/TREM2/LGALS9/EZR/PER1/DLG1	7
GO:0070555	response to interleukin-1	12/637	141/18903	0.00295897	0.0165518	0.0110579	CCL3/IL1B/CCL4/LGALS9/CYBA/HIF1A/CXCL8/SIRPA/NFKB1/PYCARD/TANK/RORA	12
GO:0030203	glycosaminoglycan metabolic process	11/637	123/18903	0.00296845	0.0165863	0.011081	IL1B/CHST11/CD44/NFKB1/DSE/GNS/TGFB1/HEXB/ST3GAL1/CSGALNACT2/EXT1	11
GO:0003007	heart morphogenesis	18/637	258/18903	0.00297495	0.0166041	0.0110929	HIF1A/PLXND1/MEF2C/TGFBR1/COL11A1/PSEN1/RBPJ/TGFB1/TGFBR2/GAA/NIPBL/NRP2/BMPR2/ZFPM2/EXT1/NOTCH2/CTNNB1/NRP1	18
GO:0033574	response to testosterone	6/637	43/18903	0.00301574	0.016813	0.0112325	SPP1/CFLAR/FOXP1/MSN/THBS1/TSPO	6
GO:0043032	positive regulation of macrophage activation	5/637	30/18903	0.00302989	0.0168544	0.0112601	CCL3/TREM2/HAVCR2/CTSC/THBS1	5
GO:0070168	negative regulation of biomineral tissue development	5/637	30/18903	0.00302989	0.0168544	0.0112601	SRGN/CCL3/HIF1A/TGFB1/ROCK1	5
GO:0009746	response to hexose	15/637	199/18903	0.00312718	0.0173763	0.0116088	HLA-DRB1/SLC8A1/TREM2/UCP2/CYBA/HIF1A/GLUL/RASAL2/TGFBR2/FOXO3/THBS1/KLF7/PPP3CA/GPX1/STX4	15
GO:0055007	cardiac muscle cell differentiation	11/637	124/18903	0.00316107	0.0175452	0.0117216	SLC8A1/ARRB2/MEF2C/AKAP13/MEF2A/RGS2/FOXP1/RBPJ/TGFB1/PDLIM5/PLEC	11
GO:0050732	negative regulation of peptidyl-tyrosine phosphorylation	7/637	58/18903	0.00323304	0.0179049	0.011962	SAMSN1/PTPRC/LILRB4/CBLB/PSEN1/PARP14/PTPN2	7
GO:0061005	cell differentiation involved in kidney development	7/637	58/18903	0.00323304	0.0179049	0.011962	MEF2C/BASP1/IQGAP1/STAT1/EXT1/NOTCH2/CTNNB1	7
GO:0072503	cellular divalent inorganic cation homeostasis	21/637	323/18903	0.00325936	0.0180308	0.012046	CCL3/S100A9/SLC11A1/SLC8A1/PTPRC/LYN/CORO1A/CYBA/APOE/ITPR2/ATP2B1/PSEN1/ATP13A3/AP3B1/GRINA/CAMK2D/HERPUD1/HEXB/ATP2C1/ATP2A2/BCAP31	21
GO:0009410	response to xenobiotic stimulus	26/637	432/18903	0.00328487	0.0181107	0.0120994	IL1B/SLC8A1/SLC1A3/ACSL1/PDE4B/LYN/CXCR4/CYBB/CYBA/RB1/MEF2C/RNF149/HMOX1/TFRC/DUSP6/PLIN2/AHR/TGFBR2/FOXO3/THBS1/STAT1/TSPO/ADAM17/GPX1/CTNNB1/RORA	26
GO:0014013	regulation of gliogenesis	10/637	107/18903	0.00329205	0.0181107	0.0120994	IL1B/LYN/CXCR4/TREM2/TNFRSF1B/RB1/TGFB1/TSPO/NF1/CTNNB1	10
GO:0051591	response to cAMP	9/637	90/18903	0.00330042	0.0181107	0.0120994	SLC8A1/RAPGEF1/ITPR2/RAP1A/AHR/EZR/STAT1/PER1/MMP19	9
GO:0060191	regulation of lipase activity	9/637	90/18903	0.00330042	0.0181107	0.0120994	C5AR1/CD86/APOC1/GNA13/GNAQ/PPT1/RGS2/ABL2/PCSK5	9
GO:0002281	macrophage activation involved in immune response	4/637	19/18903	0.00330633	0.0181107	0.0120994	TYROBP/TREM2/HAVCR2/GRN	4
GO:0007213	G protein-coupled acetylcholine receptor signaling pathway	4/637	19/18903	0.00330633	0.0181107	0.0120994	GNAQ/RGS10/GNAI2/GNB1	4
GO:0032695	negative regulation of interleukin-12 production	4/637	19/18903	0.00330633	0.0181107	0.0120994	ARRB2/ACP5/NFKB1/THBS1	4
GO:0071800	podosome assembly	4/637	19/18903	0.00330633	0.0181107	0.0120994	LCP1/ASAP1/MSN/SH3PXD2B	4
GO:2001185	regulation of CD8-positive, alpha-beta T cell activation	4/637	19/18903	0.00330633	0.0181107	0.0120994	LILRB4/RUNX1/HLA-A/HLA-E	4
GO:0055076	transition metal ion homeostasis	12/637	143/18903	0.00332139	0.0181536	0.012128	S100A9/SLC11A1/FTL/HIF1A/PICALM/HMOX1/B2M/TFRC/ATP6V1A/FTH1/ATP6AP1/AP3B1	12
GO:2001056	positive regulation of cysteine-type endopeptidase activity	12/637	143/18903	0.00332139	0.0181536	0.012128	LAPTM5/S100A9/CLEC7A/LGALS9/LGMN/CFLAR/DAPK1/CTSH/CTSD/BID/PYCARD/BCAP31	12
GO:0043280	positive regulation of cysteine-type endopeptidase activity involved in apoptotic process	11/637	125/18903	0.0033636	0.0183642	0.0122688	LAPTM5/S100A9/CLEC7A/LGALS9/CFLAR/DAPK1/CTSH/CTSD/BID/PYCARD/BCAP31	11
GO:0048662	negative regulation of smooth muscle cell proliferation	8/637	74/18903	0.00339076	0.0184916	0.0123539	AIF1/GNA13/APOE/MEF2C/HMOX1/TNFAIP3/PRKG1/BMPR2	8
GO:0045663	positive regulation of myoblast differentiation	6/637	44/18903	0.00339431	0.0184916	0.0123539	MEF2C/BTG1/ACTB/ARID1B/PBRM1/ARID1A	6
GO:0006979	response to oxidative stress	26/637	434/18903	0.00349189	0.0190025	0.0126952	AIF1/SLC8A1/TREM2/UCP2/HIF1A/APOE/SIRPA/DAPK1/HMOX1/FOXP1/TNFAIP3/NR4A2/PSEN1/NR4A3/ADAM9/FOXO3/STAT1/MCL1/MAPKAP1/PPIF/GPX1/MMP14/STX4/CTNNB1/ATP2A2/OXR1	26
GO:0002313	mature B cell differentiation involved in immune response	5/637	31/18903	0.00351398	0.0190401	0.0127203	GPR183/SPI1/DOCK10/ST3GAL1/NOTCH2	5
GO:0051491	positive regulation of filopodium assembly	5/637	31/18903	0.00351398	0.0190401	0.0127203	TGFBR1/RALA/PIK3R1/RHOQ/NRP1	5
GO:0110150	negative regulation of biomineralization	5/637	31/18903	0.00351398	0.0190401	0.0127203	SRGN/CCL3/HIF1A/TGFB1/ROCK1	5
GO:1902042	negative regulation of extrinsic apoptotic signaling pathway via death domain receptors	5/637	31/18903	0.00351398	0.0190401	0.0127203	CFLAR/HMOX1/TNFAIP3/GPX1/SERPINE1	5
GO:0021700	developmental maturation	20/637	304/18903	0.0035318	0.019116	0.012771	C1QA/CLEC7A/SNX10/HIF1A/PICALM/RB1/RUNX2/NR4A2/PTBP3/FAM20C/RBPJ/FOXO3/ANKRD17/B4GALT5/RERE/ABHD2/PFN1/NF1/EXT1/CTNNB1	20
GO:0033363	secretory granule organization	7/637	59/18903	0.00356397	0.0192071	0.0128319	SRGN/AP1S2/AP1B1/ABCA1/VPS13B/AGFG1/AP3B1	7
GO:0042306	regulation of protein import into nucleus	7/637	59/18903	0.00356397	0.0192071	0.0128319	HCLS1/PSEN1/TGFB1/PIK3R1/MDFIC/NF1/UBR5	7
GO:0043903	regulation of biological process involved in symbiotic interaction	7/637	59/18903	0.00356397	0.0192071	0.0128319	CD74/HLA-DRB1/CD4/LGALS9/CXCL8/TRIM38/ITGAV	7
GO:1903078	positive regulation of protein localization to plasma membrane	7/637	59/18903	0.00356397	0.0192071	0.0128319	TREM2/RHOG/EZR/PIK3R1/ATP2C1/STX4/DLG1	7
GO:0019216	regulation of lipid metabolic process	22/637	347/18903	0.00356896	0.0192134	0.0128361	CD74/IL1B/LYN/TREM2/APOC1/PSAP/APOE/ASAH1/FABP5/RNF213/NPC2/NFKB1/NCOA2/LACTB/TGFB1/INSIG1/NR4A3/NR3C1/TSPO/PDK4/TBL1XR1/RORA	22
GO:0045661	regulation of myoblast differentiation	8/637	75/18903	0.00368631	0.0198026	0.0132297	IL18/MEF2C/TGFB1/BTG1/ACTB/ARID1B/PBRM1/ARID1A	8
GO:0050818	regulation of coagulation	8/637	75/18903	0.00368631	0.0198026	0.0132297	PLAUR/APOE/CD9/PSEN1/PLAU/PRKG1/THBS1/SERPINE1	8
GO:0001936	regulation of endothelial cell proliferation	14/637	183/18903	0.00370518	0.0198826	0.0132832	CYBA/HIF1A/APOE/MEF2C/HMOX1/TGFBR1/SULF1/THBS1/STAT1/ADAM17/NRP2/NF1/BMPR2/NRP1	14
GO:0045089	positive regulation of innate immune response	12/637	145/18903	0.00371886	0.0199347	0.013318	TYROBP/SPI1/LYN/CLEC7A/HAVCR2/MNDA/CADM1/PYCARD/IRF7/HLA-E/PLSCR1/LAMP1	12
GO:0001763	morphogenesis of a branching structure	15/637	203/18903	0.00377054	0.0201901	0.0134886	CTSZ/GNA13/GRB2/PLXND1/STK4/CTSH/SULF1/TGFBR2/RERE/PPP1CA/MMP14/EXT1/CTNNB1/NRP1/DLG1	15
GO:0030501	positive regulation of bone mineralization	6/637	45/18903	0.00380713	0.0202167	0.0135064	SLC8A1/MEF2C/ATP2B1/FAM20C/TGFB1/BMPR2	6
GO:0030890	positive regulation of B cell proliferation	6/637	45/18903	0.00380713	0.0202167	0.0135064	CD74/GPR183/PTPRC/TNFSF13B/MEF2C/TFRC	6
GO:0031295	T cell costimulation	6/637	45/18903	0.00380713	0.0202167	0.0135064	LYN/LILRB4/CD86/TNFSF13B/MAP3K8/TNFRSF14	6
GO:0060964	regulation of miRNA-mediated gene silencing	6/637	45/18903	0.00380713	0.0202167	0.0135064	NEAT1/MAP2K1/TGFB1/PPP3CA/PUM1/PUM2	6
GO:1900744	regulation of p38MAPK cascade	6/637	45/18903	0.00380713	0.0202167	0.0135064	IL1B/SPI1/TREM2/EZR/PER1/DLG1	6
GO:0002361	CD4-positive, CD25-positive, alpha-beta regulatory T cell differentiation	3/637	10/18903	0.00382794	0.0202167	0.0135064	HLA-DRA/HLA-DRB1/LGALS9	3
GO:0031666	positive regulation of lipopolysaccharide-mediated signaling pathway	3/637	10/18903	0.00382794	0.0202167	0.0135064	CD14/LY86/LY96	3
GO:0032819	positive regulation of natural killer cell proliferation	3/637	10/18903	0.00382794	0.0202167	0.0135064	FCGR3A/IL18/HLA-E	3
GO:0033007	negative regulation of mast cell activation involved in immune response	3/637	10/18903	0.00382794	0.0202167	0.0135064	CD84/LGALS9/HMOX1	3
GO:0045657	positive regulation of monocyte differentiation	3/637	10/18903	0.00382794	0.0202167	0.0135064	CD74/HLA-DRB1/CD4	3
GO:1902946	protein localization to early endosome	3/637	10/18903	0.00382794	0.0202167	0.0135064	EZR/MSN/NRP1	3
GO:1903980	positive regulation of microglial cell activation	3/637	10/18903	0.00382794	0.0202167	0.0135064	CCL3/TREM2/CTSC	3
GO:2000271	positive regulation of fibroblast apoptotic process	3/637	10/18903	0.00382794	0.0202167	0.0135064	STK17B/BID/BTG1	3
GO:0045444	fat cell differentiation	17/637	244/18903	0.00388515	0.0204973	0.0136938	STK4/MAFB/RREB1/RGS2/TRIO/NR4A2/PIAS1/TGFB1/INSIG1/NR4A3/NIPBL/GPX1/OSBPL8/TBL1XR1/ZFPM2/RORA/STK3	17
GO:0043407	negative regulation of MAP kinase activity	7/637	60/18903	0.00392005	0.0206596	0.0138023	IL1B/PTPRJ/LYN/APOE/RGS2/PTPN1/NF1	7
GO:0050768	negative regulation of neurogenesis	12/637	146/18903	0.00393147	0.0206981	0.013828	SPP1/IL1B/TREM2/RB1/MBP/B2M/PSEN1/TSPO/NF1/PPP3CA/CTNNB1/NRP1	12
GO:0031032	actomyosin structure organization	15/637	204/18903	0.00394724	0.0207593	0.0138689	PHACTR1/EPB41L3/CCDC88A/CFLAR/AKAP13/MEF2A/TGFBR1/ITGB5/EVL/MYH9/PIK3R1/ROCK1/PFN1/PLEC/NRP1	15
GO:0006606	protein import into nucleus	13/637	165/18903	0.0039516	0.0207604	0.0138696	HCLS1/STK4/NUP214/CBLB/PSEN1/TGFB1/PIK3R1/MDFIC/NF1/PPP3CA/RANBP2/STK3/UBR5	13
GO:0098543	detection of other organism	4/637	20/18903	0.00402409	0.0210749	0.0140798	HLA-DRB1/CLEC7A/HLA-B/HLA-A	4
GO:1902473	regulation of protein localization to synapse	4/637	20/18903	0.00402409	0.0210749	0.0140798	RAP1A/ADAM10/GPC6/DLG1	4
GO:1903975	regulation of glial cell migration	4/637	20/18903	0.00402409	0.0210749	0.0140798	CCL3/GPR183/TREM2/NF1	4
GO:0010743	regulation of macrophage derived foam cell differentiation	5/637	32/18903	0.00405117	0.0211505	0.0141302	MSR1/IL18/ABCA1/NFKB1/ITGAV	5
GO:0061099	negative regulation of protein tyrosine kinase activity	5/637	32/18903	0.00405117	0.0211505	0.0141302	PTPRC/LILRB4/CBLB/PSEN1/PTPN2	5
GO:1901889	negative regulation of cell junction assembly	5/637	32/18903	0.00405117	0.0211505	0.0141302	IL1B/CORO1C/THBS1/ROCK1/MMP14	5
GO:0035296	regulation of tube diameter	12/637	147/18903	0.00415375	0.021641	0.0144579	SLC8A1/TBXAS1/DOCK4/KCNMA1/APOE/RGS2/ATP2B1/PRKG1/ROCK1/GPX1/BMPR2/EXT1	12
GO:0097746	blood vessel diameter maintenance	12/637	147/18903	0.00415375	0.021641	0.0144579	SLC8A1/TBXAS1/DOCK4/KCNMA1/APOE/RGS2/ATP2B1/PRKG1/ROCK1/GPX1/BMPR2/EXT1	12
GO:0099173	postsynapse organization	13/637	166/18903	0.00415934	0.0216476	0.0144623	TREM2/DOCK10/APOE/LGMN/TANC2/ACTR2/ADAM10/PDLIM5/ACTB/NRP2/FARP1/NRP1/DLG1	13
GO:0001822	kidney development	20/637	309/18903	0.00423631	0.0220253	0.0147147	AP1B1/PLXND1/MEF2C/CFLAR/CTSH/TGFBR1/KIF26B/BASP1/SULF1/IQGAP1/STAT1/NIPBL/NF1/PPP3CA/EXT1/NOTCH2/CTNNB1/PCSK5/NRP1/DLG1	20
GO:0048701	embryonic cranial skeleton morphogenesis	6/637	46/18903	0.00425601	0.0220591	0.0147372	CHST11/TGFBR1/RUNX2/TGFBR2/NIPBL/MMP14	6
GO:1904752	regulation of vascular associated smooth muscle cell migration	6/637	46/18903	0.00425601	0.0220591	0.0147372	DOCK4/GNA13/MEF2C/NR4A3/PRKG1/NF1	6
GO:2001239	regulation of extrinsic apoptotic signaling pathway in absence of ligand	6/637	46/18903	0.00425601	0.0220591	0.0147372	IL1B/WWOX/MCL1/PPP1CA/NF1/IFI6	6
GO:0034599	cellular response to oxidative stress	19/637	288/18903	0.00426939	0.0221056	0.0147683	AIF1/TREM2/HIF1A/SIRPA/DAPK1/HMOX1/FOXP1/TNFAIP3/NR4A2/NR4A3/FOXO3/MCL1/MAPKAP1/PPIF/GPX1/STX4/CTNNB1/ATP2A2/OXR1	19
GO:0071347	cellular response to interleukin-1	10/637	111/18903	0.00428667	0.0221721	0.0148128	CCL3/IL1B/CCL4/HIF1A/CXCL8/SIRPA/NFKB1/PYCARD/TANK/RORA	10
GO:0043112	receptor metabolic process	7/637	61/18903	0.00430247	0.022208	0.0148367	LAPTM5/APOE/LGMN/PTPN1/PSEN1/UVRAG/TGFB1	7
GO:0046456	icosanoid biosynthetic process	7/637	61/18903	0.00430247	0.022208	0.0148367	CD74/IL1B/ALOX5AP/TBXAS1/FABP5/PYCARD/LTA4H	7
GO:0002534	cytokine production involved in inflammatory response	8/637	77/18903	0.00433685	0.0223165	0.0149093	CLEC7A/TREM2/LILRB4/GPSM3/HIF1A/SIRPA/PYCARD/PER1	8
GO:0006024	glycosaminoglycan biosynthetic process	8/637	77/18903	0.00433685	0.0223165	0.0149093	IL1B/CHST11/NFKB1/DSE/TGFB1/ST3GAL1/CSGALNACT2/EXT1	8
GO:1900015	regulation of cytokine production involved in inflammatory response	8/637	77/18903	0.00433685	0.0223165	0.0149093	CLEC7A/TREM2/LILRB4/GPSM3/HIF1A/SIRPA/PYCARD/PER1	8
GO:0003205	cardiac chamber development	13/637	167/18903	0.00437581	0.0224939	0.0150278	HIF1A/PLXND1/MEF2C/TGFBR1/COL11A1/RBPJ/TGFB1/TGFBR2/NRP2/BMPR2/ZFPM2/NOTCH2/NRP1	13
GO:0035150	regulation of tube size	12/637	148/18903	0.00438601	0.0225232	0.0150473	SLC8A1/TBXAS1/DOCK4/KCNMA1/APOE/RGS2/ATP2B1/PRKG1/ROCK1/GPX1/BMPR2/EXT1	12
GO:0048704	embryonic skeletal system morphogenesis	9/637	94/18903	0.00441709	0.0226596	0.0151385	CHST11/TGFBR1/RUNX2/COL11A1/TGFBR2/NIPBL/MMP14/CTNNB1/DLG1	9
GO:0010001	glial cell differentiation	16/637	227/18903	0.00448028	0.0229603	0.0153393	C1QA/IL1B/S100A9/C5AR1/LYN/CXCR4/TREM2/TNFRSF1B/GRN/MAP2K1/PSEN1/TGFB1/B4GALT5/NF1/PLEC/CTNNB1	16
GO:0042542	response to hydrogen peroxide	11/637	130/18903	0.00453775	0.023231	0.0155202	SLC8A1/SIRPA/HMOX1/FOXP1/TNFAIP3/NR4A3/ADAM9/FOXO3/STAT1/PPIF/GPX1	11
GO:0048863	stem cell differentiation	17/637	248/18903	0.00457214	0.0233832	0.0156219	PTPRC/A2M/HIF1A/FN1/MEF2C/JARID2/RUNX2/RBPJ/CORO1C/PHACTR4/NRP2/FAM172A/EXT1/CTNNB1/N4BP2L2/NRP1/PUM1	17
GO:0038094	Fc-gamma receptor signaling pathway	5/637	33/18903	0.00464455	0.0237294	0.0158531	FCER1G/PTPRC/FCGR3A/PTPRJ/LYN	5
GO:0061138	morphogenesis of a branching epithelium	14/637	188/18903	0.00470582	0.0239783	0.0160195	CTSZ/GNA13/GRB2/PLXND1/STK4/CTSH/SULF1/TGFBR2/PPP1CA/MMP14/EXT1/CTNNB1/NRP1/DLG1	14
GO:0032233	positive regulation of actin filament bundle assembly	7/637	62/18903	0.00471242	0.0239783	0.0160195	PLEK/CCDC88A/TGFBR1/EVL/SWAP70/PFN1/NRP1	7
GO:0060038	cardiac muscle cell proliferation	7/637	62/18903	0.00471242	0.0239783	0.0160195	RUNX1/MEF2C/JARID2/TGFBR1/RBPJ/TGFBR2/ZFPM2	7
GO:0061951	establishment of protein localization to plasma membrane	7/637	62/18903	0.00471242	0.0239783	0.0160195	RILPL2/RAB31/ATP6AP1/GGA1/RAB10/ATP2C1/MACF1	7
GO:0042982	amyloid precursor protein metabolic process	9/637	95/18903	0.00473756	0.0240109	0.0160412	LYN/APOE/PICALM/SOAT1/PSEN1/ADAM10/ROCK1/ADAM17/DLG1	9
GO:0045638	negative regulation of myeloid cell differentiation	9/637	95/18903	0.00473756	0.0240109	0.0160412	CCL3/C1QC/LYN/LILRB4/MAFB/PIK3R1/NF1/PTPN2/CTNNB1	9
GO:0031294	lymphocyte costimulation	6/637	47/18903	0.00474278	0.0240109	0.0160412	LYN/LILRB4/CD86/TNFSF13B/MAP3K8/TNFRSF14	6
GO:0090199	regulation of release of cytochrome c from mitochondria	6/637	47/18903	0.00474278	0.0240109	0.0160412	ARRB2/PLAUR/BID/PYCARD/PPIF/GPX1	6
GO:1900368	regulation of post-transcriptional gene silencing by RNA	6/637	47/18903	0.00474278	0.0240109	0.0160412	NEAT1/MAP2K1/TGFB1/PPP3CA/PUM1/PUM2	6
GO:0051170	import into nucleus	13/637	169/18903	0.00483599	0.0243321	0.0162558	HCLS1/STK4/NUP214/CBLB/PSEN1/TGFB1/PIK3R1/MDFIC/NF1/PPP3CA/RANBP2/STK3/UBR5	13
GO:0002834	regulation of response to tumor cell	4/637	21/18903	0.0048402	0.0243321	0.0162558	HLA-DRB1/HAVCR2/DAPK1/AHR	4
GO:0003177	pulmonary valve development	4/637	21/18903	0.0048402	0.0243321	0.0162558	TNFRSF1B/RBPJ/BMPR2/NOTCH2	4
GO:0010878	cholesterol storage	4/637	21/18903	0.0048402	0.0243321	0.0162558	MSR1/TREM2/ABCA1/SOAT1	4
GO:0071605	monocyte chemotactic protein-1 production	4/637	21/18903	0.0048402	0.0243321	0.0162558	IL1B/CLEC7A/CD84/LGALS9	4
GO:0071637	regulation of monocyte chemotactic protein-1 production	4/637	21/18903	0.0048402	0.0243321	0.0162558	IL1B/CLEC7A/CD84/LGALS9	4
GO:1903204	negative regulation of oxidative stress-induced neuron death	4/637	21/18903	0.0048402	0.0243321	0.0162558	HIF1A/NR4A3/CTNNB1/OXR1	4
GO:0001890	placenta development	12/637	150/18903	0.00488169	0.024467	0.016346	SPP1/CTSB/GRB2/HIF1A/STK4/MAP2K1/RBPJ/BIRC6/BMPR2/NOTCH2/NCOA1/STK3	12
GO:0030010	establishment of cell polarity	12/637	150/18903	0.00488169	0.024467	0.016346	DOCK8/FRMD4B/FRMD4A/CYTH1/KIF26B/ABL2/SDCCAG8/MSN/MYH9/ROCK1/RAB10/RICTOR	12
GO:0098876	vesicle-mediated transport to the plasma membrane	12/637	150/18903	0.00488169	0.024467	0.016346	ARL4C/RAB31/CMTM6/EXOC4/VPS13B/ATP6AP1/GGA1/ACAP2/RAB10/EPS15/ATP2C1/MACF1	12
GO:0014033	neural crest cell differentiation	9/637	96/18903	0.00507582	0.0253892	0.016962	HIF1A/FN1/MEF2C/CORO1C/PHACTR4/NRP2/FAM172A/EXT1/NRP1	9
GO:0061097	regulation of protein tyrosine kinase activity	9/637	96/18903	0.00507582	0.0253892	0.016962	PTPRC/CSF1R/LILRB4/PTPN1/CBLB/PSEN1/ABI1/ADAM17/PTPN2	9
GO:0006054	N-acetylneuraminate metabolic process	3/637	11/18903	0.00513257	0.0254446	0.016999	NPL/NAGK/ST3GAL1	3
GO:0043320	natural killer cell degranulation	3/637	11/18903	0.00513257	0.0254446	0.016999	FCGR3A/CORO1A/LAMP1	3
GO:0060439	trachea morphogenesis	3/637	11/18903	0.00513257	0.0254446	0.016999	MAP2K1/TGFBR2/CTNNB1	3
GO:0071803	positive regulation of podosome assembly	3/637	11/18903	0.00513257	0.0254446	0.016999	LCP1/ASAP1/MSN	3
GO:0090160	Golgi to lysosome transport	3/637	11/18903	0.00513257	0.0254446	0.016999	LAPTM5/CCDC91/LAMP1	3
GO:2000392	regulation of lamellipodium morphogenesis	3/637	11/18903	0.00513257	0.0254446	0.016999	CD44/RREB1/CORO1C	3
GO:2000644	regulation of receptor catabolic process	3/637	11/18903	0.00513257	0.0254446	0.016999	LAPTM5/APOE/PTPN1	3
GO:2000727	positive regulation of cardiac muscle cell differentiation	3/637	11/18903	0.00513257	0.0254446	0.016999	ARRB2/MEF2C/TGFB1	3
GO:2001241	positive regulation of extrinsic apoptotic signaling pathway in absence of ligand	3/637	11/18903	0.00513257	0.0254446	0.016999	WWOX/PPP1CA/NF1	3
GO:0051961	negative regulation of nervous system development	12/637	151/18903	0.00514577	0.025461	0.01701	SPP1/IL1B/TREM2/RB1/MBP/B2M/PSEN1/TSPO/NF1/PPP3CA/CTNNB1/NRP1	12
GO:0032757	positive regulation of interleukin-8 production	7/637	63/18903	0.00515112	0.025461	0.01701	CD74/IL1B/CD14/CLEC7A/LGALS9/PYCARD/SERPINE1	7
GO:0099072	regulation of postsynaptic membrane neurotransmitter receptor levels	7/637	63/18903	0.00515112	0.025461	0.01701	NUMB/RAP1A/ADAM10/AP2A2/AP2S1/GPC6/DLG1	7
GO:0044344	cellular response to fibroblast growth factor stimulus	10/637	114/18903	0.00517731	0.0255652	0.0170796	GRB2/CD44/CXCL8/RUNX2/SULF1/FAM20C/IQGAP1/THBS1/EXT1/CTNNB1	10
GO:0001974	blood vessel remodeling	6/637	48/18903	0.00526927	0.0258411	0.0172639	MEF2C/RBPJ/TGFB1/CST3/BMPR2/EXT1	6
GO:0046850	regulation of bone remodeling	6/637	48/18903	0.00526927	0.0258411	0.0172639	SPP1/CSF1R/TFRC/TNFAIP3/NF1/PDK4	6
GO:0048483	autonomic nervous system development	6/637	48/18903	0.00526927	0.0258411	0.0172639	FN1/PHACTR4/NRP2/NF1/CTNNB1/NRP1	6
GO:0048538	thymus development	6/637	48/18903	0.00526927	0.0258411	0.0172639	MAFB/JARID2/TGFBR1/MAP2K1/PSEN1/CTNNB1	6
GO:0060147	regulation of post-transcriptional gene silencing	6/637	48/18903	0.00526927	0.0258411	0.0172639	NEAT1/MAP2K1/TGFB1/PPP3CA/PUM1/PUM2	6
GO:0061028	establishment of endothelial barrier	6/637	48/18903	0.00526927	0.0258411	0.0172639	IL1B/RAPGEF1/RAP1A/EZR/MSN/ROCK1	6
GO:1904738	vascular associated smooth muscle cell migration	6/637	48/18903	0.00526927	0.0258411	0.0172639	DOCK4/GNA13/MEF2C/NR4A3/PRKG1/NF1	6
GO:0031669	cellular response to nutrient levels	16/637	231/18903	0.00529194	0.0259018	0.0173045	CD68/UCP2/ATG7/UPP1/GLUL/CPEB4/HMOX1/ATP2B1/PLIN2/FOXO3/POSTN/MAPKAP1/BMPR2/RICTOR/PDK4/NCOA1	16
GO:0035335	peptidyl-tyrosine dephosphorylation	5/637	34/18903	0.00529716	0.0259018	0.0173045	PTPRJ/DUSP6/PTPN1/PTPN12/PTPN2	5
GO:1905144	response to acetylcholine	5/637	34/18903	0.00529716	0.0259018	0.0173045	GNAQ/RGS10/TSPO/GNAI2/GNB1	5
GO:1903320	regulation of protein modification by small protein conjugation or removal	17/637	252/18903	0.00535569	0.0261625	0.0174787	LAPTM5/ARRB2/HIF1A/TGFBR1/BIRC3/TNFAIP3/CBLB/PIAS1/PSEN1/IVNS1ABP/MYCBP2/TSPO/HERPUD1/TANK/TRIP12/CTNNB1/UBR5	17
GO:0009612	response to mechanical stimulus	15/637	211/18903	0.00538265	0.0262297	0.0175235	IL1B/SLC8A1/SLC1A3/CXCR4/CYBA/NFKB1/ABHD12/COL11A1/TGFBR2/THBS1/STAT1/MAP3K2/MMP14/PLEC/CTNNB1	15
GO:0002244	hematopoietic progenitor cell differentiation	11/637	133/18903	0.00538514	0.0262297	0.0175235	RBM47/PTPRC/PLEK/SPI1/LYN/CSF1R/PSEN1/TGFB1/AP3B1/EXT1/N4BP2L2	11
GO:0035303	regulation of dephosphorylation	11/637	133/18903	0.00538514	0.0262297	0.0175235	PTPRC/PLEK/MEF2C/MGAT5/SWAP70/TGFB1/IQGAP1/PPP6R3/ROCK1/GNAI2/SPPL3	11
GO:0072006	nephron development	12/637	152/18903	0.0054211	0.0263792	0.0176234	MEF2C/CFLAR/KIF26B/BASP1/SULF1/IQGAP1/STAT1/PPP3CA/EXT1/NOTCH2/CTNNB1/DLG1	12
GO:0070227	lymphocyte apoptotic process	8/637	80/18903	0.00547396	0.0266105	0.017778	CD74/DOCK8/LYN/LGALS9/HIF1A/FOXP1/TSC22D3/ST3GAL1	8
GO:0010038	response to metal ion	22/637	360/18903	0.00548664	0.0266463	0.0178019	CD14/ALOX5AP/CYBB/KCNMA1/HIF1A/LGMN/MEF2C/HMOX1/MEF2A/MBP/B2M/TFRC/IQGAP1/ADAM9/PLSCR1/THBS1/TSPO/PPIF/CAMK2D/PPP1CA/PPP3CA/LTA4H	22
GO:0099003	vesicle-mediated transport in synapse	15/637	212/18903	0.00561839	0.0272598	0.0182117	PICALM/NUMB/RAP1A/ITSN2/PSEN1/ITSN1/AP2A2/AP3B1/ROCK1/ACTB/CYFIP1/AP2S1/STX4/CTNNB1/ATP2A2	15
GO:0030449	regulation of complement activation	4/637	22/18903	0.00576041	0.0277875	0.0185643	IL1B/VSIG4/TREM2/A2M	4
GO:0048485	sympathetic nervous system development	4/637	22/18903	0.00576041	0.0277875	0.0185643	NRP2/NF1/CTNNB1/NRP1	4
GO:0061318	renal filtration cell differentiation	4/637	22/18903	0.00576041	0.0277875	0.0185643	BASP1/IQGAP1/EXT1/NOTCH2	4
GO:0071404	cellular response to low-density lipoprotein particle stimulus	4/637	22/18903	0.00576041	0.0277875	0.0185643	FCER1G/ITGB2/ABCA1/CD9	4
GO:0072112	podocyte differentiation	4/637	22/18903	0.00576041	0.0277875	0.0185643	BASP1/IQGAP1/EXT1/NOTCH2	4
GO:1900424	regulation of defense response to bacterium	4/637	22/18903	0.00576041	0.0277875	0.0185643	HAVCR2/GRN/CYBA/FOXP1	4
GO:0072001	renal system development	20/637	318/18903	0.00579747	0.0279394	0.0186658	AP1B1/PLXND1/MEF2C/CFLAR/CTSH/TGFBR1/KIF26B/BASP1/SULF1/IQGAP1/STAT1/NIPBL/NF1/PPP3CA/EXT1/NOTCH2/CTNNB1/PCSK5/NRP1/DLG1	20
GO:0060349	bone morphogenesis	9/637	98/18903	0.00580826	0.0279645	0.0186825	ACP5/MEF2C/RUNX2/INSIG1/TGFBR2/FOXN3/MMP14/BMPR2/EXT1	9
GO:0033628	regulation of cell adhesion mediated by integrin	6/637	49/18903	0.00583731	0.0280504	0.0187399	LYN/SWAP70/PLAU/ADAM9/WNK1/SERPINE1	6
GO:0042311	vasodilation	6/637	49/18903	0.00583731	0.0280504	0.0187399	KCNMA1/APOE/RGS2/PRKG1/GPX1/EXT1	6
GO:0046916	cellular transition metal ion homeostasis	10/637	116/18903	0.00584735	0.0280718	0.0187542	S100A9/SLC11A1/FTL/HIF1A/HMOX1/TFRC/ATP6V1A/FTH1/ATP6AP1/AP3B1	10
GO:0002064	epithelial cell development	15/637	213/18903	0.00586239	0.0280902	0.0187665	IL1B/CXCR4/RAPGEF1/HIF1A/RILPL2/RAP1A/IQGAP1/EZR/MSN/FOSL2/ROCK1/GPX1/CCM2/PLEC/NOTCH2	15
GO:1902806	regulation of cell cycle G1/S phase transition	15/637	213/18903	0.00586239	0.0280902	0.0187665	AIF1/RB1/UBE2E2/GPNMB/BID/ANKRD17/ADAM17/CCND3/ACTB/PRMT2/ARID1B/PBRM1/ARID1A/KMT2E/DLG1	15
GO:0014855	striated muscle cell proliferation	8/637	81/18903	0.00589945	0.0282407	0.0188671	RUNX1/MEF2C/CFLAR/JARID2/TGFBR1/RBPJ/TGFBR2/ZFPM2	8
GO:0002446	neutrophil mediated immunity	5/637	35/18903	0.00601201	0.0287173	0.0191855	ITGB2/SPI1/STXBP2/ADAM17/KMT2E	5
GO:0030212	hyaluronan metabolic process	5/637	35/18903	0.00601201	0.0287173	0.0191855	IL1B/CD44/NFKB1/TGFB1/HEXB	5
GO:0015918	sterol transport	11/637	135/18903	0.00601619	0.0287173	0.0191855	MSR1/TREM2/APOC1/APOE/ABCA1/NPC2/NFKB1/SOAT1/ARL8B/TSPO/OSBPL8	11
GO:0032755	positive regulation of interleukin-6 production	9/637	99/18903	0.00620376	0.0295707	0.0197556	CD74/TYROBP/IL1B/AIF1/CLEC7A/LGALS9/CYBA/MBP/PYCARD	9
GO:0043406	positive regulation of MAP kinase activity	10/637	117/18903	0.00620677	0.0295707	0.0197556	IL1B/PTPRC/TAOK3/MEF2C/AKAP13/PTPN1/PSEN1/TGFB1/ADAM9/THBS1	10
GO:0007520	myoblast fusion	6/637	50/18903	0.00644873	0.030636	0.0204673	CD53/CFLAR/CD9/MYH9/ADAM12/FLOT1	6
GO:0042304	regulation of fatty acid biosynthetic process	6/637	50/18903	0.00644873	0.030636	0.0204673	CD74/IL1B/APOC1/FABP5/INSIG1/PDK4	6
GO:0060966	regulation of gene silencing by RNA	6/637	50/18903	0.00644873	0.030636	0.0204673	NEAT1/MAP2K1/TGFB1/PPP3CA/PUM1/PUM2	6
GO:0007411	axon guidance	16/637	236/18903	0.00647051	0.0307104	0.0205171	CSF1R/PLXND1/ALCAM/PLXNC1/RHOG/TRIO/VASP/MYCBP2/KLF7/NRP2/CYFIP1/BMPR2/EXT1/NOTCH2/NRP1/PLXNB2	16
GO:0036473	cell death in response to oxidative stress	9/637	100/18903	0.00661966	0.0311146	0.0207871	TREM2/HIF1A/FOXP1/NR4A3/FOXO3/MCL1/GPX1/CTNNB1/OXR1	9
GO:0097306	cellular response to alcohol	9/637	100/18903	0.00661966	0.0311146	0.0207871	CYBB/SGK1/ITPR2/SPIDR/ATP2B1/AHR/FOXO3/GNB1/CTNNB1	9
GO:0050770	regulation of axonogenesis	12/637	156/18903	0.00664165	0.0311146	0.0207871	SPP1/PLXND1/FN1/PLXNC1/MBP/MAP2K1/PSEN1/CYFIP1/MACF1/BMPR2/NRP1/PLXNB2	12
GO:0010517	regulation of phospholipase activity	7/637	66/18903	0.00665192	0.0311146	0.0207871	C5AR1/CD86/GNA13/GNAQ/PPT1/RGS2/ABL2	7
GO:0010812	negative regulation of cell-substrate adhesion	7/637	66/18903	0.00665192	0.0311146	0.0207871	CORO1C/THBS1/PIK3R1/MAP4K4/NF1/MMP14/SERPINE1	7
GO:0048278	vesicle docking	7/637	66/18903	0.00665192	0.0311146	0.0207871	PLEK/STXBP2/EXOC4/STX7/RAB10/STX4/STX8	7
GO:0060389	pathway-restricted SMAD protein phosphorylation	7/637	66/18903	0.00665192	0.0311146	0.0207871	LDLRAD4/TGFBR1/TGFB1/TGFBR2/USP15/SDCBP/BMPR2	7
GO:0002424	T cell mediated immune response to tumor cell	3/637	12/18903	0.00667362	0.0311146	0.0207871	HLA-DRB1/HLA-A/AHR	3
GO:0002645	positive regulation of tolerance induction	3/637	12/18903	0.00667362	0.0311146	0.0207871	LILRB4/CBLB/TGFBR2	3
GO:0003157	endocardium development	3/637	12/18903	0.00667362	0.0311146	0.0207871	STK4/RBPJ/STK3	3
GO:0032817	regulation of natural killer cell proliferation	3/637	12/18903	0.00667362	0.0311146	0.0207871	FCGR3A/IL18/HLA-E	3
GO:0033629	negative regulation of cell adhesion mediated by integrin	3/637	12/18903	0.00667362	0.0311146	0.0207871	SWAP70/WNK1/SERPINE1	3
GO:0034086	maintenance of sister chromatid cohesion	3/637	12/18903	0.00667362	0.0311146	0.0207871	RB1/NSMCE2/NIPBL	3
GO:0034088	maintenance of mitotic sister chromatid cohesion	3/637	12/18903	0.00667362	0.0311146	0.0207871	RB1/NSMCE2/NIPBL	3
GO:0036295	cellular response to increased oxygen levels	3/637	12/18903	0.00667362	0.0311146	0.0207871	ATG7/ATP6V1A/ATP6AP1	3
GO:0038180	nerve growth factor signaling pathway	3/637	12/18903	0.00667362	0.0311146	0.0207871	CORO1A/RAPGEF1/RAP1A	3
GO:0043312	neutrophil degranulation	3/637	12/18903	0.00667362	0.0311146	0.0207871	ITGB2/SPI1/STXBP2	3
GO:0043380	regulation of memory T cell differentiation	3/637	12/18903	0.00667362	0.0311146	0.0207871	HLA-DRA/HLA-DRB1/FGL2	3
GO:1905245	regulation of aspartic-type peptidase activity	3/637	12/18903	0.00667362	0.0311146	0.0207871	LYN/GRN/PICALM	3
GO:0061041	regulation of wound healing	11/637	137/18903	0.00670397	0.031227	0.0208622	CXCR4/CLEC7A/PLAUR/APOE/RREB1/TNFAIP3/CD9/PLAU/PRKG1/THBS1/SERPINE1	11
GO:0097485	neuron projection guidance	16/637	237/18903	0.00672988	0.0313186	0.0209234	CSF1R/PLXND1/ALCAM/PLXNC1/RHOG/TRIO/VASP/MYCBP2/KLF7/NRP2/CYFIP1/BMPR2/EXT1/NOTCH2/NRP1/PLXNB2	16
GO:0050680	negative regulation of epithelial cell proliferation	13/637	176/18903	0.00676115	0.031435	0.0210011	APOE/RB1/MEF2C/STK4/TGFBR1/B2M/SULF1/TGFB1/THBS1/STAT1/NF1/STK3/DLG1	13
GO:0072311	glomerular epithelial cell differentiation	4/637	23/18903	0.00679019	0.0314911	0.0210386	BASP1/IQGAP1/EXT1/NOTCH2	4
GO:0010613	positive regulation of cardiac muscle hypertrophy	5/637	36/18903	0.00679206	0.0314911	0.0210386	MEF2A/NR4A3/ROCK1/CAMK2D/PPP3CA	5
GO:0045589	regulation of regulatory T cell differentiation	5/637	36/18903	0.00679206	0.0314911	0.0210386	HLA-DRA/HLA-DRB1/LILRB4/LGALS9/FOXO3	5
GO:0140029	exocytic process	8/637	83/18903	0.00682536	0.0316162	0.0211222	PLEK/VAMP8/LYN/STXBP2/EXOC4/PSEN1/RAB10/STX4	8
GO:0007178	transmembrane receptor protein serine/threonine kinase signaling pathway	23/637	390/18903	0.00696814	0.0322478	0.0215441	SPI1/ARRB2/LDLRAD4/CHST11/ZEB2/TGFBR1/RUNX2/ITGB5/SULF1/RBPJ/TGFB1/TGFBR2/ADAM9/THBS1/USP15/TRIM33/SDCBP/SPRED1/ADAM17/BMPR2/USP9X/EXT1/NOTCH2	23
GO:0048754	branching morphogenesis of an epithelial tube	12/637	157/18903	0.00697829	0.0322649	0.0215556	CTSZ/GNA13/PLXND1/STK4/CTSH/TGFBR2/PPP1CA/MMP14/EXT1/CTNNB1/NRP1/DLG1	12
GO:0032873	negative regulation of stress-activated MAPK cascade	6/637	51/18903	0.00710534	0.0327919	0.0219076	TREM2/TAOK3/SIRPA/EZR/PER1/DLG1	6
GO:0070303	negative regulation of stress-activated protein kinase signaling cascade	6/637	51/18903	0.00710534	0.0327919	0.0219076	TREM2/TAOK3/SIRPA/EZR/PER1/DLG1	6
GO:1904377	positive regulation of protein localization to cell periphery	7/637	67/18903	0.00721783	0.0332804	0.022234	TREM2/RHOG/EZR/PIK3R1/ATP2C1/STX4/DLG1	7
GO:0097006	regulation of plasma lipoprotein particle levels	8/637	84/18903	0.00732756	0.0337553	0.0225512	MSR1/TREM2/APOC1/LIPA/APOE/ABCA1/HMOX1/SOAT1	8
GO:0071774	response to fibroblast growth factor	10/637	120/18903	0.00738887	0.0340064	0.022719	GRB2/CD44/CXCL8/RUNX2/SULF1/FAM20C/IQGAP1/THBS1/EXT1/CTNNB1	10
GO:0051047	positive regulation of secretion	19/637	304/18903	0.00751882	0.0345728	0.0230974	SPP1/HLA-DRB1/IL1B/ITGB2/VAMP8/TREM2/FRMD4A/CYBA/HIF1A/GLUL/TGFB1/ADAM9/EZR/ACSL4/SDCBP/GNAI2/PPP3CA/STX4/LAMP1	19
GO:0007517	muscle organ development	21/637	348/18903	0.00754077	0.0346419	0.0231436	RB1/ZFHX3/MEF2C/CFLAR/MEF2A/TGFBR1/UTRN/TCF12/BASP1/COL11A1/GPCPD1/ZNF609/RBPJ/TGFB1/NF1/PPP3CA/GPX1/FLOT1/ZFPM2/PLEC/CTNNB1	21
GO:0014742	positive regulation of muscle hypertrophy	5/637	37/18903	0.00764023	0.0350346	0.0234059	MEF2A/NR4A3/ROCK1/CAMK2D/PPP3CA	5
GO:0051385	response to mineralocorticoid	5/637	37/18903	0.00764023	0.0350346	0.0234059	CYBB/CYBA/SGK1/ATP2B1/FOXO3	5
GO:0036294	cellular response to decreased oxygen levels	12/637	159/18903	0.00769181	0.0352389	0.0235424	SLC8A1/TREM2/CYBB/HIF1A/CFLAR/CPEB4/HMOX1/CARD16/RBPJ/FOXO3/PGK1/RORA	12
GO:0042093	T-helper cell differentiation	7/637	68/18903	0.00781862	0.0357248	0.0238671	HLA-DRA/HLA-DRB1/GPR183/CD86/IL18/FOXP1/RORA	7
GO:0042987	amyloid precursor protein catabolic process	7/637	68/18903	0.00781862	0.0357248	0.0238671	LYN/APOE/PICALM/PSEN1/ADAM10/ROCK1/ADAM17	7
GO:0030301	cholesterol transport	10/637	121/18903	0.00781926	0.0357248	0.0238671	MSR1/TREM2/APOC1/APOE/ABCA1/NPC2/NFKB1/SOAT1/ARL8B/TSPO	10
GO:1904062	regulation of cation transmembrane transport	23/637	394/18903	0.00783483	0.0357634	0.0238928	CTSS/SLC8A1/PDE4B/LYN/TREM2/CORO1A/CYBA/MEF2C/FXYD5/VMP1/SLC43A2/DAPK1/UTRN/RGS2/IFNGR2/CAB39/GLRX/WNK1/PPIF/CAMK2D/PPP3CA/FBXO11/DLG1	23
GO:0010640	regulation of platelet-derived growth factor receptor signaling pathway	4/637	24/18903	0.00793474	0.0360552	0.0240878	PTPRJ/CBLB/PTPN12/PTPN2	4
GO:0035162	embryonic hemopoiesis	4/637	24/18903	0.00793474	0.0360552	0.0240878	HIF1A/STK4/TGFBR2/STK3	4
GO:0060155	platelet dense granule organization	4/637	24/18903	0.00793474	0.0360552	0.0240878	AP1S2/AP1B1/ABCA1/AP3B1	4
GO:0070233	negative regulation of T cell apoptotic process	4/637	24/18903	0.00793474	0.0360552	0.0240878	DOCK8/HIF1A/TSC22D3/ST3GAL1	4
GO:2000637	positive regulation of miRNA-mediated gene silencing	4/637	24/18903	0.00793474	0.0360552	0.0240878	MAP2K1/TGFB1/PUM1/PUM2	4
GO:0006816	calcium ion transport	25/637	440/18903	0.00795501	0.0360903	0.0241113	CCL3/SLC8A1/PTPRC/PDE4B/LYN/CXCR4/CORO1A/ARRB2/CD84/CD4/CCL4/CYBA/ITPR2/VMP1/ATP2B1/PSEN1/TSPO/CAMK2D/GNAI2/PPP3CA/ATP2C1/ITGAV/CTNNB1/ATP2A2/FBXO11	25
GO:0006874	cellular calcium ion homeostasis	18/637	284/18903	0.00795687	0.0360903	0.0241113	CCL3/SLC8A1/PTPRC/LYN/CORO1A/CYBA/APOE/ITPR2/ATP2B1/PSEN1/ATP13A3/GRINA/CAMK2D/HERPUD1/HEXB/ATP2C1/ATP2A2/BCAP31	18
GO:0048675	axon extension	10/637	122/18903	0.00826871	0.0374709	0.0250336	APOE/FN1/ALCAM/AUTS2/NRP2/CYFIP1/MACF1/BMPR2/USP9X/NRP1	10
GO:0033077	T cell differentiation in thymus	8/637	86/18903	0.00841487	0.0377274	0.025205	CD74/IL1B/PTPRC/MAFB/B2M/ADAM17/PTPN2/CTNNB1	8
GO:0046847	filopodium assembly	7/637	69/18903	0.00845551	0.0377274	0.025205	FGD4/TGFBR1/EZR/RALA/PIK3R1/RHOQ/NRP1	7
GO:0048645	animal organ formation	7/637	69/18903	0.00845551	0.0377274	0.025205	MEF2C/MAP2K1/SULF1/RBPJ/TGFBR2/EXT1/CTNNB1	7
GO:0002357	defense response to tumor cell	3/637	13/18903	0.00846081	0.0377274	0.025205	LAPTM5/SPI1/DAPK1	3
GO:0002524	hypersensitivity	3/637	13/18903	0.00846081	0.0377274	0.025205	FCGR3A/HLA-E/EXT1	3
GO:0009176	pyrimidine deoxyribonucleoside monophosphate metabolic process	3/637	13/18903	0.00846081	0.0377274	0.025205	TYMP/UPP1/DPYD	3
GO:0010642	negative regulation of platelet-derived growth factor receptor signaling pathway	3/637	13/18903	0.00846081	0.0377274	0.025205	PTPRJ/PTPN12/PTPN2	3
GO:0031392	regulation of prostaglandin biosynthetic process	3/637	13/18903	0.00846081	0.0377274	0.025205	CD74/IL1B/FABP5	3
GO:0033700	phospholipid efflux	3/637	13/18903	0.00846081	0.0377274	0.025205	APOC1/APOE/ABCA1	3
GO:0034144	negative regulation of toll-like receptor 4 signaling pathway	3/637	13/18903	0.00846081	0.0377274	0.025205	LYN/TREM2/TNFAIP3	3
GO:0036006	cellular response to macrophage colony-stimulating factor stimulus	3/637	13/18903	0.00846081	0.0377274	0.025205	CSF1R/TREM2/PTPN2	3
GO:0042921	glucocorticoid receptor signaling pathway	3/637	13/18903	0.00846081	0.0377274	0.025205	NR3C1/PER1/ARID1A	3
GO:0043379	memory T cell differentiation	3/637	13/18903	0.00846081	0.0377274	0.025205	HLA-DRA/HLA-DRB1/FGL2	3
GO:0048012	hepatocyte growth factor receptor signaling pathway	3/637	13/18903	0.00846081	0.0377274	0.025205	PTPN1/PTPN2/NRP1	3
GO:0051918	negative regulation of fibrinolysis	3/637	13/18903	0.00846081	0.0377274	0.025205	PLAU/THBS1/SERPINE1	3
GO:0060837	blood vessel endothelial cell differentiation	3/637	13/18903	0.00846081	0.0377274	0.025205	RBPJ/CCM2/NRP1	3
GO:0071389	cellular response to mineralocorticoid stimulus	3/637	13/18903	0.00846081	0.0377274	0.025205	SGK1/ATP2B1/FOXO3	3
GO:1903054	negative regulation of extracellular matrix organization	3/637	13/18903	0.00846081	0.0377274	0.025205	TNFRSF1B/TGFB1/CST3	3
GO:0040036	regulation of fibroblast growth factor receptor signaling pathway	5/637	38/18903	0.00855934	0.0380742	0.0254367	RUNX2/SULF1/FAM20C/THBS1/CTNNB1	5
GO:0045773	positive regulation of axon extension	5/637	38/18903	0.00855934	0.0380742	0.0254367	FN1/CYFIP1/MACF1/BMPR2/NRP1	5
GO:0002639	positive regulation of immunoglobulin production	6/637	53/18903	0.00856138	0.0380742	0.0254367	PTPRC/CD86/TFRC/TGFB1/HLA-E/STX4	6
GO:0050792	regulation of viral process	12/637	162/18903	0.00886798	0.0394028	0.0263242	CD74/HLA-DRB1/CXCR4/CD4/LGALS9/PABPC1/CXCL8/PLSCR1/TRIM38/STAT1/MDFIC/SRPK2	12
GO:0001892	embryonic placenta development	8/637	87/18903	0.00900177	0.0399264	0.0266741	GRB2/HIF1A/STK4/MAP2K1/RBPJ/BIRC6/NCOA1/STK3	8
GO:0008543	fibroblast growth factor receptor signaling pathway	8/637	87/18903	0.00900177	0.0399264	0.0266741	GRB2/RUNX2/SULF1/FAM20C/IQGAP1/THBS1/EXT1/CTNNB1	8
GO:0032479	regulation of type I interferon production	9/637	105/18903	0.00902864	0.0399749	0.0267064	CD14/HAVCR2/SIRPA/REL/PYCARD/IRF7/TRIM38/STAT1/FLOT1	9
GO:0032606	type I interferon production	9/637	105/18903	0.00902864	0.0399749	0.0267064	CD14/HAVCR2/SIRPA/REL/PYCARD/IRF7/TRIM38/STAT1/FLOT1	9
GO:0030193	regulation of blood coagulation	7/637	70/18903	0.00912973	0.0403722	0.0269719	PLAUR/APOE/CD9/PLAU/PRKG1/THBS1/SERPINE1	7
GO:0006658	phosphatidylserine metabolic process	4/637	25/18903	0.00919894	0.0403722	0.0269719	ABHD12/PLSCR1/SERINC5/OSBPL8	4
GO:0031579	membrane raft organization	4/637	25/18903	0.00919894	0.0403722	0.0269719	PTPRC/PPT1/FLOT1/DLG1	4
GO:0043302	positive regulation of leukocyte degranulation	4/637	25/18903	0.00919894	0.0403722	0.0269719	ITGB2/VAMP8/STX4/LAMP1	4
GO:0045932	negative regulation of muscle contraction	4/637	25/18903	0.00919894	0.0403722	0.0269719	DOCK4/KCNMA1/RGS2/PRKG1	4
GO:0060148	positive regulation of post-transcriptional gene silencing	4/637	25/18903	0.00919894	0.0403722	0.0269719	MAP2K1/TGFB1/PUM1/PUM2	4
GO:1900370	positive regulation of post-transcriptional gene silencing by RNA	4/637	25/18903	0.00919894	0.0403722	0.0269719	MAP2K1/TGFB1/PUM1/PUM2	4
GO:1903077	negative regulation of protein localization to plasma membrane	4/637	25/18903	0.00919894	0.0403722	0.0269719	PICALM/NUMB/TGFB1/RHOQ	4
GO:2000114	regulation of establishment of cell polarity	4/637	25/18903	0.00919894	0.0403722	0.0269719	DOCK8/ABL2/ROCK1/RICTOR	4
GO:2000679	positive regulation of transcription regulatory region DNA binding	4/637	25/18903	0.00919894	0.0403722	0.0269719	RB1/TGFB1/DAZAP2/CTNNB1	4
GO:0045744	negative regulation of G protein-coupled receptor signaling pathway	6/637	54/18903	0.00936436	0.0410623	0.0274329	PLEK/PDE4B/ARRB2/CXCL8/RGS2/GNAI2	6
GO:0000302	response to reactive oxygen species	14/637	204/18903	0.00945238	0.041412	0.0276666	SLC8A1/UCP2/HIF1A/APOE/SIRPA/HMOX1/FOXP1/TNFAIP3/NR4A3/ADAM9/FOXO3/STAT1/PPIF/GPX1	14
GO:0030279	negative regulation of ossification	5/637	39/18903	0.00955218	0.0417034	0.0278612	SRGN/CCL3/HIF1A/MEF2C/RBPJ	5
GO:0043403	skeletal muscle tissue regeneration	5/637	39/18903	0.00955218	0.0417034	0.0278612	CFLAR/CD9/TGFBR2/PPP3CA/GPX1	5
GO:0045066	regulatory T cell differentiation	5/637	39/18903	0.00955218	0.0417034	0.0278612	HLA-DRA/HLA-DRB1/LILRB4/LGALS9/FOXO3	5
GO:0060251	regulation of glial cell proliferation	5/637	39/18903	0.00955218	0.0417034	0.0278612	IL1B/LYN/RB1/TSPO/NF1	5
GO:0001841	neural tube formation	9/637	106/18903	0.00958107	0.0417931	0.0279212	HIF1A/STK4/TGFB1/VASP/RALA/PHACTR4/PFN1/PLXNB2/STK3	9
GO:0030177	positive regulation of Wnt signaling pathway	11/637	144/18903	0.0096066	0.0418317	0.027947	ZEB2/NFKB1/TNFAIP3/SULF1/RBPJ/TGFB1/WNK1/MACF1/USP34/TBL1XR1/UBR5	11
GO:0061008	hepaticobiliary system development	11/637	144/18903	0.0096066	0.0418317	0.027947	UCP2/CFLAR/HMOX1/JARID2/CADM1/TNFAIP3/MAN2A1/NIPBL/NF1/IGF2R/NOTCH2	11
GO:0021915	neural tube development	12/637	164/18903	0.00972687	0.0423186	0.0282723	HIF1A/STK4/PSEN1/TGFB1/VASP/MARCKS/RALA/PHACTR4/PFN1/NF1/PLXNB2/STK3	12
GO:0019730	antimicrobial humoral response	10/637	125/18903	0.0097368	0.0423251	0.0282766	LYZ/S100A9/SLC11A1/RNASE6/CXCL8/HLA-A/CXCL3/WFDC2/HLA-E/CXCL2	10
GO:0031330	negative regulation of cellular catabolic process	16/637	247/18903	0.00981222	0.042616	0.0284709	SLC11A1/TREM2/APOC1/PABPC1/FHIT/HMOX1/CTSA/PSEN1/HERC1/CST3/TAB2/SDCBP/MCL1/TSPO/ROCK1/USP9X	16
GO:0070527	platelet aggregation	7/637	71/18903	0.00984248	0.0427104	0.028534	PLEK/LYN/FN1/CD9/PRKG1/MYH9/ACTB	7
GO:0018105	peptidyl-serine phosphorylation	19/637	313/18903	0.0100877	0.0437365	0.0292195	HCLS1/ARRB2/FNIP2/CD44/SGK1/STK4/TGFBR1/TFRC/SMYD3/CAB39/TGFB1/TGFBR2/WNK1/MAPKAP1/ROCK1/CAMK2D/RPS6KA3/RICTOR/SRPK2	19
GO:0003279	cardiac septum development	9/637	107/18903	0.0101586	0.0439681	0.0293743	PLXND1/TGFBR1/RBPJ/TGFBR2/NRP2/BMPR2/ZFPM2/NOTCH2/NRP1	9
GO:0032963	collagen metabolic process	9/637	107/18903	0.0101586	0.0439681	0.0293743	CTSS/CTSB/ARRB2/HIF1A/RUNX1/TGFB1/CST3/MMP14/MMP19	9
GO:0038093	Fc receptor signaling pathway	6/637	55/18903	0.0102197	0.04408	0.029449	FCER1G/PTPRC/FCGR3A/PTPRJ/LYN/NR4A3	6
GO:0070169	positive regulation of biomineral tissue development	6/637	55/18903	0.0102197	0.04408	0.029449	SLC8A1/MEF2C/ATP2B1/FAM20C/TGFB1/BMPR2	6
GO:0071320	cellular response to cAMP	6/637	55/18903	0.0102197	0.04408	0.029449	SLC8A1/RAPGEF1/ITPR2/RAP1A/AHR/EZR	6
GO:1900087	positive regulation of G1/S transition of mitotic cell cycle	6/637	55/18903	0.0102197	0.04408	0.029449	AIF1/UBE2E2/ANKRD17/ADAM17/CCND3/KMT2E	6
GO:0048678	response to axon injury	8/637	89/18903	0.0102665	0.044168	0.0295078	SPP1/TYROBP/AIF1/LYN/TREM2/GRN/MAP2K1/TSPO	8
GO:0048864	stem cell development	8/637	89/18903	0.0102665	0.044168	0.0295078	PTPRC/HIF1A/FN1/CORO1C/PHACTR4/NRP2/FAM172A/NRP1	8
GO:0050829	defense response to Gram-negative bacterium	8/637	89/18903	0.0102665	0.044168	0.0295078	LYZ/SLC11A1/TREM2/RNASE6/CD4/PYCARD/TNFRSF14/SERPINE1	8
GO:0044772	mitotic cell cycle phase transition	26/637	473/18903	0.0103174	0.0443489	0.0296287	AIF1/TAOK3/RB1/NABP1/UBE2E2/GPNMB/BID/BCAT1/BACH1/NSMCE2/ANKRD17/FOXN3/CCNY/CDK14/CACUL1/ADAM17/CCND3/ACTB/PPP3CA/PRMT2/ARID1B/PBRM1/ARID1A/TAOK1/KMT2E/DLG1	26
GO:0002475	antigen processing and presentation via MHC class Ib	3/637	14/18903	0.0105021	0.0443621	0.0296375	B2M/HLA-E/AP3B1	3
GO:0009159	deoxyribonucleoside monophosphate catabolic process	3/637	14/18903	0.0105021	0.0443621	0.0296375	TYMP/UPP1/DPYD	3
GO:0014744	positive regulation of muscle adaptation	3/637	14/18903	0.0105021	0.0443621	0.0296375	AIF1/FOXO3/PPP3CA	3
GO:0030213	hyaluronan biosynthetic process	3/637	14/18903	0.0105021	0.0443621	0.0296375	IL1B/NFKB1/TGFB1	3
GO:0031958	corticosteroid receptor signaling pathway	3/637	14/18903	0.0105021	0.0443621	0.0296375	NR3C1/PER1/ARID1A	3
GO:0032688	negative regulation of interferon-beta production	3/637	14/18903	0.0105021	0.0443621	0.0296375	SIRPA/REL/PYCARD	3
GO:0032736	positive regulation of interleukin-13 production	3/637	14/18903	0.0105021	0.0443621	0.0296375	IL18/LGALS9/HLA-E	3
GO:0033004	negative regulation of mast cell activation	3/637	14/18903	0.0105021	0.0443621	0.0296375	CD84/LGALS9/HMOX1	3
GO:0035791	platelet-derived growth factor receptor-beta signaling pathway	3/637	14/18903	0.0105021	0.0443621	0.0296375	PTPN1/PTPN12/PTPN2	3
GO:0045059	positive thymic T cell selection	3/637	14/18903	0.0105021	0.0443621	0.0296375	CD74/PTPRC/PTPN2	3
GO:0046348	amino sugar catabolic process	3/637	14/18903	0.0105021	0.0443621	0.0296375	NPL/MGAT1/NAGK	3
GO:0051764	actin crosslink formation	3/637	14/18903	0.0105021	0.0443621	0.0296375	AIF1/LCP1/MARCKS	3
GO:0061043	regulation of vascular wound healing	3/637	14/18903	0.0105021	0.0443621	0.0296375	CXCR4/TNFAIP3/SERPINE1	3
GO:0071801	regulation of podosome assembly	3/637	14/18903	0.0105021	0.0443621	0.0296375	LCP1/ASAP1/MSN	3
GO:0072160	nephron tubule epithelial cell differentiation	3/637	14/18903	0.0105021	0.0443621	0.0296375	MEF2C/STAT1/CTNNB1	3
GO:1902043	positive regulation of extrinsic apoptotic signaling pathway via death domain receptors	3/637	14/18903	0.0105021	0.0443621	0.0296375	STK4/THBS1/STK3	3
GO:1904044	response to aldosterone	3/637	14/18903	0.0105021	0.0443621	0.0296375	CYBB/CYBA/SGK1	3
GO:1905203	regulation of connective tissue replacement	3/637	14/18903	0.0105021	0.0443621	0.0296375	RUNX1/ROCK1/PPP3CA	3
GO:0045926	negative regulation of growth	16/637	249/18903	0.0105455	0.0443621	0.0296375	SPP1/PTPRJ/HIF1A/LGMN/RB1/STK4/PPT1/JARID2/RGS2/FOXP1/TGFB1/BTG1/TGFBR2/BMPR2/NRP1/STK3	16
GO:0002026	regulation of the force of heart contraction	4/637	26/18903	0.0105874	0.0443621	0.0296375	SLC8A1/GAA/CAMK2D/ATP2A2	4
GO:0002438	acute inflammatory response to antigenic stimulus	4/637	26/18903	0.0105874	0.0443621	0.0296375	FCGR3A/A2M/HLA-E/EXT1	4
GO:0002726	positive regulation of T cell cytokine production	4/637	26/18903	0.0105874	0.0443621	0.0296375	IL1B/IL18/HLA-A/B2M	4
GO:0034377	plasma lipoprotein particle assembly	4/637	26/18903	0.0105874	0.0443621	0.0296375	APOC1/APOE/ABCA1/SOAT1	4
GO:0045672	positive regulation of osteoclast differentiation	4/637	26/18903	0.0105874	0.0443621	0.0296375	TYROBP/TREM2/PPP3CA/NOTCH2	4
GO:0060333	interferon-gamma-mediated signaling pathway	4/637	26/18903	0.0105874	0.0443621	0.0296375	IFNGR2/PARP14/STAT1/PTPN2	4
GO:0072010	glomerular epithelium development	4/637	26/18903	0.0105874	0.0443621	0.0296375	BASP1/IQGAP1/EXT1/NOTCH2	4
GO:1904753	negative regulation of vascular associated smooth muscle cell migration	4/637	26/18903	0.0105874	0.0443621	0.0296375	GNA13/MEF2C/PRKG1/NF1	4
GO:1900046	regulation of hemostasis	7/637	72/18903	0.010595	0.0443621	0.0296375	PLAUR/APOE/CD9/PLAU/PRKG1/THBS1/SERPINE1	7
GO:0010762	regulation of fibroblast migration	5/637	40/18903	0.0106214	0.0443621	0.0296375	SLC8A1/GNA13/TGFB1/CORO1C/THBS1	5
GO:0042307	positive regulation of protein import into nucleus	5/637	40/18903	0.0106214	0.0443621	0.0296375	HCLS1/PSEN1/TGFB1/PIK3R1/UBR5	5
GO:0043001	Golgi to plasma membrane protein transport	5/637	40/18903	0.0106214	0.0443621	0.0296375	RAB31/GGA1/RAB10/ATP2C1/MACF1	5
GO:0048246	macrophage chemotaxis	5/637	40/18903	0.0106214	0.0443621	0.0296375	CCL3/C5AR1/CSF1R/THBS1/CKLF	5
GO:1901186	positive regulation of ERBB signaling pathway	5/637	40/18903	0.0106214	0.0443621	0.0296375	CCDC88A/PLAUR/RBPJ/RALA/ADAM17	5
GO:1990000	amyloid fibril formation	5/637	40/18903	0.0106214	0.0443621	0.0296375	TREM2/APOE/B2M/PSEN1/USP9X	5
GO:0032231	regulation of actin filament bundle assembly	9/637	108/18903	0.010762	0.0448745	0.0299798	PLEK/CCDC88A/TGFBR1/EVL/SWAP70/PIK3R1/ROCK1/PFN1/NRP1	9
GO:0033138	positive regulation of peptidyl-serine phosphorylation	9/637	108/18903	0.010762	0.0448745	0.0299798	HCLS1/ARRB2/FNIP2/CD44/STK4/TFRC/SMYD3/TGFB1/MAPKAP1	9
GO:0001838	embryonic epithelial tube formation	10/637	127/18903	0.0108207	0.0450653	0.0301073	HIF1A/STK4/TGFB1/VASP/RALA/PHACTR4/PFN1/CTNNB1/PLXNB2/STK3	10
GO:0001655	urogenital system development	21/637	360/18903	0.0108257	0.0450653	0.0301073	PSAP/AP1B1/PLXND1/MEF2C/CFLAR/CTSH/TGFBR1/KIF26B/BASP1/SULF1/IQGAP1/STAT1/NIPBL/NF1/PPP3CA/EXT1/NOTCH2/CTNNB1/PCSK5/NRP1/DLG1	21
GO:0006029	proteoglycan metabolic process	8/637	90/18903	0.0109461	0.0455286	0.0304168	CHST11/COL11A1/DSE/SULF1/BMPR2/CSGALNACT2/EXT1/CTNNB1	8
GO:0031331	positive regulation of cellular catabolic process	24/637	429/18903	0.0109749	0.0456103	0.0304714	IL1B/LAPTM5/TNFRSF1B/HIF1A/APOE/PABPC1/DAPK1/HMOX1/PTPN1/CELF1/PIAS1/PSEN1/UVRAG/SAMD4A/ADAM9/FOXO3/TRIM38/CCNY/ROCK1/HERPUD1/SNX9/ATF6/BCAP31/PUM1	24
GO:0051592	response to calcium ion	11/637	147/18903	0.0111124	0.045946	0.0306957	ALOX5AP/KCNMA1/LGMN/MEF2C/MEF2A/IQGAP1/ADAM9/THBS1/PPIF/CAMK2D/PPP3CA	11
GO:0051222	positive regulation of protein transport	18/637	294/18903	0.0111212	0.045946	0.0306957	HLA-DRB1/IL1B/ITGB2/TREM2/HCLS1/FRMD4A/HIF1A/GLUL/PSEN1/TGFB1/ADAM9/EZR/ACSL4/PIK3R1/ATP2C1/STX4/BCAP31/UBR5	18
GO:0010718	positive regulation of epithelial to mesenchymal transition	6/637	56/18903	0.011129	0.045946	0.0306957	IL1B/TGFBR1/TGFB1/TGFBR2/SDCBP/CTNNB1	6
GO:0021545	cranial nerve development	6/637	56/18903	0.011129	0.045946	0.0306957	SLC1A3/MAFB/NRP2/EXT1/CTNNB1/NRP1	6
GO:0060998	regulation of dendritic spine development	6/637	56/18903	0.011129	0.045946	0.0306957	APOE/MEF2C/ASAP1/TANC2/ACTR2/PSEN1	6
GO:0097120	receptor localization to synapse	6/637	56/18903	0.011129	0.045946	0.0306957	TYROBP/RAP1A/ADAM10/STX7/GPC6/DLG1	6
GO:0110151	positive regulation of biomineralization	6/637	56/18903	0.011129	0.045946	0.0306957	SLC8A1/MEF2C/ATP2B1/FAM20C/TGFB1/BMPR2	6
GO:2000630	positive regulation of miRNA metabolic process	6/637	56/18903	0.011129	0.045946	0.0306957	SPI1/HIF1A/NFKB1/TGFB1/FOXO3/NR3C1	6
GO:0030032	lamellipodium assembly	7/637	73/18903	0.0113884	0.0468162	0.031277	CCDC88A/ACTR2/ARPC2/ACTR3/PIK3R1/AUTS2/CYFIP1	7
GO:0042246	tissue regeneration	7/637	73/18903	0.0113884	0.0468162	0.031277	RUNX1/CFLAR/CD9/TGFBR2/PTPN12/PPP3CA/GPX1	7
GO:0030038	contractile actin filament bundle assembly	9/637	109/18903	0.0113919	0.0468162	0.031277	PHACTR1/CCDC88A/TGFBR1/ITGB5/EVL/PIK3R1/ROCK1/PFN1/NRP1	9
GO:0043149	stress fiber assembly	9/637	109/18903	0.0113919	0.0468162	0.031277	PHACTR1/CCDC88A/TGFBR1/ITGB5/EVL/PIK3R1/ROCK1/PFN1/NRP1	9
GO:0046822	regulation of nucleocytoplasmic transport	9/637	109/18903	0.0113919	0.0468162	0.031277	IL1B/HCLS1/NUP214/PSEN1/TGFB1/PIK3R1/MDFIC/NF1/UBR5	9
GO:0046683	response to organophosphorus	10/637	128/18903	0.0113958	0.0468162	0.031277	IL1B/SLC8A1/RAPGEF1/ITPR2/RAP1A/AHR/EZR/STAT1/PER1/MMP19	10
GO:0010721	negative regulation of cell development	13/637	188/18903	0.0114295	0.0469162	0.0313438	SPP1/IL1B/TREM2/RB1/MBP/B2M/PSEN1/CORO1C/TSPO/NF1/PPP3CA/CTNNB1/NRP1	13
GO:0008544	epidermis development	21/637	362/18903	0.0114709	0.0470474	0.0314315	HLA-DRB1/ASAH1/STK4/MAFB/FABP5/MAP2K1/SLC4A7/RBPJ/ADAM9/FOSL2/KLF7/AP3B1/ROCK1/NF1/PPP3CA/ATP2C1/EXT1/PLEC/CTNNB1/ATP2A2/PUM2	21
GO:0106027	neuron projection organization	8/637	91/18903	0.0116584	0.0477776	0.0319193	TREM2/DOCK10/APOE/LGMN/TANC2/ACTR2/PSEN1/PDLIM5	8
GO:0032733	positive regulation of interleukin-10 production	5/637	41/18903	0.0117696	0.0480762	0.0321188	CD83/CLEC7A/TREM2/LGALS9/PYCARD	5
GO:0060338	regulation of type I interferon-mediated signaling pathway	5/637	41/18903	0.0117696	0.0480762	0.0321188	SAMHD1/PTPN1/IRF7/STAT2/PTPN2	5
GO:0070050	neuron cellular homeostasis	5/637	41/18903	0.0117696	0.0480762	0.0321188	ATP2B1/PSEN1/HEXB/ATP2A2/TAOK1	5
GO:0070232	regulation of T cell apoptotic process	5/637	41/18903	0.0117696	0.0480762	0.0321188	DOCK8/LGALS9/HIF1A/TSC22D3/ST3GAL1	5
GO:0007565	female pregnancy	13/637	189/18903	0.0119096	0.0485686	0.0324478	SPP1/IL1B/CTSB/ARHGDIB/HAVCR2/UCP2/LGALS9/VMP1/RGS2/TGFBR2/ACSL4/BMPR2/PCSK5	13
GO:0051896	regulation of protein kinase B signaling	13/637	189/18903	0.0119096	0.0485686	0.0324478	CCL3/PTPRJ/HCLS1/ARRB2/IL18/TGFBR1/TGFB1/THBS1/GPX1/RICTOR/OSBPL8/STK3/DLG1	13
GO:0007041	lysosomal transport	10/637	129/18903	0.0119938	0.0487281	0.0325543	LAPTM5/PSAP/GRN/ARL8B/AP3B1/CCDC91/IGF2R/ZFYVE16/STX8/LAMP1	10
GO:0050714	positive regulation of protein secretion	10/637	129/18903	0.0119938	0.0487281	0.0325543	HLA-DRB1/TREM2/FRMD4A/HIF1A/GLUL/TGFB1/ADAM9/EZR/ACSL4/STX4	10
GO:0051224	negative regulation of protein transport	10/637	129/18903	0.0119938	0.0487281	0.0325543	IL1B/UCP2/FRMD4A/APOE/INSIG1/KLF7/MDFIC/NF1/PPP3CA/UBAC2	10
GO:1904035	regulation of epithelial cell apoptotic process	9/637	110/18903	0.0120489	0.0487281	0.0325543	ARRB2/RB1/CFLAR/STK4/HMOX1/TNFAIP3/FOXO3/THBS1/SERPINE1	9
GO:0032608	interferon-beta production	6/637	57/18903	0.012094	0.0487281	0.0325543	SIRPA/REL/PYCARD/IRF7/TRIM38/FLOT1	6
GO:0032648	regulation of interferon-beta production	6/637	57/18903	0.012094	0.0487281	0.0325543	SIRPA/REL/PYCARD/IRF7/TRIM38/FLOT1	6
GO:0002407	dendritic cell chemotaxis	4/637	27/18903	0.0121042	0.0487281	0.0325543	GPR183/SPI1/CXCR4/LGALS9	4
GO:0002418	immune response to tumor cell	4/637	27/18903	0.0121042	0.0487281	0.0325543	HLA-DRB1/HAVCR2/HLA-A/AHR	4
GO:0034143	regulation of toll-like receptor 4 signaling pathway	4/637	27/18903	0.0121042	0.0487281	0.0325543	CD14/LYN/TREM2/TNFAIP3	4
GO:0036037	CD8-positive, alpha-beta T cell activation	4/637	27/18903	0.0121042	0.0487281	0.0325543	LILRB4/RUNX1/HLA-A/HLA-E	4
GO:0042059	negative regulation of epidermal growth factor receptor signaling pathway	4/637	27/18903	0.0121042	0.0487281	0.0325543	PTPRJ/CBLB/PSEN1/PTPN2	4
GO:0042730	fibrinolysis	4/637	27/18903	0.0121042	0.0487281	0.0325543	PLAUR/PLAU/THBS1/SERPINE1	4
GO:0048641	regulation of skeletal muscle tissue development	4/637	27/18903	0.0121042	0.0487281	0.0325543	MEF2C/TGFB1/FLOT1/CTNNB1	4
GO:0051571	positive regulation of histone H3-K4 methylation	4/637	27/18903	0.0121042	0.0487281	0.0325543	KANSL1/AUTS2/CTNNB1/KMT2E	4
GO:0090200	positive regulation of release of cytochrome c from mitochondria	4/637	27/18903	0.0121042	0.0487281	0.0325543	PLAUR/BID/PYCARD/PPIF	4
GO:1904376	negative regulation of protein localization to cell periphery	4/637	27/18903	0.0121042	0.0487281	0.0325543	PICALM/NUMB/TGFB1/RHOQ	4
GO:0001837	epithelial to mesenchymal transition	12/637	169/18903	0.012157	0.0489013	0.03267	IL1B/LDLRAD4/HIF1A/TGFBR1/RBPJ/TGFB1/TGFBR2/SDCBP/SPRED1/S100A4/ROCK1/CTNNB1	12
GO:0016525	negative regulation of angiogenesis	11/637	149/18903	0.0122124	0.0489351	0.0326926	STAB1/SULF1/THBS1/THBS2/SPRED1/STAT1/ROCK1/NF1/SERPINE1/PGK1/CTNNB1	11
GO:0061351	neural precursor cell proliferation	11/637	149/18903	0.0122124	0.0489351	0.0326926	LYN/HIF1A/NUMB/FOXO3/RERE/GNAI2/NF1/RAB10/CTNNB1/RORA/PLXNB2	11
GO:0007585	respiratory gaseous exchange by respiratory system	7/637	74/18903	0.012224	0.0489351	0.0326926	CHST11/MAFB/NR4A2/GAA/MAN2A1/AP3B1/HNMT	7
GO:0032732	positive regulation of interleukin-1 production	7/637	74/18903	0.012224	0.0489351	0.0326926	TYROBP/CCL3/CLEC7A/HAVCR2/MNDA/LGALS9/PYCARD	7
GO:0050688	regulation of defense response to virus	7/637	74/18903	0.012224	0.0489351	0.0326926	IL1B/FGL2/TNFAIP3/PYCARD/SEC14L1/TRIM38/STAT1	7
GO:2000628	regulation of miRNA metabolic process	7/637	74/18903	0.012224	0.0489351	0.0326926	SPI1/LILRB4/HIF1A/NFKB1/TGFB1/FOXO3/NR3C1	7
GO:0002028	regulation of sodium ion transport	8/637	92/18903	0.0124043	0.0495775	0.0331218	SLC8A1/FXYD5/UTRN/GLRX/WNK1/CAMK2D/PER1/DLG1	8
GO:0060996	dendritic spine development	8/637	92/18903	0.0124043	0.0495775	0.0331218	DOCK10/APOE/MEF2C/ASAP1/TANC2/ACTR2/PSEN1/PDLIM5	8
