# Supplementary material for: Single-cell transcriptome analysis of epithelial, immune, and stromal signatures and interactions in human ovarian cancer
Source: Commun Biol. 2024 Jan 26;7:131. doi: 10.1038/s42003-024-05826-1 (PMC10817929; doi:10.1038/s42003-024-05826-1)
Supplement: Supplementary file 8 — Supplementary Data 5 [file 42003_2024_5826_MOESM8_ESM.xlsx]

## Sheet: Supplementary Data 5.1
Supplementary Data 5.1	Fibroblast -> Epithelial cell & Fibroblast -> T cell
source	target	ligand	receptor	prob	pval	interaction_name	interaction_name_2	pathway_name	annotation	evidence	source.target	prob.original	group.names	dataset
Fibroblast	Epithelial cell	AGRN	DAG1	0.15167	3	AGRN_DAG1	AGRN - DAG1	AGRN	ECM-Receptor	KEGG: hsa04512	Fibroblast -> Epithelial cell (StageI)	0.00136958	Fibroblast -> Epithelial cell	StageI
Fibroblast	T cell	ALCAM	CD6	0.126791	3	ALCAM_CD6	ALCAM - CD6	ALCAM	Cell-Cell Contact	KEGG: hsa04514	Fibroblast -> T cell (StageI)	0.000375602	Fibroblast -> T cell	StageI
Fibroblast	Epithelial cell	ANGPTL1	ITGA1_ITGB1	0.14195	3	ANGPTL1_ITGA1_ITGB1	ANGPTL1 - (ITGA1+ITGB1)	ANGPTL	Secreted Signaling	PMID: 24478758	Fibroblast -> Epithelial cell (Cancerfree)	0.000871996	Fibroblast -> Epithelial cell	Cancerfree
Fibroblast	Epithelial cell	ANGPTL2	ITGA5_ITGB1	0.160697	3	ANGPTL2_ITGA5_ITGB1	ANGPTL2 - (ITGA5+ITGB1)	ANGPTL	Secreted Signaling	PMID: 24478758	Fibroblast -> Epithelial cell (Cancerfree)	0.0019835	Fibroblast -> Epithelial cell	Cancerfree
Fibroblast	Epithelial cell	ANGPTL4	ITGA5_ITGB1	0.169265	3	ANGPTL4_ITGA5_ITGB1	ANGPTL4 - (ITGA5+ITGB1)	ANGPTL	Secreted Signaling	PMID: 30049845	Fibroblast -> Epithelial cell (Cancerfree)	0.00271791	Fibroblast -> Epithelial cell	Cancerfree
Fibroblast	Epithelial cell	ANGPTL4	CDH11	0.191273	3	ANGPTL4_CDH11	ANGPTL4 - CDH11	ANGPTL	Secreted Signaling	PMID: 30049845	Fibroblast -> Epithelial cell (Cancerfree)	0.00536359	Fibroblast -> Epithelial cell	Cancerfree
Fibroblast	Epithelial cell	ANGPTL4	SDC3	0.129328	3	ANGPTL4_SDC3	ANGPTL4 - SDC3	ANGPTL	Secreted Signaling	PMID: 29017031	Fibroblast -> Epithelial cell (Cancerfree)	0.000438448	Fibroblast -> Epithelial cell	Cancerfree
Fibroblast	Epithelial cell	ANGPTL4	SDC4	0.150364	3	ANGPTL4_SDC4	ANGPTL4 - SDC4	ANGPTL	Secreted Signaling	PMID: 29017031	Fibroblast -> Epithelial cell (Cancerfree)	0.00129332	Fibroblast -> Epithelial cell	Cancerfree
Fibroblast	T cell	APP	CD74	0.26122	3	APP_CD74	APP - CD74	APP	Cell-Cell Contact	PMID: 19849849	Fibroblast -> T cell (Cancerfree)	0.021749	Fibroblast -> T cell	Cancerfree
Fibroblast	Epithelial cell	APP	CD74	0.395526	3	APP_CD74	APP - CD74	APP	Cell-Cell Contact	PMID: 19849849	Fibroblast -> Epithelial cell (StageI)	0.0797964	Fibroblast -> Epithelial cell	StageI
Fibroblast	T cell	APP	CD74	0.349604	3	APP_CD74	APP - CD74	APP	Cell-Cell Contact	PMID: 19849849	Fibroblast -> T cell (StageI)	0.0572472	Fibroblast -> T cell	StageI
Fibroblast	Epithelial cell	APP	CD74	0.332191	3	APP_CD74	APP - CD74	APP	Cell-Cell Contact	PMID: 19849849	Fibroblast -> Epithelial cell (StageII)	0.0492763	Fibroblast -> Epithelial cell	StageII
Fibroblast	T cell	APP	CD74	0.318272	3	APP_CD74	APP - CD74	APP	Cell-Cell Contact	PMID: 19849849	Fibroblast -> T cell (StageII)	0.0431979	Fibroblast -> T cell	StageII
Fibroblast	Epithelial cell	APP	CD74	0.283019	3	APP_CD74	APP - CD74	APP	Cell-Cell Contact	PMID: 19849849	Fibroblast -> Epithelial cell (StageIII)	0.0292073	Fibroblast -> Epithelial cell	StageIII
Fibroblast	T cell	APP	CD74	0.36896	3	APP_CD74	APP - CD74	APP	Cell-Cell Contact	PMID: 19849849	Fibroblast -> T cell (StageIII)	0.0665154	Fibroblast -> T cell	StageIII
Fibroblast	Epithelial cell	APP	CD74	0.262236	3	APP_CD74	APP - CD74	APP	Cell-Cell Contact	PMID: 19849849	Fibroblast -> Epithelial cell (StageIV)	0.0220739	Fibroblast -> Epithelial cell	StageIV
Fibroblast	T cell	APP	CD74	0.264951	3	APP_CD74	APP - CD74	APP	Cell-Cell Contact	PMID: 19849849	Fibroblast -> T cell (StageIV)	0.0229534	Fibroblast -> T cell	StageIV
Fibroblast	Epithelial cell	CADM1	CADM1	0.14536	3	CADM1_CADM1	CADM1 - CADM1	CADM	Cell-Cell Contact	PMID: 24503895	Fibroblast -> Epithelial cell (StageI)	0.00102868	Fibroblast -> Epithelial cell	StageI
Fibroblast	Epithelial cell	CADM1	CADM1	0.164405	3	CADM1_CADM1	CADM1 - CADM1	CADM	Cell-Cell Contact	PMID: 24503895	Fibroblast -> Epithelial cell (StageII)	0.00228241	Fibroblast -> Epithelial cell	StageII
Fibroblast	Epithelial cell	CADM1	CADM1	0.167415	3	CADM1_CADM1	CADM1 - CADM1	CADM	Cell-Cell Contact	PMID: 24503895	Fibroblast -> Epithelial cell (StageIII)	0.00254614	Fibroblast -> Epithelial cell	StageIII
Fibroblast	T cell	CD22	PTPRC	0.196895	3	CD22_PTPRC	CD22 - PTPRC	CD22	Cell-Cell Contact	KEGG: hsa04514	Fibroblast -> T cell (Cancerfree)	0.00622709	Fibroblast -> T cell	Cancerfree
Fibroblast	Epithelial cell	CD46	JAG1	0.144021	3	CD46_JAG1	CD46 - JAG1	CD46	Cell-Cell Contact	PMID: 23086448	Fibroblast -> Epithelial cell (StageI)	0.000964947	Fibroblast -> Epithelial cell	StageI
Fibroblast	Epithelial cell	CD46	JAG1	0.114578	3	CD46_JAG1	CD46 - JAG1	CD46	Cell-Cell Contact	PMID: 23086448	Fibroblast -> Epithelial cell (StageII)	0.000162038	Fibroblast -> Epithelial cell	StageII
Fibroblast	Epithelial cell	CD99	CD99	0.435282	3	CD99_CD99	CD99 - CD99	CD99	Cell-Cell Contact	KEGG: hsa04514	Fibroblast -> Epithelial cell (Cancerfree)	0.100524	Fibroblast -> Epithelial cell	Cancerfree
Fibroblast	T cell	CD99	CD99	0.270093	3	CD99_CD99	CD99 - CD99	CD99	Cell-Cell Contact	KEGG: hsa04514	Fibroblast -> T cell (StageI)	0.0246634	Fibroblast -> T cell	StageI
Fibroblast	T cell	CD99	CD99	0.38541	3	CD99_CD99	CD99 - CD99	CD99	Cell-Cell Contact	KEGG: hsa04514	Fibroblast -> T cell (StageIII)	0.0746728	Fibroblast -> T cell	StageIII
Fibroblast	Epithelial cell	CD99	CD99	0.221599	3	CD99_CD99	CD99 - CD99	CD99	Cell-Cell Contact	KEGG: hsa04514	Fibroblast -> Epithelial cell (StageIV)	0.0109693	Fibroblast -> Epithelial cell	StageIV
Fibroblast	T cell	CD99	CD99	0.277417	3	CD99_CD99	CD99 - CD99	CD99	Cell-Cell Contact	KEGG: hsa04514	Fibroblast -> T cell (StageIV)	0.027196	Fibroblast -> T cell	StageIV
Fibroblast	Epithelial cell	CD99	CD99L2	0.150525	3	CD99_CD99L2	CD99 - CD99L2	CD99	Cell-Cell Contact	KEGG: hsa04514	Fibroblast -> Epithelial cell (Cancerfree)	0.0013026	Fibroblast -> Epithelial cell	Cancerfree
Fibroblast	T cell	CLEC2B	KLRB1	0.211468	3	CLEC2B_KLRB1	CLEC2B - KLRB1	CLEC	Cell-Cell Contact	PMID: 24223577	Fibroblast -> T cell (Cancerfree)	0.00883659	Fibroblast -> T cell	Cancerfree
Fibroblast	T cell	CLEC2B	KLRB1	0.176793	3	CLEC2B_KLRB1	CLEC2B - KLRB1	CLEC	Cell-Cell Contact	PMID: 24223577	Fibroblast -> T cell (StageI)	0.00349535	Fibroblast -> T cell	StageI
Fibroblast	T cell	CLEC2B	KLRB1	0.208368	3	CLEC2B_KLRB1	CLEC2B - KLRB1	CLEC	Cell-Cell Contact	PMID: 24223577	Fibroblast -> T cell (StageII)	0.00823639	Fibroblast -> T cell	StageII
Fibroblast	T cell	CLEC2B	KLRB1	0.242422	3	CLEC2B_KLRB1	CLEC2B - KLRB1	CLEC	Cell-Cell Contact	PMID: 24223577	Fibroblast -> T cell (StageIII)	0.0161628	Fibroblast -> T cell	StageIII
Fibroblast	Epithelial cell	COL1A1	ITGA1_ITGB1	0.260278	3	COL1A1_ITGA1_ITGB1	COL1A1 - (ITGA1+ITGB1)	COLLAGEN	ECM-Receptor	KEGG: hsa04512	Fibroblast -> Epithelial cell (Cancerfree)	0.0214495	Fibroblast -> Epithelial cell	Cancerfree
Fibroblast	T cell	COL1A1	ITGA1_ITGB1	0.323794	3	COL1A1_ITGA1_ITGB1	COL1A1 - (ITGA1+ITGB1)	COLLAGEN	ECM-Receptor	KEGG: hsa04512	Fibroblast -> T cell (StageI)	0.0455755	Fibroblast -> T cell	StageI
Fibroblast	Epithelial cell	COL1A1	ITGA2_ITGB1	0.335916	3	COL1A1_ITGA2_ITGB1	COL1A1 - (ITGA2+ITGB1)	COLLAGEN	ECM-Receptor	KEGG: hsa04512	Fibroblast -> Epithelial cell (Cancerfree)	0.0509489	Fibroblast -> Epithelial cell	Cancerfree
Fibroblast	Epithelial cell	COL1A1	ITGA2_ITGB1	0.245061	3	COL1A1_ITGA2_ITGB1	COL1A1 - (ITGA2+ITGB1)	COLLAGEN	ECM-Receptor	KEGG: hsa04512	Fibroblast -> Epithelial cell (StageII)	0.0168972	Fibroblast -> Epithelial cell	StageII
Fibroblast	Epithelial cell	COL1A1	ITGA3_ITGB1	0.305732	3	COL1A1_ITGA3_ITGB1	COL1A1 - (ITGA3+ITGB1)	COLLAGEN	ECM-Receptor	KEGG: hsa04512	Fibroblast -> Epithelial cell (StageI)	0.0379747	Fibroblast -> Epithelial cell	StageI
Fibroblast	Epithelial cell	COL1A1	ITGA3_ITGB1	0.293235	3	COL1A1_ITGA3_ITGB1	COL1A1 - (ITGA3+ITGB1)	COLLAGEN	ECM-Receptor	KEGG: hsa04512	Fibroblast -> Epithelial cell (StageII)	0.0330334	Fibroblast -> Epithelial cell	StageII
Fibroblast	Epithelial cell	COL1A1	ITGA3_ITGB1	0.34903	3	COL1A1_ITGA3_ITGB1	COL1A1 - (ITGA3+ITGB1)	COLLAGEN	ECM-Receptor	KEGG: hsa04512	Fibroblast -> Epithelial cell (StageIII)	0.0569786	Fibroblast -> Epithelial cell	StageIII
Fibroblast	Epithelial cell	COL1A1	ITGA3_ITGB1	0.283913	3	COL1A1_ITGA3_ITGB1	COL1A1 - (ITGA3+ITGB1)	COLLAGEN	ECM-Receptor	KEGG: hsa04512	Fibroblast -> Epithelial cell (StageIV)	0.0295342	Fibroblast -> Epithelial cell	StageIV
Fibroblast	Epithelial cell	COL1A1	ITGAV_ITGB8	0.306325	3	COL1A1_ITGAV_ITGB8	COL1A1 - (ITGAV+ITGB8)	COLLAGEN	ECM-Receptor	KEGG: hsa04512	Fibroblast -> Epithelial cell (StageI)	0.0382159	Fibroblast -> Epithelial cell	StageI
Fibroblast	Epithelial cell	COL1A1	ITGAV_ITGB8	0.310267	3	COL1A1_ITGAV_ITGB8	COL1A1 - (ITGAV+ITGB8)	COLLAGEN	ECM-Receptor	KEGG: hsa04512	Fibroblast -> Epithelial cell (StageII)	0.0398343	Fibroblast -> Epithelial cell	StageII
Fibroblast	Epithelial cell	COL1A1	ITGAV_ITGB8	0.391951	3	COL1A1_ITGAV_ITGB8	COL1A1 - (ITGAV+ITGB8)	COLLAGEN	ECM-Receptor	KEGG: hsa04512	Fibroblast -> Epithelial cell (StageIII)	0.0779771	Fibroblast -> Epithelial cell	StageIII
Fibroblast	T cell	COL1A1	CD44	0.463376	3	COL1A1_CD44	COL1A1 - CD44	COLLAGEN	ECM-Receptor	KEGG: hsa04512	Fibroblast -> T cell (Cancerfree)	0.115548	Fibroblast -> T cell	Cancerfree
Fibroblast	Epithelial cell	COL1A1	CD44	0.220304	3	COL1A1_CD44	COL1A1 - CD44	COLLAGEN	ECM-Receptor	KEGG: hsa04512	Fibroblast -> Epithelial cell (StageI)	0.0106821	Fibroblast -> Epithelial cell	StageI
Fibroblast	T cell	COL1A1	CD44	0.446207	3	COL1A1_CD44	COL1A1 - CD44	COLLAGEN	ECM-Receptor	KEGG: hsa04512	Fibroblast -> T cell (StageI)	0.10634	Fibroblast -> T cell	StageI
Fibroblast	Epithelial cell	COL1A1	CD44	0.295692	3	COL1A1_CD44	COL1A1 - CD44	COLLAGEN	ECM-Receptor	KEGG: hsa04512	Fibroblast -> Epithelial cell (StageII)	0.0339829	Fibroblast -> Epithelial cell	StageII
Fibroblast	T cell	COL1A1	CD44	0.402105	3	COL1A1_CD44	COL1A1 - CD44	COLLAGEN	ECM-Receptor	KEGG: hsa04512	Fibroblast -> T cell (StageII)	0.0831664	Fibroblast -> T cell	StageII
Fibroblast	T cell	COL1A1	CD44	0.527064	3	COL1A1_CD44	COL1A1 - CD44	COLLAGEN	ECM-Receptor	KEGG: hsa04512	Fibroblast -> T cell (StageIII)	0.149972	Fibroblast -> T cell	StageIII
Fibroblast	Epithelial cell	COL1A1	CD44	0.235084	3	COL1A1_CD44	COL1A1 - CD44	COLLAGEN	ECM-Receptor	KEGG: hsa04512	Fibroblast -> Epithelial cell (StageIV)	0.0142102	Fibroblast -> Epithelial cell	StageIV
Fibroblast	T cell	COL1A1	CD44	0.36631	3	COL1A1_CD44	COL1A1 - CD44	COLLAGEN	ECM-Receptor	KEGG: hsa04512	Fibroblast -> T cell (StageIV)	0.065224	Fibroblast -> T cell	StageIV
Fibroblast	Epithelial cell	COL1A1	SDC1	0.255069	3	COL1A1_SDC1	COL1A1 - SDC1	COLLAGEN	ECM-Receptor	KEGG: hsa04512	Fibroblast -> Epithelial cell (StageIII)	0.019831	Fibroblast -> Epithelial cell	StageIII
Fibroblast	Epithelial cell	COL1A1	SDC4	0.25986	3	COL1A1_SDC4	COL1A1 - SDC4	COLLAGEN	ECM-Receptor	KEGG: hsa04512	Fibroblast -> Epithelial cell (Cancerfree)	0.0213175	Fibroblast -> Epithelial cell	Cancerfree
Fibroblast	Epithelial cell	COL1A1	SDC4	0.374631	3	COL1A1_SDC4	COL1A1 - SDC4	COLLAGEN	ECM-Receptor	KEGG: hsa04512	Fibroblast -> Epithelial cell (StageI)	0.0693014	Fibroblast -> Epithelial cell	StageI
Fibroblast	Epithelial cell	COL1A1	SDC4	0.334263	3	COL1A1_SDC4	COL1A1 - SDC4	COLLAGEN	ECM-Receptor	KEGG: hsa04512	Fibroblast -> Epithelial cell (StageII)	0.0502043	Fibroblast -> Epithelial cell	StageII
Fibroblast	Epithelial cell	COL1A1	SDC4	0.482048	3	COL1A1_SDC4	COL1A1 - SDC4	COLLAGEN	ECM-Receptor	KEGG: hsa04512	Fibroblast -> Epithelial cell (StageIII)	0.125621	Fibroblast -> Epithelial cell	StageIII
Fibroblast	Epithelial cell	COL1A1	SDC4	0.263586	3	COL1A1_SDC4	COL1A1 - SDC4	COLLAGEN	ECM-Receptor	KEGG: hsa04512	Fibroblast -> Epithelial cell (StageIV)	0.0225094	Fibroblast -> Epithelial cell	StageIV
Fibroblast	Epithelial cell	COL1A2	ITGA1_ITGB1	0.256964	3	COL1A2_ITGA1_ITGB1	COL1A2 - (ITGA1+ITGB1)	COLLAGEN	ECM-Receptor	KEGG: hsa04512	Fibroblast -> Epithelial cell (Cancerfree)	0.0204127	Fibroblast -> Epithelial cell	Cancerfree
Fibroblast	T cell	COL1A2	ITGA1_ITGB1	0.34311	3	COL1A2_ITGA1_ITGB1	COL1A2 - (ITGA1+ITGB1)	COLLAGEN	ECM-Receptor	KEGG: hsa04512	Fibroblast -> T cell (StageI)	0.0542301	Fibroblast -> T cell	StageI
Fibroblast	Epithelial cell	COL1A2	ITGA2_ITGB1	0.330576	3	COL1A2_ITGA2_ITGB1	COL1A2 - (ITGA2+ITGB1)	COLLAGEN	ECM-Receptor	KEGG: hsa04512	Fibroblast -> Epithelial cell (Cancerfree)	0.0485568	Fibroblast -> Epithelial cell	Cancerfree
Fibroblast	Epithelial cell	COL1A2	ITGA2_ITGB1	0.24978	3	COL1A2_ITGA2_ITGB1	COL1A2 - (ITGA2+ITGB1)	COLLAGEN	ECM-Receptor	KEGG: hsa04512	Fibroblast -> Epithelial cell (StageII)	0.0182511	Fibroblast -> Epithelial cell	StageII
Fibroblast	Epithelial cell	COL1A2	ITGA3_ITGB1	0.323054	3	COL1A2_ITGA3_ITGB1	COL1A2 - (ITGA3+ITGB1)	COLLAGEN	ECM-Receptor	KEGG: hsa04512	Fibroblast -> Epithelial cell (StageI)	0.0452543	Fibroblast -> Epithelial cell	StageI
Fibroblast	Epithelial cell	COL1A2	ITGA3_ITGB1	0.299898	3	COL1A2_ITGA3_ITGB1	COL1A2 - (ITGA3+ITGB1)	COLLAGEN	ECM-Receptor	KEGG: hsa04512	Fibroblast -> Epithelial cell (StageII)	0.0356334	Fibroblast -> Epithelial cell	StageII
Fibroblast	Epithelial cell	COL1A2	ITGA3_ITGB1	0.338319	3	COL1A2_ITGA3_ITGB1	COL1A2 - (ITGA3+ITGB1)	COLLAGEN	ECM-Receptor	KEGG: hsa04512	Fibroblast -> Epithelial cell (StageIII)	0.0520374	Fibroblast -> Epithelial cell	StageIII
Fibroblast	Epithelial cell	COL1A2	ITGA3_ITGB1	0.276726	3	COL1A2_ITGA3_ITGB1	COL1A2 - (ITGA3+ITGB1)	COLLAGEN	ECM-Receptor	KEGG: hsa04512	Fibroblast -> Epithelial cell (StageIV)	0.0269523	Fibroblast -> Epithelial cell	StageIV
Fibroblast	Epithelial cell	COL1A2	ITGAV_ITGB8	0.323711	3	COL1A2_ITGAV_ITGB8	COL1A2 - (ITGAV+ITGB8)	COLLAGEN	ECM-Receptor	KEGG: hsa04512	Fibroblast -> Epithelial cell (StageI)	0.0455397	Fibroblast -> Epithelial cell	StageI
Fibroblast	Epithelial cell	COL1A2	ITGAV_ITGB8	0.317681	3	COL1A2_ITGAV_ITGB8	COL1A2 - (ITGAV+ITGB8)	COLLAGEN	ECM-Receptor	KEGG: hsa04512	Fibroblast -> Epithelial cell (StageII)	0.0429459	Fibroblast -> Epithelial cell	StageII
Fibroblast	Epithelial cell	COL1A2	ITGAV_ITGB8	0.378771	3	COL1A2_ITGAV_ITGB8	COL1A2 - (ITGAV+ITGB8)	COLLAGEN	ECM-Receptor	KEGG: hsa04512	Fibroblast -> Epithelial cell (StageIII)	0.0713527	Fibroblast -> Epithelial cell	StageIII
Fibroblast	T cell	COL1A2	CD44	0.453935	3	COL1A2_CD44	COL1A2 - CD44	COLLAGEN	ECM-Receptor	KEGG: hsa04512	Fibroblast -> T cell (Cancerfree)	0.110476	Fibroblast -> T cell	Cancerfree
Fibroblast	Epithelial cell	COL1A2	CD44	0.229444	3	COL1A2_CD44	COL1A2 - CD44	COLLAGEN	ECM-Receptor	KEGG: hsa04512	Fibroblast -> Epithelial cell (StageI)	0.0127994	Fibroblast -> Epithelial cell	StageI
Fibroblast	T cell	COL1A2	CD44	0.48094	3	COL1A2_CD44	COL1A2 - CD44	COLLAGEN	ECM-Receptor	KEGG: hsa04512	Fibroblast -> T cell (StageI)	0.125022	Fibroblast -> T cell	StageI
Fibroblast	Epithelial cell	COL1A2	CD44	0.302461	3	COL1A2_CD44	COL1A2 - CD44	COLLAGEN	ECM-Receptor	KEGG: hsa04512	Fibroblast -> Epithelial cell (StageII)	0.0366549	Fibroblast -> Epithelial cell	StageII
Fibroblast	T cell	COL1A2	CD44	0.414041	3	COL1A2_CD44	COL1A2 - CD44	COLLAGEN	ECM-Receptor	KEGG: hsa04512	Fibroblast -> T cell (StageII)	0.0893478	Fibroblast -> T cell	StageII
Fibroblast	T cell	COL1A2	CD44	0.505196	3	COL1A2_CD44	COL1A2 - CD44	COLLAGEN	ECM-Receptor	KEGG: hsa04512	Fibroblast -> T cell (StageIII)	0.138148	Fibroblast -> T cell	StageIII
Fibroblast	Epithelial cell	COL1A2	CD44	0.230062	3	COL1A2_CD44	COL1A2 - CD44	COLLAGEN	ECM-Receptor	KEGG: hsa04512	Fibroblast -> Epithelial cell (StageIV)	0.0129501	Fibroblast -> Epithelial cell	StageIV
Fibroblast	T cell	COL1A2	CD44	0.354838	3	COL1A2_CD44	COL1A2 - CD44	COLLAGEN	ECM-Receptor	KEGG: hsa04512	Fibroblast -> T cell (StageIV)	0.0597142	Fibroblast -> T cell	StageIV
Fibroblast	Epithelial cell	COL1A2	SDC1	0.249089	3	COL1A2_SDC1	COL1A2 - SDC1	COLLAGEN	ECM-Receptor	KEGG: hsa04512	Fibroblast -> Epithelial cell (StageIII)	0.0180496	Fibroblast -> Epithelial cell	StageIII
Fibroblast	Epithelial cell	COL1A2	SDC4	0.256556	3	COL1A2_SDC4	COL1A2 - SDC4	COLLAGEN	ECM-Receptor	KEGG: hsa04512	Fibroblast -> Epithelial cell (Cancerfree)	0.0202869	Fibroblast -> Epithelial cell	Cancerfree
Fibroblast	Epithelial cell	COL1A2	SDC4	0.399979	3	COL1A2_SDC4	COL1A2 - SDC4	COLLAGEN	ECM-Receptor	KEGG: hsa04512	Fibroblast -> Epithelial cell (StageI)	0.082074	Fibroblast -> Epithelial cell	StageI
Fibroblast	Epithelial cell	COL1A2	SDC4	0.342784	3	COL1A2_SDC4	COL1A2 - SDC4	COLLAGEN	ECM-Receptor	KEGG: hsa04512	Fibroblast -> Epithelial cell (StageII)	0.0540803	Fibroblast -> Epithelial cell	StageII
Fibroblast	Epithelial cell	COL1A2	SDC4	0.463207	3	COL1A2_SDC4	COL1A2 - SDC4	COLLAGEN	ECM-Receptor	KEGG: hsa04512	Fibroblast -> Epithelial cell (StageIII)	0.115456	Fibroblast -> Epithelial cell	StageIII
Fibroblast	Epithelial cell	COL1A2	SDC4	0.257338	3	COL1A2_SDC4	COL1A2 - SDC4	COLLAGEN	ECM-Receptor	KEGG: hsa04512	Fibroblast -> Epithelial cell (StageIV)	0.0205287	Fibroblast -> Epithelial cell	StageIV
Fibroblast	Epithelial cell	COL4A1	ITGA1_ITGB1	0.188445	3	COL4A1_ITGA1_ITGB1	COL4A1 - (ITGA1+ITGB1)	COLLAGEN	ECM-Receptor	KEGG: hsa04512	Fibroblast -> Epithelial cell (Cancerfree)	0.00495884	Fibroblast -> Epithelial cell	Cancerfree
Fibroblast	T cell	COL4A1	ITGA1_ITGB1	0.243998	3	COL4A1_ITGA1_ITGB1	COL4A1 - (ITGA1+ITGB1)	COLLAGEN	ECM-Receptor	KEGG: hsa04512	Fibroblast -> T cell (StageI)	0.0165993	Fibroblast -> T cell	StageI
Fibroblast	Epithelial cell	COL4A1	ITGA2_ITGB1	0.226346	3	COL4A1_ITGA2_ITGB1	COL4A1 - (ITGA2+ITGB1)	COLLAGEN	ECM-Receptor	KEGG: hsa04512	Fibroblast -> Epithelial cell (Cancerfree)	0.0120582	Fibroblast -> Epithelial cell	Cancerfree
Fibroblast	Epithelial cell	COL4A1	ITGA2_ITGB1	0.203921	3	COL4A1_ITGA2_ITGB1	COL4A1 - (ITGA2+ITGB1)	COLLAGEN	ECM-Receptor	KEGG: hsa04512	Fibroblast -> Epithelial cell (StageII)	0.00741787	Fibroblast -> Epithelial cell	StageII
Fibroblast	Epithelial cell	COL4A1	ITGA3_ITGB1	0.233324	3	COL4A1_ITGA3_ITGB1	COL4A1 - (ITGA3+ITGB1)	COLLAGEN	ECM-Receptor	KEGG: hsa04512	Fibroblast -> Epithelial cell (StageI)	0.0137613	Fibroblast -> Epithelial cell	StageI
Fibroblast	Epithelial cell	COL4A1	ITGA3_ITGB1	0.236729	3	COL4A1_ITGA3_ITGB1	COL4A1 - (ITGA3+ITGB1)	COLLAGEN	ECM-Receptor	KEGG: hsa04512	Fibroblast -> Epithelial cell (StageII)	0.0146364	Fibroblast -> Epithelial cell	StageII
Fibroblast	Epithelial cell	COL4A1	ITGA3_ITGB1	0.172599	3	COL4A1_ITGA3_ITGB1	COL4A1 - (ITGA3+ITGB1)	COLLAGEN	ECM-Receptor	KEGG: hsa04512	Fibroblast -> Epithelial cell (StageIII)	0.00304642	Fibroblast -> Epithelial cell	StageIII
Fibroblast	Epithelial cell	COL4A1	ITGA3_ITGB1	0.152528	3	COL4A1_ITGA3_ITGB1	COL4A1 - (ITGA3+ITGB1)	COLLAGEN	ECM-Receptor	KEGG: hsa04512	Fibroblast -> Epithelial cell (StageIV)	0.00142134	Fibroblast -> Epithelial cell	StageIV
Fibroblast	Epithelial cell	COL4A1	ITGAV_ITGB8	0.233678	3	COL4A1_ITGAV_ITGB8	COL4A1 - (ITGAV+ITGB8)	COLLAGEN	ECM-Receptor	KEGG: hsa04512	Fibroblast -> Epithelial cell (StageI)	0.013851	Fibroblast -> Epithelial cell	StageI
Fibroblast	Epithelial cell	COL4A1	ITGAV_ITGB8	0.247948	3	COL4A1_ITGAV_ITGB8	COL4A1 - (ITGAV+ITGB8)	COLLAGEN	ECM-Receptor	KEGG: hsa04512	Fibroblast -> Epithelial cell (StageII)	0.0177192	Fibroblast -> Epithelial cell	StageII
Fibroblast	Epithelial cell	COL4A1	ITGAV_ITGB8	0.183192	3	COL4A1_ITGAV_ITGB8	COL4A1 - (ITGAV+ITGB8)	COLLAGEN	ECM-Receptor	KEGG: hsa04512	Fibroblast -> Epithelial cell (StageIII)	0.00425889	Fibroblast -> Epithelial cell	StageIII
Fibroblast	T cell	COL4A1	CD44	0.282024	3	COL4A1_CD44	COL4A1 - CD44	COLLAGEN	ECM-Receptor	KEGG: hsa04512	Fibroblast -> T cell (Cancerfree)	0.0288455	Fibroblast -> T cell	Cancerfree
Fibroblast	Epithelial cell	COL4A1	CD44	0.179463	3	COL4A1_CD44	COL4A1 - CD44	COLLAGEN	ECM-Receptor	KEGG: hsa04512	Fibroblast -> Epithelial cell (StageI)	0.0038022	Fibroblast -> Epithelial cell	StageI
Fibroblast	T cell	COL4A1	CD44	0.311546	3	COL4A1_CD44	COL4A1 - CD44	COLLAGEN	ECM-Receptor	KEGG: hsa04512	Fibroblast -> T cell (StageI)	0.0403647	Fibroblast -> T cell	StageI
Fibroblast	Epithelial cell	COL4A1	CD44	0.238359	3	COL4A1_CD44	COL4A1 - CD44	COLLAGEN	ECM-Receptor	KEGG: hsa04512	Fibroblast -> Epithelial cell (StageII)	0.0150654	Fibroblast -> Epithelial cell	StageII
Fibroblast	T cell	COL4A1	CD44	0.305659	3	COL4A1_CD44	COL4A1 - CD44	COLLAGEN	ECM-Receptor	KEGG: hsa04512	Fibroblast -> T cell (StageII)	0.037945	Fibroblast -> T cell	StageII
Fibroblast	Epithelial cell	COL4A1	CD44	0.139726	3	COL4A1_CD44	COL4A1 - CD44	COLLAGEN	ECM-Receptor	KEGG: hsa04512	Fibroblast -> Epithelial cell (StageIII)	0.000779491	Fibroblast -> Epithelial cell	StageIII
Fibroblast	T cell	COL4A1	CD44	0.211505	3	COL4A1_CD44	COL4A1 - CD44	COLLAGEN	ECM-Receptor	KEGG: hsa04512	Fibroblast -> T cell (StageIII)	0.00884394	Fibroblast -> T cell	StageIII
Fibroblast	Epithelial cell	COL4A1	CD44	0.136936	3	COL4A1_CD44	COL4A1 - CD44	COLLAGEN	ECM-Receptor	KEGG: hsa04512	Fibroblast -> Epithelial cell (StageIV)	0.000673745	Fibroblast -> Epithelial cell	StageIV
Fibroblast	T cell	COL4A1	CD44	0.174574	3	COL4A1_CD44	COL4A1 - CD44	COLLAGEN	ECM-Receptor	KEGG: hsa04512	Fibroblast -> T cell (StageIV)	0.00325279	Fibroblast -> T cell	StageIV
Fibroblast	Epithelial cell	COL4A1	SDC1	0.145226	3	COL4A1_SDC1	COL4A1 - SDC1	COLLAGEN	ECM-Receptor	KEGG: hsa04512	Fibroblast -> Epithelial cell (StageIII)	0.00102217	Fibroblast -> Epithelial cell	StageIII
Fibroblast	Epithelial cell	COL4A1	SDC4	0.188223	3	COL4A1_SDC4	COL4A1 - SDC4	COLLAGEN	ECM-Receptor	KEGG: hsa04512	Fibroblast -> Epithelial cell (Cancerfree)	0.00492781	Fibroblast -> Epithelial cell	Cancerfree
Fibroblast	Epithelial cell	COL4A1	SDC4	0.272973	3	COL4A1_SDC4	COL4A1 - SDC4	COLLAGEN	ECM-Receptor	KEGG: hsa04512	Fibroblast -> Epithelial cell (StageI)	0.025646	Fibroblast -> Epithelial cell	StageI
Fibroblast	Epithelial cell	COL4A1	SDC4	0.263455	3	COL4A1_SDC4	COL4A1 - SDC4	COLLAGEN	ECM-Receptor	KEGG: hsa04512	Fibroblast -> Epithelial cell (StageII)	0.0224667	Fibroblast -> Epithelial cell	StageII
Fibroblast	Epithelial cell	COL4A1	SDC4	0.202766	3	COL4A1_SDC4	COL4A1 - SDC4	COLLAGEN	ECM-Receptor	KEGG: hsa04512	Fibroblast -> Epithelial cell (StageIII)	0.00721349	Fibroblast -> Epithelial cell	StageIII
Fibroblast	Epithelial cell	COL4A1	SDC4	0.146314	3	COL4A1_SDC4	COL4A1 - SDC4	COLLAGEN	ECM-Receptor	KEGG: hsa04512	Fibroblast -> Epithelial cell (StageIV)	0.00107586	Fibroblast -> Epithelial cell	StageIV
Fibroblast	Epithelial cell	COL4A2	ITGA1_ITGB1	0.192826	3	COL4A2_ITGA1_ITGB1	COL4A2 - (ITGA1+ITGB1)	COLLAGEN	ECM-Receptor	KEGG: hsa04512	Fibroblast -> Epithelial cell (Cancerfree)	0.00559424	Fibroblast -> Epithelial cell	Cancerfree
Fibroblast	T cell	COL4A2	ITGA1_ITGB1	0.253585	3	COL4A2_ITGA1_ITGB1	COL4A2 - (ITGA1+ITGB1)	COLLAGEN	ECM-Receptor	KEGG: hsa04512	Fibroblast -> T cell (StageI)	0.0193811	Fibroblast -> T cell	StageI
Fibroblast	Epithelial cell	COL4A2	ITGA2_ITGB1	0.232647	3	COL4A2_ITGA2_ITGB1	COL4A2 - (ITGA2+ITGB1)	COLLAGEN	ECM-Receptor	KEGG: hsa04512	Fibroblast -> Epithelial cell (Cancerfree)	0.0135908	Fibroblast -> Epithelial cell	Cancerfree
Fibroblast	Epithelial cell	COL4A2	ITGA2_ITGB1	0.200818	3	COL4A2_ITGA2_ITGB1	COL4A2 - (ITGA2+ITGB1)	COLLAGEN	ECM-Receptor	KEGG: hsa04512	Fibroblast -> Epithelial cell (StageII)	0.00687664	Fibroblast -> Epithelial cell	StageII
Fibroblast	Epithelial cell	COL4A2	ITGA3_ITGB1	0.242103	3	COL4A2_ITGA3_ITGB1	COL4A2 - (ITGA3+ITGB1)	COLLAGEN	ECM-Receptor	KEGG: hsa04512	Fibroblast -> Epithelial cell (StageI)	0.0160753	Fibroblast -> Epithelial cell	StageI
Fibroblast	Epithelial cell	COL4A2	ITGA3_ITGB1	0.232587	3	COL4A2_ITGA3_ITGB1	COL4A2 - (ITGA3+ITGB1)	COLLAGEN	ECM-Receptor	KEGG: hsa04512	Fibroblast -> Epithelial cell (StageII)	0.0135757	Fibroblast -> Epithelial cell	StageII
Fibroblast	Epithelial cell	COL4A2	ITGA3_ITGB1	0.18027	3	COL4A2_ITGA3_ITGB1	COL4A2 - (ITGA3+ITGB1)	COLLAGEN	ECM-Receptor	KEGG: hsa04512	Fibroblast -> Epithelial cell (StageIII)	0.00389825	Fibroblast -> Epithelial cell	StageIII
Fibroblast	Epithelial cell	COL4A2	ITGA3_ITGB1	0.152035	3	COL4A2_ITGA3_ITGB1	COL4A2 - (ITGA3+ITGB1)	COLLAGEN	ECM-Receptor	KEGG: hsa04512	Fibroblast -> Epithelial cell (StageIV)	0.00139142	Fibroblast -> Epithelial cell	StageIV
Fibroblast	Epithelial cell	COL4A2	ITGAV_ITGB8	0.242483	3	COL4A2_ITGAV_ITGB8	COL4A2 - (ITGAV+ITGB8)	COLLAGEN	ECM-Receptor	KEGG: hsa04512	Fibroblast -> Epithelial cell (StageI)	0.0161797	Fibroblast -> Epithelial cell	StageI
Fibroblast	Epithelial cell	COL4A2	ITGAV_ITGB8	0.243421	3	COL4A2_ITGAV_ITGB8	COL4A2 - (ITGAV+ITGB8)	COLLAGEN	ECM-Receptor	KEGG: hsa04512	Fibroblast -> Epithelial cell (StageII)	0.0164388	Fibroblast -> Epithelial cell	StageII
Fibroblast	Epithelial cell	COL4A2	ITGAV_ITGB8	0.191846	3	COL4A2_ITGAV_ITGB8	COL4A2 - (ITGAV+ITGB8)	COLLAGEN	ECM-Receptor	KEGG: hsa04512	Fibroblast -> Epithelial cell (StageIII)	0.0054479	Fibroblast -> Epithelial cell	StageIII
Fibroblast	T cell	COL4A2	CD44	0.291689	3	COL4A2_CD44	COL4A2 - CD44	COLLAGEN	ECM-Receptor	KEGG: hsa04512	Fibroblast -> T cell (Cancerfree)	0.0324419	Fibroblast -> T cell	Cancerfree
Fibroblast	Epithelial cell	COL4A2	CD44	0.18467	3	COL4A2_CD44	COL4A2 - CD44	COLLAGEN	ECM-Receptor	KEGG: hsa04512	Fibroblast -> Epithelial cell (StageI)	0.0044491	Fibroblast -> Epithelial cell	StageI
Fibroblast	T cell	COL4A2	CD44	0.326915	3	COL4A2_CD44	COL4A2 - CD44	COLLAGEN	ECM-Receptor	KEGG: hsa04512	Fibroblast -> T cell (StageI)	0.0469392	Fibroblast -> T cell	StageI
Fibroblast	Epithelial cell	COL4A2	CD44	0.234162	3	COL4A2_CD44	COL4A2 - CD44	COLLAGEN	ECM-Receptor	KEGG: hsa04512	Fibroblast -> Epithelial cell (StageII)	0.0139741	Fibroblast -> Epithelial cell	StageII
Fibroblast	T cell	COL4A2	CD44	0.298942	3	COL4A2_CD44	COL4A2 - CD44	COLLAGEN	ECM-Receptor	KEGG: hsa04512	Fibroblast -> T cell (StageII)	0.0352555	Fibroblast -> T cell	StageII
Fibroblast	Epithelial cell	COL4A2	CD44	0.144725	3	COL4A2_CD44	COL4A2 - CD44	COLLAGEN	ECM-Receptor	KEGG: hsa04512	Fibroblast -> Epithelial cell (StageIII)	0.000998084	Fibroblast -> Epithelial cell	StageIII
Fibroblast	T cell	COL4A2	CD44	0.223061	3	COL4A2_CD44	COL4A2 - CD44	COLLAGEN	ECM-Receptor	KEGG: hsa04512	Fibroblast -> T cell (StageIII)	0.0112985	Fibroblast -> T cell	StageIII
Fibroblast	Epithelial cell	COL4A2	CD44	0.136538	3	COL4A2_CD44	COL4A2 - CD44	COLLAGEN	ECM-Receptor	KEGG: hsa04512	Fibroblast -> Epithelial cell (StageIV)	0.000659552	Fibroblast -> Epithelial cell	StageIV
Fibroblast	T cell	COL4A2	CD44	0.173929	3	COL4A2_CD44	COL4A2 - CD44	COLLAGEN	ECM-Receptor	KEGG: hsa04512	Fibroblast -> T cell (StageIV)	0.00318444	Fibroblast -> T cell	StageIV
Fibroblast	Epithelial cell	COL4A2	SDC1	0.150632	3	COL4A2_SDC1	COL4A2 - SDC1	COLLAGEN	ECM-Receptor	KEGG: hsa04512	Fibroblast -> Epithelial cell (StageIII)	0.00130873	Fibroblast -> Epithelial cell	StageIII
Fibroblast	Epithelial cell	COL4A2	SDC4	0.192593	3	COL4A2_SDC4	COL4A2 - SDC4	COLLAGEN	ECM-Receptor	KEGG: hsa04512	Fibroblast -> Epithelial cell (Cancerfree)	0.00555926	Fibroblast -> Epithelial cell	Cancerfree
Fibroblast	Epithelial cell	COL4A2	SDC4	0.284903	3	COL4A2_SDC4	COL4A2 - SDC4	COLLAGEN	ECM-Receptor	KEGG: hsa04512	Fibroblast -> Epithelial cell (StageI)	0.0298978	Fibroblast -> Epithelial cell	StageI
Fibroblast	Epithelial cell	COL4A2	SDC4	0.258373	3	COL4A2_SDC4	COL4A2 - SDC4	COLLAGEN	ECM-Receptor	KEGG: hsa04512	Fibroblast -> Epithelial cell (StageII)	0.0208505	Fibroblast -> Epithelial cell	StageII
Fibroblast	Epithelial cell	COL4A2	SDC4	0.213383	3	COL4A2_SDC4	COL4A2 - SDC4	COLLAGEN	ECM-Receptor	KEGG: hsa04512	Fibroblast -> Epithelial cell (StageIII)	0.00921972	Fibroblast -> Epithelial cell	StageIII
Fibroblast	Epithelial cell	COL4A2	SDC4	0.145859	3	COL4A2_SDC4	COL4A2 - SDC4	COLLAGEN	ECM-Receptor	KEGG: hsa04512	Fibroblast -> Epithelial cell (StageIV)	0.0010532	Fibroblast -> Epithelial cell	StageIV
Fibroblast	T cell	COL4A5	ITGA1_ITGB1	0.143536	3	COL4A5_ITGA1_ITGB1	COL4A5 - (ITGA1+ITGB1)	COLLAGEN	ECM-Receptor	KEGG: hsa04512	Fibroblast -> T cell (StageI)	0.000942589	Fibroblast -> T cell	StageI
Fibroblast	Epithelial cell	COL4A5	ITGA3_ITGB1	0.139721	3	COL4A5_ITGA3_ITGB1	COL4A5 - (ITGA3+ITGB1)	COLLAGEN	ECM-Receptor	KEGG: hsa04512	Fibroblast -> Epithelial cell (StageI)	0.000779311	Fibroblast -> Epithelial cell	StageI
Fibroblast	Epithelial cell	COL4A5	ITGAV_ITGB8	0.13985	3	COL4A5_ITGAV_ITGB8	COL4A5 - (ITGAV+ITGB8)	COLLAGEN	ECM-Receptor	KEGG: hsa04512	Fibroblast -> Epithelial cell (StageI)	0.000784455	Fibroblast -> Epithelial cell	StageI
Fibroblast	Epithelial cell	COL4A5	CD44	0.118303	3	COL4A5_CD44	COL4A5 - CD44	COLLAGEN	ECM-Receptor	KEGG: hsa04512	Fibroblast -> Epithelial cell (StageI)	0.000213289	Fibroblast -> Epithelial cell	StageI
Fibroblast	T cell	COL4A5	CD44	0.165147	3	COL4A5_CD44	COL4A5 - CD44	COLLAGEN	ECM-Receptor	KEGG: hsa04512	Fibroblast -> T cell (StageI)	0.00234557	Fibroblast -> T cell	StageI
Fibroblast	Epithelial cell	COL4A5	SDC4	0.1533	3	COL4A5_SDC4	COL4A5 - SDC4	COLLAGEN	ECM-Receptor	KEGG: hsa04512	Fibroblast -> Epithelial cell (StageI)	0.00146905	Fibroblast -> Epithelial cell	StageI
Fibroblast	Epithelial cell	COL6A1	ITGA1_ITGB1	0.239223	3	COL6A1_ITGA1_ITGB1	COL6A1 - (ITGA1+ITGB1)	COLLAGEN	ECM-Receptor	KEGG: hsa04512	Fibroblast -> Epithelial cell (Cancerfree)	0.0152955	Fibroblast -> Epithelial cell	Cancerfree
Fibroblast	T cell	COL6A1	ITGA1_ITGB1	0.290249	3	COL6A1_ITGA1_ITGB1	COL6A1 - (ITGA1+ITGB1)	COLLAGEN	ECM-Receptor	KEGG: hsa04512	Fibroblast -> T cell (StageI)	0.0318946	Fibroblast -> T cell	StageI
Fibroblast	Epithelial cell	COL6A1	ITGA2_ITGB1	0.302445	3	COL6A1_ITGA2_ITGB1	COL6A1 - (ITGA2+ITGB1)	COLLAGEN	ECM-Receptor	KEGG: hsa04512	Fibroblast -> Epithelial cell (Cancerfree)	0.0366484	Fibroblast -> Epithelial cell	Cancerfree
Fibroblast	Epithelial cell	COL6A1	ITGA2_ITGB1	0.227614	3	COL6A1_ITGA2_ITGB1	COL6A1 - (ITGA2+ITGB1)	COLLAGEN	ECM-Receptor	KEGG: hsa04512	Fibroblast -> Epithelial cell (StageII)	0.0123587	Fibroblast -> Epithelial cell	StageII
Fibroblast	Epithelial cell	COL6A1	ITGA3_ITGB1	0.27547	3	COL6A1_ITGA3_ITGB1	COL6A1 - (ITGA3+ITGB1)	COLLAGEN	ECM-Receptor	KEGG: hsa04512	Fibroblast -> Epithelial cell (StageI)	0.026512	Fibroblast -> Epithelial cell	StageI
Fibroblast	Epithelial cell	COL6A1	ITGA3_ITGB1	0.268918	3	COL6A1_ITGA3_ITGB1	COL6A1 - (ITGA3+ITGB1)	COLLAGEN	ECM-Receptor	KEGG: hsa04512	Fibroblast -> Epithelial cell (StageII)	0.0242677	Fibroblast -> Epithelial cell	StageII
Fibroblast	Epithelial cell	COL6A1	ITGA3_ITGB1	0.278889	3	COL6A1_ITGA3_ITGB1	COL6A1 - (ITGA3+ITGB1)	COLLAGEN	ECM-Receptor	KEGG: hsa04512	Fibroblast -> Epithelial cell (StageIII)	0.0277187	Fibroblast -> Epithelial cell	StageIII
Fibroblast	Epithelial cell	COL6A1	ITGA3_ITGB1	0.227457	3	COL6A1_ITGA3_ITGB1	COL6A1 - (ITGA3+ITGB1)	COLLAGEN	ECM-Receptor	KEGG: hsa04512	Fibroblast -> Epithelial cell (StageIV)	0.0123212	Fibroblast -> Epithelial cell	StageIV
Fibroblast	Epithelial cell	COL6A1	ITGAV_ITGB8	0.275957	3	COL6A1_ITGAV_ITGB8	COL6A1 - (ITGAV+ITGB8)	COLLAGEN	ECM-Receptor	KEGG: hsa04512	Fibroblast -> Epithelial cell (StageI)	0.0266825	Fibroblast -> Epithelial cell	StageI
Fibroblast	Epithelial cell	COL6A1	ITGAV_ITGB8	0.283324	3	COL6A1_ITGAV_ITGB8	COL6A1 - (ITGAV+ITGB8)	COLLAGEN	ECM-Receptor	KEGG: hsa04512	Fibroblast -> Epithelial cell (StageII)	0.0293187	Fibroblast -> Epithelial cell	StageII
Fibroblast	Epithelial cell	COL6A1	ITGAV_ITGB8	0.30671	3	COL6A1_ITGAV_ITGB8	COL6A1 - (ITGAV+ITGB8)	COLLAGEN	ECM-Receptor	KEGG: hsa04512	Fibroblast -> Epithelial cell (StageIII)	0.0383727	Fibroblast -> Epithelial cell	StageIII
Fibroblast	T cell	COL6A1	CD44	0.405147	3	COL6A1_CD44	COL6A1 - CD44	COLLAGEN	ECM-Receptor	KEGG: hsa04512	Fibroblast -> T cell (Cancerfree)	0.084734	Fibroblast -> T cell	Cancerfree
Fibroblast	Epithelial cell	COL6A1	CD44	0.203789	3	COL6A1_CD44	COL6A1 - CD44	COLLAGEN	ECM-Receptor	KEGG: hsa04512	Fibroblast -> Epithelial cell (StageI)	0.00739438	Fibroblast -> Epithelial cell	StageI
Fibroblast	T cell	COL6A1	CD44	0.387785	3	COL6A1_CD44	COL6A1 - CD44	COLLAGEN	ECM-Receptor	KEGG: hsa04512	Fibroblast -> T cell (StageI)	0.075869	Fibroblast -> T cell	StageI
Fibroblast	Epithelial cell	COL6A1	CD44	0.271002	3	COL6A1_CD44	COL6A1 - CD44	COLLAGEN	ECM-Receptor	KEGG: hsa04512	Fibroblast -> Epithelial cell (StageII)	0.0249718	Fibroblast -> Epithelial cell	StageII
Fibroblast	T cell	COL6A1	CD44	0.359527	3	COL6A1_CD44	COL6A1 - CD44	COLLAGEN	ECM-Receptor	KEGG: hsa04512	Fibroblast -> T cell (StageII)	0.0619499	Fibroblast -> T cell	StageII
Fibroblast	Epithelial cell	COL6A1	CD44	0.202834	3	COL6A1_CD44	COL6A1 - CD44	COLLAGEN	ECM-Receptor	KEGG: hsa04512	Fibroblast -> Epithelial cell (StageIII)	0.00722546	Fibroblast -> Epithelial cell	StageIII
Fibroblast	T cell	COL6A1	CD44	0.389726	3	COL6A1_CD44	COL6A1 - CD44	COLLAGEN	ECM-Receptor	KEGG: hsa04512	Fibroblast -> T cell (StageIII)	0.0768495	Fibroblast -> T cell	StageIII
Fibroblast	Epithelial cell	COL6A1	CD44	0.194659	3	COL6A1_CD44	COL6A1 - CD44	COLLAGEN	ECM-Receptor	KEGG: hsa04512	Fibroblast -> Epithelial cell (StageIV)	0.00587425	Fibroblast -> Epithelial cell	StageIV
Fibroblast	T cell	COL6A1	CD44	0.279136	3	COL6A1_CD44	COL6A1 - CD44	COLLAGEN	ECM-Receptor	KEGG: hsa04512	Fibroblast -> T cell (StageIV)	0.0278065	Fibroblast -> T cell	StageIV
Fibroblast	Epithelial cell	COL6A1	SDC1	0.214541	3	COL6A1_SDC1	COL6A1 - SDC1	COLLAGEN	ECM-Receptor	KEGG: hsa04512	Fibroblast -> Epithelial cell (StageIII)	0.00945598	Fibroblast -> Epithelial cell	StageIII
Fibroblast	Epithelial cell	COL6A1	SDC4	0.238868	3	COL6A1_SDC4	COL6A1 - SDC4	COLLAGEN	ECM-Receptor	KEGG: hsa04512	Fibroblast -> Epithelial cell (Cancerfree)	0.0152008	Fibroblast -> Epithelial cell	Cancerfree
Fibroblast	Epithelial cell	COL6A1	SDC4	0.331265	3	COL6A1_SDC4	COL6A1 - SDC4	COLLAGEN	ECM-Receptor	KEGG: hsa04512	Fibroblast -> Epithelial cell (StageI)	0.0488631	Fibroblast -> Epithelial cell	StageI
Fibroblast	Epithelial cell	COL6A1	SDC4	0.303462	3	COL6A1_SDC4	COL6A1 - SDC4	COLLAGEN	ECM-Receptor	KEGG: hsa04512	Fibroblast -> Epithelial cell (StageII)	0.0370568	Fibroblast -> Epithelial cell	StageII
Fibroblast	Epithelial cell	COL6A1	SDC4	0.362719	3	COL6A1_SDC4	COL6A1 - SDC4	COLLAGEN	ECM-Receptor	KEGG: hsa04512	Fibroblast -> Epithelial cell (StageIII)	0.0634847	Fibroblast -> Epithelial cell	StageIII
Fibroblast	Epithelial cell	COL6A1	SDC4	0.214029	3	COL6A1_SDC4	COL6A1 - SDC4	COLLAGEN	ECM-Receptor	KEGG: hsa04512	Fibroblast -> Epithelial cell (StageIV)	0.00935116	Fibroblast -> Epithelial cell	StageIV
Fibroblast	Epithelial cell	COL6A2	ITGA1_ITGB1	0.236667	3	COL6A2_ITGA1_ITGB1	COL6A2 - (ITGA1+ITGB1)	COLLAGEN	ECM-Receptor	KEGG: hsa04512	Fibroblast -> Epithelial cell (Cancerfree)	0.0146202	Fibroblast -> Epithelial cell	Cancerfree
Fibroblast	T cell	COL6A2	ITGA1_ITGB1	0.296068	3	COL6A2_ITGA1_ITGB1	COL6A2 - (ITGA1+ITGB1)	COLLAGEN	ECM-Receptor	KEGG: hsa04512	Fibroblast -> T cell (StageI)	0.0341293	Fibroblast -> T cell	StageI
Fibroblast	Epithelial cell	COL6A2	ITGA2_ITGB1	0.298455	3	COL6A2_ITGA2_ITGB1	COL6A2 - (ITGA2+ITGB1)	COLLAGEN	ECM-Receptor	KEGG: hsa04512	Fibroblast -> Epithelial cell (Cancerfree)	0.0350638	Fibroblast -> Epithelial cell	Cancerfree
Fibroblast	Epithelial cell	COL6A2	ITGA2_ITGB1	0.240079	3	COL6A2_ITGA2_ITGB1	COL6A2 - (ITGA2+ITGB1)	COLLAGEN	ECM-Receptor	KEGG: hsa04512	Fibroblast -> Epithelial cell (StageII)	0.0155251	Fibroblast -> Epithelial cell	StageII
Fibroblast	Epithelial cell	COL6A2	ITGA3_ITGB1	0.280737	3	COL6A2_ITGA3_ITGB1	COL6A2 - (ITGA3+ITGB1)	COLLAGEN	ECM-Receptor	KEGG: hsa04512	Fibroblast -> Epithelial cell (StageI)	0.0283806	Fibroblast -> Epithelial cell	StageI
Fibroblast	Epithelial cell	COL6A2	ITGA3_ITGB1	0.286239	3	COL6A2_ITGA3_ITGB1	COL6A2 - (ITGA3+ITGB1)	COLLAGEN	ECM-Receptor	KEGG: hsa04512	Fibroblast -> Epithelial cell (StageII)	0.0303916	Fibroblast -> Epithelial cell	StageII
Fibroblast	Epithelial cell	COL6A2	ITGA3_ITGB1	0.279392	3	COL6A2_ITGA3_ITGB1	COL6A2 - (ITGA3+ITGB1)	COLLAGEN	ECM-Receptor	KEGG: hsa04512	Fibroblast -> Epithelial cell (StageIII)	0.027898	Fibroblast -> Epithelial cell	StageIII
Fibroblast	Epithelial cell	COL6A2	ITGA3_ITGB1	0.230079	3	COL6A2_ITGA3_ITGB1	COL6A2 - (ITGA3+ITGB1)	COLLAGEN	ECM-Receptor	KEGG: hsa04512	Fibroblast -> Epithelial cell (StageIV)	0.0129543	Fibroblast -> Epithelial cell	StageIV
Fibroblast	Epithelial cell	COL6A2	ITGAV_ITGB8	0.281242	3	COL6A2_ITGAV_ITGB8	COL6A2 - (ITGAV+ITGB8)	COLLAGEN	ECM-Receptor	KEGG: hsa04512	Fibroblast -> Epithelial cell (StageI)	0.0285627	Fibroblast -> Epithelial cell	StageI
Fibroblast	Epithelial cell	COL6A2	ITGAV_ITGB8	0.302497	3	COL6A2_ITGAV_ITGB8	COL6A2 - (ITGAV+ITGB8)	COLLAGEN	ECM-Receptor	KEGG: hsa04512	Fibroblast -> Epithelial cell (StageII)	0.0366693	Fibroblast -> Epithelial cell	StageII
Fibroblast	Epithelial cell	COL6A2	ITGAV_ITGB8	0.307311	3	COL6A2_ITGAV_ITGB8	COL6A2 - (ITGAV+ITGB8)	COLLAGEN	ECM-Receptor	KEGG: hsa04512	Fibroblast -> Epithelial cell (StageIII)	0.0386183	Fibroblast -> Epithelial cell	StageIII
Fibroblast	T cell	COL6A2	CD44	0.398363	3	COL6A2_CD44	COL6A2 - CD44	COLLAGEN	ECM-Receptor	KEGG: hsa04512	Fibroblast -> T cell (Cancerfree)	0.0812458	Fibroblast -> T cell	Cancerfree
Fibroblast	Epithelial cell	COL6A2	CD44	0.206717	3	COL6A2_CD44	COL6A2 - CD44	COLLAGEN	ECM-Receptor	KEGG: hsa04512	Fibroblast -> Epithelial cell (StageI)	0.0079265	Fibroblast -> Epithelial cell	StageI
Fibroblast	T cell	COL6A2	CD44	0.39774	3	COL6A2_CD44	COL6A2 - CD44	COLLAGEN	ECM-Receptor	KEGG: hsa04512	Fibroblast -> T cell (StageI)	0.0809271	Fibroblast -> T cell	StageI
Fibroblast	Epithelial cell	COL6A2	CD44	0.288586	3	COL6A2_CD44	COL6A2 - CD44	COLLAGEN	ECM-Receptor	KEGG: hsa04512	Fibroblast -> Epithelial cell (StageII)	0.0312677	Fibroblast -> Epithelial cell	StageII
Fibroblast	T cell	COL6A2	CD44	0.389695	3	COL6A2_CD44	COL6A2 - CD44	COLLAGEN	ECM-Receptor	KEGG: hsa04512	Fibroblast -> T cell (StageII)	0.0768339	Fibroblast -> T cell	StageII
Fibroblast	Epithelial cell	COL6A2	CD44	0.203105	3	COL6A2_CD44	COL6A2 - CD44	COLLAGEN	ECM-Receptor	KEGG: hsa04512	Fibroblast -> Epithelial cell (StageIII)	0.00727321	Fibroblast -> Epithelial cell	StageIII
Fibroblast	T cell	COL6A2	CD44	0.390658	3	COL6A2_CD44	COL6A2 - CD44	COLLAGEN	ECM-Receptor	KEGG: hsa04512	Fibroblast -> T cell (StageIII)	0.0773215	Fibroblast -> T cell	StageIII
Fibroblast	Epithelial cell	COL6A2	CD44	0.19659	3	COL6A2_CD44	COL6A2 - CD44	COLLAGEN	ECM-Receptor	KEGG: hsa04512	Fibroblast -> Epithelial cell (StageIV)	0.00617814	Fibroblast -> Epithelial cell	StageIV
Fibroblast	T cell	COL6A2	CD44	0.283031	3	COL6A2_CD44	COL6A2 - CD44	COLLAGEN	ECM-Receptor	KEGG: hsa04512	Fibroblast -> T cell (StageIV)	0.0292117	Fibroblast -> T cell	StageIV
Fibroblast	Epithelial cell	COL6A2	SDC1	0.214844	3	COL6A2_SDC1	COL6A2 - SDC1	COLLAGEN	ECM-Receptor	KEGG: hsa04512	Fibroblast -> Epithelial cell (StageIII)	0.00951833	Fibroblast -> Epithelial cell	StageIII
Fibroblast	Epithelial cell	COL6A2	SDC4	0.236319	3	COL6A2_SDC4	COL6A2 - SDC4	COLLAGEN	ECM-Receptor	KEGG: hsa04512	Fibroblast -> Epithelial cell (Cancerfree)	0.0145296	Fibroblast -> Epithelial cell	Cancerfree
Fibroblast	Epithelial cell	COL6A2	SDC4	0.338726	3	COL6A2_SDC4	COL6A2 - SDC4	COLLAGEN	ECM-Receptor	KEGG: hsa04512	Fibroblast -> Epithelial cell (StageI)	0.0522225	Fibroblast -> Epithelial cell	StageI
Fibroblast	Epithelial cell	COL6A2	SDC4	0.325353	3	COL6A2_SDC4	COL6A2 - SDC4	COLLAGEN	ECM-Receptor	KEGG: hsa04512	Fibroblast -> Epithelial cell (StageII)	0.046255	Fibroblast -> Epithelial cell	StageII
Fibroblast	Epithelial cell	COL6A2	SDC4	0.363538	3	COL6A2_SDC4	COL6A2 - SDC4	COLLAGEN	ECM-Receptor	KEGG: hsa04512	Fibroblast -> Epithelial cell (StageIII)	0.0638803	Fibroblast -> Epithelial cell	StageIII
Fibroblast	Epithelial cell	COL6A2	SDC4	0.216357	3	COL6A2_SDC4	COL6A2 - SDC4	COLLAGEN	ECM-Receptor	KEGG: hsa04512	Fibroblast -> Epithelial cell (StageIV)	0.00983313	Fibroblast -> Epithelial cell	StageIV
Fibroblast	Epithelial cell	COL6A3	ITGA1_ITGB1	0.226595	3	COL6A3_ITGA1_ITGB1	COL6A3 - (ITGA1+ITGB1)	COLLAGEN	ECM-Receptor	KEGG: hsa04512	Fibroblast -> Epithelial cell (Cancerfree)	0.0121168	Fibroblast -> Epithelial cell	Cancerfree
Fibroblast	T cell	COL6A3	ITGA1_ITGB1	0.284682	3	COL6A3_ITGA1_ITGB1	COL6A3 - (ITGA1+ITGB1)	COLLAGEN	ECM-Receptor	KEGG: hsa04512	Fibroblast -> T cell (StageI)	0.0298164	Fibroblast -> T cell	StageI
Fibroblast	Epithelial cell	COL6A3	ITGA2_ITGB1	0.282898	3	COL6A3_ITGA2_ITGB1	COL6A3 - (ITGA2+ITGB1)	COLLAGEN	ECM-Receptor	KEGG: hsa04512	Fibroblast -> Epithelial cell (Cancerfree)	0.0291634	Fibroblast -> Epithelial cell	Cancerfree
Fibroblast	Epithelial cell	COL6A3	ITGA2_ITGB1	0.213293	3	COL6A3_ITGA2_ITGB1	COL6A3 - (ITGA2+ITGB1)	COLLAGEN	ECM-Receptor	KEGG: hsa04512	Fibroblast -> Epithelial cell (StageII)	0.00920152	Fibroblast -> Epithelial cell	StageII
Fibroblast	Epithelial cell	COL6A3	ITGA3_ITGB1	0.270424	3	COL6A3_ITGA3_ITGB1	COL6A3 - (ITGA3+ITGB1)	COLLAGEN	ECM-Receptor	KEGG: hsa04512	Fibroblast -> Epithelial cell (StageI)	0.0247755	Fibroblast -> Epithelial cell	StageI
Fibroblast	Epithelial cell	COL6A3	ITGA3_ITGB1	0.249345	3	COL6A3_ITGA3_ITGB1	COL6A3 - (ITGA3+ITGB1)	COLLAGEN	ECM-Receptor	KEGG: hsa04512	Fibroblast -> Epithelial cell (StageII)	0.0181241	Fibroblast -> Epithelial cell	StageII
Fibroblast	Epithelial cell	COL6A3	ITGA3_ITGB1	0.273571	3	COL6A3_ITGA3_ITGB1	COL6A3 - (ITGA3+ITGB1)	COLLAGEN	ECM-Receptor	KEGG: hsa04512	Fibroblast -> Epithelial cell (StageIII)	0.0258523	Fibroblast -> Epithelial cell	StageIII
Fibroblast	Epithelial cell	COL6A3	ITGA3_ITGB1	0.202714	3	COL6A3_ITGA3_ITGB1	COL6A3 - (ITGA3+ITGB1)	COLLAGEN	ECM-Receptor	KEGG: hsa04512	Fibroblast -> Epithelial cell (StageIV)	0.00720438	Fibroblast -> Epithelial cell	StageIV
Fibroblast	Epithelial cell	COL6A3	ITGAV_ITGB8	0.270894	3	COL6A3_ITGAV_ITGB8	COL6A3 - (ITGAV+ITGB8)	COLLAGEN	ECM-Receptor	KEGG: hsa04512	Fibroblast -> Epithelial cell (StageI)	0.0249351	Fibroblast -> Epithelial cell	StageI
Fibroblast	Epithelial cell	COL6A3	ITGAV_ITGB8	0.261772	3	COL6A3_ITGAV_ITGB8	COL6A3 - (ITGAV+ITGB8)	COLLAGEN	ECM-Receptor	KEGG: hsa04512	Fibroblast -> Epithelial cell (StageII)	0.0219251	Fibroblast -> Epithelial cell	StageII
Fibroblast	Epithelial cell	COL6A3	ITGAV_ITGB8	0.300356	3	COL6A3_ITGAV_ITGB8	COL6A3 - (ITGAV+ITGB8)	COLLAGEN	ECM-Receptor	KEGG: hsa04512	Fibroblast -> Epithelial cell (StageIII)	0.0358153	Fibroblast -> Epithelial cell	StageIII
Fibroblast	T cell	COL6A3	CD44	0.372239	3	COL6A3_CD44	COL6A3 - CD44	COLLAGEN	ECM-Receptor	KEGG: hsa04512	Fibroblast -> T cell (Cancerfree)	0.0681226	Fibroblast -> T cell	Cancerfree
Fibroblast	Epithelial cell	COL6A3	CD44	0.200962	3	COL6A3_CD44	COL6A3 - CD44	COLLAGEN	ECM-Receptor	KEGG: hsa04512	Fibroblast -> Epithelial cell (StageI)	0.00690118	Fibroblast -> Epithelial cell	StageI
Fibroblast	T cell	COL6A3	CD44	0.378335	3	COL6A3_CD44	COL6A3 - CD44	COLLAGEN	ECM-Receptor	KEGG: hsa04512	Fibroblast -> T cell (StageI)	0.071136	Fibroblast -> T cell	StageI
Fibroblast	Epithelial cell	COL6A3	CD44	0.251147	3	COL6A3_CD44	COL6A3 - CD44	COLLAGEN	ECM-Receptor	KEGG: hsa04512	Fibroblast -> Epithelial cell (StageII)	0.0186534	Fibroblast -> Epithelial cell	StageII
Fibroblast	T cell	COL6A3	CD44	0.326423	3	COL6A3_CD44	COL6A3 - CD44	COLLAGEN	ECM-Receptor	KEGG: hsa04512	Fibroblast -> T cell (StageII)	0.0467235	Fibroblast -> T cell	StageII
Fibroblast	Epithelial cell	COL6A3	CD44	0.199949	3	COL6A3_CD44	COL6A3 - CD44	COLLAGEN	ECM-Receptor	KEGG: hsa04512	Fibroblast -> Epithelial cell (StageIII)	0.00672939	Fibroblast -> Epithelial cell	StageIII
Fibroblast	T cell	COL6A3	CD44	0.379909	3	COL6A3_CD44	COL6A3 - CD44	COLLAGEN	ECM-Receptor	KEGG: hsa04512	Fibroblast -> T cell (StageIII)	0.0719196	Fibroblast -> T cell	StageIII
Fibroblast	Epithelial cell	COL6A3	CD44	0.176164	3	COL6A3_CD44	COL6A3 - CD44	COLLAGEN	ECM-Receptor	KEGG: hsa04512	Fibroblast -> Epithelial cell (StageIV)	0.00342546	Fibroblast -> Epithelial cell	StageIV
Fibroblast	T cell	COL6A3	CD44	0.243156	3	COL6A3_CD44	COL6A3 - CD44	COLLAGEN	ECM-Receptor	KEGG: hsa04512	Fibroblast -> T cell (StageIV)	0.0163654	Fibroblast -> T cell	StageIV
Fibroblast	Epithelial cell	COL6A3	SDC1	0.211324	3	COL6A3_SDC1	COL6A3 - SDC1	COLLAGEN	ECM-Receptor	KEGG: hsa04512	Fibroblast -> Epithelial cell (StageIII)	0.00880814	Fibroblast -> Epithelial cell	StageIII
Fibroblast	Epithelial cell	COL6A3	SDC4	0.226275	3	COL6A3_SDC4	COL6A3 - SDC4	COLLAGEN	ECM-Receptor	KEGG: hsa04512	Fibroblast -> Epithelial cell (Cancerfree)	0.0120415	Fibroblast -> Epithelial cell	Cancerfree
Fibroblast	Epithelial cell	COL6A3	SDC4	0.324152	3	COL6A3_SDC4	COL6A3 - SDC4	COLLAGEN	ECM-Receptor	KEGG: hsa04512	Fibroblast -> Epithelial cell (StageI)	0.0457315	Fibroblast -> Epithelial cell	StageI
Fibroblast	Epithelial cell	COL6A3	SDC4	0.279027	3	COL6A3_SDC4	COL6A3 - SDC4	COLLAGEN	ECM-Receptor	KEGG: hsa04512	Fibroblast -> Epithelial cell (StageII)	0.0277677	Fibroblast -> Epithelial cell	StageII
Fibroblast	Epithelial cell	COL6A3	SDC4	0.354085	3	COL6A3_SDC4	COL6A3 - SDC4	COLLAGEN	ECM-Receptor	KEGG: hsa04512	Fibroblast -> Epithelial cell (StageIII)	0.0593571	Fibroblast -> Epithelial cell	StageIII
Fibroblast	Epithelial cell	COL6A3	SDC4	0.191933	3	COL6A3_SDC4	COL6A3 - SDC4	COLLAGEN	ECM-Receptor	KEGG: hsa04512	Fibroblast -> Epithelial cell (StageIV)	0.00546091	Fibroblast -> Epithelial cell	StageIV
Fibroblast	Epithelial cell	COMP	ITGA3_ITGB1	0.1992	3	COMP_ITGA3_ITGB1	COMP - (ITGA3+ITGB1)	THBS	ECM-Receptor	KEGG: hsa04512	Fibroblast -> Epithelial cell (StageIII)	0.00660396	Fibroblast -> Epithelial cell	StageIII
Fibroblast	Epithelial cell	COMP	CD47	0.26439	3	COMP_CD47	COMP - CD47	THBS	ECM-Receptor	KEGG: hsa04512	Fibroblast -> Epithelial cell (StageIII)	0.0227704	Fibroblast -> Epithelial cell	StageIII
Fibroblast	T cell	COMP	CD47	0.187584	3	COMP_CD47	COMP - CD47	THBS	ECM-Receptor	KEGG: hsa04512	Fibroblast -> T cell (StageIII)	0.00483947	Fibroblast -> T cell	StageIII
Fibroblast	Epithelial cell	COMP	SDC1	0.163673	3	COMP_SDC1	COMP - SDC1	THBS	ECM-Receptor	KEGG: hsa04512	Fibroblast -> Epithelial cell (StageIII)	0.00222111	Fibroblast -> Epithelial cell	StageIII
Fibroblast	Epithelial cell	COMP	SDC4	0.240213	3	COMP_SDC4	COMP - SDC4	THBS	ECM-Receptor	KEGG: hsa04512	Fibroblast -> Epithelial cell (StageIII)	0.0155613	Fibroblast -> Epithelial cell	StageIII
Fibroblast	T cell	CXCL12	CXCR4	0.289585	3	CXCL12_CXCR4	CXCL12 - CXCR4	CXCL	Secreted Signaling	KEGG: hsa04060	Fibroblast -> T cell (Cancerfree)	0.0316438	Fibroblast -> T cell	Cancerfree
Fibroblast	Epithelial cell	CXCL12	CXCR4	0.118464	3	CXCL12_CXCR4	CXCL12 - CXCR4	CXCL	Secreted Signaling	KEGG: hsa04060	Fibroblast -> Epithelial cell (StageI)	0.000215749	Fibroblast -> Epithelial cell	StageI
Fibroblast	T cell	CXCL12	CXCR4	0.182011	3	CXCL12_CXCR4	CXCL12 - CXCR4	CXCL	Secreted Signaling	KEGG: hsa04060	Fibroblast -> T cell (StageI)	0.00411063	Fibroblast -> T cell	StageI
Fibroblast	Epithelial cell	CXCL12	CXCR4	0.136051	3	CXCL12_CXCR4	CXCL12 - CXCR4	CXCL	Secreted Signaling	KEGG: hsa04060	Fibroblast -> Epithelial cell (StageIII)	0.000642463	Fibroblast -> Epithelial cell	StageIII
Fibroblast	T cell	CXCL12	CXCR4	0.249032	3	CXCL12_CXCR4	CXCL12 - CXCR4	CXCL	Secreted Signaling	KEGG: hsa04060	Fibroblast -> T cell (StageIII)	0.0180331	Fibroblast -> T cell	StageIII
Fibroblast	Epithelial cell	CXCL12	CXCR4	0.2117	3	CXCL12_CXCR4	CXCL12 - CXCR4	CXCL	Secreted Signaling	KEGG: hsa04060	Fibroblast -> Epithelial cell (StageIV)	0.00888264	Fibroblast -> Epithelial cell	StageIV
Fibroblast	T cell	CXCL12	CXCR4	0.305991	3	CXCL12_CXCR4	CXCL12 - CXCR4	CXCL	Secreted Signaling	KEGG: hsa04060	Fibroblast -> T cell (StageIV)	0.0380797	Fibroblast -> T cell	StageIV
Fibroblast	Epithelial cell	DLK1	NOTCH2	0.146525	3	DLK1_NOTCH2	DLK1 - NOTCH2	NOTCH	Cell-Cell Contact	PMID: 22353464	Fibroblast -> Epithelial cell (StageI)	0.00108651	Fibroblast -> Epithelial cell	StageI
Fibroblast	Epithelial cell	DLK1	NOTCH2	0.142258	3	DLK1_NOTCH2	DLK1 - NOTCH2	NOTCH	Cell-Cell Contact	PMID: 22353464	Fibroblast -> Epithelial cell (StageII)	0.000885376	Fibroblast -> Epithelial cell	StageII
Fibroblast	Epithelial cell	DLK1	NOTCH3	0.14409	3	DLK1_NOTCH3	DLK1 - NOTCH3	NOTCH	Cell-Cell Contact	PMID: 22353464	Fibroblast -> Epithelial cell (StageI)	0.000968176	Fibroblast -> Epithelial cell	StageI
Fibroblast	Epithelial cell	FGF2	FGFR1	0.13415	3	FGF2_FGFR1	FGF2 - FGFR1	FGF	Secreted Signaling	PMC: 4393358	Fibroblast -> Epithelial cell (StageII)	0.000578928	Fibroblast -> Epithelial cell	StageII
Fibroblast	Epithelial cell	FGF7	FGFR1	0.145232	3	FGF7_FGFR1	FGF7 - FGFR1	FGF	Secreted Signaling	PMC: 4393358	Fibroblast -> Epithelial cell (StageIII)	0.00102247	Fibroblast -> Epithelial cell	StageIII
Fibroblast	Epithelial cell	FGF7	FGFR1	0.149616	3	FGF7_FGFR1	FGF7 - FGFR1	FGF	Secreted Signaling	PMC: 4393358	Fibroblast -> Epithelial cell (StageIV)	0.00125105	Fibroblast -> Epithelial cell	StageIV
Fibroblast	Epithelial cell	FGF7	FGFR2	0.125908	3	FGF7_FGFR2	FGF7 - FGFR2	FGF	Secreted Signaling	PMC: 4393358	Fibroblast -> Epithelial cell (StageIII)	0.000355392	Fibroblast -> Epithelial cell	StageIII
Fibroblast	Epithelial cell	FN1	ITGA3_ITGB1	0.266115	3	FN1_ITGA3_ITGB1	FN1 - (ITGA3+ITGB1)	FN1	ECM-Receptor	KEGG: hsa04512	Fibroblast -> Epithelial cell (StageI)	0.0233355	Fibroblast -> Epithelial cell	StageI
Fibroblast	Epithelial cell	FN1	ITGA3_ITGB1	0.225272	3	FN1_ITGA3_ITGB1	FN1 - (ITGA3+ITGB1)	FN1	ECM-Receptor	KEGG: hsa04512	Fibroblast -> Epithelial cell (StageII)	0.0118069	Fibroblast -> Epithelial cell	StageII
Fibroblast	Epithelial cell	FN1	ITGA3_ITGB1	0.322995	3	FN1_ITGA3_ITGB1	FN1 - (ITGA3+ITGB1)	FN1	ECM-Receptor	KEGG: hsa04512	Fibroblast -> Epithelial cell (StageIII)	0.0452289	Fibroblast -> Epithelial cell	StageIII
Fibroblast	Epithelial cell	FN1	ITGA3_ITGB1	0.259395	3	FN1_ITGA3_ITGB1	FN1 - (ITGA3+ITGB1)	FN1	ECM-Receptor	KEGG: hsa04512	Fibroblast -> Epithelial cell (StageIV)	0.021171	Fibroblast -> Epithelial cell	StageIV
Fibroblast	T cell	FN1	ITGA4_ITGB1	0.241857	3	FN1_ITGA4_ITGB1	FN1 - (ITGA4+ITGB1)	FN1	ECM-Receptor	KEGG: hsa04512	Fibroblast -> T cell (Cancerfree)	0.0160078	Fibroblast -> T cell	Cancerfree
Fibroblast	T cell	FN1	ITGA4_ITGB1	0.285755	3	FN1_ITGA4_ITGB1	FN1 - (ITGA4+ITGB1)	FN1	ECM-Receptor	KEGG: hsa04512	Fibroblast -> T cell (StageI)	0.0302124	Fibroblast -> T cell	StageI
Fibroblast	T cell	FN1	ITGA4_ITGB1	0.214784	3	FN1_ITGA4_ITGB1	FN1 - (ITGA4+ITGB1)	FN1	ECM-Receptor	KEGG: hsa04512	Fibroblast -> T cell (StageII)	0.00950601	Fibroblast -> T cell	StageII
Fibroblast	T cell	FN1	ITGA4_ITGB1	0.319277	3	FN1_ITGA4_ITGB1	FN1 - (ITGA4+ITGB1)	FN1	ECM-Receptor	KEGG: hsa04512	Fibroblast -> T cell (StageIII)	0.043627	Fibroblast -> T cell	StageIII
Fibroblast	T cell	FN1	ITGA4_ITGB7	0.236194	3	FN1_ITGA4_ITGB7	FN1 - (ITGA4+ITGB7)	FN1	ECM-Receptor	KEGG: hsa04512	Fibroblast -> T cell (StageI)	0.014497	Fibroblast -> T cell	StageI
Fibroblast	T cell	FN1	ITGA4_ITGB7	0.267355	3	FN1_ITGA4_ITGB7	FN1 - (ITGA4+ITGB7)	FN1	ECM-Receptor	KEGG: hsa04512	Fibroblast -> T cell (StageIII)	0.023746	Fibroblast -> T cell	StageIII
Fibroblast	Epithelial cell	FN1	ITGA5_ITGB1	0.248287	3	FN1_ITGA5_ITGB1	FN1 - (ITGA5+ITGB1)	FN1	ECM-Receptor	KEGG: hsa04512	Fibroblast -> Epithelial cell (Cancerfree)	0.0178171	Fibroblast -> Epithelial cell	Cancerfree
Fibroblast	Epithelial cell	FN1	ITGAV_ITGB1	0.289697	3	FN1_ITGAV_ITGB1	FN1 - (ITGAV+ITGB1)	FN1	ECM-Receptor	KEGG: hsa04512	Fibroblast -> Epithelial cell (Cancerfree)	0.0316859	Fibroblast -> Epithelial cell	Cancerfree
Fibroblast	Epithelial cell	FN1	ITGAV_ITGB1	0.265233	3	FN1_ITGAV_ITGB1	FN1 - (ITGAV+ITGB1)	FN1	ECM-Receptor	KEGG: hsa04512	Fibroblast -> Epithelial cell (StageI)	0.0230458	Fibroblast -> Epithelial cell	StageI
Fibroblast	Epithelial cell	FN1	ITGAV_ITGB1	0.238891	3	FN1_ITGAV_ITGB1	FN1 - (ITGAV+ITGB1)	FN1	ECM-Receptor	KEGG: hsa04512	Fibroblast -> Epithelial cell (StageII)	0.0152069	Fibroblast -> Epithelial cell	StageII
Fibroblast	Epithelial cell	FN1	ITGAV_ITGB1	0.384445	3	FN1_ITGAV_ITGB1	FN1 - (ITGAV+ITGB1)	FN1	ECM-Receptor	KEGG: hsa04512	Fibroblast -> Epithelial cell (StageIII)	0.0741881	Fibroblast -> Epithelial cell	StageIII
Fibroblast	Epithelial cell	FN1	ITGAV_ITGB6	0.185877	3	FN1_ITGAV_ITGB6	FN1 - (ITGAV+ITGB6)	FN1	ECM-Receptor	KEGG: hsa04512	Fibroblast -> Epithelial cell (StageI)	0.00460821	Fibroblast -> Epithelial cell	StageI
Fibroblast	Epithelial cell	FN1	ITGAV_ITGB8	0.266571	3	FN1_ITGAV_ITGB8	FN1 - (ITGAV+ITGB8)	FN1	ECM-Receptor	KEGG: hsa04512	Fibroblast -> Epithelial cell (StageI)	0.023486	Fibroblast -> Epithelial cell	StageI
Fibroblast	Epithelial cell	FN1	ITGAV_ITGB8	0.235442	3	FN1_ITGAV_ITGB8	FN1 - (ITGAV+ITGB8)	FN1	ECM-Receptor	KEGG: hsa04512	Fibroblast -> Epithelial cell (StageII)	0.0143023	Fibroblast -> Epithelial cell	StageII
Fibroblast	Epithelial cell	FN1	ITGAV_ITGB8	0.360013	3	FN1_ITGAV_ITGB8	FN1 - (ITGAV+ITGB8)	FN1	ECM-Receptor	KEGG: hsa04512	Fibroblast -> Epithelial cell (StageIII)	0.0621828	Fibroblast -> Epithelial cell	StageIII
Fibroblast	T cell	FN1	CD44	0.331926	3	FN1_CD44	FN1 - CD44	FN1	ECM-Receptor	KEGG: hsa04512	Fibroblast -> T cell (Cancerfree)	0.049158	Fibroblast -> T cell	Cancerfree
Fibroblast	Epithelial cell	FN1	CD44	0.198531	3	FN1_CD44	FN1 - CD44	FN1	ECM-Receptor	KEGG: hsa04512	Fibroblast -> Epithelial cell (StageI)	0.00649314	Fibroblast -> Epithelial cell	StageI
Fibroblast	T cell	FN1	CD44	0.370332	3	FN1_CD44	FN1 - CD44	FN1	ECM-Receptor	KEGG: hsa04512	Fibroblast -> T cell (StageI)	0.0671869	Fibroblast -> T cell	StageI
Fibroblast	Epithelial cell	FN1	CD44	0.226752	3	FN1_CD44	FN1 - CD44	FN1	ECM-Receptor	KEGG: hsa04512	Fibroblast -> Epithelial cell (StageII)	0.0121539	Fibroblast -> Epithelial cell	StageII
Fibroblast	T cell	FN1	CD44	0.287202	3	FN1_CD44	FN1 - CD44	FN1	ECM-Receptor	KEGG: hsa04512	Fibroblast -> T cell (StageII)	0.03075	Fibroblast -> T cell	StageII
Fibroblast	T cell	FN1	CD44	0.474451	3	FN1_CD44	FN1 - CD44	FN1	ECM-Receptor	KEGG: hsa04512	Fibroblast -> T cell (StageIII)	0.121517	Fibroblast -> T cell	StageIII
Fibroblast	Epithelial cell	FN1	CD44	0.217809	3	FN1_CD44	FN1 - CD44	FN1	ECM-Receptor	KEGG: hsa04512	Fibroblast -> Epithelial cell (StageIV)	0.010141	Fibroblast -> Epithelial cell	StageIV
Fibroblast	T cell	FN1	CD44	0.327614	3	FN1_CD44	FN1 - CD44	FN1	ECM-Receptor	KEGG: hsa04512	Fibroblast -> T cell (StageIV)	0.0472465	Fibroblast -> T cell	StageIV
Fibroblast	Epithelial cell	FN1	SDC1	0.240411	3	FN1_SDC1	FN1 - SDC1	FN1	ECM-Receptor	KEGG: hsa04512	Fibroblast -> Epithelial cell (StageIII)	0.0156147	Fibroblast -> Epithelial cell	StageIII
Fibroblast	Epithelial cell	FN1	SDC4	0.209983	3	FN1_SDC4	FN1 - SDC4	FN1	ECM-Receptor	KEGG: hsa04512	Fibroblast -> Epithelial cell (Cancerfree)	0.00854609	Fibroblast -> Epithelial cell	Cancerfree
Fibroblast	Epithelial cell	FN1	SDC4	0.318107	3	FN1_SDC4	FN1 - SDC4	FN1	ECM-Receptor	KEGG: hsa04512	Fibroblast -> Epithelial cell (StageI)	0.0431272	Fibroblast -> Epithelial cell	StageI
Fibroblast	Epithelial cell	FN1	SDC4	0.249438	3	FN1_SDC4	FN1 - SDC4	FN1	ECM-Receptor	KEGG: hsa04512	Fibroblast -> Epithelial cell (StageII)	0.0181513	Fibroblast -> Epithelial cell	StageII
Fibroblast	Epithelial cell	FN1	SDC4	0.436624	3	FN1_SDC4	FN1 - SDC4	FN1	ECM-Receptor	KEGG: hsa04512	Fibroblast -> Epithelial cell (StageIII)	0.101236	Fibroblast -> Epithelial cell	StageIII
Fibroblast	Epithelial cell	FN1	SDC4	0.242202	3	FN1_SDC4	FN1 - SDC4	FN1	ECM-Receptor	KEGG: hsa04512	Fibroblast -> Epithelial cell (StageIV)	0.0161024	Fibroblast -> Epithelial cell	StageIV
Fibroblast	Epithelial cell	GAS6	AXL	0.174742	3	GAS6_AXL	GAS6 - AXL	GAS	Secreted Signaling	PMID: 27801848	Fibroblast -> Epithelial cell (Cancerfree)	0.0032708	Fibroblast -> Epithelial cell	Cancerfree
Fibroblast	Epithelial cell	GAS6	AXL	0.147386	3	GAS6_AXL	GAS6 - AXL	GAS	Secreted Signaling	PMID: 27801848	Fibroblast -> Epithelial cell (StageII)	0.00113069	Fibroblast -> Epithelial cell	StageII
Fibroblast	Epithelial cell	GDF11	ACVR1B_ACVR2B	0.104012	3	GDF11_ACVR1B_ACVR2B	GDF11 - (ACVR1B+ACVR2B)	GDF	Secreted Signaling	KEGG: hsa04350	Fibroblast -> Epithelial cell (StageI)	6.6768e-05	Fibroblast -> Epithelial cell	StageI
Fibroblast	Epithelial cell	GDF11	TGFBR1_ACVR2B	0.100566	3	GDF11_TGFBR1_ACVR2B	GDF11 - (TGFBR1+ACVR2B)	GDF	Secreted Signaling	KEGG: hsa04350	Fibroblast -> Epithelial cell (StageI)	4.80282e-05	Fibroblast -> Epithelial cell	StageI
Fibroblast	Epithelial cell	GRN	SORT1	0.206964	3	GRN_SORT1	GRN - SORT1	GRN	Secreted Signaling	PMID: 29555433	Fibroblast -> Epithelial cell (StageI)	0.00797242	Fibroblast -> Epithelial cell	StageI
Fibroblast	Epithelial cell	GRN	SORT1	0.167843	3	GRN_SORT1	GRN - SORT1	GRN	Secreted Signaling	PMID: 29555433	Fibroblast -> Epithelial cell (StageII)	0.0025852	Fibroblast -> Epithelial cell	StageII
Fibroblast	Epithelial cell	GRN	SORT1	0.178004	3	GRN_SORT1	GRN - SORT1	GRN	Secreted Signaling	PMID: 29555433	Fibroblast -> Epithelial cell (StageIII)	0.00363245	Fibroblast -> Epithelial cell	StageIII
Fibroblast	Epithelial cell	GRN	SORT1	0.170178	3	GRN_SORT1	GRN - SORT1	GRN	Secreted Signaling	PMID: 29555433	Fibroblast -> Epithelial cell (StageIV)	0.00280542	Fibroblast -> Epithelial cell	StageIV
Fibroblast	Epithelial cell	HGF	MET	0.138979	3	HGF_MET	HGF - MET	HGF	Secreted Signaling	PMID: 28475121	Fibroblast -> Epithelial cell (StageII)	0.000750072	Fibroblast -> Epithelial cell	StageII
Fibroblast	T cell	HLA-A	CD8A	0.263063	3	HLA-A_CD8A	HLA-A - CD8A	MHC-I	Cell-Cell Contact	KEGG: hsa04514	Fibroblast -> T cell (Cancerfree)	0.0223401	Fibroblast -> T cell	Cancerfree
Fibroblast	T cell	HLA-A	CD8A	0.314266	3	HLA-A_CD8A	HLA-A - CD8A	MHC-I	Cell-Cell Contact	KEGG: hsa04514	Fibroblast -> T cell (StageI)	0.0415017	Fibroblast -> T cell	StageI
Fibroblast	T cell	HLA-A	CD8A	0.265097	3	HLA-A_CD8A	HLA-A - CD8A	MHC-I	Cell-Cell Contact	KEGG: hsa04514	Fibroblast -> T cell (StageII)	0.0230015	Fibroblast -> T cell	StageII
Fibroblast	T cell	HLA-A	CD8A	0.33315	3	HLA-A_CD8A	HLA-A - CD8A	MHC-I	Cell-Cell Contact	KEGG: hsa04514	Fibroblast -> T cell (StageIII)	0.0497047	Fibroblast -> T cell	StageIII
Fibroblast	T cell	HLA-A	CD8A	0.299768	3	HLA-A_CD8A	HLA-A - CD8A	MHC-I	Cell-Cell Contact	KEGG: hsa04514	Fibroblast -> T cell (StageIV)	0.0355823	Fibroblast -> T cell	StageIV
Fibroblast	T cell	HLA-A	CD8B	0.278328	3	HLA-A_CD8B	HLA-A - CD8B	MHC-I	Cell-Cell Contact	KEGG: hsa04514	Fibroblast -> T cell (StageI)	0.0275189	Fibroblast -> T cell	StageI
Fibroblast	T cell	HLA-A	CD8B	0.301693	3	HLA-A_CD8B	HLA-A - CD8B	MHC-I	Cell-Cell Contact	KEGG: hsa04514	Fibroblast -> T cell (StageIII)	0.0363474	Fibroblast -> T cell	StageIII
Fibroblast	T cell	HLA-B	CD8A	0.252339	3	HLA-B_CD8A	HLA-B - CD8A	MHC-I	Cell-Cell Contact	KEGG: hsa04514	Fibroblast -> T cell (Cancerfree)	0.0190074	Fibroblast -> T cell	Cancerfree
Fibroblast	T cell	HLA-B	CD8A	0.307331	3	HLA-B_CD8A	HLA-B - CD8A	MHC-I	Cell-Cell Contact	KEGG: hsa04514	Fibroblast -> T cell (StageI)	0.0386263	Fibroblast -> T cell	StageI
Fibroblast	T cell	HLA-B	CD8A	0.258827	3	HLA-B_CD8A	HLA-B - CD8A	MHC-I	Cell-Cell Contact	KEGG: hsa04514	Fibroblast -> T cell (StageII)	0.0209925	Fibroblast -> T cell	StageII
Fibroblast	T cell	HLA-B	CD8A	0.335648	3	HLA-B_CD8A	HLA-B - CD8A	MHC-I	Cell-Cell Contact	KEGG: hsa04514	Fibroblast -> T cell (StageIII)	0.050828	Fibroblast -> T cell	StageIII
Fibroblast	T cell	HLA-B	CD8A	0.313657	3	HLA-B_CD8A	HLA-B - CD8A	MHC-I	Cell-Cell Contact	KEGG: hsa04514	Fibroblast -> T cell (StageIV)	0.041246	Fibroblast -> T cell	StageIV
Fibroblast	T cell	HLA-B	CD8B	0.2728	3	HLA-B_CD8B	HLA-B - CD8B	MHC-I	Cell-Cell Contact	KEGG: hsa04514	Fibroblast -> T cell (StageI)	0.0255864	Fibroblast -> T cell	StageI
Fibroblast	T cell	HLA-B	CD8B	0.30377	3	HLA-B_CD8B	HLA-B - CD8B	MHC-I	Cell-Cell Contact	KEGG: hsa04514	Fibroblast -> T cell (StageIII)	0.0371806	Fibroblast -> T cell	StageIII
Fibroblast	T cell	HLA-C	CD8A	0.250695	3	HLA-C_CD8A	HLA-C - CD8A	MHC-I	Cell-Cell Contact	KEGG: hsa04514	Fibroblast -> T cell (Cancerfree)	0.0185199	Fibroblast -> T cell	Cancerfree
Fibroblast	T cell	HLA-C	CD8A	0.294052	3	HLA-C_CD8A	HLA-C - CD8A	MHC-I	Cell-Cell Contact	KEGG: hsa04514	Fibroblast -> T cell (StageI)	0.0333478	Fibroblast -> T cell	StageI
Fibroblast	T cell	HLA-C	CD8A	0.245398	3	HLA-C_CD8A	HLA-C - CD8A	MHC-I	Cell-Cell Contact	KEGG: hsa04514	Fibroblast -> T cell (StageII)	0.016992	Fibroblast -> T cell	StageII
Fibroblast	T cell	HLA-C	CD8A	0.317371	3	HLA-C_CD8A	HLA-C - CD8A	MHC-I	Cell-Cell Contact	KEGG: hsa04514	Fibroblast -> T cell (StageIII)	0.042814	Fibroblast -> T cell	StageIII
Fibroblast	T cell	HLA-C	CD8A	0.287384	3	HLA-C_CD8A	HLA-C - CD8A	MHC-I	Cell-Cell Contact	KEGG: hsa04514	Fibroblast -> T cell (StageIV)	0.0308178	Fibroblast -> T cell	StageIV
Fibroblast	T cell	HLA-C	CD8B	0.262159	3	HLA-C_CD8B	HLA-C - CD8B	MHC-I	Cell-Cell Contact	KEGG: hsa04514	Fibroblast -> T cell (StageI)	0.0220491	Fibroblast -> T cell	StageI
Fibroblast	T cell	HLA-C	CD8B	0.288533	3	HLA-C_CD8B	HLA-C - CD8B	MHC-I	Cell-Cell Contact	KEGG: hsa04514	Fibroblast -> T cell (StageIII)	0.0312476	Fibroblast -> T cell	StageIII
Fibroblast	T cell	HLA-E	CD8A	0.238507	3	HLA-E_CD8A	HLA-E - CD8A	MHC-I	Cell-Cell Contact	KEGG: hsa04514	Fibroblast -> T cell (Cancerfree)	0.0151048	Fibroblast -> T cell	Cancerfree
Fibroblast	T cell	HLA-E	CD8A	0.245173	3	HLA-E_CD8A	HLA-E - CD8A	MHC-I	Cell-Cell Contact	KEGG: hsa04514	Fibroblast -> T cell (StageI)	0.0169285	Fibroblast -> T cell	StageI
Fibroblast	T cell	HLA-E	CD8A	0.242101	3	HLA-E_CD8A	HLA-E - CD8A	MHC-I	Cell-Cell Contact	KEGG: hsa04514	Fibroblast -> T cell (StageII)	0.0160748	Fibroblast -> T cell	StageII
Fibroblast	T cell	HLA-E	CD8A	0.269176	3	HLA-E_CD8A	HLA-E - CD8A	MHC-I	Cell-Cell Contact	KEGG: hsa04514	Fibroblast -> T cell (StageIII)	0.0243543	Fibroblast -> T cell	StageIII
Fibroblast	T cell	HLA-E	CD8A	0.232763	3	HLA-E_CD8A	HLA-E - CD8A	MHC-I	Cell-Cell Contact	KEGG: hsa04514	Fibroblast -> T cell (StageIV)	0.01362	Fibroblast -> T cell	StageIV
Fibroblast	T cell	HLA-E	CD8B	0.22231	3	HLA-E_CD8B	HLA-E - CD8B	MHC-I	Cell-Cell Contact	KEGG: hsa04514	Fibroblast -> T cell (StageI)	0.0111288	Fibroblast -> T cell	StageI
Fibroblast	T cell	HLA-E	CD8B	0.247821	3	HLA-E_CD8B	HLA-E - CD8B	MHC-I	Cell-Cell Contact	KEGG: hsa04514	Fibroblast -> T cell (StageIII)	0.0176827	Fibroblast -> T cell	StageIII
Fibroblast	T cell	HLA-F	CD8A	0.170459	3	HLA-F_CD8A	HLA-F - CD8A	MHC-I	Cell-Cell Contact	KEGG: hsa04514	Fibroblast -> T cell (StageI)	0.00283273	Fibroblast -> T cell	StageI
Fibroblast	T cell	HLA-F	CD8B	0.15896	3	HLA-F_CD8B	HLA-F - CD8B	MHC-I	Cell-Cell Contact	KEGG: hsa04514	Fibroblast -> T cell (StageI)	0.00185314	Fibroblast -> T cell	StageI
Fibroblast	Epithelial cell	HSPG2	DAG1	0.153292	3	HSPG2_DAG1	HSPG2 - DAG1	HSPG	ECM-Receptor	KEGG: hsa04512	Fibroblast -> Epithelial cell (Cancerfree)	0.0014685	Fibroblast -> Epithelial cell	Cancerfree
Fibroblast	Epithelial cell	HSPG2	DAG1	0.203468	3	HSPG2_DAG1	HSPG2 - DAG1	HSPG	ECM-Receptor	KEGG: hsa04512	Fibroblast -> Epithelial cell (StageI)	0.00733726	Fibroblast -> Epithelial cell	StageI
Fibroblast	Epithelial cell	HSPG2	DAG1	0.140728	3	HSPG2_DAG1	HSPG2 - DAG1	HSPG	ECM-Receptor	KEGG: hsa04512	Fibroblast -> Epithelial cell (StageII)	0.000820247	Fibroblast -> Epithelial cell	StageII
Fibroblast	Epithelial cell	HSPG2	DAG1	0.180468	3	HSPG2_DAG1	HSPG2 - DAG1	HSPG	ECM-Receptor	KEGG: hsa04512	Fibroblast -> Epithelial cell (StageIII)	0.00392196	Fibroblast -> Epithelial cell	StageIII
Fibroblast	Epithelial cell	HSPG2	DAG1	0.134283	3	HSPG2_DAG1	HSPG2 - DAG1	HSPG	ECM-Receptor	KEGG: hsa04512	Fibroblast -> Epithelial cell (StageIV)	0.000583203	Fibroblast -> Epithelial cell	StageIV
Fibroblast	T cell	ICAM1	ITGAL_ITGB2	0.137923	3	ICAM1_ITGAL_ITGB2	ICAM1 - (ITGAL+ITGB2)	ICAM	Cell-Cell Contact	KEGG: hsa04514	Fibroblast -> T cell (StageI)	0.000709858	Fibroblast -> T cell	StageI
Fibroblast	T cell	ICAM1	ITGAL_ITGB2	0.195399	3	ICAM1_ITGAL_ITGB2	ICAM1 - (ITGAL+ITGB2)	ICAM	Cell-Cell Contact	KEGG: hsa04514	Fibroblast -> T cell (StageII)	0.0059896	Fibroblast -> T cell	StageII
Fibroblast	T cell	ICAM1	ITGAL_ITGB2	0.173605	3	ICAM1_ITGAL_ITGB2	ICAM1 - (ITGAL+ITGB2)	ICAM	Cell-Cell Contact	KEGG: hsa04514	Fibroblast -> T cell (StageIII)	0.00315051	Fibroblast -> T cell	StageIII
Fibroblast	T cell	ICAM1	ITGAL	0.129522	3	ICAM1_ITGAL	ICAM1 - ITGAL	ICAM	Cell-Cell Contact	PMID: 23602662	Fibroblast -> T cell (StageI)	0.000443554	Fibroblast -> T cell	StageI
Fibroblast	T cell	ICAM1	ITGAL	0.174028	3	ICAM1_ITGAL	ICAM1 - ITGAL	ICAM	Cell-Cell Contact	PMID: 23602662	Fibroblast -> T cell (StageII)	0.00319488	Fibroblast -> T cell	StageII
Fibroblast	T cell	ICAM1	ITGAL	0.15353	3	ICAM1_ITGAL	ICAM1 - ITGAL	ICAM	Cell-Cell Contact	PMID: 23602662	Fibroblast -> T cell (StageIII)	0.00148347	Fibroblast -> T cell	StageIII
Fibroblast	T cell	ICAM1	SPN	0.127402	3	ICAM1_SPN	ICAM1 - SPN	ICAM	Cell-Cell Contact	PMID: 1683685	Fibroblast -> T cell (StageI)	0.000390068	Fibroblast -> T cell	StageI
Fibroblast	T cell	ICAM1	SPN	0.172529	3	ICAM1_SPN	ICAM1 - SPN	ICAM	Cell-Cell Contact	PMID: 1683685	Fibroblast -> T cell (StageII)	0.00303928	Fibroblast -> T cell	StageII
Fibroblast	T cell	ICAM1	SPN	0.155375	3	ICAM1_SPN	ICAM1 - SPN	ICAM	Cell-Cell Contact	PMID: 1683685	Fibroblast -> T cell (StageIII)	0.00160271	Fibroblast -> T cell	StageIII
Fibroblast	Epithelial cell	IGF1	ITGA6_ITGB4	0.110727	3	IGF1_ITGA6_ITGB4	IGF1 - (ITGA6+ITGB4)	IGF	Secreted Signaling	PMID: 28190785; PMID: 28873464	Fibroblast -> Epithelial cell (StageIII)	0.000119612	Fibroblast -> Epithelial cell	StageIII
Fibroblast	Epithelial cell	IGF1	IGF1R	0.150882	3	IGF1_IGF1R	IGF1 - IGF1R	IGF	Secreted Signaling	PMID: 14604834	Fibroblast -> Epithelial cell (Cancerfree)	0.00132321	Fibroblast -> Epithelial cell	Cancerfree
Fibroblast	Epithelial cell	IGF1	IGF1R	0.112139	3	IGF1_IGF1R	IGF1 - IGF1R	IGF	Secreted Signaling	PMID: 14604834	Fibroblast -> Epithelial cell (StageIII)	0.000134024	Fibroblast -> Epithelial cell	StageIII
Fibroblast	Epithelial cell	IGF2	IGF1R	0.123065	3	IGF2_IGF1R	IGF2 - IGF1R	IGF	Secreted Signaling	PMID: 14604834	Fibroblast -> Epithelial cell (Cancerfree)	0.000295805	Fibroblast -> Epithelial cell	Cancerfree
Fibroblast	Epithelial cell	IGF2	IGF2R	0.119705	3	IGF2_IGF2R	IGF2 - IGF2R	IGF	Secreted Signaling	PMID: 14604834	Fibroblast -> Epithelial cell (Cancerfree)	0.000235491	Fibroblast -> Epithelial cell	Cancerfree
Fibroblast	Epithelial cell	INHBA	ACVR1B_ACVR2B	0.112985	3	INHBA_ACVR1B_ACVR2B	INHBA - (ACVR1B+ACVR2B)	ACTIVIN	Secreted Signaling	KEGG: hsa04351	Fibroblast -> Epithelial cell (StageI)	0.000143276	Fibroblast -> Epithelial cell	StageI
Fibroblast	Epithelial cell	JAG1	NOTCH2	0.115373	3	JAG1_NOTCH2	JAG1 - NOTCH2	NOTCH	Cell-Cell Contact	PMID: 22353464	Fibroblast -> Epithelial cell (StageI)	0.000172078	Fibroblast -> Epithelial cell	StageI
Fibroblast	Epithelial cell	JAG1	NOTCH3	0.113857	3	JAG1_NOTCH3	JAG1 - NOTCH3	NOTCH	Cell-Cell Contact	PMID: 22353464	Fibroblast -> Epithelial cell (StageI)	0.000153321	Fibroblast -> Epithelial cell	StageI
Fibroblast	Epithelial cell	JAM2	ITGAV_ITGB1	0.178089	3	JAM2_ITGAV_ITGB1	JAM2 - (ITGAV+ITGB1)	JAM	Cell-Cell Contact	KEGG: hsa04514	Fibroblast -> Epithelial cell (Cancerfree)	0.00364217	Fibroblast -> Epithelial cell	Cancerfree
Fibroblast	Epithelial cell	JAM2	F11R	0.120215	3	JAM2_F11R	JAM2 - F11R	JAM	Cell-Cell Contact	KEGG: hsa04514	Fibroblast -> Epithelial cell (Cancerfree)	0.000243981	Fibroblast -> Epithelial cell	Cancerfree
Fibroblast	Epithelial cell	JAM3	F11R	0.12006	3	JAM3_F11R	JAM3 - F11R	JAM	Cell-Cell Contact	KEGG: hsa04514	Fibroblast -> Epithelial cell (Cancerfree)	0.000241379	Fibroblast -> Epithelial cell	Cancerfree
Fibroblast	Epithelial cell	JAM3	F11R	0.149264	3	JAM3_F11R	JAM3 - F11R	JAM	Cell-Cell Contact	KEGG: hsa04514	Fibroblast -> Epithelial cell (StageI)	0.00123148	Fibroblast -> Epithelial cell	StageI
Fibroblast	Epithelial cell	JAM3	F11R	0.151024	3	JAM3_F11R	JAM3 - F11R	JAM	Cell-Cell Contact	KEGG: hsa04514	Fibroblast -> Epithelial cell (StageII)	0.00133147	Fibroblast -> Epithelial cell	StageII
Fibroblast	T cell	LAMA1	ITGA1_ITGB1	0.145686	3	LAMA1_ITGA1_ITGB1	LAMA1 - (ITGA1+ITGB1)	LAMININ	ECM-Receptor	KEGG: hsa04512	Fibroblast -> T cell (StageI)	0.00104463	Fibroblast -> T cell	StageI
Fibroblast	Epithelial cell	LAMA1	ITGA3_ITGB1	0.141758	3	LAMA1_ITGA3_ITGB1	LAMA1 - (ITGA3+ITGB1)	LAMININ	ECM-Receptor	KEGG: hsa04512	Fibroblast -> Epithelial cell (StageI)	0.00086369	Fibroblast -> Epithelial cell	StageI
Fibroblast	Epithelial cell	LAMA1	ITGA6_ITGB1	0.129605	3	LAMA1_ITGA6_ITGB1	LAMA1 - (ITGA6+ITGB1)	LAMININ	ECM-Receptor	KEGG: hsa04512	Fibroblast -> Epithelial cell (StageI)	0.000445741	Fibroblast -> Epithelial cell	StageI
Fibroblast	Epithelial cell	LAMA1	ITGA6_ITGB4	0.117631	3	LAMA1_ITGA6_ITGB4	LAMA1 - (ITGA6+ITGB4)	LAMININ	ECM-Receptor	KEGG: hsa04512	Fibroblast -> Epithelial cell (StageI)	0.000203232	Fibroblast -> Epithelial cell	StageI
Fibroblast	Epithelial cell	LAMA1	ITGAV_ITGB8	0.14189	3	LAMA1_ITGAV_ITGB8	LAMA1 - (ITGAV+ITGB8)	LAMININ	ECM-Receptor	KEGG: hsa04512	Fibroblast -> Epithelial cell (StageI)	0.00086939	Fibroblast -> Epithelial cell	StageI
Fibroblast	Epithelial cell	LAMA1	CD44	0.119761	3	LAMA1_CD44	LAMA1 - CD44	LAMININ	ECM-Receptor	KEGG: hsa04512	Fibroblast -> Epithelial cell (StageI)	0.000236397	Fibroblast -> Epithelial cell	StageI
Fibroblast	T cell	LAMA1	CD44	0.167994	3	LAMA1_CD44	LAMA1 - CD44	LAMININ	ECM-Receptor	KEGG: hsa04512	Fibroblast -> T cell (StageI)	0.00259909	Fibroblast -> T cell	StageI
Fibroblast	Epithelial cell	LAMA1	DAG1	0.137044	3	LAMA1_DAG1	LAMA1 - DAG1	LAMININ	ECM-Receptor	KEGG: hsa04512	Fibroblast -> Epithelial cell (StageI)	0.000677613	Fibroblast -> Epithelial cell	StageI
Fibroblast	Epithelial cell	LAMA2	ITGA1_ITGB1	0.167513	3	LAMA2_ITGA1_ITGB1	LAMA2 - (ITGA1+ITGB1)	LAMININ	ECM-Receptor	KEGG: hsa04512	Fibroblast -> Epithelial cell (Cancerfree)	0.00255506	Fibroblast -> Epithelial cell	Cancerfree
Fibroblast	T cell	LAMA2	ITGA1_ITGB1	0.153643	3	LAMA2_ITGA1_ITGB1	LAMA2 - (ITGA1+ITGB1)	LAMININ	ECM-Receptor	KEGG: hsa04512	Fibroblast -> T cell (StageI)	0.00149058	Fibroblast -> T cell	StageI
Fibroblast	Epithelial cell	LAMA2	ITGA2_ITGB1	0.196942	3	LAMA2_ITGA2_ITGB1	LAMA2 - (ITGA2+ITGB1)	LAMININ	ECM-Receptor	KEGG: hsa04512	Fibroblast -> Epithelial cell (Cancerfree)	0.00623458	Fibroblast -> Epithelial cell	Cancerfree
Fibroblast	Epithelial cell	LAMA2	ITGA3_ITGB1	0.149282	3	LAMA2_ITGA3_ITGB1	LAMA2 - (ITGA3+ITGB1)	LAMININ	ECM-Receptor	KEGG: hsa04512	Fibroblast -> Epithelial cell (StageI)	0.00123249	Fibroblast -> Epithelial cell	StageI
Fibroblast	Epithelial cell	LAMA2	ITGA6_ITGB1	0.213589	3	LAMA2_ITGA6_ITGB1	LAMA2 - (ITGA6+ITGB1)	LAMININ	ECM-Receptor	KEGG: hsa04512	Fibroblast -> Epithelial cell (Cancerfree)	0.00926147	Fibroblast -> Epithelial cell	Cancerfree
Fibroblast	Epithelial cell	LAMA2	ITGA6_ITGB1	0.135869	3	LAMA2_ITGA6_ITGB1	LAMA2 - (ITGA6+ITGB1)	LAMININ	ECM-Receptor	KEGG: hsa04512	Fibroblast -> Epithelial cell (StageI)	0.000636189	Fibroblast -> Epithelial cell	StageI
Fibroblast	Epithelial cell	LAMA2	ITGA6_ITGB4	0.12277	3	LAMA2_ITGA6_ITGB4	LAMA2 - (ITGA6+ITGB4)	LAMININ	ECM-Receptor	KEGG: hsa04512	Fibroblast -> Epithelial cell (StageI)	0.000290095	Fibroblast -> Epithelial cell	StageI
Fibroblast	Epithelial cell	LAMA2	ITGAV_ITGB8	0.149429	3	LAMA2_ITGAV_ITGB8	LAMA2 - (ITGAV+ITGB8)	LAMININ	ECM-Receptor	KEGG: hsa04512	Fibroblast -> Epithelial cell (StageI)	0.00124062	Fibroblast -> Epithelial cell	StageI
Fibroblast	T cell	LAMA2	CD44	0.238255	3	LAMA2_CD44	LAMA2 - CD44	LAMININ	ECM-Receptor	KEGG: hsa04512	Fibroblast -> T cell (Cancerfree)	0.0150378	Fibroblast -> T cell	Cancerfree
Fibroblast	Epithelial cell	LAMA2	CD44	0.125091	3	LAMA2_CD44	LAMA2 - CD44	LAMININ	ECM-Receptor	KEGG: hsa04512	Fibroblast -> Epithelial cell (StageI)	0.000337431	Fibroblast -> Epithelial cell	StageI
Fibroblast	T cell	LAMA2	CD44	0.178643	3	LAMA2_CD44	LAMA2 - CD44	LAMININ	ECM-Receptor	KEGG: hsa04512	Fibroblast -> T cell (StageI)	0.00370617	Fibroblast -> T cell	StageI
Fibroblast	Epithelial cell	LAMA2	DAG1	0.169166	3	LAMA2_DAG1	LAMA2 - DAG1	LAMININ	ECM-Receptor	KEGG: hsa04512	Fibroblast -> Epithelial cell (Cancerfree)	0.00270849	Fibroblast -> Epithelial cell	Cancerfree
Fibroblast	Epithelial cell	LAMA2	DAG1	0.144066	3	LAMA2_DAG1	LAMA2 - DAG1	LAMININ	ECM-Receptor	KEGG: hsa04512	Fibroblast -> Epithelial cell (StageI)	0.000967036	Fibroblast -> Epithelial cell	StageI
Fibroblast	Epithelial cell	LAMA4	ITGA1_ITGB1	0.191452	3	LAMA4_ITGA1_ITGB1	LAMA4 - (ITGA1+ITGB1)	LAMININ	ECM-Receptor	KEGG: hsa04512	Fibroblast -> Epithelial cell (Cancerfree)	0.00538986	Fibroblast -> Epithelial cell	Cancerfree
Fibroblast	T cell	LAMA4	ITGA1_ITGB1	0.200015	3	LAMA4_ITGA1_ITGB1	LAMA4 - (ITGA1+ITGB1)	LAMININ	ECM-Receptor	KEGG: hsa04512	Fibroblast -> T cell (StageI)	0.00674046	Fibroblast -> T cell	StageI
Fibroblast	Epithelial cell	LAMA4	ITGA2_ITGB1	0.230665	3	LAMA4_ITGA2_ITGB1	LAMA4 - (ITGA2+ITGB1)	LAMININ	ECM-Receptor	KEGG: hsa04512	Fibroblast -> Epithelial cell (Cancerfree)	0.0130981	Fibroblast -> Epithelial cell	Cancerfree
Fibroblast	Epithelial cell	LAMA4	ITGA2_ITGB1	0.16084	3	LAMA4_ITGA2_ITGB1	LAMA4 - (ITGA2+ITGB1)	LAMININ	ECM-Receptor	KEGG: hsa04512	Fibroblast -> Epithelial cell (StageII)	0.00199451	Fibroblast -> Epithelial cell	StageII
Fibroblast	Epithelial cell	LAMA4	ITGA3_ITGB1	0.192721	3	LAMA4_ITGA3_ITGB1	LAMA4 - (ITGA3+ITGB1)	LAMININ	ECM-Receptor	KEGG: hsa04512	Fibroblast -> Epithelial cell (StageI)	0.00557847	Fibroblast -> Epithelial cell	StageI
Fibroblast	Epithelial cell	LAMA4	ITGA3_ITGB1	0.180753	3	LAMA4_ITGA3_ITGB1	LAMA4 - (ITGA3+ITGB1)	LAMININ	ECM-Receptor	KEGG: hsa04512	Fibroblast -> Epithelial cell (StageII)	0.00395648	Fibroblast -> Epithelial cell	StageII
Fibroblast	Epithelial cell	LAMA4	ITGA3_ITGB1	0.170606	3	LAMA4_ITGA3_ITGB1	LAMA4 - (ITGA3+ITGB1)	LAMININ	ECM-Receptor	KEGG: hsa04512	Fibroblast -> Epithelial cell (StageIII)	0.0028471	Fibroblast -> Epithelial cell	StageIII
Fibroblast	Epithelial cell	LAMA4	ITGA3_ITGB1	0.149744	3	LAMA4_ITGA3_ITGB1	LAMA4 - (ITGA3+ITGB1)	LAMININ	ECM-Receptor	KEGG: hsa04512	Fibroblast -> Epithelial cell (StageIV)	0.00125823	Fibroblast -> Epithelial cell	StageIV
Fibroblast	Epithelial cell	LAMA4	ITGA6_ITGB1	0.253622	3	LAMA4_ITGA6_ITGB1	LAMA4 - (ITGA6+ITGB1)	LAMININ	ECM-Receptor	KEGG: hsa04512	Fibroblast -> Epithelial cell (Cancerfree)	0.0193923	Fibroblast -> Epithelial cell	Cancerfree
Fibroblast	Epithelial cell	LAMA4	ITGA6_ITGB1	0.170998	3	LAMA4_ITGA6_ITGB1	LAMA4 - (ITGA6+ITGB1)	LAMININ	ECM-Receptor	KEGG: hsa04512	Fibroblast -> Epithelial cell (StageI)	0.00288558	Fibroblast -> Epithelial cell	StageI
Fibroblast	Epithelial cell	LAMA4	ITGA6_ITGB1	0.16752	3	LAMA4_ITGA6_ITGB1	LAMA4 - (ITGA6+ITGB1)	LAMININ	ECM-Receptor	KEGG: hsa04512	Fibroblast -> Epithelial cell (StageII)	0.00255565	Fibroblast -> Epithelial cell	StageII
Fibroblast	Epithelial cell	LAMA4	ITGA6_ITGB1	0.167041	3	LAMA4_ITGA6_ITGB1	LAMA4 - (ITGA6+ITGB1)	LAMININ	ECM-Receptor	KEGG: hsa04512	Fibroblast -> Epithelial cell (StageIII)	0.00251234	Fibroblast -> Epithelial cell	StageIII
Fibroblast	Epithelial cell	LAMA4	ITGA6_ITGB4	0.150782	3	LAMA4_ITGA6_ITGB4	LAMA4 - (ITGA6+ITGB4)	LAMININ	ECM-Receptor	KEGG: hsa04512	Fibroblast -> Epithelial cell (StageI)	0.00131741	Fibroblast -> Epithelial cell	StageI
Fibroblast	Epithelial cell	LAMA4	ITGA6_ITGB4	0.144258	3	LAMA4_ITGA6_ITGB4	LAMA4 - (ITGA6+ITGB4)	LAMININ	ECM-Receptor	KEGG: hsa04512	Fibroblast -> Epithelial cell (StageII)	0.000976009	Fibroblast -> Epithelial cell	StageII
Fibroblast	Epithelial cell	LAMA4	ITGA6_ITGB4	0.137754	3	LAMA4_ITGA6_ITGB4	LAMA4 - (ITGA6+ITGB4)	LAMININ	ECM-Receptor	KEGG: hsa04512	Fibroblast -> Epithelial cell (StageIII)	0.000703602	Fibroblast -> Epithelial cell	StageIII
Fibroblast	Epithelial cell	LAMA4	ITGAV_ITGB8	0.192965	3	LAMA4_ITGAV_ITGB8	LAMA4 - (ITGAV+ITGB8)	LAMININ	ECM-Receptor	KEGG: hsa04512	Fibroblast -> Epithelial cell (StageI)	0.00561511	Fibroblast -> Epithelial cell	StageI
Fibroblast	Epithelial cell	LAMA4	ITGAV_ITGB8	0.187302	3	LAMA4_ITGAV_ITGB8	LAMA4 - (ITGAV+ITGB8)	LAMININ	ECM-Receptor	KEGG: hsa04512	Fibroblast -> Epithelial cell (StageII)	0.00480076	Fibroblast -> Epithelial cell	StageII
Fibroblast	Epithelial cell	LAMA4	ITGAV_ITGB8	0.180952	3	LAMA4_ITGAV_ITGB8	LAMA4 - (ITGAV+ITGB8)	LAMININ	ECM-Receptor	KEGG: hsa04512	Fibroblast -> Epithelial cell (StageIII)	0.00398056	Fibroblast -> Epithelial cell	StageIII
Fibroblast	T cell	LAMA4	CD44	0.288639	3	LAMA4_CD44	LAMA4 - CD44	LAMININ	ECM-Receptor	KEGG: hsa04512	Fibroblast -> T cell (Cancerfree)	0.0312875	Fibroblast -> T cell	Cancerfree
Fibroblast	Epithelial cell	LAMA4	CD44	0.154295	3	LAMA4_CD44	LAMA4 - CD44	LAMININ	ECM-Receptor	KEGG: hsa04512	Fibroblast -> Epithelial cell (StageI)	0.00153211	Fibroblast -> Epithelial cell	StageI
Fibroblast	T cell	LAMA4	CD44	0.244106	3	LAMA4_CD44	LAMA4 - CD44	LAMININ	ECM-Receptor	KEGG: hsa04512	Fibroblast -> T cell (StageI)	0.0166295	Fibroblast -> T cell	StageI
Fibroblast	Epithelial cell	LAMA4	CD44	0.181713	3	LAMA4_CD44	LAMA4 - CD44	LAMININ	ECM-Receptor	KEGG: hsa04512	Fibroblast -> Epithelial cell (StageII)	0.00407373	Fibroblast -> Epithelial cell	StageII
Fibroblast	T cell	LAMA4	CD44	0.219184	3	LAMA4_CD44	LAMA4 - CD44	LAMININ	ECM-Receptor	KEGG: hsa04512	Fibroblast -> T cell (StageII)	0.0104373	Fibroblast -> T cell	StageII
Fibroblast	Epithelial cell	LAMA4	CD44	0.138414	3	LAMA4_CD44	LAMA4 - CD44	LAMININ	ECM-Receptor	KEGG: hsa04512	Fibroblast -> Epithelial cell (StageIII)	0.000728381	Fibroblast -> Epithelial cell	StageIII
Fibroblast	T cell	LAMA4	CD44	0.208537	3	LAMA4_CD44	LAMA4 - CD44	LAMININ	ECM-Receptor	KEGG: hsa04512	Fibroblast -> T cell (StageIII)	0.00826843	Fibroblast -> T cell	StageIII
Fibroblast	Epithelial cell	LAMA4	CD44	0.134687	3	LAMA4_CD44	LAMA4 - CD44	LAMININ	ECM-Receptor	KEGG: hsa04512	Fibroblast -> Epithelial cell (StageIV)	0.000596376	Fibroblast -> Epithelial cell	StageIV
Fibroblast	T cell	LAMA4	CD44	0.170942	3	LAMA4_CD44	LAMA4 - CD44	LAMININ	ECM-Receptor	KEGG: hsa04512	Fibroblast -> T cell (StageIV)	0.00288011	Fibroblast -> T cell	StageIV
Fibroblast	Epithelial cell	LAMA4	DAG1	0.193607	3	LAMA4_DAG1	LAMA4 - DAG1	LAMININ	ECM-Receptor	KEGG: hsa04512	Fibroblast -> Epithelial cell (Cancerfree)	0.00571253	Fibroblast -> Epithelial cell	Cancerfree
Fibroblast	Epithelial cell	LAMA4	DAG1	0.184146	3	LAMA4_DAG1	LAMA4 - DAG1	LAMININ	ECM-Receptor	KEGG: hsa04512	Fibroblast -> Epithelial cell (StageI)	0.00438108	Fibroblast -> Epithelial cell	StageI
Fibroblast	Epithelial cell	LAMA4	DAG1	0.146789	3	LAMA4_DAG1	LAMA4 - DAG1	LAMININ	ECM-Receptor	KEGG: hsa04512	Fibroblast -> Epithelial cell (StageII)	0.00109994	Fibroblast -> Epithelial cell	StageII
Fibroblast	Epithelial cell	LAMA4	DAG1	0.169168	3	LAMA4_DAG1	LAMA4 - DAG1	LAMININ	ECM-Receptor	KEGG: hsa04512	Fibroblast -> Epithelial cell (StageIII)	0.0027087	Fibroblast -> Epithelial cell	StageIII
Fibroblast	Epithelial cell	LAMA4	DAG1	0.133465	3	LAMA4_DAG1	LAMA4 - DAG1	LAMININ	ECM-Receptor	KEGG: hsa04512	Fibroblast -> Epithelial cell (StageIV)	0.000557206	Fibroblast -> Epithelial cell	StageIV
Fibroblast	T cell	LAMA5	ITGA1_ITGB1	0.128546	3	LAMA5_ITGA1_ITGB1	LAMA5 - (ITGA1+ITGB1)	LAMININ	ECM-Receptor	KEGG: hsa04512	Fibroblast -> T cell (StageI)	0.000418292	Fibroblast -> T cell	StageI
Fibroblast	Epithelial cell	LAMA5	ITGA3_ITGB1	0.125476	3	LAMA5_ITGA3_ITGB1	LAMA5 - (ITGA3+ITGB1)	LAMININ	ECM-Receptor	KEGG: hsa04512	Fibroblast -> Epithelial cell (StageI)	0.000345803	Fibroblast -> Epithelial cell	StageI
Fibroblast	Epithelial cell	LAMA5	ITGA6_ITGB1	0.115857	3	LAMA5_ITGA6_ITGB1	LAMA5 - (ITGA6+ITGB1)	LAMININ	ECM-Receptor	KEGG: hsa04512	Fibroblast -> Epithelial cell (StageI)	0.000178421	Fibroblast -> Epithelial cell	StageI
Fibroblast	Epithelial cell	LAMA5	ITGA6_ITGB4	0.106192	3	LAMA5_ITGA6_ITGB4	LAMA5 - (ITGA6+ITGB4)	LAMININ	ECM-Receptor	KEGG: hsa04512	Fibroblast -> Epithelial cell (StageI)	8.13376e-05	Fibroblast -> Epithelial cell	StageI
Fibroblast	Epithelial cell	LAMA5	ITGAV_ITGB8	0.12558	3	LAMA5_ITGAV_ITGB8	LAMA5 - (ITGAV+ITGB8)	LAMININ	ECM-Receptor	KEGG: hsa04512	Fibroblast -> Epithelial cell (StageI)	0.000348087	Fibroblast -> Epithelial cell	StageI
Fibroblast	Epithelial cell	LAMA5	CD44	0.107925	3	LAMA5_CD44	LAMA5 - CD44	LAMININ	ECM-Receptor	KEGG: hsa04512	Fibroblast -> Epithelial cell (StageI)	9.46129e-05	Fibroblast -> Epithelial cell	StageI
Fibroblast	T cell	LAMA5	CD44	0.145626	3	LAMA5_CD44	LAMA5 - CD44	LAMININ	ECM-Receptor	KEGG: hsa04512	Fibroblast -> T cell (StageI)	0.0010417	Fibroblast -> T cell	StageI
Fibroblast	Epithelial cell	LAMA5	DAG1	0.121767	3	LAMA5_DAG1	LAMA5 - DAG1	LAMININ	ECM-Receptor	KEGG: hsa04512	Fibroblast -> Epithelial cell (StageI)	0.000271272	Fibroblast -> Epithelial cell	StageI
Fibroblast	Epithelial cell	LAMB1	ITGA1_ITGB1	0.187585	3	LAMB1_ITGA1_ITGB1	LAMB1 - (ITGA1+ITGB1)	LAMININ	ECM-Receptor	KEGG: hsa04512	Fibroblast -> Epithelial cell (Cancerfree)	0.0048396	Fibroblast -> Epithelial cell	Cancerfree
Fibroblast	T cell	LAMB1	ITGA1_ITGB1	0.223448	3	LAMB1_ITGA1_ITGB1	LAMB1 - (ITGA1+ITGB1)	LAMININ	ECM-Receptor	KEGG: hsa04512	Fibroblast -> T cell (StageI)	0.0113867	Fibroblast -> T cell	StageI
Fibroblast	Epithelial cell	LAMB1	ITGA2_ITGB1	0.225115	3	LAMB1_ITGA2_ITGB1	LAMB1 - (ITGA2+ITGB1)	LAMININ	ECM-Receptor	KEGG: hsa04512	Fibroblast -> Epithelial cell (Cancerfree)	0.0117702	Fibroblast -> Epithelial cell	Cancerfree
Fibroblast	Epithelial cell	LAMB1	ITGA2_ITGB1	0.161343	3	LAMB1_ITGA2_ITGB1	LAMB1 - (ITGA2+ITGB1)	LAMININ	ECM-Receptor	KEGG: hsa04512	Fibroblast -> Epithelial cell (StageII)	0.00203353	Fibroblast -> Epithelial cell	StageII
Fibroblast	Epithelial cell	LAMB1	ITGA3_ITGB1	0.214421	3	LAMB1_ITGA3_ITGB1	LAMB1 - (ITGA3+ITGB1)	LAMININ	ECM-Receptor	KEGG: hsa04512	Fibroblast -> Epithelial cell (StageI)	0.00943135	Fibroblast -> Epithelial cell	StageI
Fibroblast	Epithelial cell	LAMB1	ITGA3_ITGB1	0.181387	3	LAMB1_ITGA3_ITGB1	LAMB1 - (ITGA3+ITGB1)	LAMININ	ECM-Receptor	KEGG: hsa04512	Fibroblast -> Epithelial cell (StageII)	0.00403372	Fibroblast -> Epithelial cell	StageII
Fibroblast	Epithelial cell	LAMB1	ITGA3_ITGB1	0.171697	3	LAMB1_ITGA3_ITGB1	LAMB1 - (ITGA3+ITGB1)	LAMININ	ECM-Receptor	KEGG: hsa04512	Fibroblast -> Epithelial cell (StageIII)	0.00295517	Fibroblast -> Epithelial cell	StageIII
Fibroblast	Epithelial cell	LAMB1	ITGA3_ITGB1	0.137059	3	LAMB1_ITGA3_ITGB1	LAMB1 - (ITGA3+ITGB1)	LAMININ	ECM-Receptor	KEGG: hsa04512	Fibroblast -> Epithelial cell (StageIV)	0.000678169	Fibroblast -> Epithelial cell	StageIV
Fibroblast	Epithelial cell	LAMB1	ITGA6_ITGB1	0.246967	3	LAMB1_ITGA6_ITGB1	LAMB1 - (ITGA6+ITGB1)	LAMININ	ECM-Receptor	KEGG: hsa04512	Fibroblast -> Epithelial cell (Cancerfree)	0.0174375	Fibroblast -> Epithelial cell	Cancerfree
Fibroblast	Epithelial cell	LAMB1	ITGA6_ITGB1	0.187933	3	LAMB1_ITGA6_ITGB1	LAMB1 - (ITGA6+ITGB1)	LAMININ	ECM-Receptor	KEGG: hsa04512	Fibroblast -> Epithelial cell (StageI)	0.0048877	Fibroblast -> Epithelial cell	StageI
Fibroblast	Epithelial cell	LAMB1	ITGA6_ITGB1	0.168065	3	LAMB1_ITGA6_ITGB1	LAMB1 - (ITGA6+ITGB1)	LAMININ	ECM-Receptor	KEGG: hsa04512	Fibroblast -> Epithelial cell (StageII)	0.00260562	Fibroblast -> Epithelial cell	StageII
Fibroblast	Epithelial cell	LAMB1	ITGA6_ITGB1	0.168088	3	LAMB1_ITGA6_ITGB1	LAMB1 - (ITGA6+ITGB1)	LAMININ	ECM-Receptor	KEGG: hsa04512	Fibroblast -> Epithelial cell (StageIII)	0.00260774	Fibroblast -> Epithelial cell	StageIII
Fibroblast	Epithelial cell	LAMB1	ITGA6_ITGB4	0.163827	3	LAMB1_ITGA6_ITGB4	LAMB1 - (ITGA6+ITGB4)	LAMININ	ECM-Receptor	KEGG: hsa04512	Fibroblast -> Epithelial cell (StageI)	0.00223391	Fibroblast -> Epithelial cell	StageI
Fibroblast	Epithelial cell	LAMB1	ITGA6_ITGB4	0.144662	3	LAMB1_ITGA6_ITGB4	LAMB1 - (ITGA6+ITGB4)	LAMININ	ECM-Receptor	KEGG: hsa04512	Fibroblast -> Epithelial cell (StageII)	0.000995122	Fibroblast -> Epithelial cell	StageII
Fibroblast	Epithelial cell	LAMB1	ITGA6_ITGB4	0.138467	3	LAMB1_ITGA6_ITGB4	LAMB1 - (ITGA6+ITGB4)	LAMININ	ECM-Receptor	KEGG: hsa04512	Fibroblast -> Epithelial cell (StageIII)	0.00073037	Fibroblast -> Epithelial cell	StageIII
Fibroblast	Epithelial cell	LAMB1	ITGAV_ITGB8	0.214722	3	LAMB1_ITGAV_ITGB8	LAMB1 - (ITGAV+ITGB8)	LAMININ	ECM-Receptor	KEGG: hsa04512	Fibroblast -> Epithelial cell (StageI)	0.00949306	Fibroblast -> Epithelial cell	StageI
Fibroblast	Epithelial cell	LAMB1	ITGAV_ITGB8	0.187982	3	LAMB1_ITGAV_ITGB8	LAMB1 - (ITGAV+ITGB8)	LAMININ	ECM-Receptor	KEGG: hsa04512	Fibroblast -> Epithelial cell (StageII)	0.0048944	Fibroblast -> Epithelial cell	StageII
Fibroblast	Epithelial cell	LAMB1	ITGAV_ITGB8	0.182179	3	LAMB1_ITGAV_ITGB8	LAMB1 - (ITGAV+ITGB8)	LAMININ	ECM-Receptor	KEGG: hsa04512	Fibroblast -> Epithelial cell (StageIII)	0.00413148	Fibroblast -> Epithelial cell	StageIII
Fibroblast	T cell	LAMB1	CD44	0.280146	3	LAMB1_CD44	LAMB1 - CD44	LAMININ	ECM-Receptor	KEGG: hsa04512	Fibroblast -> T cell (Cancerfree)	0.0281682	Fibroblast -> T cell	Cancerfree
Fibroblast	Epithelial cell	LAMB1	CD44	0.167978	3	LAMB1_CD44	LAMB1 - CD44	LAMININ	ECM-Receptor	KEGG: hsa04512	Fibroblast -> Epithelial cell (StageI)	0.0025976	Fibroblast -> Epithelial cell	StageI
Fibroblast	T cell	LAMB1	CD44	0.2794	3	LAMB1_CD44	LAMB1 - CD44	LAMININ	ECM-Receptor	KEGG: hsa04512	Fibroblast -> T cell (StageI)	0.0279009	Fibroblast -> T cell	StageI
Fibroblast	Epithelial cell	LAMB1	CD44	0.182353	3	LAMB1_CD44	LAMB1 - CD44	LAMININ	ECM-Receptor	KEGG: hsa04512	Fibroblast -> Epithelial cell (StageII)	0.00415325	Fibroblast -> Epithelial cell	StageII
Fibroblast	T cell	LAMB1	CD44	0.220111	3	LAMB1_CD44	LAMB1 - CD44	LAMININ	ECM-Receptor	KEGG: hsa04512	Fibroblast -> T cell (StageII)	0.0106397	Fibroblast -> T cell	StageII
Fibroblast	Epithelial cell	LAMB1	CD44	0.139133	3	LAMB1_CD44	LAMB1 - CD44	LAMININ	ECM-Receptor	KEGG: hsa04512	Fibroblast -> Epithelial cell (StageIII)	0.000756092	Fibroblast -> Epithelial cell	StageIII
Fibroblast	T cell	LAMB1	CD44	0.210161	3	LAMB1_CD44	LAMB1 - CD44	LAMININ	ECM-Receptor	KEGG: hsa04512	Fibroblast -> T cell (StageIII)	0.00858053	Fibroblast -> T cell	StageIII
Fibroblast	Epithelial cell	LAMB1	CD44	0.124332	3	LAMB1_CD44	LAMB1 - CD44	LAMININ	ECM-Receptor	KEGG: hsa04512	Fibroblast -> Epithelial cell (StageIV)	0.00032134	Fibroblast -> Epithelial cell	StageIV
Fibroblast	T cell	LAMB1	CD44	0.154625	3	LAMB1_CD44	LAMB1 - CD44	LAMININ	ECM-Receptor	KEGG: hsa04512	Fibroblast -> T cell (StageIV)	0.0015535	Fibroblast -> T cell	StageIV
Fibroblast	Epithelial cell	LAMB1	DAG1	0.189654	3	LAMB1_DAG1	LAMB1 - DAG1	LAMININ	ECM-Receptor	KEGG: hsa04512	Fibroblast -> Epithelial cell (Cancerfree)	0.0051295	Fibroblast -> Epithelial cell	Cancerfree
Fibroblast	Epithelial cell	LAMB1	DAG1	0.203894	3	LAMB1_DAG1	LAMB1 - DAG1	LAMININ	ECM-Receptor	KEGG: hsa04512	Fibroblast -> Epithelial cell (StageI)	0.00741312	Fibroblast -> Epithelial cell	StageI
Fibroblast	Epithelial cell	LAMB1	DAG1	0.147208	3	LAMB1_DAG1	LAMB1 - DAG1	LAMININ	ECM-Receptor	KEGG: hsa04512	Fibroblast -> Epithelial cell (StageII)	0.00112147	Fibroblast -> Epithelial cell	StageII
Fibroblast	Epithelial cell	LAMB1	DAG1	0.170241	3	LAMB1_DAG1	LAMB1 - DAG1	LAMININ	ECM-Receptor	KEGG: hsa04512	Fibroblast -> Epithelial cell (StageIII)	0.00281154	Fibroblast -> Epithelial cell	StageIII
Fibroblast	Epithelial cell	LAMB1	DAG1	0.12329	3	LAMB1_DAG1	LAMB1 - DAG1	LAMININ	ECM-Receptor	KEGG: hsa04512	Fibroblast -> Epithelial cell (StageIV)	0.000300229	Fibroblast -> Epithelial cell	StageIV
Fibroblast	Epithelial cell	LAMB2	ITGA1_ITGB1	0.182302	3	LAMB2_ITGA1_ITGB1	LAMB2 - (ITGA1+ITGB1)	LAMININ	ECM-Receptor	KEGG: hsa04512	Fibroblast -> Epithelial cell (Cancerfree)	0.00414683	Fibroblast -> Epithelial cell	Cancerfree
Fibroblast	T cell	LAMB2	ITGA1_ITGB1	0.196347	3	LAMB2_ITGA1_ITGB1	LAMB2 - (ITGA1+ITGB1)	LAMININ	ECM-Receptor	KEGG: hsa04512	Fibroblast -> T cell (StageI)	0.00613949	Fibroblast -> T cell	StageI
Fibroblast	Epithelial cell	LAMB2	ITGA2_ITGB1	0.217596	3	LAMB2_ITGA2_ITGB1	LAMB2 - (ITGA2+ITGB1)	LAMININ	ECM-Receptor	KEGG: hsa04512	Fibroblast -> Epithelial cell (Cancerfree)	0.0100954	Fibroblast -> Epithelial cell	Cancerfree
Fibroblast	Epithelial cell	LAMB2	ITGA2_ITGB1	0.14884	3	LAMB2_ITGA2_ITGB1	LAMB2 - (ITGA2+ITGB1)	LAMININ	ECM-Receptor	KEGG: hsa04512	Fibroblast -> Epithelial cell (StageII)	0.00120821	Fibroblast -> Epithelial cell	StageII
Fibroblast	Epithelial cell	LAMB2	ITGA3_ITGB1	0.18931	3	LAMB2_ITGA3_ITGB1	LAMB2 - (ITGA3+ITGB1)	LAMININ	ECM-Receptor	KEGG: hsa04512	Fibroblast -> Epithelial cell (StageI)	0.00508057	Fibroblast -> Epithelial cell	StageI
Fibroblast	Epithelial cell	LAMB2	ITGA3_ITGB1	0.165758	3	LAMB2_ITGA3_ITGB1	LAMB2 - (ITGA3+ITGB1)	LAMININ	ECM-Receptor	KEGG: hsa04512	Fibroblast -> Epithelial cell (StageII)	0.00239856	Fibroblast -> Epithelial cell	StageII
Fibroblast	Epithelial cell	LAMB2	ITGA3_ITGB1	0.172092	3	LAMB2_ITGA3_ITGB1	LAMB2 - (ITGA3+ITGB1)	LAMININ	ECM-Receptor	KEGG: hsa04512	Fibroblast -> Epithelial cell (StageIII)	0.0029949	Fibroblast -> Epithelial cell	StageIII
Fibroblast	Epithelial cell	LAMB2	ITGA6_ITGB1	0.237993	3	LAMB2_ITGA6_ITGB1	LAMB2 - (ITGA6+ITGB1)	LAMININ	ECM-Receptor	KEGG: hsa04512	Fibroblast -> Epithelial cell (Cancerfree)	0.0149685	Fibroblast -> Epithelial cell	Cancerfree
Fibroblast	Epithelial cell	LAMB2	ITGA6_ITGB1	0.1683	3	LAMB2_ITGA6_ITGB1	LAMB2 - (ITGA6+ITGB1)	LAMININ	ECM-Receptor	KEGG: hsa04512	Fibroblast -> Epithelial cell (StageI)	0.00262739	Fibroblast -> Epithelial cell	StageI
Fibroblast	Epithelial cell	LAMB2	ITGA6_ITGB1	0.154548	3	LAMB2_ITGA6_ITGB1	LAMB2 - (ITGA6+ITGB1)	LAMININ	ECM-Receptor	KEGG: hsa04512	Fibroblast -> Epithelial cell (StageII)	0.00154847	Fibroblast -> Epithelial cell	StageII
Fibroblast	Epithelial cell	LAMB2	ITGA6_ITGB1	0.168466	3	LAMB2_ITGA6_ITGB1	LAMB2 - (ITGA6+ITGB1)	LAMININ	ECM-Receptor	KEGG: hsa04512	Fibroblast -> Epithelial cell (StageIII)	0.00264281	Fibroblast -> Epithelial cell	StageIII
Fibroblast	Epithelial cell	LAMB2	ITGA6_ITGB4	0.148678	3	LAMB2_ITGA6_ITGB4	LAMB2 - (ITGA6+ITGB4)	LAMININ	ECM-Receptor	KEGG: hsa04512	Fibroblast -> Epithelial cell (StageI)	0.00119936	Fibroblast -> Epithelial cell	StageI
Fibroblast	Epithelial cell	LAMB2	ITGA6_ITGB4	0.134522	3	LAMB2_ITGA6_ITGB4	LAMB2 - (ITGA6+ITGB4)	LAMININ	ECM-Receptor	KEGG: hsa04512	Fibroblast -> Epithelial cell (StageII)	0.000590996	Fibroblast -> Epithelial cell	StageII
Fibroblast	Epithelial cell	LAMB2	ITGA6_ITGB4	0.138724	3	LAMB2_ITGA6_ITGB4	LAMB2 - (ITGA6+ITGB4)	LAMININ	ECM-Receptor	KEGG: hsa04512	Fibroblast -> Epithelial cell (StageIII)	0.000740211	Fibroblast -> Epithelial cell	StageIII
Fibroblast	Epithelial cell	LAMB2	ITGAV_ITGB8	0.189545	3	LAMB2_ITGAV_ITGB8	LAMB2 - (ITGAV+ITGB8)	LAMININ	ECM-Receptor	KEGG: hsa04512	Fibroblast -> Epithelial cell (StageI)	0.00511396	Fibroblast -> Epithelial cell	StageI
Fibroblast	Epithelial cell	LAMB2	ITGAV_ITGB8	0.171258	3	LAMB2_ITGAV_ITGB8	LAMB2 - (ITGAV+ITGB8)	LAMININ	ECM-Receptor	KEGG: hsa04512	Fibroblast -> Epithelial cell (StageII)	0.00291137	Fibroblast -> Epithelial cell	StageII
Fibroblast	Epithelial cell	LAMB2	ITGAV_ITGB8	0.182622	3	LAMB2_ITGAV_ITGB8	LAMB2 - (ITGAV+ITGB8)	LAMININ	ECM-Receptor	KEGG: hsa04512	Fibroblast -> Epithelial cell (StageIII)	0.00418695	Fibroblast -> Epithelial cell	StageIII
Fibroblast	T cell	LAMB2	CD44	0.268767	3	LAMB2_CD44	LAMB2 - CD44	LAMININ	ECM-Receptor	KEGG: hsa04512	Fibroblast -> T cell (Cancerfree)	0.0242173	Fibroblast -> T cell	Cancerfree
Fibroblast	Epithelial cell	LAMB2	CD44	0.152092	3	LAMB2_CD44	LAMB2 - CD44	LAMININ	ECM-Receptor	KEGG: hsa04512	Fibroblast -> Epithelial cell (StageI)	0.00139486	Fibroblast -> Epithelial cell	StageI
Fibroblast	T cell	LAMB2	CD44	0.238716	3	LAMB2_CD44	LAMB2 - CD44	LAMININ	ECM-Receptor	KEGG: hsa04512	Fibroblast -> T cell (StageI)	0.0151603	Fibroblast -> T cell	StageI
Fibroblast	Epithelial cell	LAMB2	CD44	0.166566	3	LAMB2_CD44	LAMB2 - CD44	LAMININ	ECM-Receptor	KEGG: hsa04512	Fibroblast -> Epithelial cell (StageII)	0.00246976	Fibroblast -> Epithelial cell	StageII
Fibroblast	T cell	LAMB2	CD44	0.197617	3	LAMB2_CD44	LAMB2 - CD44	LAMININ	ECM-Receptor	KEGG: hsa04512	Fibroblast -> T cell (StageII)	0.00634374	Fibroblast -> T cell	StageII
Fibroblast	Epithelial cell	LAMB2	CD44	0.139393	3	LAMB2_CD44	LAMB2 - CD44	LAMININ	ECM-Receptor	KEGG: hsa04512	Fibroblast -> Epithelial cell (StageIII)	0.000766279	Fibroblast -> Epithelial cell	StageIII
Fibroblast	T cell	LAMB2	CD44	0.210749	3	LAMB2_CD44	LAMB2 - CD44	LAMININ	ECM-Receptor	KEGG: hsa04512	Fibroblast -> T cell (StageIII)	0.00869522	Fibroblast -> T cell	StageIII
Fibroblast	Epithelial cell	LAMB2	DAG1	0.184257	3	LAMB2_DAG1	LAMB2 - DAG1	LAMININ	ECM-Receptor	KEGG: hsa04512	Fibroblast -> Epithelial cell (Cancerfree)	0.00439541	Fibroblast -> Epithelial cell	Cancerfree
Fibroblast	Epithelial cell	LAMB2	DAG1	0.181026	3	LAMB2_DAG1	LAMB2 - DAG1	LAMININ	ECM-Receptor	KEGG: hsa04512	Fibroblast -> Epithelial cell (StageI)	0.00398962	Fibroblast -> Epithelial cell	StageI
Fibroblast	Epithelial cell	LAMB2	DAG1	0.136722	3	LAMB2_DAG1	LAMB2 - DAG1	LAMININ	ECM-Receptor	KEGG: hsa04512	Fibroblast -> Epithelial cell (StageII)	0.000666069	Fibroblast -> Epithelial cell	StageII
Fibroblast	Epithelial cell	LAMB2	DAG1	0.170629	3	LAMB2_DAG1	LAMB2 - DAG1	LAMININ	ECM-Receptor	KEGG: hsa04512	Fibroblast -> Epithelial cell (StageIII)	0.00284934	Fibroblast -> Epithelial cell	StageIII
Fibroblast	Epithelial cell	LAMC1	ITGA1_ITGB1	0.188882	3	LAMC1_ITGA1_ITGB1	LAMC1 - (ITGA1+ITGB1)	LAMININ	ECM-Receptor	KEGG: hsa04512	Fibroblast -> Epithelial cell (Cancerfree)	0.00502002	Fibroblast -> Epithelial cell	Cancerfree
Fibroblast	T cell	LAMC1	ITGA1_ITGB1	0.214001	3	LAMC1_ITGA1_ITGB1	LAMC1 - (ITGA1+ITGB1)	LAMININ	ECM-Receptor	KEGG: hsa04512	Fibroblast -> T cell (StageI)	0.00934536	Fibroblast -> T cell	StageI
Fibroblast	Epithelial cell	LAMC1	ITGA2_ITGB1	0.226971	3	LAMC1_ITGA2_ITGB1	LAMC1 - (ITGA2+ITGB1)	LAMININ	ECM-Receptor	KEGG: hsa04512	Fibroblast -> Epithelial cell (Cancerfree)	0.0122058	Fibroblast -> Epithelial cell	Cancerfree
Fibroblast	Epithelial cell	LAMC1	ITGA2_ITGB1	0.157521	3	LAMC1_ITGA2_ITGB1	LAMC1 - (ITGA2+ITGB1)	LAMININ	ECM-Receptor	KEGG: hsa04512	Fibroblast -> Epithelial cell (StageII)	0.00174958	Fibroblast -> Epithelial cell	StageII
Fibroblast	Epithelial cell	LAMC1	ITGA3_ITGB1	0.205692	3	LAMC1_ITGA3_ITGB1	LAMC1 - (ITGA3+ITGB1)	LAMININ	ECM-Receptor	KEGG: hsa04512	Fibroblast -> Epithelial cell (StageI)	0.00773781	Fibroblast -> Epithelial cell	StageI
Fibroblast	Epithelial cell	LAMC1	ITGA3_ITGB1	0.176579	3	LAMC1_ITGA3_ITGB1	LAMC1 - (ITGA3+ITGB1)	LAMININ	ECM-Receptor	KEGG: hsa04512	Fibroblast -> Epithelial cell (StageII)	0.00347145	Fibroblast -> Epithelial cell	StageII
Fibroblast	Epithelial cell	LAMC1	ITGA6_ITGB1	0.24919	3	LAMC1_ITGA6_ITGB1	LAMC1 - (ITGA6+ITGB1)	LAMININ	ECM-Receptor	KEGG: hsa04512	Fibroblast -> Epithelial cell (Cancerfree)	0.0180791	Fibroblast -> Epithelial cell	Cancerfree
Fibroblast	Epithelial cell	LAMC1	ITGA6_ITGB1	0.181167	3	LAMC1_ITGA6_ITGB1	LAMC1 - (ITGA6+ITGB1)	LAMININ	ECM-Receptor	KEGG: hsa04512	Fibroblast -> Epithelial cell (StageI)	0.00400674	Fibroblast -> Epithelial cell	StageI
Fibroblast	Epithelial cell	LAMC1	ITGA6_ITGB1	0.163924	3	LAMC1_ITGA6_ITGB1	LAMC1 - (ITGA6+ITGB1)	LAMININ	ECM-Receptor	KEGG: hsa04512	Fibroblast -> Epithelial cell (StageII)	0.00224197	Fibroblast -> Epithelial cell	StageII
Fibroblast	Epithelial cell	LAMC1	ITGA6_ITGB4	0.158649	3	LAMC1_ITGA6_ITGB4	LAMC1 - (ITGA6+ITGB4)	LAMININ	ECM-Receptor	KEGG: hsa04512	Fibroblast -> Epithelial cell (StageI)	0.00183039	Fibroblast -> Epithelial cell	StageI
Fibroblast	Epithelial cell	LAMC1	ITGA6_ITGB4	0.141579	3	LAMC1_ITGA6_ITGB4	LAMC1 - (ITGA6+ITGB4)	LAMININ	ECM-Receptor	KEGG: hsa04512	Fibroblast -> Epithelial cell (StageII)	0.000856046	Fibroblast -> Epithelial cell	StageII
Fibroblast	Epithelial cell	LAMC1	ITGAV_ITGB8	0.205969	3	LAMC1_ITGAV_ITGB8	LAMC1 - (ITGAV+ITGB8)	LAMININ	ECM-Receptor	KEGG: hsa04512	Fibroblast -> Epithelial cell (StageI)	0.00778852	Fibroblast -> Epithelial cell	StageI
Fibroblast	Epithelial cell	LAMC1	ITGAV_ITGB8	0.182827	3	LAMC1_ITGAV_ITGB8	LAMC1 - (ITGAV+ITGB8)	LAMININ	ECM-Receptor	KEGG: hsa04512	Fibroblast -> Epithelial cell (StageII)	0.00421267	Fibroblast -> Epithelial cell	StageII
Fibroblast	T cell	LAMC1	CD44	0.282979	3	LAMC1_CD44	LAMC1 - CD44	LAMININ	ECM-Receptor	KEGG: hsa04512	Fibroblast -> T cell (Cancerfree)	0.0291928	Fibroblast -> T cell	Cancerfree
Fibroblast	Epithelial cell	LAMC1	CD44	0.16254	3	LAMC1_CD44	LAMC1 - CD44	LAMININ	ECM-Receptor	KEGG: hsa04512	Fibroblast -> Epithelial cell (StageI)	0.00212852	Fibroblast -> Epithelial cell	StageI
Fibroblast	T cell	LAMC1	CD44	0.264994	3	LAMC1_CD44	LAMC1 - CD44	LAMININ	ECM-Receptor	KEGG: hsa04512	Fibroblast -> T cell (StageI)	0.0229678	Fibroblast -> T cell	StageI
Fibroblast	Epithelial cell	LAMC1	CD44	0.177495	3	LAMC1_CD44	LAMC1 - CD44	LAMININ	ECM-Receptor	KEGG: hsa04512	Fibroblast -> Epithelial cell (StageII)	0.00357438	Fibroblast -> Epithelial cell	StageII
Fibroblast	T cell	LAMC1	CD44	0.213113	3	LAMC1_CD44	LAMC1 - CD44	LAMININ	ECM-Receptor	KEGG: hsa04512	Fibroblast -> T cell (StageII)	0.00916513	Fibroblast -> T cell	StageII
Fibroblast	Epithelial cell	LAMC1	DAG1	0.19098	3	LAMC1_DAG1	LAMC1 - DAG1	LAMININ	ECM-Receptor	KEGG: hsa04512	Fibroblast -> Epithelial cell (Cancerfree)	0.00532066	Fibroblast -> Epithelial cell	Cancerfree
Fibroblast	Epithelial cell	LAMC1	DAG1	0.195971	3	LAMC1_DAG1	LAMC1 - DAG1	LAMININ	ECM-Receptor	KEGG: hsa04512	Fibroblast -> Epithelial cell (StageI)	0.00607976	Fibroblast -> Epithelial cell	StageI
Fibroblast	Epithelial cell	LAMC1	DAG1	0.144017	3	LAMC1_DAG1	LAMC1 - DAG1	LAMININ	ECM-Receptor	KEGG: hsa04512	Fibroblast -> Epithelial cell (StageII)	0.000964756	Fibroblast -> Epithelial cell	StageII
Fibroblast	T cell	MDK	ITGA4_ITGB1	0.264789	3	MDK_ITGA4_ITGB1	MDK - (ITGA4+ITGB1)	MK	Secreted Signaling	PMID: 28356350	Fibroblast -> T cell (Cancerfree)	0.0229007	Fibroblast -> T cell	Cancerfree
Fibroblast	T cell	MDK	ITGA4_ITGB1	0.257263	3	MDK_ITGA4_ITGB1	MDK - (ITGA4+ITGB1)	MK	Secreted Signaling	PMID: 28356350	Fibroblast -> T cell (StageI)	0.0205052	Fibroblast -> T cell	StageI
Fibroblast	T cell	MDK	ITGA4_ITGB1	0.218161	3	MDK_ITGA4_ITGB1	MDK - (ITGA4+ITGB1)	MK	Secreted Signaling	PMID: 28356350	Fibroblast -> T cell (StageII)	0.0102163	Fibroblast -> T cell	StageII
Fibroblast	T cell	MDK	ITGA4_ITGB1	0.263508	3	MDK_ITGA4_ITGB1	MDK - (ITGA4+ITGB1)	MK	Secreted Signaling	PMID: 28356350	Fibroblast -> T cell (StageIII)	0.022484	Fibroblast -> T cell	StageIII
Fibroblast	Epithelial cell	MDK	ITGA6_ITGB1	0.319251	3	MDK_ITGA6_ITGB1	MDK - (ITGA6+ITGB1)	MK	Secreted Signaling	PMID: 28356350	Fibroblast -> Epithelial cell (Cancerfree)	0.0436159	Fibroblast -> Epithelial cell	Cancerfree
Fibroblast	Epithelial cell	MDK	ITGA6_ITGB1	0.208253	3	MDK_ITGA6_ITGB1	MDK - (ITGA6+ITGB1)	MK	Secreted Signaling	PMID: 28356350	Fibroblast -> Epithelial cell (StageI)	0.0082146	Fibroblast -> Epithelial cell	StageI
Fibroblast	Epithelial cell	MDK	ITGA6_ITGB1	0.208285	3	MDK_ITGA6_ITGB1	MDK - (ITGA6+ITGB1)	MK	Secreted Signaling	PMID: 28356350	Fibroblast -> Epithelial cell (StageII)	0.00822053	Fibroblast -> Epithelial cell	StageII
Fibroblast	Epithelial cell	MDK	ITGA6_ITGB1	0.257682	3	MDK_ITGA6_ITGB1	MDK - (ITGA6+ITGB1)	MK	Secreted Signaling	PMID: 28356350	Fibroblast -> Epithelial cell (StageIII)	0.0206354	Fibroblast -> Epithelial cell	StageIII
Fibroblast	Epithelial cell	MDK	LRP1	0.1847	3	MDK_LRP1	MDK - LRP1	MK	Secreted Signaling	PMID: 28356350	Fibroblast -> Epithelial cell (StageIII)	0.00445298	Fibroblast -> Epithelial cell	StageIII
Fibroblast	Epithelial cell	MDK	NCL	0.403243	3	MDK_NCL	MDK - NCL	MK	Secreted Signaling	PMID: 28356350	Fibroblast -> Epithelial cell (Cancerfree)	0.0837522	Fibroblast -> Epithelial cell	Cancerfree
Fibroblast	T cell	MDK	NCL	0.359294	3	MDK_NCL	MDK - NCL	MK	Secreted Signaling	PMID: 28356350	Fibroblast -> T cell (Cancerfree)	0.061838	Fibroblast -> T cell	Cancerfree
Fibroblast	Epithelial cell	MDK	NCL	0.326697	3	MDK_NCL	MDK - NCL	MK	Secreted Signaling	PMID: 28356350	Fibroblast -> Epithelial cell (StageI)	0.0468435	Fibroblast -> Epithelial cell	StageI
Fibroblast	T cell	MDK	NCL	0.29611	3	MDK_NCL	MDK - NCL	MK	Secreted Signaling	PMID: 28356350	Fibroblast -> T cell (StageI)	0.0341456	Fibroblast -> T cell	StageI
Fibroblast	Epithelial cell	MDK	NCL	0.326344	3	MDK_NCL	MDK - NCL	MK	Secreted Signaling	PMID: 28356350	Fibroblast -> Epithelial cell (StageII)	0.046689	Fibroblast -> Epithelial cell	StageII
Fibroblast	T cell	MDK	NCL	0.22991	3	MDK_NCL	MDK - NCL	MK	Secreted Signaling	PMID: 28356350	Fibroblast -> T cell (StageII)	0.0129129	Fibroblast -> T cell	StageII
Fibroblast	Epithelial cell	MDK	NCL	0.426493	3	MDK_NCL	MDK - NCL	MK	Secreted Signaling	PMID: 28356350	Fibroblast -> Epithelial cell (StageIII)	0.0958755	Fibroblast -> Epithelial cell	StageIII
Fibroblast	T cell	MDK	NCL	0.373386	3	MDK_NCL	MDK - NCL	MK	Secreted Signaling	PMID: 28356350	Fibroblast -> T cell (StageIII)	0.0686871	Fibroblast -> T cell	StageIII
Fibroblast	Epithelial cell	MDK	NCL	0.378359	3	MDK_NCL	MDK - NCL	MK	Secreted Signaling	PMID: 28356350	Fibroblast -> Epithelial cell (StageIV)	0.0711479	Fibroblast -> Epithelial cell	StageIV
Fibroblast	T cell	MDK	NCL	0.297654	3	MDK_NCL	MDK - NCL	MK	Secreted Signaling	PMID: 28356350	Fibroblast -> T cell (StageIV)	0.034749	Fibroblast -> T cell	StageIV
Fibroblast	Epithelial cell	MDK	SDC1	0.206761	3	MDK_SDC1	MDK - SDC1	MK	Secreted Signaling	PMID: 28356350	Fibroblast -> Epithelial cell (StageIII)	0.00793471	Fibroblast -> Epithelial cell	StageIII
Fibroblast	Epithelial cell	MDK	SDC2	0.172794	3	MDK_SDC2	MDK - SDC2	MK	Secreted Signaling	PMID: 28356350	Fibroblast -> Epithelial cell (StageI)	0.00306642	Fibroblast -> Epithelial cell	StageI
Fibroblast	Epithelial cell	MDK	SDC2	0.192509	3	MDK_SDC2	MDK - SDC2	MK	Secreted Signaling	PMID: 28356350	Fibroblast -> Epithelial cell (StageIII)	0.00554657	Fibroblast -> Epithelial cell	StageIII
Fibroblast	Epithelial cell	MDK	SDC4	0.227225	3	MDK_SDC4	MDK - SDC4	MK	Secreted Signaling	PMID: 28356350	Fibroblast -> Epithelial cell (Cancerfree)	0.0122661	Fibroblast -> Epithelial cell	Cancerfree
Fibroblast	Epithelial cell	MDK	SDC4	0.283536	3	MDK_SDC4	MDK - SDC4	MK	Secreted Signaling	PMID: 28356350	Fibroblast -> Epithelial cell (StageI)	0.0293963	Fibroblast -> Epithelial cell	StageI
Fibroblast	Epithelial cell	MDK	SDC4	0.253962	3	MDK_SDC4	MDK - SDC4	MK	Secreted Signaling	PMID: 28356350	Fibroblast -> Epithelial cell (StageII)	0.0194949	Fibroblast -> Epithelial cell	StageII
Fibroblast	Epithelial cell	MDK	SDC4	0.342051	3	MDK_SDC4	MDK - SDC4	MK	Secreted Signaling	PMID: 28356350	Fibroblast -> Epithelial cell (StageIII)	0.0537429	Fibroblast -> Epithelial cell	StageIII
Fibroblast	Epithelial cell	MDK	SDC4	0.230166	3	MDK_SDC4	MDK - SDC4	MK	Secreted Signaling	PMID: 28356350	Fibroblast -> Epithelial cell (StageIV)	0.0129756	Fibroblast -> Epithelial cell	StageIV
Fibroblast	T cell	MIF	CD74_CD44	0.267878	3	MIF_CD74_CD44	MIF - (CD74+CD44)	MIF	Secreted Signaling	PMID: 29637711; PMID: 26175090	Fibroblast -> T cell (Cancerfree)	0.0239198	Fibroblast -> T cell	Cancerfree
Fibroblast	T cell	MIF	CD74_CD44	0.336137	3	MIF_CD74_CD44	MIF - (CD74+CD44)	MIF	Secreted Signaling	PMID: 29637711; PMID: 26175090	Fibroblast -> T cell (StageI)	0.0510487	Fibroblast -> T cell	StageI
Fibroblast	T cell	MIF	CD74_CD44	0.297515	3	MIF_CD74_CD44	MIF - (CD74+CD44)	MIF	Secreted Signaling	PMID: 29637711; PMID: 26175090	Fibroblast -> T cell (StageII)	0.0346945	Fibroblast -> T cell	StageII
Fibroblast	T cell	MIF	CD74_CD44	0.210019	3	MIF_CD74_CD44	MIF - (CD74+CD44)	MIF	Secreted Signaling	PMID: 29637711; PMID: 26175090	Fibroblast -> T cell (StageIV)	0.00855301	Fibroblast -> T cell	StageIV
Fibroblast	T cell	MIF	CD74_CXCR4	0.285779	3	MIF_CD74_CXCR4	MIF - (CD74+CXCR4)	MIF	Secreted Signaling	PMID: 29637711; PMID: 24760155	Fibroblast -> T cell (Cancerfree)	0.0302212	Fibroblast -> T cell	Cancerfree
Fibroblast	T cell	MIF	CD74_CXCR4	0.331708	3	MIF_CD74_CXCR4	MIF - (CD74+CXCR4)	MIF	Secreted Signaling	PMID: 29637711; PMID: 24760155	Fibroblast -> T cell (StageI)	0.0490605	Fibroblast -> T cell	StageI
Fibroblast	T cell	MIF	CD74_CXCR4	0.311661	3	MIF_CD74_CXCR4	MIF - (CD74+CXCR4)	MIF	Secreted Signaling	PMID: 29637711; PMID: 24760155	Fibroblast -> T cell (StageII)	0.0404126	Fibroblast -> T cell	StageII
Fibroblast	T cell	MIF	CD74_CXCR4	0.260308	3	MIF_CD74_CXCR4	MIF - (CD74+CXCR4)	MIF	Secreted Signaling	PMID: 29637711; PMID: 24760155	Fibroblast -> T cell (StageIV)	0.0214593	Fibroblast -> T cell	StageIV
Fibroblast	Epithelial cell	MPZL1	MPZL1	0.169437	3	MPZL1_MPZL1	MPZL1 - MPZL1	MPZ	Cell-Cell Contact	KEGG: hsa04514	Fibroblast -> Epithelial cell (Cancerfree)	0.00273421	Fibroblast -> Epithelial cell	Cancerfree
Fibroblast	Epithelial cell	MPZL1	MPZL1	0.174903	3	MPZL1_MPZL1	MPZL1 - MPZL1	MPZ	Cell-Cell Contact	KEGG: hsa04514	Fibroblast -> Epithelial cell (StageI)	0.00328802	Fibroblast -> Epithelial cell	StageI
Fibroblast	Epithelial cell	MPZL1	MPZL1	0.185841	3	MPZL1_MPZL1	MPZL1 - MPZL1	MPZ	Cell-Cell Contact	KEGG: hsa04514	Fibroblast -> Epithelial cell (StageII)	0.00460341	Fibroblast -> Epithelial cell	StageII
Fibroblast	Epithelial cell	MPZL1	MPZL1	0.162038	3	MPZL1_MPZL1	MPZL1 - MPZL1	MPZ	Cell-Cell Contact	KEGG: hsa04514	Fibroblast -> Epithelial cell (StageIII)	0.0020883	Fibroblast -> Epithelial cell	StageIII
Fibroblast	Epithelial cell	MPZL1	MPZL1	0.137015	3	MPZL1_MPZL1	MPZL1 - MPZL1	MPZ	Cell-Cell Contact	KEGG: hsa04514	Fibroblast -> Epithelial cell (StageIV)	0.000676558	Fibroblast -> Epithelial cell	StageIV
Fibroblast	Epithelial cell	NAMPT	INSR	0.161656	3	NAMPT_INSR	NAMPT - INSR	VISFATIN	Secreted Signaling	PMID: 28490838	Fibroblast -> Epithelial cell (Cancerfree)	0.00205813	Fibroblast -> Epithelial cell	Cancerfree
Fibroblast	Epithelial cell	NAMPT	INSR	0.133278	3	NAMPT_INSR	NAMPT - INSR	VISFATIN	Secreted Signaling	PMID: 28490838	Fibroblast -> Epithelial cell (StageI)	0.000551368	Fibroblast -> Epithelial cell	StageI
Fibroblast	Epithelial cell	NAMPT	INSR	0.156557	3	NAMPT_INSR	NAMPT - INSR	VISFATIN	Secreted Signaling	PMID: 28490838	Fibroblast -> Epithelial cell (StageII)	0.00168254	Fibroblast -> Epithelial cell	StageII
Fibroblast	Epithelial cell	NAMPT	INSR	0.134427	3	NAMPT_INSR	NAMPT - INSR	VISFATIN	Secreted Signaling	PMID: 28490838	Fibroblast -> Epithelial cell (StageIII)	0.000587874	Fibroblast -> Epithelial cell	StageIII
Fibroblast	Epithelial cell	NCAM1	FGFR1	0.140762	3	NCAM1_FGFR1	NCAM1 - FGFR1	NCAM	Cell-Cell Contact	PMID: 12791257	Fibroblast -> Epithelial cell (StageI)	0.000821646	Fibroblast -> Epithelial cell	StageI
Fibroblast	T cell	NECTIN2	TIGIT	0.209266	3	NECTIN2_TIGIT	NECTIN2 - TIGIT	NECTIN	Cell-Cell Contact	KEGG: hsa04514	Fibroblast -> T cell (StageI)	0.00840764	Fibroblast -> T cell	StageI
Fibroblast	T cell	NECTIN2	TIGIT	0.212205	3	NECTIN2_TIGIT	NECTIN2 - TIGIT	NECTIN	Cell-Cell Contact	KEGG: hsa04514	Fibroblast -> T cell (StageII)	0.00898303	Fibroblast -> T cell	StageII
Fibroblast	T cell	NECTIN2	TIGIT	0.17048	3	NECTIN2_TIGIT	NECTIN2 - TIGIT	NECTIN	Cell-Cell Contact	KEGG: hsa04514	Fibroblast -> T cell (StageIII)	0.00283477	Fibroblast -> T cell	StageIII
Fibroblast	Epithelial cell	NECTIN3	NECTIN2	0.168525	3	NECTIN3_NECTIN2	NECTIN3 - NECTIN2	NECTIN	Cell-Cell Contact	PMID: 23027581	Fibroblast -> Epithelial cell (Cancerfree)	0.00264827	Fibroblast -> Epithelial cell	Cancerfree
Fibroblast	Epithelial cell	NECTIN3	PVR	0.118314	3	NECTIN3_PVR	NECTIN3 - PVR	NECTIN	Cell-Cell Contact	PMID: 23027581	Fibroblast -> Epithelial cell (Cancerfree)	0.000213452	Fibroblast -> Epithelial cell	Cancerfree
Fibroblast	Epithelial cell	POSTN	ITGAV_ITGB5	0.195976	3	POSTN_ITGAV_ITGB5	POSTN - (ITGAV+ITGB5)	PERIOSTIN	Secreted Signaling	PMID: 26721738	Fibroblast -> Epithelial cell (StageIII)	0.00608054	Fibroblast -> Epithelial cell	StageIII
Fibroblast	Epithelial cell	PROS1	AXL	0.14272	3	PROS1_AXL	PROS1 - AXL	PROS	Secreted Signaling	PMID: 29531161	Fibroblast -> Epithelial cell (Cancerfree)	0.000905785	Fibroblast -> Epithelial cell	Cancerfree
Fibroblast	Epithelial cell	PROS1	AXL	0.131162	3	PROS1_AXL	PROS1 - AXL	PROS	Secreted Signaling	PMID: 29531161	Fibroblast -> Epithelial cell (StageII)	0.000488514	Fibroblast -> Epithelial cell	StageII
Fibroblast	Epithelial cell	PTN	NCL	0.178469	3	PTN_NCL	PTN - NCL	PTN	Secreted Signaling	PMID: 28356350; PMID: 25620911	Fibroblast -> Epithelial cell (StageI)	0.00368602	Fibroblast -> Epithelial cell	StageI
Fibroblast	T cell	PTN	NCL	0.168589	3	PTN_NCL	PTN - NCL	PTN	Secreted Signaling	PMID: 28356350; PMID: 25620911	Fibroblast -> T cell (StageI)	0.00265428	Fibroblast -> T cell	StageI
Fibroblast	Epithelial cell	PTN	SDC2	0.119461	3	PTN_SDC2	PTN - SDC2	PTN	Secreted Signaling	PMID: 28356350; PMID: 25620911	Fibroblast -> Epithelial cell (StageI)	0.000231495	Fibroblast -> Epithelial cell	StageI
Fibroblast	Epithelial cell	PTN	SDC3	0.124771	3	PTN_SDC3	PTN - SDC3	PTN	Secreted Signaling	PMID: 28356350; PMID: 25620911	Fibroblast -> Epithelial cell (StageI)	0.000330583	Fibroblast -> Epithelial cell	StageI
Fibroblast	Epithelial cell	PTN	SDC4	0.164315	3	PTN_SDC4	PTN - SDC4	PTN	Secreted Signaling	PMID: 28356350; PMID: 25620911	Fibroblast -> Epithelial cell (StageI)	0.00227478	Fibroblast -> Epithelial cell	StageI
Fibroblast	Epithelial cell	RARRES2	GPR1	0.142838	3	RARRES2_GPR1	RARRES2 - GPR1	CHEMERIN	Secreted Signaling	PMID: 24671882	Fibroblast -> Epithelial cell (Cancerfree)	0.000911025	Fibroblast -> Epithelial cell	Cancerfree
Fibroblast	Epithelial cell	SEMA3C	NRP2_PLXNA1	0.133516	3	SEMA3C_NRP2_PLXNA1	SEMA3C - (NRP2+PLXNA1)	SEMA3	Secreted Signaling	PMID: 27533782	Fibroblast -> Epithelial cell (StageI)	0.000558793	Fibroblast -> Epithelial cell	StageI
Fibroblast	Epithelial cell	SEMA3C	NRP2_PLXNA1	0.118656	3	SEMA3C_NRP2_PLXNA1	SEMA3C - (NRP2+PLXNA1)	SEMA3	Secreted Signaling	PMID: 27533782	Fibroblast -> Epithelial cell (StageIII)	0.000218712	Fibroblast -> Epithelial cell	StageIII
Fibroblast	Epithelial cell	SEMA3C	NRP2_PLXNA2	0.139169	3	SEMA3C_NRP2_PLXNA2	SEMA3C - (NRP2+PLXNA2)	SEMA3	Secreted Signaling	PMID: 27533782	Fibroblast -> Epithelial cell (StageI)	0.000757486	Fibroblast -> Epithelial cell	StageI
Fibroblast	Epithelial cell	SEMA3C	NRP2_PLXNA3	0.14107	3	SEMA3C_NRP2_PLXNA3	SEMA3C - (NRP2+PLXNA3)	SEMA3	Secreted Signaling	PMID: 27533782	Fibroblast -> Epithelial cell (StageI)	0.000834518	Fibroblast -> Epithelial cell	StageI
Fibroblast	Epithelial cell	SEMA3C	NRP2_PLXNA3	0.125998	3	SEMA3C_NRP2_PLXNA3	SEMA3C - (NRP2+PLXNA3)	SEMA3	Secreted Signaling	PMID: 27533782	Fibroblast -> Epithelial cell (StageII)	0.000357408	Fibroblast -> Epithelial cell	StageII
Fibroblast	Epithelial cell	SEMA3C	NRP2_PLXNA3	0.129586	3	SEMA3C_NRP2_PLXNA3	SEMA3C - (NRP2+PLXNA3)	SEMA3	Secreted Signaling	PMID: 27533782	Fibroblast -> Epithelial cell (StageIII)	0.000445238	Fibroblast -> Epithelial cell	StageIII
Fibroblast	Epithelial cell	SEMA5A	PLXNA1	0.10895	3	SEMA5A_PLXNA1	SEMA5A - PLXNA1	SEMA5	Cell-Cell Contact	PMID: 27533782	Fibroblast -> Epithelial cell (StageI)	0.000103231	Fibroblast -> Epithelial cell	StageI
Fibroblast	Epithelial cell	SEMA5A	PLXNA3	0.119389	3	SEMA5A_PLXNA3	SEMA5A - PLXNA3	SEMA5	Cell-Cell Contact	PMID: 27533782	Fibroblast -> Epithelial cell (StageI)	0.000230337	Fibroblast -> Epithelial cell	StageI
Fibroblast	T cell	SEMA7A	ITGB1_ITGA1	0.142984	3	SEMA7A_ITGB1_ITGA1	SEMA7A - (ITGB1+ITGA1)	SEMA7	Cell-Cell Contact	PMID: 22325954	Fibroblast -> T cell (StageI)	0.000917578	Fibroblast -> T cell	StageI
Fibroblast	T cell	SPP1	ITGA4_ITGB1	0.182864	3	SPP1_ITGA4_ITGB1	SPP1 - (ITGA4+ITGB1)	SPP1	Secreted Signaling	PMID: 21907263	Fibroblast -> T cell (StageI)	0.00421731	Fibroblast -> T cell	StageI
Fibroblast	T cell	SPP1	ITGA4_ITGB1	0.180374	3	SPP1_ITGA4_ITGB1	SPP1 - (ITGA4+ITGB1)	SPP1	Secreted Signaling	PMID: 21907263	Fibroblast -> T cell (StageIII)	0.00391072	Fibroblast -> T cell	StageIII
Fibroblast	Epithelial cell	SPP1	ITGAV_ITGB1	0.174044	3	SPP1_ITGAV_ITGB1	SPP1 - (ITGAV+ITGB1)	SPP1	Secreted Signaling	PMID: 21907263	Fibroblast -> Epithelial cell (StageI)	0.00319661	Fibroblast -> Epithelial cell	StageI
Fibroblast	Epithelial cell	SPP1	ITGAV_ITGB1	0.200659	3	SPP1_ITGAV_ITGB1	SPP1 - (ITGAV+ITGB1)	SPP1	Secreted Signaling	PMID: 21907263	Fibroblast -> Epithelial cell (StageIII)	0.00684948	Fibroblast -> Epithelial cell	StageIII
Fibroblast	Epithelial cell	SPP1	ITGAV_ITGB5	0.15863	3	SPP1_ITGAV_ITGB5	SPP1 - (ITGAV+ITGB5)	SPP1	Secreted Signaling	PMID: 21907263	Fibroblast -> Epithelial cell (StageI)	0.00182904	Fibroblast -> Epithelial cell	StageI
Fibroblast	Epithelial cell	SPP1	ITGAV_ITGB5	0.162937	3	SPP1_ITGAV_ITGB5	SPP1 - (ITGAV+ITGB5)	SPP1	Secreted Signaling	PMID: 21907263	Fibroblast -> Epithelial cell (StageIII)	0.00216066	Fibroblast -> Epithelial cell	StageIII
Fibroblast	Epithelial cell	SPP1	ITGAV_ITGB6	0.135659	3	SPP1_ITGAV_ITGB6	SPP1 - (ITGAV+ITGB6)	SPP1	Secreted Signaling	PMID: 21907263	Fibroblast -> Epithelial cell (StageI)	0.000628967	Fibroblast -> Epithelial cell	StageI
Fibroblast	T cell	SPP1	CD44	0.215704	2	SPP1_CD44	SPP1 - CD44	SPP1	Secreted Signaling	PMID: 21907263	Fibroblast -> T cell (StageI)	0.00969662	Fibroblast -> T cell	StageI
Fibroblast	T cell	SPP1	CD44	0.225093	3	SPP1_CD44	SPP1 - CD44	SPP1	Secreted Signaling	PMID: 21907263	Fibroblast -> T cell (StageIII)	0.0117651	Fibroblast -> T cell	StageIII
Fibroblast	T cell	SPP1	CD44	0.267581	3	SPP1_CD44	SPP1 - CD44	SPP1	Secreted Signaling	PMID: 21907263	Fibroblast -> T cell (StageIV)	0.0238211	Fibroblast -> T cell	StageIV
Fibroblast	Epithelial cell	TGFB1	ACVR1B_TGFbR2	0.103726	3	TGFB1_ACVR1B_TGFBR2	TGFB1 - (ACVR1B+TGFBR2)	TGFb	Secreted Signaling	PMID: 27449815	Fibroblast -> Epithelial cell (StageI)	6.50236e-05	Fibroblast -> Epithelial cell	StageI
Fibroblast	Epithelial cell	TGFB1	TGFbR1_R2	0.100299	3	TGFB1_TGFBR1_TGFBR2	TGFB1 - (TGFBR1+TGFBR2)	TGFb	Secreted Signaling	KEGG: hsa04350	Fibroblast -> Epithelial cell (StageI)	4.67739e-05	Fibroblast -> Epithelial cell	StageI
Fibroblast	Epithelial cell	THBS1	ITGA3_ITGB1	0.207213	3	THBS1_ITGA3_ITGB1	THBS1 - (ITGA3+ITGB1)	THBS	ECM-Receptor	KEGG: hsa04512	Fibroblast -> Epithelial cell (StageI)	0.008019	Fibroblast -> Epithelial cell	StageI
Fibroblast	Epithelial cell	THBS1	ITGA3_ITGB1	0.18076	3	THBS1_ITGA3_ITGB1	THBS1 - (ITGA3+ITGB1)	THBS	ECM-Receptor	KEGG: hsa04512	Fibroblast -> Epithelial cell (StageII)	0.0039573	Fibroblast -> Epithelial cell	StageII
Fibroblast	Epithelial cell	THBS1	ITGA3_ITGB1	0.18006	3	THBS1_ITGA3_ITGB1	THBS1 - (ITGA3+ITGB1)	THBS	ECM-Receptor	KEGG: hsa04512	Fibroblast -> Epithelial cell (StageIII)	0.00387303	Fibroblast -> Epithelial cell	StageIII
Fibroblast	Epithelial cell	THBS1	ITGA3_ITGB1	0.157916	3	THBS1_ITGA3_ITGB1	THBS1 - (ITGA3+ITGB1)	THBS	ECM-Receptor	KEGG: hsa04512	Fibroblast -> Epithelial cell (StageIV)	0.00177761	Fibroblast -> Epithelial cell	StageIV
Fibroblast	Epithelial cell	THBS1	CD47	0.234069	3	THBS1_CD47	THBS1 - CD47	THBS	ECM-Receptor	KEGG: hsa04512	Fibroblast -> Epithelial cell (Cancerfree)	0.0139504	Fibroblast -> Epithelial cell	Cancerfree
Fibroblast	T cell	THBS1	CD47	0.208245	3	THBS1_CD47	THBS1 - CD47	THBS	ECM-Receptor	KEGG: hsa04512	Fibroblast -> T cell (Cancerfree)	0.00821297	Fibroblast -> T cell	Cancerfree
Fibroblast	Epithelial cell	THBS1	CD47	0.277235	3	THBS1_CD47	THBS1 - CD47	THBS	ECM-Receptor	KEGG: hsa04512	Fibroblast -> Epithelial cell (StageI)	0.0271319	Fibroblast -> Epithelial cell	StageI
Fibroblast	T cell	THBS1	CD47	0.19991	3	THBS1_CD47	THBS1 - CD47	THBS	ECM-Receptor	KEGG: hsa04512	Fibroblast -> T cell (StageI)	0.0067228	Fibroblast -> T cell	StageI
Fibroblast	Epithelial cell	THBS1	CD47	0.232957	3	THBS1_CD47	THBS1 - CD47	THBS	ECM-Receptor	KEGG: hsa04512	Fibroblast -> Epithelial cell (StageII)	0.0136688	Fibroblast -> Epithelial cell	StageII
Fibroblast	T cell	THBS1	CD47	0.170364	3	THBS1_CD47	THBS1 - CD47	THBS	ECM-Receptor	KEGG: hsa04512	Fibroblast -> T cell (StageII)	0.0028235	Fibroblast -> T cell	StageII
Fibroblast	Epithelial cell	THBS1	CD47	0.232063	3	THBS1_CD47	THBS1 - CD47	THBS	ECM-Receptor	KEGG: hsa04512	Fibroblast -> Epithelial cell (StageIII)	0.0134446	Fibroblast -> Epithelial cell	StageIII
Fibroblast	T cell	THBS1	CD47	0.170494	3	THBS1_CD47	THBS1 - CD47	THBS	ECM-Receptor	KEGG: hsa04512	Fibroblast -> T cell (StageIII)	0.00283612	Fibroblast -> T cell	StageIII
Fibroblast	Epithelial cell	THBS1	CD47	0.219519	3	THBS1_CD47	THBS1 - CD47	THBS	ECM-Receptor	KEGG: hsa04512	Fibroblast -> Epithelial cell (StageIV)	0.0105102	Fibroblast -> Epithelial cell	StageIV
Fibroblast	T cell	THBS1	CD47	0.174883	3	THBS1_CD47	THBS1 - CD47	THBS	ECM-Receptor	KEGG: hsa04512	Fibroblast -> T cell (StageIV)	0.00328587	Fibroblast -> T cell	StageIV
Fibroblast	Epithelial cell	THBS1	SDC1	0.150484	3	THBS1_SDC1	THBS1 - SDC1	THBS	ECM-Receptor	KEGG: hsa04512	Fibroblast -> Epithelial cell (StageIII)	0.00130024	Fibroblast -> Epithelial cell	StageIII
Fibroblast	Epithelial cell	THBS1	SDC4	0.18539	3	THBS1_SDC4	THBS1 - SDC4	THBS	ECM-Receptor	KEGG: hsa04512	Fibroblast -> Epithelial cell (Cancerfree)	0.0045436	Fibroblast -> Epithelial cell	Cancerfree
Fibroblast	Epithelial cell	THBS1	SDC4	0.238188	3	THBS1_SDC4	THBS1 - SDC4	THBS	ECM-Receptor	KEGG: hsa04512	Fibroblast -> Epithelial cell (StageI)	0.01502	Fibroblast -> Epithelial cell	StageI
Fibroblast	Epithelial cell	THBS1	SDC4	0.196161	3	THBS1_SDC4	THBS1 - SDC4	THBS	ECM-Receptor	KEGG: hsa04512	Fibroblast -> Epithelial cell (StageII)	0.00610982	Fibroblast -> Epithelial cell	StageII
Fibroblast	Epithelial cell	THBS1	SDC4	0.213089	3	THBS1_SDC4	THBS1 - SDC4	THBS	ECM-Receptor	KEGG: hsa04512	Fibroblast -> Epithelial cell (StageIII)	0.00916037	Fibroblast -> Epithelial cell	StageIII
Fibroblast	Epithelial cell	THBS1	SDC4	0.151266	3	THBS1_SDC4	THBS1 - SDC4	THBS	ECM-Receptor	KEGG: hsa04512	Fibroblast -> Epithelial cell (StageIV)	0.00134565	Fibroblast -> Epithelial cell	StageIV
Fibroblast	Epithelial cell	THBS2	ITGA3_ITGB1	0.208829	3	THBS2_ITGA3_ITGB1	THBS2 - (ITGA3+ITGB1)	THBS	ECM-Receptor	KEGG: hsa04512	Fibroblast -> Epithelial cell (StageI)	0.00832405	Fibroblast -> Epithelial cell	StageI
Fibroblast	Epithelial cell	THBS2	ITGA3_ITGB1	0.182308	3	THBS2_ITGA3_ITGB1	THBS2 - (ITGA3+ITGB1)	THBS	ECM-Receptor	KEGG: hsa04512	Fibroblast -> Epithelial cell (StageII)	0.00414757	Fibroblast -> Epithelial cell	StageII
Fibroblast	Epithelial cell	THBS2	ITGA3_ITGB1	0.253703	3	THBS2_ITGA3_ITGB1	THBS2 - (ITGA3+ITGB1)	THBS	ECM-Receptor	KEGG: hsa04512	Fibroblast -> Epithelial cell (StageIII)	0.0194169	Fibroblast -> Epithelial cell	StageIII
Fibroblast	Epithelial cell	THBS2	ITGA3_ITGB1	0.208608	3	THBS2_ITGA3_ITGB1	THBS2 - (ITGA3+ITGB1)	THBS	ECM-Receptor	KEGG: hsa04512	Fibroblast -> Epithelial cell (StageIV)	0.00828192	Fibroblast -> Epithelial cell	StageIV
Fibroblast	Epithelial cell	THBS2	CD47	0.180168	3	THBS2_CD47	THBS2 - CD47	THBS	ECM-Receptor	KEGG: hsa04512	Fibroblast -> Epithelial cell (Cancerfree)	0.00388595	Fibroblast -> Epithelial cell	Cancerfree
Fibroblast	T cell	THBS2	CD47	0.164356	3	THBS2_CD47	THBS2 - CD47	THBS	ECM-Receptor	KEGG: hsa04512	Fibroblast -> T cell (Cancerfree)	0.0022782	Fibroblast -> T cell	Cancerfree
Fibroblast	Epithelial cell	THBS2	CD47	0.280077	3	THBS2_CD47	THBS2 - CD47	THBS	ECM-Receptor	KEGG: hsa04512	Fibroblast -> Epithelial cell (StageI)	0.0281434	Fibroblast -> Epithelial cell	StageI
Fibroblast	T cell	THBS2	CD47	0.201415	3	THBS2_CD47	THBS2 - CD47	THBS	ECM-Receptor	KEGG: hsa04512	Fibroblast -> T cell (StageI)	0.00697889	Fibroblast -> T cell	StageI
Fibroblast	Epithelial cell	THBS2	CD47	0.235507	3	THBS2_CD47	THBS2 - CD47	THBS	ECM-Receptor	KEGG: hsa04512	Fibroblast -> Epithelial cell (StageII)	0.0143193	Fibroblast -> Epithelial cell	StageII
Fibroblast	T cell	THBS2	CD47	0.17174	3	THBS2_CD47	THBS2 - CD47	THBS	ECM-Receptor	KEGG: hsa04512	Fibroblast -> T cell (StageII)	0.00295941	Fibroblast -> T cell	StageII
Fibroblast	Epithelial cell	THBS2	CD47	0.365643	3	THBS2_CD47	THBS2 - CD47	THBS	ECM-Receptor	KEGG: hsa04512	Fibroblast -> Epithelial cell (StageIII)	0.0649	Fibroblast -> Epithelial cell	StageIII
Fibroblast	T cell	THBS2	CD47	0.235348	3	THBS2_CD47	THBS2 - CD47	THBS	ECM-Receptor	KEGG: hsa04512	Fibroblast -> T cell (StageIII)	0.0142781	Fibroblast -> T cell	StageIII
Fibroblast	Epithelial cell	THBS2	CD47	0.328072	3	THBS2_CD47	THBS2 - CD47	THBS	ECM-Receptor	KEGG: hsa04512	Fibroblast -> Epithelial cell (StageIV)	0.0474483	Fibroblast -> Epithelial cell	StageIV
Fibroblast	T cell	THBS2	CD47	0.238958	3	THBS2_CD47	THBS2 - CD47	THBS	ECM-Receptor	KEGG: hsa04512	Fibroblast -> T cell (StageIV)	0.0152247	Fibroblast -> T cell	StageIV
Fibroblast	Epithelial cell	THBS2	SDC1	0.199097	3	THBS2_SDC1	THBS2 - SDC1	THBS	ECM-Receptor	KEGG: hsa04512	Fibroblast -> Epithelial cell (StageIII)	0.00658686	Fibroblast -> Epithelial cell	StageIII
Fibroblast	Epithelial cell	THBS2	SDC4	0.149722	3	THBS2_SDC4	THBS2 - SDC4	THBS	ECM-Receptor	KEGG: hsa04512	Fibroblast -> Epithelial cell (Cancerfree)	0.00125699	Fibroblast -> Epithelial cell	Cancerfree
Fibroblast	Epithelial cell	THBS2	SDC4	0.240309	3	THBS2_SDC4	THBS2 - SDC4	THBS	ECM-Receptor	KEGG: hsa04512	Fibroblast -> Epithelial cell (StageI)	0.0155872	Fibroblast -> Epithelial cell	StageI
Fibroblast	Epithelial cell	THBS2	SDC4	0.197981	3	THBS2_SDC4	THBS2 - SDC4	THBS	ECM-Receptor	KEGG: hsa04512	Fibroblast -> Epithelial cell (StageII)	0.00640292	Fibroblast -> Epithelial cell	StageII
Fibroblast	Epithelial cell	THBS2	SDC4	0.322389	3	THBS2_SDC4	THBS2 - SDC4	THBS	ECM-Receptor	KEGG: hsa04512	Fibroblast -> Epithelial cell (StageIII)	0.0449664	Fibroblast -> Epithelial cell	StageIII
Fibroblast	Epithelial cell	THBS2	SDC4	0.19722	3	THBS2_SDC4	THBS2 - SDC4	THBS	ECM-Receptor	KEGG: hsa04512	Fibroblast -> Epithelial cell (StageIV)	0.00627934	Fibroblast -> Epithelial cell	StageIV
Fibroblast	Epithelial cell	TNFSF12	TNFRSF12A	0.187883	3	TNFSF12_TNFRSF12A	TNFSF12 - TNFRSF12A	TWEAK	Secreted Signaling	KEGG: hsa04060	Fibroblast -> Epithelial cell (Cancerfree)	0.00488078	Fibroblast -> Epithelial cell	Cancerfree
Fibroblast	Epithelial cell	TNFSF12	TNFRSF12A	0.146558	3	TNFSF12_TNFRSF12A	TNFSF12 - TNFRSF12A	TWEAK	Secreted Signaling	KEGG: hsa04060	Fibroblast -> Epithelial cell (StageI)	0.00108819	Fibroblast -> Epithelial cell	StageI
Fibroblast	Epithelial cell	TNXB	SDC4	0.166883	3	TNXB_SDC4	TNXB - SDC4	TENASCIN	ECM-Receptor	KEGG: hsa04512	Fibroblast -> Epithelial cell (Cancerfree)	0.00249809	Fibroblast -> Epithelial cell	Cancerfree
Fibroblast	Epithelial cell	WNT2	FZD3_LRP5	0.111757	3	WNT2_FZD3_LRP5	WNT2 - (FZD3+LRP5)	WNT	Secreted Signaling	KEGG: hsa04310; PMID: 23209147	Fibroblast -> Epithelial cell (StageI)	0.000130003	Fibroblast -> Epithelial cell	StageI
Fibroblast	Epithelial cell	WNT2	FZD3_LRP6	0.110774	3	WNT2_FZD3_LRP6	WNT2 - (FZD3+LRP6)	WNT	Secreted Signaling	KEGG: hsa04310; PMID: 23209147	Fibroblast -> Epithelial cell (StageI)	0.000120074	Fibroblast -> Epithelial cell	StageI
Fibroblast	Epithelial cell	WNT2	FZD4_LRP5	0.111035	3	WNT2_FZD4_LRP5	WNT2 - (FZD4+LRP5)	WNT	Secreted Signaling	KEGG: hsa04310; PMID: 23209147	Fibroblast -> Epithelial cell (StageI)	0.000122648	Fibroblast -> Epithelial cell	StageI
Fibroblast	Epithelial cell	WNT2	FZD4_LRP6	0.110064	3	WNT2_FZD4_LRP6	WNT2 - (FZD4+LRP6)	WNT	Secreted Signaling	KEGG: hsa04310; PMID: 23209147	Fibroblast -> Epithelial cell (StageI)	0.000113281	Fibroblast -> Epithelial cell	StageI
Fibroblast	Epithelial cell	WNT2	FZD5_LRP5	0.111252	3	WNT2_FZD5_LRP5	WNT2 - (FZD5+LRP5)	WNT	Secreted Signaling	KEGG: hsa04310; PMID: 23209147	Fibroblast -> Epithelial cell (StageI)	0.00012482	Fibroblast -> Epithelial cell	StageI
Fibroblast	Epithelial cell	WNT2	FZD5_LRP6	0.110277	3	WNT2_FZD5_LRP6	WNT2 - (FZD5+LRP6)	WNT	Secreted Signaling	KEGG: hsa04310; PMID: 23209147	Fibroblast -> Epithelial cell (StageI)	0.000115287	Fibroblast -> Epithelial cell	StageI
Fibroblast	Epithelial cell	WNT2	FZD6_LRP5	0.117259	3	WNT2_FZD6_LRP5	WNT2 - (FZD6+LRP5)	WNT	Secreted Signaling	KEGG: hsa04310; PMID: 23209147	Fibroblast -> Epithelial cell (StageI)	0.000197821	Fibroblast -> Epithelial cell	StageI
Fibroblast	Epithelial cell	WNT2	FZD6_LRP6	0.116177	3	WNT2_FZD6_LRP6	WNT2 - (FZD6+LRP6)	WNT	Secreted Signaling	KEGG: hsa04310; PMID: 23209147	Fibroblast -> Epithelial cell (StageI)	0.000182715	Fibroblast -> Epithelial cell	StageI
Fibroblast	Epithelial cell	WNT2	FZD7_LRP5	0.105852	3	WNT2_FZD7_LRP5	WNT2 - (FZD7+LRP5)	WNT	Secreted Signaling	KEGG: hsa04310; PMID: 23209147	Fibroblast -> Epithelial cell (StageI)	7.89165e-05	Fibroblast -> Epithelial cell	StageI
Fibroblast	Epithelial cell	WNT2	FZD7_LRP6	0.10497	3	WNT2_FZD7_LRP6	WNT2 - (FZD7+LRP6)	WNT	Secreted Signaling	KEGG: hsa04310; PMID: 23209147	Fibroblast -> Epithelial cell (StageI)	7.2889e-05	Fibroblast -> Epithelial cell	StageI
Fibroblast	Epithelial cell	WNT2B	FZD3_LRP5	0.0984499	3	WNT2B_FZD3_LRP5	WNT2B - (FZD3+LRP5)	WNT	Secreted Signaling	KEGG: hsa04310; PMID: 23209147	Fibroblast -> Epithelial cell (Cancerfree)	3.87861e-05	Fibroblast -> Epithelial cell	Cancerfree
Fibroblast	Epithelial cell	WNT2B	FZD3_LRP6	0.103818	3	WNT2B_FZD3_LRP6	WNT2B - (FZD3+LRP6)	WNT	Secreted Signaling	KEGG: hsa04310; PMID: 23209147	Fibroblast -> Epithelial cell (Cancerfree)	6.55781e-05	Fibroblast -> Epithelial cell	Cancerfree
Fibroblast	Epithelial cell	WNT2B	FZD4_LRP5	0.106751	3	WNT2B_FZD4_LRP5	WNT2B - (FZD4+LRP5)	WNT	Secreted Signaling	KEGG: hsa04310; PMID: 23209147	Fibroblast -> Epithelial cell (Cancerfree)	8.54467e-05	Fibroblast -> Epithelial cell	Cancerfree
Fibroblast	Epithelial cell	WNT2B	FZD4_LRP6	0.11309	3	WNT2B_FZD4_LRP6	WNT2B - (FZD4+LRP6)	WNT	Secreted Signaling	KEGG: hsa04310; PMID: 23209147	Fibroblast -> Epithelial cell (Cancerfree)	0.000144458	Fibroblast -> Epithelial cell	Cancerfree
Fibroblast	Epithelial cell	WNT5A	FZD3	0.102645	3	WNT5A_FZD3	WNT5A - FZD3	ncWNT	Secreted Signaling	KEGG: hsa04310	Fibroblast -> Epithelial cell (Cancerfree)	5.87443e-05	Fibroblast -> Epithelial cell	Cancerfree
Fibroblast	Epithelial cell	WNT5A	FZD3	0.141413	3	WNT5A_FZD3	WNT5A - FZD3	ncWNT	Secreted Signaling	KEGG: hsa04310	Fibroblast -> Epithelial cell (StageI)	0.000848989	Fibroblast -> Epithelial cell	StageI
Fibroblast	Epithelial cell	WNT5A	FZD3	0.1353	3	WNT5A_FZD3	WNT5A - FZD3	ncWNT	Secreted Signaling	KEGG: hsa04310	Fibroblast -> Epithelial cell (StageII)	0.000616789	Fibroblast -> Epithelial cell	StageII
Fibroblast	Epithelial cell	WNT5A	FZD4	0.122509	3	WNT5A_FZD4	WNT5A - FZD4	ncWNT	Secreted Signaling	KEGG: hsa04310	Fibroblast -> Epithelial cell (Cancerfree)	0.000285106	Fibroblast -> Epithelial cell	Cancerfree
Fibroblast	Epithelial cell	WNT5A	FZD4	0.139123	3	WNT5A_FZD4	WNT5A - FZD4	ncWNT	Secreted Signaling	KEGG: hsa04310	Fibroblast -> Epithelial cell (StageI)	0.000755691	Fibroblast -> Epithelial cell	StageI
Fibroblast	Epithelial cell	WNT5A	FZD5	0.139806	3	WNT5A_FZD5	WNT5A - FZD5	ncWNT	Secreted Signaling	KEGG: hsa04310	Fibroblast -> Epithelial cell (StageI)	0.000782685	Fibroblast -> Epithelial cell	StageI
Fibroblast	Epithelial cell	WNT5A	FZD6	0.160443	3	WNT5A_FZD6	WNT5A - FZD6	ncWNT	Secreted Signaling	KEGG: hsa04310	Fibroblast -> Epithelial cell (StageI)	0.00196406	Fibroblast -> Epithelial cell	StageI
Fibroblast	Epithelial cell	WNT5A	FZD6	0.130477	3	WNT5A_FZD6	WNT5A - FZD6	ncWNT	Secreted Signaling	KEGG: hsa04310	Fibroblast -> Epithelial cell (StageII)	0.000469329	Fibroblast -> Epithelial cell	StageII
Fibroblast	Epithelial cell	WNT5A	FZD7	0.123924	3	WNT5A_FZD7	WNT5A - FZD7	ncWNT	Secreted Signaling	KEGG: hsa04310	Fibroblast -> Epithelial cell (StageI)	0.000312961	Fibroblast -> Epithelial cell	StageI
Fibroblast	Epithelial cell	WNT5A	MCAM	0.132858	3	WNT5A_MCAM	WNT5A - MCAM	ncWNT	Secreted Signaling	PMID: 24335906	Fibroblast -> Epithelial cell (Cancerfree)	0.000538446	Fibroblast -> Epithelial cell	Cancerfree

## Sheet: Supplementary Data 5.2
Supplementary Data 5.2	All celltype -> T cell
source	target	ligand	receptor	prob	pval	interaction_name	interaction_name_2	pathway_name	annotation	evidence	source.target	prob.original	group.names	dataset
Epithelial cell	T cell	ALCAM	CD6	0.134275	3	ALCAM_CD6	ALCAM - CD6	ALCAM	Cell-Cell Contact	KEGG: hsa04514	Epithelial cell -> T cell (StageI)	0.000582956	Epithelial cell -> T cell	StageI
Fibroblast	T cell	ALCAM	CD6	0.126791	3	ALCAM_CD6	ALCAM - CD6	ALCAM	Cell-Cell Contact	KEGG: hsa04514	Fibroblast -> T cell (StageI)	0.000375602	Fibroblast -> T cell	StageI
Myeloid cell	T cell	ALCAM	CD6	0.155645	3	ALCAM_CD6	ALCAM - CD6	ALCAM	Cell-Cell Contact	KEGG: hsa04514	Myeloid cell -> T cell (StageI)	0.0016207	Myeloid cell -> T cell	StageI
Endothelial cell	T cell	ALCAM	CD6	0.12947	3	ALCAM_CD6	ALCAM - CD6	ALCAM	Cell-Cell Contact	KEGG: hsa04514	Endothelial cell -> T cell (StageII)	0.000442176	Endothelial cell -> T cell	StageII
Epithelial cell	T cell	ALCAM	CD6	0.143107	3	ALCAM_CD6	ALCAM - CD6	ALCAM	Cell-Cell Contact	KEGG: hsa04514	Epithelial cell -> T cell (StageII)	0.000923081	Epithelial cell -> T cell	StageII
Myeloid cell	T cell	ALCAM	CD6	0.15138	3	ALCAM_CD6	ALCAM - CD6	ALCAM	Cell-Cell Contact	KEGG: hsa04514	Myeloid cell -> T cell (StageII)	0.00135238	Myeloid cell -> T cell	StageII
Pericyte	T cell	ALCAM	CD6	0.136075	3	ALCAM_CD6	ALCAM - CD6	ALCAM	Cell-Cell Contact	KEGG: hsa04514	Pericyte -> T cell (StageII)	0.000643306	Pericyte -> T cell	StageII
Epithelial cell	T cell	ALCAM	CD6	0.144298	3	ALCAM_CD6	ALCAM - CD6	ALCAM	Cell-Cell Contact	KEGG: hsa04514	Epithelial cell -> T cell (StageIII)	0.000977922	Epithelial cell -> T cell	StageIII
Myeloid cell	T cell	ALCAM	CD6	0.146018	3	ALCAM_CD6	ALCAM - CD6	ALCAM	Cell-Cell Contact	KEGG: hsa04514	Myeloid cell -> T cell (StageIII)	0.00106109	Myeloid cell -> T cell	StageIII
Endothelial cell	T cell	APP	CD74	0.289006	3	APP_CD74	APP - CD74	APP	Cell-Cell Contact	PMID: 19849849	Endothelial cell -> T cell (Cancerfree)	0.0314256	Endothelial cell -> T cell	Cancerfree
Epithelial cell	T cell	APP	CD74	0.247981	3	APP_CD74	APP - CD74	APP	Cell-Cell Contact	PMID: 19849849	Epithelial cell -> T cell (Cancerfree)	0.0177289	Epithelial cell -> T cell	Cancerfree
Fibroblast	T cell	APP	CD74	0.26122	3	APP_CD74	APP - CD74	APP	Cell-Cell Contact	PMID: 19849849	Fibroblast -> T cell (Cancerfree)	0.021749	Fibroblast -> T cell	Cancerfree
Pericyte	T cell	APP	CD74	0.233768	3	APP_CD74	APP - CD74	APP	Cell-Cell Contact	PMID: 19849849	Pericyte -> T cell (Cancerfree)	0.0138738	Pericyte -> T cell	Cancerfree
Endothelial cell	T cell	APP	CD74	0.503002	3	APP_CD74	APP - CD74	APP	Cell-Cell Contact	PMID: 19849849	Endothelial cell -> T cell (StageI)	0.13696	Endothelial cell -> T cell	StageI
Epithelial cell	T cell	APP	CD74	0.301007	3	APP_CD74	APP - CD74	APP	Cell-Cell Contact	PMID: 19849849	Epithelial cell -> T cell (StageI)	0.0360741	Epithelial cell -> T cell	StageI
Fibroblast	T cell	APP	CD74	0.349604	3	APP_CD74	APP - CD74	APP	Cell-Cell Contact	PMID: 19849849	Fibroblast -> T cell (StageI)	0.0572472	Fibroblast -> T cell	StageI
Myeloid cell	T cell	APP	CD74	0.221246	3	APP_CD74	APP - CD74	APP	Cell-Cell Contact	PMID: 19849849	Myeloid cell -> T cell (StageI)	0.0108906	Myeloid cell -> T cell	StageI
Pericyte	T cell	APP	CD74	0.359286	3	APP_CD74	APP - CD74	APP	Cell-Cell Contact	PMID: 19849849	Pericyte -> T cell (StageI)	0.0618341	Pericyte -> T cell	StageI
Endothelial cell	T cell	APP	CD74	0.45656	3	APP_CD74	APP - CD74	APP	Cell-Cell Contact	PMID: 19849849	Endothelial cell -> T cell (StageII)	0.111884	Endothelial cell -> T cell	StageII
Epithelial cell	T cell	APP	CD74	0.25562	3	APP_CD74	APP - CD74	APP	Cell-Cell Contact	PMID: 19849849	Epithelial cell -> T cell (StageII)	0.0199992	Epithelial cell -> T cell	StageII
Fibroblast	T cell	APP	CD74	0.318272	3	APP_CD74	APP - CD74	APP	Cell-Cell Contact	PMID: 19849849	Fibroblast -> T cell (StageII)	0.0431979	Fibroblast -> T cell	StageII
Pericyte	T cell	APP	CD74	0.309455	3	APP_CD74	APP - CD74	APP	Cell-Cell Contact	PMID: 19849849	Pericyte -> T cell (StageII)	0.0394987	Pericyte -> T cell	StageII
Endothelial cell	T cell	APP	CD74	0.434601	3	APP_CD74	APP - CD74	APP	Cell-Cell Contact	PMID: 19849849	Endothelial cell -> T cell (StageIII)	0.100163	Endothelial cell -> T cell	StageIII
Epithelial cell	T cell	APP	CD74	0.390468	3	APP_CD74	APP - CD74	APP	Cell-Cell Contact	PMID: 19849849	Epithelial cell -> T cell (StageIII)	0.0772255	Epithelial cell -> T cell	StageIII
Fibroblast	T cell	APP	CD74	0.36896	3	APP_CD74	APP - CD74	APP	Cell-Cell Contact	PMID: 19849849	Fibroblast -> T cell (StageIII)	0.0665154	Fibroblast -> T cell	StageIII
Pericyte	T cell	APP	CD74	0.277403	3	APP_CD74	APP - CD74	APP	Cell-Cell Contact	PMID: 19849849	Pericyte -> T cell (StageIII)	0.0271911	Pericyte -> T cell	StageIII
Endothelial cell	T cell	APP	CD74	0.409937	3	APP_CD74	APP - CD74	APP	Cell-Cell Contact	PMID: 19849849	Endothelial cell -> T cell (StageIV)	0.0872135	Endothelial cell -> T cell	StageIV
Epithelial cell	T cell	APP	CD74	0.23966	3	APP_CD74	APP - CD74	APP	Cell-Cell Contact	PMID: 19849849	Epithelial cell -> T cell (StageIV)	0.0154125	Epithelial cell -> T cell	StageIV
Fibroblast	T cell	APP	CD74	0.264951	3	APP_CD74	APP - CD74	APP	Cell-Cell Contact	PMID: 19849849	Fibroblast -> T cell (StageIV)	0.0229534	Fibroblast -> T cell	StageIV
Pericyte	T cell	APP	CD74	0.330493	3	APP_CD74	APP - CD74	APP	Cell-Cell Contact	PMID: 19849849	Pericyte -> T cell (StageIV)	0.04852	Pericyte -> T cell	StageIV
Epithelial cell	T cell	CD22	PTPRC	0.179854	3	CD22_PTPRC	CD22 - PTPRC	CD22	Cell-Cell Contact	KEGG: hsa04514	Epithelial cell -> T cell (Cancerfree)	0.00384853	Epithelial cell -> T cell	Cancerfree
Fibroblast	T cell	CD22	PTPRC	0.196895	3	CD22_PTPRC	CD22 - PTPRC	CD22	Cell-Cell Contact	KEGG: hsa04514	Fibroblast -> T cell (Cancerfree)	0.00622709	Fibroblast -> T cell	Cancerfree
Myeloid cell	T cell	CD86	CTLA4	0.196478	3	CD86_CTLA4	CD86 - CTLA4	CD86	Cell-Cell Contact	PMID: 23954143	Myeloid cell -> T cell (StageI)	0.00616037	Myeloid cell -> T cell	StageI
Myeloid cell	T cell	CD86	CTLA4	0.160073	3	CD86_CTLA4	CD86 - CTLA4	CD86	Cell-Cell Contact	PMID: 23954143	Myeloid cell -> T cell (StageII)	0.00193594	Myeloid cell -> T cell	StageII
Epithelial cell	T cell	CD99	CD99	0.41619	3	CD99_CD99	CD99 - CD99	CD99	Cell-Cell Contact	KEGG: hsa04514	Epithelial cell -> T cell (Cancerfree)	0.0904687	Epithelial cell -> T cell	Cancerfree
Endothelial cell	T cell	CD99	CD99	0.312499	3	CD99_CD99	CD99 - CD99	CD99	Cell-Cell Contact	KEGG: hsa04514	Endothelial cell -> T cell (StageI)	0.0407618	Endothelial cell -> T cell	StageI
Fibroblast	T cell	CD99	CD99	0.270093	3	CD99_CD99	CD99 - CD99	CD99	Cell-Cell Contact	KEGG: hsa04514	Fibroblast -> T cell (StageI)	0.0246634	Fibroblast -> T cell	StageI
Pericyte	T cell	CD99	CD99	0.325884	3	CD99_CD99	CD99 - CD99	CD99	Cell-Cell Contact	KEGG: hsa04514	Pericyte -> T cell (StageI)	0.0464872	Pericyte -> T cell	StageI
T cell	T cell	CD99	CD99	0.285793	3	CD99_CD99	CD99 - CD99	CD99	Cell-Cell Contact	KEGG: hsa04514	T cell -> T cell (StageI)	0.0302267	T cell -> T cell	StageI
Endothelial cell	T cell	CD99	CD99	0.304172	3	CD99_CD99	CD99 - CD99	CD99	Cell-Cell Contact	KEGG: hsa04514	Endothelial cell -> T cell (StageII)	0.0373428	Endothelial cell -> T cell	StageII
Epithelial cell	T cell	CD99	CD99	0.247721	3	CD99_CD99	CD99 - CD99	CD99	Cell-Cell Contact	KEGG: hsa04514	Epithelial cell -> T cell (StageII)	0.017654	Epithelial cell -> T cell	StageII
Myeloid cell	T cell	CD99	CD99	0.252258	3	CD99_CD99	CD99 - CD99	CD99	Cell-Cell Contact	KEGG: hsa04514	Myeloid cell -> T cell (StageII)	0.0189834	Myeloid cell -> T cell	StageII
Pericyte	T cell	CD99	CD99	0.319311	3	CD99_CD99	CD99 - CD99	CD99	Cell-Cell Contact	KEGG: hsa04514	Pericyte -> T cell (StageII)	0.0436416	Pericyte -> T cell	StageII
T cell	T cell	CD99	CD99	0.277957	3	CD99_CD99	CD99 - CD99	CD99	Cell-Cell Contact	KEGG: hsa04514	T cell -> T cell (StageII)	0.0273872	T cell -> T cell	StageII
Endothelial cell	T cell	CD99	CD99	0.350322	3	CD99_CD99	CD99 - CD99	CD99	Cell-Cell Contact	KEGG: hsa04514	Endothelial cell -> T cell (StageIII)	0.0575837	Endothelial cell -> T cell	StageIII
Fibroblast	T cell	CD99	CD99	0.38541	3	CD99_CD99	CD99 - CD99	CD99	Cell-Cell Contact	KEGG: hsa04514	Fibroblast -> T cell (StageIII)	0.0746728	Fibroblast -> T cell	StageIII
Pericyte	T cell	CD99	CD99	0.386235	3	CD99_CD99	CD99 - CD99	CD99	Cell-Cell Contact	KEGG: hsa04514	Pericyte -> T cell (StageIII)	0.0750875	Pericyte -> T cell	StageIII
T cell	T cell	CD99	CD99	0.347376	3	CD99_CD99	CD99 - CD99	CD99	Cell-Cell Contact	KEGG: hsa04514	T cell -> T cell (StageIII)	0.0562063	T cell -> T cell	StageIII
Endothelial cell	T cell	CD99	CD99	0.251686	3	CD99_CD99	CD99 - CD99	CD99	Cell-Cell Contact	KEGG: hsa04514	Endothelial cell -> T cell (StageIV)	0.0188129	Endothelial cell -> T cell	StageIV
Fibroblast	T cell	CD99	CD99	0.277417	3	CD99_CD99	CD99 - CD99	CD99	Cell-Cell Contact	KEGG: hsa04514	Fibroblast -> T cell (StageIV)	0.027196	Fibroblast -> T cell	StageIV
Myeloid cell	T cell	CD99	CD99	0.192602	3	CD99_CD99	CD99 - CD99	CD99	Cell-Cell Contact	KEGG: hsa04514	Myeloid cell -> T cell (StageIV)	0.00556061	Myeloid cell -> T cell	StageIV
Pericyte	T cell	CD99	CD99	0.275908	3	CD99_CD99	CD99 - CD99	CD99	Cell-Cell Contact	KEGG: hsa04514	Pericyte -> T cell (StageIV)	0.0266652	Pericyte -> T cell	StageIV
T cell	T cell	CD99	CD99	0.204632	3	CD99_CD99	CD99 - CD99	CD99	Cell-Cell Contact	KEGG: hsa04514	T cell -> T cell (StageIV)	0.00754542	T cell -> T cell	StageIV
Epithelial cell	T cell	CDH1	ITGAE_ITGB7	0.178027	3	CDH1_ITGAE_ITGB7	CDH1 - (ITGAE+ITGB7)	CDH1	Cell-Cell Contact	PMID: 9425167	Epithelial cell -> T cell (StageI)	0.00363505	Epithelial cell -> T cell	StageI
Epithelial cell	T cell	CDH1	ITGAE_ITGB7	0.161729	3	CDH1_ITGAE_ITGB7	CDH1 - (ITGAE+ITGB7)	CDH1	Cell-Cell Contact	PMID: 9425167	Epithelial cell -> T cell (StageIII)	0.00206385	Epithelial cell -> T cell	StageIII
B cell	T cell	CLEC2B	KLRB1	0.190332	3	CLEC2B_KLRB1	CLEC2B - KLRB1	CLEC	Cell-Cell Contact	PMID: 24223577	B cell -> T cell (Cancerfree)	0.00522669	B cell -> T cell	Cancerfree
Endothelial cell	T cell	CLEC2B	KLRB1	0.232853	3	CLEC2B_KLRB1	CLEC2B - KLRB1	CLEC	Cell-Cell Contact	PMID: 24223577	Endothelial cell -> T cell (Cancerfree)	0.0136426	Endothelial cell -> T cell	Cancerfree
Epithelial cell	T cell	CLEC2B	KLRB1	0.133593	3	CLEC2B_KLRB1	CLEC2B - KLRB1	CLEC	Cell-Cell Contact	PMID: 24223577	Epithelial cell -> T cell (Cancerfree)	0.000561214	Epithelial cell -> T cell	Cancerfree
Fibroblast	T cell	CLEC2B	KLRB1	0.211468	3	CLEC2B_KLRB1	CLEC2B - KLRB1	CLEC	Cell-Cell Contact	PMID: 24223577	Fibroblast -> T cell (Cancerfree)	0.00883659	Fibroblast -> T cell	Cancerfree
Myeloid cell	T cell	CLEC2B	KLRB1	0.227063	3	CLEC2B_KLRB1	CLEC2B - KLRB1	CLEC	Cell-Cell Contact	PMID: 24223577	Myeloid cell -> T cell (Cancerfree)	0.0122276	Myeloid cell -> T cell	Cancerfree
Pericyte	T cell	CLEC2B	KLRB1	0.171367	3	CLEC2B_KLRB1	CLEC2B - KLRB1	CLEC	Cell-Cell Contact	PMID: 24223577	Pericyte -> T cell (Cancerfree)	0.00292216	Pericyte -> T cell	Cancerfree
T cell	T cell	CLEC2B	KLRB1	0.249635	3	CLEC2B_KLRB1	CLEC2B - KLRB1	CLEC	Cell-Cell Contact	PMID: 24223577	T cell -> T cell (Cancerfree)	0.0182089	T cell -> T cell	Cancerfree
B cell	T cell	CLEC2B	KLRB1	0.151911	3	CLEC2B_KLRB1	CLEC2B - KLRB1	CLEC	Cell-Cell Contact	PMID: 24223577	B cell -> T cell (StageI)	0.00138398	B cell -> T cell	StageI
Endothelial cell	T cell	CLEC2B	KLRB1	0.198765	3	CLEC2B_KLRB1	CLEC2B - KLRB1	CLEC	Cell-Cell Contact	PMID: 24223577	Endothelial cell -> T cell (StageI)	0.00653185	Endothelial cell -> T cell	StageI
Epithelial cell	T cell	CLEC2B	KLRB1	0.118988	3	CLEC2B_KLRB1	CLEC2B - KLRB1	CLEC	Cell-Cell Contact	PMID: 24223577	Epithelial cell -> T cell (StageI)	0.000223919	Epithelial cell -> T cell	StageI
Fibroblast	T cell	CLEC2B	KLRB1	0.176793	3	CLEC2B_KLRB1	CLEC2B - KLRB1	CLEC	Cell-Cell Contact	PMID: 24223577	Fibroblast -> T cell (StageI)	0.00349535	Fibroblast -> T cell	StageI
Mast cell	T cell	CLEC2B	KLRB1	0.16654	3	CLEC2B_KLRB1	CLEC2B - KLRB1	CLEC	Cell-Cell Contact	PMID: 24223577	Mast cell -> T cell (StageI)	0.0024675	Mast cell -> T cell	StageI
Myeloid cell	T cell	CLEC2B	KLRB1	0.197684	3	CLEC2B_KLRB1	CLEC2B - KLRB1	CLEC	Cell-Cell Contact	PMID: 24223577	Myeloid cell -> T cell (StageI)	0.00635456	Myeloid cell -> T cell	StageI
Pericyte	T cell	CLEC2B	KLRB1	0.162365	3	CLEC2B_KLRB1	CLEC2B - KLRB1	CLEC	Cell-Cell Contact	PMID: 24223577	Pericyte -> T cell (StageI)	0.00211443	Pericyte -> T cell	StageI
T cell	T cell	CLEC2B	KLRB1	0.212197	3	CLEC2B_KLRB1	CLEC2B - KLRB1	CLEC	Cell-Cell Contact	PMID: 24223577	T cell -> T cell (StageI)	0.00898142	T cell -> T cell	StageI
B cell	T cell	CLEC2B	KLRB1	0.158396	3	CLEC2B_KLRB1	CLEC2B - KLRB1	CLEC	Cell-Cell Contact	PMID: 24223577	B cell -> T cell (StageII)	0.00181209	B cell -> T cell	StageII
Endothelial cell	T cell	CLEC2B	KLRB1	0.234413	3	CLEC2B_KLRB1	CLEC2B - KLRB1	CLEC	Cell-Cell Contact	PMID: 24223577	Endothelial cell -> T cell (StageII)	0.0140382	Endothelial cell -> T cell	StageII
Fibroblast	T cell	CLEC2B	KLRB1	0.208368	3	CLEC2B_KLRB1	CLEC2B - KLRB1	CLEC	Cell-Cell Contact	PMID: 24223577	Fibroblast -> T cell (StageII)	0.00823639	Fibroblast -> T cell	StageII
Mast cell	T cell	CLEC2B	KLRB1	0.168957	3	CLEC2B_KLRB1	CLEC2B - KLRB1	CLEC	Cell-Cell Contact	PMID: 24223577	Mast cell -> T cell (StageII)	0.00268882	Mast cell -> T cell	StageII
Myeloid cell	T cell	CLEC2B	KLRB1	0.196342	3	CLEC2B_KLRB1	CLEC2B - KLRB1	CLEC	Cell-Cell Contact	PMID: 24223577	Myeloid cell -> T cell (StageII)	0.00613859	Myeloid cell -> T cell	StageII
Pericyte	T cell	CLEC2B	KLRB1	0.200218	3	CLEC2B_KLRB1	CLEC2B - KLRB1	CLEC	Cell-Cell Contact	PMID: 24223577	Pericyte -> T cell (StageII)	0.00677479	Pericyte -> T cell	StageII
T cell	T cell	CLEC2B	KLRB1	0.189478	3	CLEC2B_KLRB1	CLEC2B - KLRB1	CLEC	Cell-Cell Contact	PMID: 24223577	T cell -> T cell (StageII)	0.00510443	T cell -> T cell	StageII
B cell	T cell	CLEC2B	KLRB1	0.177916	3	CLEC2B_KLRB1	CLEC2B - KLRB1	CLEC	Cell-Cell Contact	PMID: 24223577	B cell -> T cell (StageIII)	0.0036223	B cell -> T cell	StageIII
Endothelial cell	T cell	CLEC2B	KLRB1	0.217853	3	CLEC2B_KLRB1	CLEC2B - KLRB1	CLEC	Cell-Cell Contact	PMID: 24223577	Endothelial cell -> T cell (StageIII)	0.0101503	Endothelial cell -> T cell	StageIII
Fibroblast	T cell	CLEC2B	KLRB1	0.242422	3	CLEC2B_KLRB1	CLEC2B - KLRB1	CLEC	Cell-Cell Contact	PMID: 24223577	Fibroblast -> T cell (StageIII)	0.0161628	Fibroblast -> T cell	StageIII
Mast cell	T cell	CLEC2B	KLRB1	0.182044	3	CLEC2B_KLRB1	CLEC2B - KLRB1	CLEC	Cell-Cell Contact	PMID: 24223577	Mast cell -> T cell (StageIII)	0.00411473	Mast cell -> T cell	StageIII
Myeloid cell	T cell	CLEC2B	KLRB1	0.225479	3	CLEC2B_KLRB1	CLEC2B - KLRB1	CLEC	Cell-Cell Contact	PMID: 24223577	Myeloid cell -> T cell (StageIII)	0.011855	Myeloid cell -> T cell	StageIII
Pericyte	T cell	CLEC2B	KLRB1	0.18434	3	CLEC2B_KLRB1	CLEC2B - KLRB1	CLEC	Cell-Cell Contact	PMID: 24223577	Pericyte -> T cell (StageIII)	0.00440617	Pericyte -> T cell	StageIII
T cell	T cell	CLEC2B	KLRB1	0.199112	3	CLEC2B_KLRB1	CLEC2B - KLRB1	CLEC	Cell-Cell Contact	PMID: 24223577	T cell -> T cell (StageIII)	0.00658931	T cell -> T cell	StageIII
B cell	T cell	CD69	KLRB1	0.208492	3	CLEC2C_KLRB1	CLEC2C - KLRB1	CLEC	Cell-Cell Contact	PMID: 24223577	B cell -> T cell (Cancerfree)	0.00825985	B cell -> T cell	Cancerfree
T cell	T cell	CD69	KLRB1	0.283153	3	CLEC2C_KLRB1	CLEC2C - KLRB1	CLEC	Cell-Cell Contact	PMID: 24223577	T cell -> T cell (Cancerfree)	0.0292564	T cell -> T cell	Cancerfree
B cell	T cell	CD69	KLRB1	0.139619	3	CLEC2C_KLRB1	CLEC2C - KLRB1	CLEC	Cell-Cell Contact	PMID: 24223577	B cell -> T cell (StageI)	0.000775251	B cell -> T cell	StageI
Mast cell	T cell	CD69	KLRB1	0.220084	3	CLEC2C_KLRB1	CLEC2C - KLRB1	CLEC	Cell-Cell Contact	PMID: 24223577	Mast cell -> T cell (StageI)	0.0106337	Mast cell -> T cell	StageI
Myeloid cell	T cell	CD69	KLRB1	0.16435	3	CLEC2C_KLRB1	CLEC2C - KLRB1	CLEC	Cell-Cell Contact	PMID: 24223577	Myeloid cell -> T cell (StageI)	0.00227776	Myeloid cell -> T cell	StageI
T cell	T cell	CD69	KLRB1	0.234449	3	CLEC2C_KLRB1	CLEC2C - KLRB1	CLEC	Cell-Cell Contact	PMID: 24223577	T cell -> T cell (StageI)	0.0140474	T cell -> T cell	StageI
B cell	T cell	CD69	KLRB1	0.152528	3	CLEC2C_KLRB1	CLEC2C - KLRB1	CLEC	Cell-Cell Contact	PMID: 24223577	B cell -> T cell (StageII)	0.00142134	B cell -> T cell	StageII
Mast cell	T cell	CD69	KLRB1	0.177958	3	CLEC2C_KLRB1	CLEC2C - KLRB1	CLEC	Cell-Cell Contact	PMID: 24223577	Mast cell -> T cell (StageII)	0.00362711	Mast cell -> T cell	StageII
T cell	T cell	CD69	KLRB1	0.232849	3	CLEC2C_KLRB1	CLEC2C - KLRB1	CLEC	Cell-Cell Contact	PMID: 24223577	T cell -> T cell (StageII)	0.0136416	T cell -> T cell	StageII
B cell	T cell	CD69	KLRB1	0.194753	3	CLEC2C_KLRB1	CLEC2C - KLRB1	CLEC	Cell-Cell Contact	PMID: 24223577	B cell -> T cell (StageIII)	0.00588871	B cell -> T cell	StageIII
Mast cell	T cell	CD69	KLRB1	0.27574	3	CLEC2C_KLRB1	CLEC2C - KLRB1	CLEC	Cell-Cell Contact	PMID: 24223577	Mast cell -> T cell (StageIII)	0.0266063	Mast cell -> T cell	StageIII
Myeloid cell	T cell	CD69	KLRB1	0.176823	3	CLEC2C_KLRB1	CLEC2C - KLRB1	CLEC	Cell-Cell Contact	PMID: 24223577	Myeloid cell -> T cell (StageIII)	0.0034987	Myeloid cell -> T cell	StageIII
T cell	T cell	CD69	KLRB1	0.264852	3	CLEC2C_KLRB1	CLEC2C - KLRB1	CLEC	Cell-Cell Contact	PMID: 24223577	T cell -> T cell (StageIII)	0.0229211	T cell -> T cell	StageIII
B cell	T cell	CLEC2D	KLRB1	0.189217	3	CLEC2D_KLRB1	CLEC2D - KLRB1	CLEC	Cell-Cell Contact	PMID: 24223577	B cell -> T cell (Cancerfree)	0.0050673	B cell -> T cell	Cancerfree
T cell	T cell	CLEC2D	KLRB1	0.209367	3	CLEC2D_KLRB1	CLEC2D - KLRB1	CLEC	Cell-Cell Contact	PMID: 24223577	T cell -> T cell (Cancerfree)	0.00842703	T cell -> T cell	Cancerfree
B cell	T cell	CLEC2D	KLRB1	0.142963	3	CLEC2D_KLRB1	CLEC2D - KLRB1	CLEC	Cell-Cell Contact	PMID: 24223577	B cell -> T cell (StageI)	0.000916611	B cell -> T cell	StageI
Endothelial cell	T cell	CLEC2D	KLRB1	0.135699	3	CLEC2D_KLRB1	CLEC2D - KLRB1	CLEC	Cell-Cell Contact	PMID: 24223577	Endothelial cell -> T cell (StageI)	0.00063033	Endothelial cell -> T cell	StageI
Epithelial cell	T cell	CLEC2D	KLRB1	0.132601	3	CLEC2D_KLRB1	CLEC2D - KLRB1	CLEC	Cell-Cell Contact	PMID: 24223577	Epithelial cell -> T cell (StageI)	0.000530656	Epithelial cell -> T cell	StageI
T cell	T cell	CLEC2D	KLRB1	0.227848	3	CLEC2D_KLRB1	CLEC2D - KLRB1	CLEC	Cell-Cell Contact	PMID: 24223577	T cell -> T cell (StageI)	0.0124145	T cell -> T cell	StageI
T cell	T cell	CLEC2D	KLRB1	0.227641	3	CLEC2D_KLRB1	CLEC2D - KLRB1	CLEC	Cell-Cell Contact	PMID: 24223577	T cell -> T cell (StageII)	0.0123651	T cell -> T cell	StageII
T cell	T cell	CLEC2D	KLRB1	0.195125	3	CLEC2D_KLRB1	CLEC2D - KLRB1	CLEC	Cell-Cell Contact	PMID: 24223577	T cell -> T cell (StageIII)	0.00594673	T cell -> T cell	StageIII
Fibroblast	T cell	COL1A1	ITGA1_ITGB1	0.323794	3	COL1A1_ITGA1_ITGB1	COL1A1 - (ITGA1+ITGB1)	COLLAGEN	ECM-Receptor	KEGG: hsa04512	Fibroblast -> T cell (StageI)	0.0455755	Fibroblast -> T cell	StageI
Pericyte	T cell	COL1A1	ITGA1_ITGB1	0.330874	3	COL1A1_ITGA1_ITGB1	COL1A1 - (ITGA1+ITGB1)	COLLAGEN	ECM-Receptor	KEGG: hsa04512	Pericyte -> T cell (StageI)	0.0486892	Pericyte -> T cell	StageI
Fibroblast	T cell	COL1A1	CD44	0.463376	3	COL1A1_CD44	COL1A1 - CD44	COLLAGEN	ECM-Receptor	KEGG: hsa04512	Fibroblast -> T cell (Cancerfree)	0.115548	Fibroblast -> T cell	Cancerfree
Mast cell	T cell	COL1A1	CD44	0.260157	3	COL1A1_CD44	COL1A1 - CD44	COLLAGEN	ECM-Receptor	KEGG: hsa04512	Mast cell -> T cell (Cancerfree)	0.0214112	Mast cell -> T cell	Cancerfree
Pericyte	T cell	COL1A1	CD44	0.365752	3	COL1A1_CD44	COL1A1 - CD44	COLLAGEN	ECM-Receptor	KEGG: hsa04512	Pericyte -> T cell (Cancerfree)	0.0649528	Pericyte -> T cell	Cancerfree
Fibroblast	T cell	COL1A1	CD44	0.446207	3	COL1A1_CD44	COL1A1 - CD44	COLLAGEN	ECM-Receptor	KEGG: hsa04512	Fibroblast -> T cell (StageI)	0.10634	Fibroblast -> T cell	StageI
Pericyte	T cell	COL1A1	CD44	0.458849	3	COL1A1_CD44	COL1A1 - CD44	COLLAGEN	ECM-Receptor	KEGG: hsa04512	Pericyte -> T cell (StageI)	0.113113	Pericyte -> T cell	StageI
Fibroblast	T cell	COL1A1	CD44	0.402105	3	COL1A1_CD44	COL1A1 - CD44	COLLAGEN	ECM-Receptor	KEGG: hsa04512	Fibroblast -> T cell (StageII)	0.0831664	Fibroblast -> T cell	StageII
Pericyte	T cell	COL1A1	CD44	0.416442	3	COL1A1_CD44	COL1A1 - CD44	COLLAGEN	ECM-Receptor	KEGG: hsa04512	Pericyte -> T cell (StageII)	0.0906006	Pericyte -> T cell	StageII
Endothelial cell	T cell	COL1A1	CD44	0.41291	3	COL1A1_CD44	COL1A1 - CD44	COLLAGEN	ECM-Receptor	KEGG: hsa04512	Endothelial cell -> T cell (StageIII)	0.0887587	Endothelial cell -> T cell	StageIII
Fibroblast	T cell	COL1A1	CD44	0.527064	3	COL1A1_CD44	COL1A1 - CD44	COLLAGEN	ECM-Receptor	KEGG: hsa04512	Fibroblast -> T cell (StageIII)	0.149972	Fibroblast -> T cell	StageIII
Mast cell	T cell	COL1A1	CD44	0.264809	3	COL1A1_CD44	COL1A1 - CD44	COLLAGEN	ECM-Receptor	KEGG: hsa04512	Mast cell -> T cell (StageIII)	0.0229072	Mast cell -> T cell	StageIII
Pericyte	T cell	COL1A1	CD44	0.487482	3	COL1A1_CD44	COL1A1 - CD44	COLLAGEN	ECM-Receptor	KEGG: hsa04512	Pericyte -> T cell (StageIII)	0.12856	Pericyte -> T cell	StageIII
Endothelial cell	T cell	COL1A1	CD44	0.189803	3	COL1A1_CD44	COL1A1 - CD44	COLLAGEN	ECM-Receptor	KEGG: hsa04512	Endothelial cell -> T cell (StageIV)	0.00515076	Endothelial cell -> T cell	StageIV
Epithelial cell	T cell	COL1A1	CD44	0.186922	3	COL1A1_CD44	COL1A1 - CD44	COLLAGEN	ECM-Receptor	KEGG: hsa04512	Epithelial cell -> T cell (StageIV)	0.00474904	Epithelial cell -> T cell	StageIV
Fibroblast	T cell	COL1A1	CD44	0.36631	3	COL1A1_CD44	COL1A1 - CD44	COLLAGEN	ECM-Receptor	KEGG: hsa04512	Fibroblast -> T cell (StageIV)	0.065224	Fibroblast -> T cell	StageIV
Mast cell	T cell	COL1A1	CD44	0.196722	3	COL1A1_CD44	COL1A1 - CD44	COLLAGEN	ECM-Receptor	KEGG: hsa04512	Mast cell -> T cell (StageIV)	0.00619935	Mast cell -> T cell	StageIV
Myeloid cell	T cell	COL1A1	CD44	0.193544	3	COL1A1_CD44	COL1A1 - CD44	COLLAGEN	ECM-Receptor	KEGG: hsa04512	Myeloid cell -> T cell (StageIV)	0.00570283	Myeloid cell -> T cell	StageIV
Pericyte	T cell	COL1A1	CD44	0.283064	3	COL1A1_CD44	COL1A1 - CD44	COLLAGEN	ECM-Receptor	KEGG: hsa04512	Pericyte -> T cell (StageIV)	0.029224	Pericyte -> T cell	StageIV
Epithelial cell	T cell	COL1A2	ITGA1_ITGB1	0.126702	3	COL1A2_ITGA1_ITGB1	COL1A2 - (ITGA1+ITGB1)	COLLAGEN	ECM-Receptor	KEGG: hsa04512	Epithelial cell -> T cell (StageI)	0.00037352	Epithelial cell -> T cell	StageI
Fibroblast	T cell	COL1A2	ITGA1_ITGB1	0.34311	3	COL1A2_ITGA1_ITGB1	COL1A2 - (ITGA1+ITGB1)	COLLAGEN	ECM-Receptor	KEGG: hsa04512	Fibroblast -> T cell (StageI)	0.0542301	Fibroblast -> T cell	StageI
Pericyte	T cell	COL1A2	ITGA1_ITGB1	0.344191	3	COL1A2_ITGA1_ITGB1	COL1A2 - (ITGA1+ITGB1)	COLLAGEN	ECM-Receptor	KEGG: hsa04512	Pericyte -> T cell (StageI)	0.0547288	Pericyte -> T cell	StageI
Fibroblast	T cell	COL1A2	CD44	0.453935	3	COL1A2_CD44	COL1A2 - CD44	COLLAGEN	ECM-Receptor	KEGG: hsa04512	Fibroblast -> T cell (Cancerfree)	0.110476	Fibroblast -> T cell	Cancerfree
Mast cell	T cell	COL1A2	CD44	0.27704	3	COL1A2_CD44	COL1A2 - CD44	COLLAGEN	ECM-Receptor	KEGG: hsa04512	Mast cell -> T cell (Cancerfree)	0.027063	Mast cell -> T cell	Cancerfree
Pericyte	T cell	COL1A2	CD44	0.38964	3	COL1A2_CD44	COL1A2 - CD44	COLLAGEN	ECM-Receptor	KEGG: hsa04512	Pericyte -> T cell (Cancerfree)	0.0768059	Pericyte -> T cell	Cancerfree
Epithelial cell	T cell	COL1A2	CD44	0.143266	3	COL1A2_CD44	COL1A2 - CD44	COLLAGEN	ECM-Receptor	KEGG: hsa04512	Epithelial cell -> T cell (StageI)	0.000930267	Epithelial cell -> T cell	StageI
Fibroblast	T cell	COL1A2	CD44	0.48094	3	COL1A2_CD44	COL1A2 - CD44	COLLAGEN	ECM-Receptor	KEGG: hsa04512	Fibroblast -> T cell (StageI)	0.125022	Fibroblast -> T cell	StageI
Pericyte	T cell	COL1A2	CD44	0.482906	3	COL1A2_CD44	COL1A2 - CD44	COLLAGEN	ECM-Receptor	KEGG: hsa04512	Pericyte -> T cell (StageI)	0.126085	Pericyte -> T cell	StageI
Fibroblast	T cell	COL1A2	CD44	0.414041	3	COL1A2_CD44	COL1A2 - CD44	COLLAGEN	ECM-Receptor	KEGG: hsa04512	Fibroblast -> T cell (StageII)	0.0893478	Fibroblast -> T cell	StageII
Pericyte	T cell	COL1A2	CD44	0.436041	3	COL1A2_CD44	COL1A2 - CD44	COLLAGEN	ECM-Receptor	KEGG: hsa04512	Pericyte -> T cell (StageII)	0.100926	Pericyte -> T cell	StageII
Endothelial cell	T cell	COL1A2	CD44	0.359272	3	COL1A2_CD44	COL1A2 - CD44	COLLAGEN	ECM-Receptor	KEGG: hsa04512	Endothelial cell -> T cell (StageIII)	0.0618275	Endothelial cell -> T cell	StageIII
Fibroblast	T cell	COL1A2	CD44	0.505196	3	COL1A2_CD44	COL1A2 - CD44	COLLAGEN	ECM-Receptor	KEGG: hsa04512	Fibroblast -> T cell (StageIII)	0.138148	Fibroblast -> T cell	StageIII
Pericyte	T cell	COL1A2	CD44	0.476348	3	COL1A2_CD44	COL1A2 - CD44	COLLAGEN	ECM-Receptor	KEGG: hsa04512	Pericyte -> T cell (StageIII)	0.122541	Pericyte -> T cell	StageIII
Endothelial cell	T cell	COL1A2	CD44	0.18666	3	COL1A2_CD44	COL1A2 - CD44	COLLAGEN	ECM-Receptor	KEGG: hsa04512	Endothelial cell -> T cell (StageIV)	0.00471352	Endothelial cell -> T cell	StageIV
Fibroblast	T cell	COL1A2	CD44	0.354838	3	COL1A2_CD44	COL1A2 - CD44	COLLAGEN	ECM-Receptor	KEGG: hsa04512	Fibroblast -> T cell (StageIV)	0.0597142	Fibroblast -> T cell	StageIV
Myeloid cell	T cell	COL1A2	CD44	0.179606	3	COL1A2_CD44	COL1A2 - CD44	COLLAGEN	ECM-Receptor	KEGG: hsa04512	Myeloid cell -> T cell (StageIV)	0.00381905	Myeloid cell -> T cell	StageIV
Pericyte	T cell	COL1A2	CD44	0.307311	3	COL1A2_CD44	COL1A2 - CD44	COLLAGEN	ECM-Receptor	KEGG: hsa04512	Pericyte -> T cell (StageIV)	0.0386183	Pericyte -> T cell	StageIV
Endothelial cell	T cell	COL4A1	ITGA1_ITGB1	0.315478	3	COL4A1_ITGA1_ITGB1	COL4A1 - (ITGA1+ITGB1)	COLLAGEN	ECM-Receptor	KEGG: hsa04512	Endothelial cell -> T cell (StageI)	0.0420124	Endothelial cell -> T cell	StageI
Fibroblast	T cell	COL4A1	ITGA1_ITGB1	0.243998	3	COL4A1_ITGA1_ITGB1	COL4A1 - (ITGA1+ITGB1)	COLLAGEN	ECM-Receptor	KEGG: hsa04512	Fibroblast -> T cell (StageI)	0.0165993	Fibroblast -> T cell	StageI
Pericyte	T cell	COL4A1	ITGA1_ITGB1	0.319787	3	COL4A1_ITGA1_ITGB1	COL4A1 - (ITGA1+ITGB1)	COLLAGEN	ECM-Receptor	KEGG: hsa04512	Pericyte -> T cell (StageI)	0.0438454	Pericyte -> T cell	StageI
Endothelial cell	T cell	COL4A1	CD44	0.372752	3	COL4A1_CD44	COL4A1 - CD44	COLLAGEN	ECM-Receptor	KEGG: hsa04512	Endothelial cell -> T cell (Cancerfree)	0.0683748	Endothelial cell -> T cell	Cancerfree
Epithelial cell	T cell	COL4A1	CD44	0.263446	3	COL4A1_CD44	COL4A1 - CD44	COLLAGEN	ECM-Receptor	KEGG: hsa04512	Epithelial cell -> T cell (Cancerfree)	0.022464	Epithelial cell -> T cell	Cancerfree
Fibroblast	T cell	COL4A1	CD44	0.282024	3	COL4A1_CD44	COL4A1 - CD44	COLLAGEN	ECM-Receptor	KEGG: hsa04512	Fibroblast -> T cell (Cancerfree)	0.0288455	Fibroblast -> T cell	Cancerfree
Pericyte	T cell	COL4A1	CD44	0.34084	3	COL4A1_CD44	COL4A1 - CD44	COLLAGEN	ECM-Receptor	KEGG: hsa04512	Pericyte -> T cell (Cancerfree)	0.0531878	Pericyte -> T cell	Cancerfree
Endothelial cell	T cell	COL4A1	CD44	0.431494	3	COL4A1_CD44	COL4A1 - CD44	COLLAGEN	ECM-Receptor	KEGG: hsa04512	Endothelial cell -> T cell (StageI)	0.0985169	Endothelial cell -> T cell	StageI
Fibroblast	T cell	COL4A1	CD44	0.311546	3	COL4A1_CD44	COL4A1 - CD44	COLLAGEN	ECM-Receptor	KEGG: hsa04512	Fibroblast -> T cell (StageI)	0.0403647	Fibroblast -> T cell	StageI
Pericyte	T cell	COL4A1	CD44	0.439099	3	COL4A1_CD44	COL4A1 - CD44	COLLAGEN	ECM-Receptor	KEGG: hsa04512	Pericyte -> T cell (StageI)	0.102551	Pericyte -> T cell	StageI
Endothelial cell	T cell	COL4A1	CD44	0.414158	3	COL4A1_CD44	COL4A1 - CD44	COLLAGEN	ECM-Receptor	KEGG: hsa04512	Endothelial cell -> T cell (StageII)	0.0894088	Endothelial cell -> T cell	StageII
Fibroblast	T cell	COL4A1	CD44	0.305659	3	COL4A1_CD44	COL4A1 - CD44	COLLAGEN	ECM-Receptor	KEGG: hsa04512	Fibroblast -> T cell (StageII)	0.037945	Fibroblast -> T cell	StageII
Pericyte	T cell	COL4A1	CD44	0.427084	3	COL4A1_CD44	COL4A1 - CD44	COLLAGEN	ECM-Receptor	KEGG: hsa04512	Pericyte -> T cell (StageII)	0.0961872	Pericyte -> T cell	StageII
Endothelial cell	T cell	COL4A1	CD44	0.378493	3	COL4A1_CD44	COL4A1 - CD44	COLLAGEN	ECM-Receptor	KEGG: hsa04512	Endothelial cell -> T cell (StageIII)	0.0712147	Endothelial cell -> T cell	StageIII
Epithelial cell	T cell	COL4A1	CD44	0.164103	3	COL4A1_CD44	COL4A1 - CD44	COLLAGEN	ECM-Receptor	KEGG: hsa04512	Epithelial cell -> T cell (StageIII)	0.00225696	Epithelial cell -> T cell	StageIII
Fibroblast	T cell	COL4A1	CD44	0.211505	3	COL4A1_CD44	COL4A1 - CD44	COLLAGEN	ECM-Receptor	KEGG: hsa04512	Fibroblast -> T cell (StageIII)	0.00884394	Fibroblast -> T cell	StageIII
Pericyte	T cell	COL4A1	CD44	0.415602	3	COL4A1_CD44	COL4A1 - CD44	COLLAGEN	ECM-Receptor	KEGG: hsa04512	Pericyte -> T cell (StageIII)	0.0901617	Pericyte -> T cell	StageIII
Endothelial cell	T cell	COL4A1	CD44	0.260069	3	COL4A1_CD44	COL4A1 - CD44	COLLAGEN	ECM-Receptor	KEGG: hsa04512	Endothelial cell -> T cell (StageIV)	0.0213834	Endothelial cell -> T cell	StageIV
Epithelial cell	T cell	COL4A1	CD44	0.167016	3	COL4A1_CD44	COL4A1 - CD44	COLLAGEN	ECM-Receptor	KEGG: hsa04512	Epithelial cell -> T cell (StageIV)	0.00251008	Epithelial cell -> T cell	StageIV
Fibroblast	T cell	COL4A1	CD44	0.174574	3	COL4A1_CD44	COL4A1 - CD44	COLLAGEN	ECM-Receptor	KEGG: hsa04512	Fibroblast -> T cell (StageIV)	0.00325279	Fibroblast -> T cell	StageIV
Pericyte	T cell	COL4A1	CD44	0.292506	3	COL4A1_CD44	COL4A1 - CD44	COLLAGEN	ECM-Receptor	KEGG: hsa04512	Pericyte -> T cell (StageIV)	0.0327541	Pericyte -> T cell	StageIV
Endothelial cell	T cell	COL4A2	ITGA1_ITGB1	0.300193	3	COL4A2_ITGA1_ITGB1	COL4A2 - (ITGA1+ITGB1)	COLLAGEN	ECM-Receptor	KEGG: hsa04512	Endothelial cell -> T cell (StageI)	0.0357506	Endothelial cell -> T cell	StageI
Epithelial cell	T cell	COL4A2	ITGA1_ITGB1	0.147395	3	COL4A2_ITGA1_ITGB1	COL4A2 - (ITGA1+ITGB1)	COLLAGEN	ECM-Receptor	KEGG: hsa04512	Epithelial cell -> T cell (StageI)	0.00113116	Epithelial cell -> T cell	StageI
Fibroblast	T cell	COL4A2	ITGA1_ITGB1	0.253585	3	COL4A2_ITGA1_ITGB1	COL4A2 - (ITGA1+ITGB1)	COLLAGEN	ECM-Receptor	KEGG: hsa04512	Fibroblast -> T cell (StageI)	0.0193811	Fibroblast -> T cell	StageI
Pericyte	T cell	COL4A2	ITGA1_ITGB1	0.318949	3	COL4A2_ITGA1_ITGB1	COL4A2 - (ITGA1+ITGB1)	COLLAGEN	ECM-Receptor	KEGG: hsa04512	Pericyte -> T cell (StageI)	0.0434867	Pericyte -> T cell	StageI
Endothelial cell	T cell	COL4A2	CD44	0.354117	3	COL4A2_CD44	COL4A2 - CD44	COLLAGEN	ECM-Receptor	KEGG: hsa04512	Endothelial cell -> T cell (Cancerfree)	0.0593725	Endothelial cell -> T cell	Cancerfree
Epithelial cell	T cell	COL4A2	CD44	0.274093	3	COL4A2_CD44	COL4A2 - CD44	COLLAGEN	ECM-Receptor	KEGG: hsa04512	Epithelial cell -> T cell (Cancerfree)	0.0260327	Epithelial cell -> T cell	Cancerfree
Fibroblast	T cell	COL4A2	CD44	0.291689	3	COL4A2_CD44	COL4A2 - CD44	COLLAGEN	ECM-Receptor	KEGG: hsa04512	Fibroblast -> T cell (Cancerfree)	0.0324419	Fibroblast -> T cell	Cancerfree
Mast cell	T cell	COL4A2	CD44	0.2148	3	COL4A2_CD44	COL4A2 - CD44	COLLAGEN	ECM-Receptor	KEGG: hsa04512	Mast cell -> T cell (Cancerfree)	0.00950912	Mast cell -> T cell	Cancerfree
Pericyte	T cell	COL4A2	CD44	0.367961	3	COL4A2_CD44	COL4A2 - CD44	COLLAGEN	ECM-Receptor	KEGG: hsa04512	Pericyte -> T cell (Cancerfree)	0.0660278	Pericyte -> T cell	Cancerfree
Endothelial cell	T cell	COL4A2	CD44	0.404843	3	COL4A2_CD44	COL4A2 - CD44	COLLAGEN	ECM-Receptor	KEGG: hsa04512	Endothelial cell -> T cell (StageI)	0.0845768	Endothelial cell -> T cell	StageI
Epithelial cell	T cell	COL4A2	CD44	0.170267	3	COL4A2_CD44	COL4A2 - CD44	COLLAGEN	ECM-Receptor	KEGG: hsa04512	Epithelial cell -> T cell (StageI)	0.00281402	Epithelial cell -> T cell	StageI
Fibroblast	T cell	COL4A2	CD44	0.326915	3	COL4A2_CD44	COL4A2 - CD44	COLLAGEN	ECM-Receptor	KEGG: hsa04512	Fibroblast -> T cell (StageI)	0.0469392	Fibroblast -> T cell	StageI
Pericyte	T cell	COL4A2	CD44	0.437617	3	COL4A2_CD44	COL4A2 - CD44	COLLAGEN	ECM-Receptor	KEGG: hsa04512	Pericyte -> T cell (StageI)	0.101764	Pericyte -> T cell	StageI
Endothelial cell	T cell	COL4A2	CD44	0.3948	3	COL4A2_CD44	COL4A2 - CD44	COLLAGEN	ECM-Receptor	KEGG: hsa04512	Endothelial cell -> T cell (StageII)	0.0794261	Endothelial cell -> T cell	StageII
Fibroblast	T cell	COL4A2	CD44	0.298942	3	COL4A2_CD44	COL4A2 - CD44	COLLAGEN	ECM-Receptor	KEGG: hsa04512	Fibroblast -> T cell (StageII)	0.0352555	Fibroblast -> T cell	StageII
Pericyte	T cell	COL4A2	CD44	0.411161	3	COL4A2_CD44	COL4A2 - CD44	COLLAGEN	ECM-Receptor	KEGG: hsa04512	Pericyte -> T cell (StageII)	0.087849	Pericyte -> T cell	StageII
Endothelial cell	T cell	COL4A2	CD44	0.387424	3	COL4A2_CD44	COL4A2 - CD44	COLLAGEN	ECM-Receptor	KEGG: hsa04512	Endothelial cell -> T cell (StageIII)	0.075687	Endothelial cell -> T cell	StageIII
Epithelial cell	T cell	COL4A2	CD44	0.182124	3	COL4A2_CD44	COL4A2 - CD44	COLLAGEN	ECM-Receptor	KEGG: hsa04512	Epithelial cell -> T cell (StageIII)	0.00412471	Epithelial cell -> T cell	StageIII
Fibroblast	T cell	COL4A2	CD44	0.223061	3	COL4A2_CD44	COL4A2 - CD44	COLLAGEN	ECM-Receptor	KEGG: hsa04512	Fibroblast -> T cell (StageIII)	0.0112985	Fibroblast -> T cell	StageIII
Pericyte	T cell	COL4A2	CD44	0.415129	3	COL4A2_CD44	COL4A2 - CD44	COLLAGEN	ECM-Receptor	KEGG: hsa04512	Pericyte -> T cell (StageIII)	0.0899148	Pericyte -> T cell	StageIII
Endothelial cell	T cell	COL4A2	CD44	0.247032	3	COL4A2_CD44	COL4A2 - CD44	COLLAGEN	ECM-Receptor	KEGG: hsa04512	Endothelial cell -> T cell (StageIV)	0.0174563	Endothelial cell -> T cell	StageIV
Epithelial cell	T cell	COL4A2	CD44	0.168725	3	COL4A2_CD44	COL4A2 - CD44	COLLAGEN	ECM-Receptor	KEGG: hsa04512	Epithelial cell -> T cell (StageIV)	0.00266701	Epithelial cell -> T cell	StageIV
Fibroblast	T cell	COL4A2	CD44	0.173929	3	COL4A2_CD44	COL4A2 - CD44	COLLAGEN	ECM-Receptor	KEGG: hsa04512	Fibroblast -> T cell (StageIV)	0.00318444	Fibroblast -> T cell	StageIV
Pericyte	T cell	COL4A2	CD44	0.270252	3	COL4A2_CD44	COL4A2 - CD44	COLLAGEN	ECM-Receptor	KEGG: hsa04512	Pericyte -> T cell (StageIV)	0.0247173	Pericyte -> T cell	StageIV
Fibroblast	T cell	COL4A5	ITGA1_ITGB1	0.143536	3	COL4A5_ITGA1_ITGB1	COL4A5 - (ITGA1+ITGB1)	COLLAGEN	ECM-Receptor	KEGG: hsa04512	Fibroblast -> T cell (StageI)	0.000942589	Fibroblast -> T cell	StageI
Fibroblast	T cell	COL4A5	CD44	0.165147	3	COL4A5_CD44	COL4A5 - CD44	COLLAGEN	ECM-Receptor	KEGG: hsa04512	Fibroblast -> T cell (StageI)	0.00234557	Fibroblast -> T cell	StageI
Endothelial cell	T cell	COL6A1	ITGA1_ITGB1	0.207688	3	COL6A1_ITGA1_ITGB1	COL6A1 - (ITGA1+ITGB1)	COLLAGEN	ECM-Receptor	KEGG: hsa04512	Endothelial cell -> T cell (StageI)	0.00810789	Endothelial cell -> T cell	StageI
Epithelial cell	T cell	COL6A1	ITGA1_ITGB1	0.156954	3	COL6A1_ITGA1_ITGB1	COL6A1 - (ITGA1+ITGB1)	COLLAGEN	ECM-Receptor	KEGG: hsa04512	Epithelial cell -> T cell (StageI)	0.00170993	Epithelial cell -> T cell	StageI
Fibroblast	T cell	COL6A1	ITGA1_ITGB1	0.290249	3	COL6A1_ITGA1_ITGB1	COL6A1 - (ITGA1+ITGB1)	COLLAGEN	ECM-Receptor	KEGG: hsa04512	Fibroblast -> T cell (StageI)	0.0318946	Fibroblast -> T cell	StageI
Pericyte	T cell	COL6A1	ITGA1_ITGB1	0.305313	3	COL6A1_ITGA1_ITGB1	COL6A1 - (ITGA1+ITGB1)	COLLAGEN	ECM-Receptor	KEGG: hsa04512	Pericyte -> T cell (StageI)	0.0378045	Pericyte -> T cell	StageI
Endothelial cell	T cell	COL6A1	CD44	0.241806	3	COL6A1_CD44	COL6A1 - CD44	COLLAGEN	ECM-Receptor	KEGG: hsa04512	Endothelial cell -> T cell (Cancerfree)	0.0159939	Endothelial cell -> T cell	Cancerfree
Epithelial cell	T cell	COL6A1	CD44	0.252689	3	COL6A1_CD44	COL6A1 - CD44	COLLAGEN	ECM-Receptor	KEGG: hsa04512	Epithelial cell -> T cell (Cancerfree)	0.019112	Epithelial cell -> T cell	Cancerfree
Fibroblast	T cell	COL6A1	CD44	0.405147	3	COL6A1_CD44	COL6A1 - CD44	COLLAGEN	ECM-Receptor	KEGG: hsa04512	Fibroblast -> T cell (Cancerfree)	0.084734	Fibroblast -> T cell	Cancerfree
Mast cell	T cell	COL6A1	CD44	0.260157	3	COL6A1_CD44	COL6A1 - CD44	COLLAGEN	ECM-Receptor	KEGG: hsa04512	Mast cell -> T cell (Cancerfree)	0.0214112	Mast cell -> T cell	Cancerfree
Pericyte	T cell	COL6A1	CD44	0.33953	3	COL6A1_CD44	COL6A1 - CD44	COLLAGEN	ECM-Receptor	KEGG: hsa04512	Pericyte -> T cell (Cancerfree)	0.0525891	Pericyte -> T cell	Cancerfree
Endothelial cell	T cell	COL6A1	CD44	0.255501	3	COL6A1_CD44	COL6A1 - CD44	COLLAGEN	ECM-Receptor	KEGG: hsa04512	Endothelial cell -> T cell (StageI)	0.0199628	Endothelial cell -> T cell	StageI
Epithelial cell	T cell	COL6A1	CD44	0.183124	3	COL6A1_CD44	COL6A1 - CD44	COLLAGEN	ECM-Receptor	KEGG: hsa04512	Epithelial cell -> T cell (StageI)	0.00425017	Epithelial cell -> T cell	StageI
Fibroblast	T cell	COL6A1	CD44	0.387785	3	COL6A1_CD44	COL6A1 - CD44	COLLAGEN	ECM-Receptor	KEGG: hsa04512	Fibroblast -> T cell (StageI)	0.075869	Fibroblast -> T cell	StageI
Pericyte	T cell	COL6A1	CD44	0.413712	3	COL6A1_CD44	COL6A1 - CD44	COLLAGEN	ECM-Receptor	KEGG: hsa04512	Pericyte -> T cell (StageI)	0.0891764	Pericyte -> T cell	StageI
Endothelial cell	T cell	COL6A1	CD44	0.201691	3	COL6A1_CD44	COL6A1 - CD44	COLLAGEN	ECM-Receptor	KEGG: hsa04512	Endothelial cell -> T cell (StageII)	0.00702636	Endothelial cell -> T cell	StageII
Epithelial cell	T cell	COL6A1	CD44	0.171196	3	COL6A1_CD44	COL6A1 - CD44	COLLAGEN	ECM-Receptor	KEGG: hsa04512	Epithelial cell -> T cell (StageII)	0.00290522	Epithelial cell -> T cell	StageII
Fibroblast	T cell	COL6A1	CD44	0.359527	3	COL6A1_CD44	COL6A1 - CD44	COLLAGEN	ECM-Receptor	KEGG: hsa04512	Fibroblast -> T cell (StageII)	0.0619499	Fibroblast -> T cell	StageII
Pericyte	T cell	COL6A1	CD44	0.371492	3	COL6A1_CD44	COL6A1 - CD44	COLLAGEN	ECM-Receptor	KEGG: hsa04512	Pericyte -> T cell (StageII)	0.0677556	Pericyte -> T cell	StageII
Endothelial cell	T cell	COL6A1	CD44	0.267649	3	COL6A1_CD44	COL6A1 - CD44	COLLAGEN	ECM-Receptor	KEGG: hsa04512	Endothelial cell -> T cell (StageIII)	0.0238438	Endothelial cell -> T cell	StageIII
Epithelial cell	T cell	COL6A1	CD44	0.200675	3	COL6A1_CD44	COL6A1 - CD44	COLLAGEN	ECM-Receptor	KEGG: hsa04512	Epithelial cell -> T cell (StageIII)	0.00685223	Epithelial cell -> T cell	StageIII
Fibroblast	T cell	COL6A1	CD44	0.389726	3	COL6A1_CD44	COL6A1 - CD44	COLLAGEN	ECM-Receptor	KEGG: hsa04512	Fibroblast -> T cell (StageIII)	0.0768495	Fibroblast -> T cell	StageIII
Pericyte	T cell	COL6A1	CD44	0.396209	3	COL6A1_CD44	COL6A1 - CD44	COLLAGEN	ECM-Receptor	KEGG: hsa04512	Pericyte -> T cell (StageIII)	0.0801447	Pericyte -> T cell	StageIII
Fibroblast	T cell	COL6A1	CD44	0.279136	3	COL6A1_CD44	COL6A1 - CD44	COLLAGEN	ECM-Receptor	KEGG: hsa04512	Fibroblast -> T cell (StageIV)	0.0278065	Fibroblast -> T cell	StageIV
Pericyte	T cell	COL6A1	CD44	0.258713	3	COL6A1_CD44	COL6A1 - CD44	COLLAGEN	ECM-Receptor	KEGG: hsa04512	Pericyte -> T cell (StageIV)	0.0209569	Pericyte -> T cell	StageIV
Endothelial cell	T cell	COL6A2	ITGA1_ITGB1	0.237796	3	COL6A2_ITGA1_ITGB1	COL6A2 - (ITGA1+ITGB1)	COLLAGEN	ECM-Receptor	KEGG: hsa04512	Endothelial cell -> T cell (StageI)	0.0149166	Endothelial cell -> T cell	StageI
Fibroblast	T cell	COL6A2	ITGA1_ITGB1	0.296068	3	COL6A2_ITGA1_ITGB1	COL6A2 - (ITGA1+ITGB1)	COLLAGEN	ECM-Receptor	KEGG: hsa04512	Fibroblast -> T cell (StageI)	0.0341293	Fibroblast -> T cell	StageI
Pericyte	T cell	COL6A2	ITGA1_ITGB1	0.322034	3	COL6A2_ITGA1_ITGB1	COL6A2 - (ITGA1+ITGB1)	COLLAGEN	ECM-Receptor	KEGG: hsa04512	Pericyte -> T cell (StageI)	0.0448128	Pericyte -> T cell	StageI
Endothelial cell	T cell	COL6A2	CD44	0.274219	3	COL6A2_CD44	COL6A2 - CD44	COLLAGEN	ECM-Receptor	KEGG: hsa04512	Endothelial cell -> T cell (Cancerfree)	0.0260765	Endothelial cell -> T cell	Cancerfree
Epithelial cell	T cell	COL6A2	CD44	0.205249	3	COL6A2_CD44	COL6A2 - CD44	COLLAGEN	ECM-Receptor	KEGG: hsa04512	Epithelial cell -> T cell (Cancerfree)	0.00765707	Epithelial cell -> T cell	Cancerfree
Fibroblast	T cell	COL6A2	CD44	0.398363	3	COL6A2_CD44	COL6A2 - CD44	COLLAGEN	ECM-Receptor	KEGG: hsa04512	Fibroblast -> T cell (Cancerfree)	0.0812458	Fibroblast -> T cell	Cancerfree
Mast cell	T cell	COL6A2	CD44	0.256653	3	COL6A2_CD44	COL6A2 - CD44	COLLAGEN	ECM-Receptor	KEGG: hsa04512	Mast cell -> T cell (Cancerfree)	0.0203168	Mast cell -> T cell	Cancerfree
Pericyte	T cell	COL6A2	CD44	0.3646	3	COL6A2_CD44	COL6A2 - CD44	COLLAGEN	ECM-Receptor	KEGG: hsa04512	Pericyte -> T cell (Cancerfree)	0.0643942	Pericyte -> T cell	Cancerfree
Endothelial cell	T cell	COL6A2	CD44	0.301729	3	COL6A2_CD44	COL6A2 - CD44	COLLAGEN	ECM-Receptor	KEGG: hsa04512	Endothelial cell -> T cell (StageI)	0.036362	Endothelial cell -> T cell	StageI
Fibroblast	T cell	COL6A2	CD44	0.39774	3	COL6A2_CD44	COL6A2 - CD44	COLLAGEN	ECM-Receptor	KEGG: hsa04512	Fibroblast -> T cell (StageI)	0.0809271	Fibroblast -> T cell	StageI
Pericyte	T cell	COL6A2	CD44	0.443081	3	COL6A2_CD44	COL6A2 - CD44	COLLAGEN	ECM-Receptor	KEGG: hsa04512	Pericyte -> T cell (StageI)	0.104672	Pericyte -> T cell	StageI
Endothelial cell	T cell	COL6A2	CD44	0.298415	3	COL6A2_CD44	COL6A2 - CD44	COLLAGEN	ECM-Receptor	KEGG: hsa04512	Endothelial cell -> T cell (StageII)	0.0350481	Endothelial cell -> T cell	StageII
Fibroblast	T cell	COL6A2	CD44	0.389695	3	COL6A2_CD44	COL6A2 - CD44	COLLAGEN	ECM-Receptor	KEGG: hsa04512	Fibroblast -> T cell (StageII)	0.0768339	Fibroblast -> T cell	StageII
Pericyte	T cell	COL6A2	CD44	0.419562	3	COL6A2_CD44	COL6A2 - CD44	COLLAGEN	ECM-Receptor	KEGG: hsa04512	Pericyte -> T cell (StageII)	0.092233	Pericyte -> T cell	StageII
Endothelial cell	T cell	COL6A2	CD44	0.272854	3	COL6A2_CD44	COL6A2 - CD44	COLLAGEN	ECM-Receptor	KEGG: hsa04512	Endothelial cell -> T cell (StageIII)	0.0256052	Endothelial cell -> T cell	StageIII
Epithelial cell	T cell	COL6A2	CD44	0.177505	3	COL6A2_CD44	COL6A2 - CD44	COLLAGEN	ECM-Receptor	KEGG: hsa04512	Epithelial cell -> T cell (StageIII)	0.00357552	Epithelial cell -> T cell	StageIII
Fibroblast	T cell	COL6A2	CD44	0.390658	3	COL6A2_CD44	COL6A2 - CD44	COLLAGEN	ECM-Receptor	KEGG: hsa04512	Fibroblast -> T cell (StageIII)	0.0773215	Fibroblast -> T cell	StageIII
Pericyte	T cell	COL6A2	CD44	0.414822	3	COL6A2_CD44	COL6A2 - CD44	COLLAGEN	ECM-Receptor	KEGG: hsa04512	Pericyte -> T cell (StageIII)	0.0897548	Pericyte -> T cell	StageIII
Endothelial cell	T cell	COL6A2	CD44	0.171666	3	COL6A2_CD44	COL6A2 - CD44	COLLAGEN	ECM-Receptor	KEGG: hsa04512	Endothelial cell -> T cell (StageIV)	0.002952	Endothelial cell -> T cell	StageIV
Fibroblast	T cell	COL6A2	CD44	0.283031	3	COL6A2_CD44	COL6A2 - CD44	COLLAGEN	ECM-Receptor	KEGG: hsa04512	Fibroblast -> T cell (StageIV)	0.0292117	Fibroblast -> T cell	StageIV
Pericyte	T cell	COL6A2	CD44	0.293797	3	COL6A2_CD44	COL6A2 - CD44	COLLAGEN	ECM-Receptor	KEGG: hsa04512	Pericyte -> T cell (StageIV)	0.0332498	Pericyte -> T cell	StageIV
Fibroblast	T cell	COL6A3	ITGA1_ITGB1	0.284682	3	COL6A3_ITGA1_ITGB1	COL6A3 - (ITGA1+ITGB1)	COLLAGEN	ECM-Receptor	KEGG: hsa04512	Fibroblast -> T cell (StageI)	0.0298164	Fibroblast -> T cell	StageI
Pericyte	T cell	COL6A3	ITGA1_ITGB1	0.265875	3	COL6A3_ITGA1_ITGB1	COL6A3 - (ITGA1+ITGB1)	COLLAGEN	ECM-Receptor	KEGG: hsa04512	Pericyte -> T cell (StageI)	0.0232568	Pericyte -> T cell	StageI
Epithelial cell	T cell	COL6A3	CD44	0.257521	3	COL6A3_CD44	COL6A3 - CD44	COLLAGEN	ECM-Receptor	KEGG: hsa04512	Epithelial cell -> T cell (Cancerfree)	0.0205853	Epithelial cell -> T cell	Cancerfree
Fibroblast	T cell	COL6A3	CD44	0.372239	3	COL6A3_CD44	COL6A3 - CD44	COLLAGEN	ECM-Receptor	KEGG: hsa04512	Fibroblast -> T cell (Cancerfree)	0.0681226	Fibroblast -> T cell	Cancerfree
Mast cell	T cell	COL6A3	CD44	0.2148	3	COL6A3_CD44	COL6A3 - CD44	COLLAGEN	ECM-Receptor	KEGG: hsa04512	Mast cell -> T cell (Cancerfree)	0.00950912	Mast cell -> T cell	Cancerfree
Pericyte	T cell	COL6A3	CD44	0.238266	3	COL6A3_CD44	COL6A3 - CD44	COLLAGEN	ECM-Receptor	KEGG: hsa04512	Pericyte -> T cell (Cancerfree)	0.0150407	Pericyte -> T cell	Cancerfree
Fibroblast	T cell	COL6A3	CD44	0.378335	3	COL6A3_CD44	COL6A3 - CD44	COLLAGEN	ECM-Receptor	KEGG: hsa04512	Fibroblast -> T cell (StageI)	0.071136	Fibroblast -> T cell	StageI
Pericyte	T cell	COL6A3	CD44	0.346956	3	COL6A3_CD44	COL6A3 - CD44	COLLAGEN	ECM-Receptor	KEGG: hsa04512	Pericyte -> T cell (StageI)	0.0560108	Pericyte -> T cell	StageI
Fibroblast	T cell	COL6A3	CD44	0.326423	3	COL6A3_CD44	COL6A3 - CD44	COLLAGEN	ECM-Receptor	KEGG: hsa04512	Fibroblast -> T cell (StageII)	0.0467235	Fibroblast -> T cell	StageII
Pericyte	T cell	COL6A3	CD44	0.309377	3	COL6A3_CD44	COL6A3 - CD44	COLLAGEN	ECM-Receptor	KEGG: hsa04512	Pericyte -> T cell (StageII)	0.0394663	Pericyte -> T cell	StageII
Endothelial cell	T cell	COL6A3	CD44	0.215817	3	COL6A3_CD44	COL6A3 - CD44	COLLAGEN	ECM-Receptor	KEGG: hsa04512	Endothelial cell -> T cell (StageIII)	0.00972015	Endothelial cell -> T cell	StageIII
Fibroblast	T cell	COL6A3	CD44	0.379909	3	COL6A3_CD44	COL6A3 - CD44	COLLAGEN	ECM-Receptor	KEGG: hsa04512	Fibroblast -> T cell (StageIII)	0.0719196	Fibroblast -> T cell	StageIII
Pericyte	T cell	COL6A3	CD44	0.384227	3	COL6A3_CD44	COL6A3 - CD44	COLLAGEN	ECM-Receptor	KEGG: hsa04512	Pericyte -> T cell (StageIII)	0.0740789	Pericyte -> T cell	StageIII
Fibroblast	T cell	COL6A3	CD44	0.243156	3	COL6A3_CD44	COL6A3 - CD44	COLLAGEN	ECM-Receptor	KEGG: hsa04512	Fibroblast -> T cell (StageIV)	0.0163654	Fibroblast -> T cell	StageIV
Pericyte	T cell	COL6A3	CD44	0.203326	3	COL6A3_CD44	COL6A3 - CD44	COLLAGEN	ECM-Receptor	KEGG: hsa04512	Pericyte -> T cell (StageIV)	0.00731229	Pericyte -> T cell	StageIV
Epithelial cell	T cell	COL9A2	ITGA1_ITGB1	0.137844	3	COL9A2_ITGA1_ITGB1	COL9A2 - (ITGA1+ITGB1)	COLLAGEN	ECM-Receptor	KEGG: hsa04512	Epithelial cell -> T cell (StageI)	0.000706924	Epithelial cell -> T cell	StageI
Epithelial cell	T cell	COL9A2	CD44	0.157664	3	COL9A2_CD44	COL9A2 - CD44	COLLAGEN	ECM-Receptor	KEGG: hsa04512	Epithelial cell -> T cell (StageI)	0.00175975	Epithelial cell -> T cell	StageI
Mast cell	T cell	COL9A2	CD44	0.207259	3	COL9A2_CD44	COL9A2 - CD44	COLLAGEN	ECM-Receptor	KEGG: hsa04512	Mast cell -> T cell (StageII)	0.00802748	Mast cell -> T cell	StageII
Epithelial cell	T cell	COL9A2	CD44	0.161329	3	COL9A2_CD44	COL9A2 - CD44	COLLAGEN	ECM-Receptor	KEGG: hsa04512	Epithelial cell -> T cell (StageIII)	0.00203245	Epithelial cell -> T cell	StageIII
Epithelial cell	T cell	COL9A2	CD44	0.149264	3	COL9A2_CD44	COL9A2 - CD44	COLLAGEN	ECM-Receptor	KEGG: hsa04512	Epithelial cell -> T cell (StageIV)	0.00123148	Epithelial cell -> T cell	StageIV
Endothelial cell	T cell	COMP	CD47	0.174779	3	COMP_CD47	COMP - CD47	THBS	ECM-Receptor	KEGG: hsa04512	Endothelial cell -> T cell (StageIII)	0.00327473	Endothelial cell -> T cell	StageIII
Fibroblast	T cell	COMP	CD47	0.187584	3	COMP_CD47	COMP - CD47	THBS	ECM-Receptor	KEGG: hsa04512	Fibroblast -> T cell (StageIII)	0.00483947	Fibroblast -> T cell	StageIII
Pericyte	T cell	COMP	CD47	0.169496	3	COMP_CD47	COMP - CD47	THBS	ECM-Receptor	KEGG: hsa04512	Pericyte -> T cell (StageIII)	0.00273983	Pericyte -> T cell	StageIII
Epithelial cell	T cell	CXCL10	CXCR3	0.144604	3	CXCL10_CXCR3	CXCL10 - CXCR3	CXCL	Secreted Signaling	KEGG: hsa04060	Epithelial cell -> T cell (StageI)	0.000992339	Epithelial cell -> T cell	StageI
Myeloid cell	T cell	CXCL10	CXCR3	0.180824	3	CXCL10_CXCR3	CXCL10 - CXCR3	CXCL	Secreted Signaling	KEGG: hsa04060	Myeloid cell -> T cell (StageI)	0.00396507	Myeloid cell -> T cell	StageI
Endothelial cell	T cell	CXCL12	CXCR4	0.16898	3	CXCL12_CXCR4	CXCL12 - CXCR4	CXCL	Secreted Signaling	KEGG: hsa04060	Endothelial cell -> T cell (Cancerfree)	0.00269097	Endothelial cell -> T cell	Cancerfree
Fibroblast	T cell	CXCL12	CXCR4	0.289585	3	CXCL12_CXCR4	CXCL12 - CXCR4	CXCL	Secreted Signaling	KEGG: hsa04060	Fibroblast -> T cell (Cancerfree)	0.0316438	Fibroblast -> T cell	Cancerfree
Pericyte	T cell	CXCL12	CXCR4	0.212932	3	CXCL12_CXCR4	CXCL12 - CXCR4	CXCL	Secreted Signaling	KEGG: hsa04060	Pericyte -> T cell (Cancerfree)	0.00912876	Pericyte -> T cell	Cancerfree
Fibroblast	T cell	CXCL12	CXCR4	0.182011	3	CXCL12_CXCR4	CXCL12 - CXCR4	CXCL	Secreted Signaling	KEGG: hsa04060	Fibroblast -> T cell (StageI)	0.00411063	Fibroblast -> T cell	StageI
Pericyte	T cell	CXCL12	CXCR4	0.199729	3	CXCL12_CXCR4	CXCL12 - CXCR4	CXCL	Secreted Signaling	KEGG: hsa04060	Pericyte -> T cell (StageI)	0.00669235	Pericyte -> T cell	StageI
Fibroblast	T cell	CXCL12	CXCR4	0.249032	3	CXCL12_CXCR4	CXCL12 - CXCR4	CXCL	Secreted Signaling	KEGG: hsa04060	Fibroblast -> T cell (StageIII)	0.0180331	Fibroblast -> T cell	StageIII
Fibroblast	T cell	CXCL12	CXCR4	0.305991	3	CXCL12_CXCR4	CXCL12 - CXCR4	CXCL	Secreted Signaling	KEGG: hsa04060	Fibroblast -> T cell (StageIV)	0.0380797	Fibroblast -> T cell	StageIV
T cell	T cell	CXCL13	CXCR3	0.159184	3	CXCL13_CXCR3	CXCL13 - CXCR3	CXCL	Secreted Signaling	KEGG: hsa04060	T cell -> T cell (StageI)	0.00186956	T cell -> T cell	StageI
Epithelial cell	T cell	CXCL16	CXCR6	0.181315	3	CXCL16_CXCR6	CXCL16 - CXCR6	CXCL	Secreted Signaling	KEGG: hsa04060	Epithelial cell -> T cell (StageI)	0.00402481	Epithelial cell -> T cell	StageI
Myeloid cell	T cell	CXCL16	CXCR6	0.210808	3	CXCL16_CXCR6	CXCL16 - CXCR6	CXCL	Secreted Signaling	KEGG: hsa04060	Myeloid cell -> T cell (StageI)	0.00870682	Myeloid cell -> T cell	StageI
Epithelial cell	T cell	CXCL16	CXCR6	0.194358	3	CXCL16_CXCR6	CXCL16 - CXCR6	CXCL	Secreted Signaling	KEGG: hsa04060	Epithelial cell -> T cell (StageII)	0.00582766	Epithelial cell -> T cell	StageII
Myeloid cell	T cell	CXCL16	CXCR6	0.200781	3	CXCL16_CXCR6	CXCL16 - CXCR6	CXCL	Secreted Signaling	KEGG: hsa04060	Myeloid cell -> T cell (StageII)	0.0068702	Myeloid cell -> T cell	StageII
Epithelial cell	T cell	CXCL16	CXCR6	0.148069	3	CXCL16_CXCR6	CXCL16 - CXCR6	CXCL	Secreted Signaling	KEGG: hsa04060	Epithelial cell -> T cell (StageIII)	0.00116667	Epithelial cell -> T cell	StageIII
Myeloid cell	T cell	CXCL16	CXCR6	0.203793	3	CXCL16_CXCR6	CXCL16 - CXCR6	CXCL	Secreted Signaling	KEGG: hsa04060	Myeloid cell -> T cell (StageIII)	0.00739502	Myeloid cell -> T cell	StageIII
Myeloid cell	T cell	CXCL9	CXCR3	0.170064	3	CXCL9_CXCR3	CXCL9 - CXCR3	CXCL	Secreted Signaling	KEGG: hsa04060	Myeloid cell -> T cell (StageI)	0.00279441	Myeloid cell -> T cell	StageI
Endothelial cell	T cell	FN1	ITGA4_ITGB1	0.25994	3	FN1_ITGA4_ITGB1	FN1 - (ITGA4+ITGB1)	FN1	ECM-Receptor	KEGG: hsa04512	Endothelial cell -> T cell (Cancerfree)	0.0213429	Endothelial cell -> T cell	Cancerfree
Epithelial cell	T cell	FN1	ITGA4_ITGB1	0.249784	3	FN1_ITGA4_ITGB1	FN1 - (ITGA4+ITGB1)	FN1	ECM-Receptor	KEGG: hsa04512	Epithelial cell -> T cell (Cancerfree)	0.0182523	Epithelial cell -> T cell	Cancerfree
Fibroblast	T cell	FN1	ITGA4_ITGB1	0.241857	3	FN1_ITGA4_ITGB1	FN1 - (ITGA4+ITGB1)	FN1	ECM-Receptor	KEGG: hsa04512	Fibroblast -> T cell (Cancerfree)	0.0160078	Fibroblast -> T cell	Cancerfree
Mast cell	T cell	FN1	ITGA4_ITGB1	0.194466	3	FN1_ITGA4_ITGB1	FN1 - (ITGA4+ITGB1)	FN1	ECM-Receptor	KEGG: hsa04512	Mast cell -> T cell (Cancerfree)	0.00584438	Mast cell -> T cell	Cancerfree
Pericyte	T cell	FN1	ITGA4_ITGB1	0.244715	3	FN1_ITGA4_ITGB1	FN1 - (ITGA4+ITGB1)	FN1	ECM-Receptor	KEGG: hsa04512	Pericyte -> T cell (Cancerfree)	0.0167999	Pericyte -> T cell	Cancerfree
Endothelial cell	T cell	FN1	ITGA4_ITGB1	0.31021	3	FN1_ITGA4_ITGB1	FN1 - (ITGA4+ITGB1)	FN1	ECM-Receptor	KEGG: hsa04512	Endothelial cell -> T cell (StageI)	0.0398106	Endothelial cell -> T cell	StageI
Fibroblast	T cell	FN1	ITGA4_ITGB1	0.285755	3	FN1_ITGA4_ITGB1	FN1 - (ITGA4+ITGB1)	FN1	ECM-Receptor	KEGG: hsa04512	Fibroblast -> T cell (StageI)	0.0302124	Fibroblast -> T cell	StageI
Mast cell	T cell	FN1	ITGA4_ITGB1	0.185125	2	FN1_ITGA4_ITGB1	FN1 - (ITGA4+ITGB1)	FN1	ECM-Receptor	KEGG: hsa04512	Mast cell -> T cell (StageI)	0.00450862	Mast cell -> T cell	StageI
Myeloid cell	T cell	FN1	ITGA4_ITGB1	0.250404	3	FN1_ITGA4_ITGB1	FN1 - (ITGA4+ITGB1)	FN1	ECM-Receptor	KEGG: hsa04512	Myeloid cell -> T cell (StageI)	0.0184341	Myeloid cell -> T cell	StageI
Pericyte	T cell	FN1	ITGA4_ITGB1	0.325373	3	FN1_ITGA4_ITGB1	FN1 - (ITGA4+ITGB1)	FN1	ECM-Receptor	KEGG: hsa04512	Pericyte -> T cell (StageI)	0.0462639	Pericyte -> T cell	StageI
Endothelial cell	T cell	FN1	ITGA4_ITGB1	0.238922	3	FN1_ITGA4_ITGB1	FN1 - (ITGA4+ITGB1)	FN1	ECM-Receptor	KEGG: hsa04512	Endothelial cell -> T cell (StageII)	0.015215	Endothelial cell -> T cell	StageII
Fibroblast	T cell	FN1	ITGA4_ITGB1	0.214784	3	FN1_ITGA4_ITGB1	FN1 - (ITGA4+ITGB1)	FN1	ECM-Receptor	KEGG: hsa04512	Fibroblast -> T cell (StageII)	0.00950601	Fibroblast -> T cell	StageII
Myeloid cell	T cell	FN1	ITGA4_ITGB1	0.218735	3	FN1_ITGA4_ITGB1	FN1 - (ITGA4+ITGB1)	FN1	ECM-Receptor	KEGG: hsa04512	Myeloid cell -> T cell (StageII)	0.0103399	Myeloid cell -> T cell	StageII
Pericyte	T cell	FN1	ITGA4_ITGB1	0.257939	3	FN1_ITGA4_ITGB1	FN1 - (ITGA4+ITGB1)	FN1	ECM-Receptor	KEGG: hsa04512	Pericyte -> T cell (StageII)	0.0207152	Pericyte -> T cell	StageII
B cell	T cell	FN1	ITGA4_ITGB1	0.180466	3	FN1_ITGA4_ITGB1	FN1 - (ITGA4+ITGB1)	FN1	ECM-Receptor	KEGG: hsa04512	B cell -> T cell (StageIII)	0.00392181	B cell -> T cell	StageIII
Endothelial cell	T cell	FN1	ITGA4_ITGB1	0.285404	3	FN1_ITGA4_ITGB1	FN1 - (ITGA4+ITGB1)	FN1	ECM-Receptor	KEGG: hsa04512	Endothelial cell -> T cell (StageIII)	0.0300826	Endothelial cell -> T cell	StageIII
Epithelial cell	T cell	FN1	ITGA4_ITGB1	0.156445	3	FN1_ITGA4_ITGB1	FN1 - (ITGA4+ITGB1)	FN1	ECM-Receptor	KEGG: hsa04512	Epithelial cell -> T cell (StageIII)	0.00167483	Epithelial cell -> T cell	StageIII
Fibroblast	T cell	FN1	ITGA4_ITGB1	0.319277	3	FN1_ITGA4_ITGB1	FN1 - (ITGA4+ITGB1)	FN1	ECM-Receptor	KEGG: hsa04512	Fibroblast -> T cell (StageIII)	0.043627	Fibroblast -> T cell	StageIII
Mast cell	T cell	FN1	ITGA4_ITGB1	0.179247	3	FN1_ITGA4_ITGB1	FN1 - (ITGA4+ITGB1)	FN1	ECM-Receptor	KEGG: hsa04512	Mast cell -> T cell (StageIII)	0.00377669	Mast cell -> T cell	StageIII
Myeloid cell	T cell	FN1	ITGA4_ITGB1	0.23081	3	FN1_ITGA4_ITGB1	FN1 - (ITGA4+ITGB1)	FN1	ECM-Receptor	KEGG: hsa04512	Myeloid cell -> T cell (StageIII)	0.0131338	Myeloid cell -> T cell	StageIII
Pericyte	T cell	FN1	ITGA4_ITGB1	0.302847	3	FN1_ITGA4_ITGB1	FN1 - (ITGA4+ITGB1)	FN1	ECM-Receptor	KEGG: hsa04512	Pericyte -> T cell (StageIII)	0.0368094	Pericyte -> T cell	StageIII
Endothelial cell	T cell	FN1	ITGA4_ITGB7	0.252987	3	FN1_ITGA4_ITGB7	FN1 - (ITGA4+ITGB7)	FN1	ECM-Receptor	KEGG: hsa04512	Endothelial cell -> T cell (StageI)	0.0192014	Endothelial cell -> T cell	StageI
Fibroblast	T cell	FN1	ITGA4_ITGB7	0.236194	3	FN1_ITGA4_ITGB7	FN1 - (ITGA4+ITGB7)	FN1	ECM-Receptor	KEGG: hsa04512	Fibroblast -> T cell (StageI)	0.014497	Fibroblast -> T cell	StageI
Mast cell	T cell	FN1	ITGA4_ITGB7	0.162608	3	FN1_ITGA4_ITGB7	FN1 - (ITGA4+ITGB7)	FN1	ECM-Receptor	KEGG: hsa04512	Mast cell -> T cell (StageI)	0.00213398	Mast cell -> T cell	StageI
Myeloid cell	T cell	FN1	ITGA4_ITGB7	0.211231	3	FN1_ITGA4_ITGB7	FN1 - (ITGA4+ITGB7)	FN1	ECM-Receptor	KEGG: hsa04512	Myeloid cell -> T cell (StageI)	0.00878985	Myeloid cell -> T cell	StageI
Pericyte	T cell	FN1	ITGA4_ITGB7	0.263223	3	FN1_ITGA4_ITGB7	FN1 - (ITGA4+ITGB7)	FN1	ECM-Receptor	KEGG: hsa04512	Pericyte -> T cell (StageI)	0.0223919	Pericyte -> T cell	StageI
B cell	T cell	FN1	ITGA4_ITGB7	0.162122	3	FN1_ITGA4_ITGB7	FN1 - (ITGA4+ITGB7)	FN1	ECM-Receptor	KEGG: hsa04512	B cell -> T cell (StageIII)	0.002095	B cell -> T cell	StageIII
Endothelial cell	T cell	FN1	ITGA4_ITGB7	0.242807	3	FN1_ITGA4_ITGB7	FN1 - (ITGA4+ITGB7)	FN1	ECM-Receptor	KEGG: hsa04512	Endothelial cell -> T cell (StageIII)	0.0162689	Endothelial cell -> T cell	StageIII
Epithelial cell	T cell	FN1	ITGA4_ITGB7	0.142448	3	FN1_ITGA4_ITGB7	FN1 - (ITGA4+ITGB7)	FN1	ECM-Receptor	KEGG: hsa04512	Epithelial cell -> T cell (StageIII)	0.000893742	Epithelial cell -> T cell	StageIII
Fibroblast	T cell	FN1	ITGA4_ITGB7	0.267355	3	FN1_ITGA4_ITGB7	FN1 - (ITGA4+ITGB7)	FN1	ECM-Receptor	KEGG: hsa04512	Fibroblast -> T cell (StageIII)	0.023746	Fibroblast -> T cell	StageIII
Mast cell	T cell	FN1	ITGA4_ITGB7	0.161135	3	FN1_ITGA4_ITGB7	FN1 - (ITGA4+ITGB7)	FN1	ECM-Receptor	KEGG: hsa04512	Mast cell -> T cell (StageIII)	0.00201734	Mast cell -> T cell	StageIII
Myeloid cell	T cell	FN1	ITGA4_ITGB7	0.201806	3	FN1_ITGA4_ITGB7	FN1 - (ITGA4+ITGB7)	FN1	ECM-Receptor	KEGG: hsa04512	Myeloid cell -> T cell (StageIII)	0.00704632	Myeloid cell -> T cell	StageIII
Pericyte	T cell	FN1	ITGA4_ITGB7	0.255525	3	FN1_ITGA4_ITGB7	FN1 - (ITGA4+ITGB7)	FN1	ECM-Receptor	KEGG: hsa04512	Pericyte -> T cell (StageIII)	0.0199704	Pericyte -> T cell	StageIII
Endothelial cell	T cell	FN1	CD44	0.365465	3	FN1_CD44	FN1 - CD44	FN1	ECM-Receptor	KEGG: hsa04512	Endothelial cell -> T cell (Cancerfree)	0.0648137	Endothelial cell -> T cell	Cancerfree
Epithelial cell	T cell	FN1	CD44	0.346474	3	FN1_CD44	FN1 - CD44	FN1	ECM-Receptor	KEGG: hsa04512	Epithelial cell -> T cell (Cancerfree)	0.0557868	Epithelial cell -> T cell	Cancerfree
Fibroblast	T cell	FN1	CD44	0.331926	3	FN1_CD44	FN1 - CD44	FN1	ECM-Receptor	KEGG: hsa04512	Fibroblast -> T cell (Cancerfree)	0.049158	Fibroblast -> T cell	Cancerfree
Mast cell	T cell	FN1	CD44	0.250082	3	FN1_CD44	FN1 - CD44	FN1	ECM-Receptor	KEGG: hsa04512	Mast cell -> T cell (Cancerfree)	0.0183396	Mast cell -> T cell	Cancerfree
Pericyte	T cell	FN1	CD44	0.337144	3	FN1_CD44	FN1 - CD44	FN1	ECM-Receptor	KEGG: hsa04512	Pericyte -> T cell (Cancerfree)	0.0515044	Pericyte -> T cell	Cancerfree
Endothelial cell	T cell	FN1	CD44	0.410435	3	FN1_CD44	FN1 - CD44	FN1	ECM-Receptor	KEGG: hsa04512	Endothelial cell -> T cell (StageI)	0.087472	Endothelial cell -> T cell	StageI
Fibroblast	T cell	FN1	CD44	0.370332	3	FN1_CD44	FN1 - CD44	FN1	ECM-Receptor	KEGG: hsa04512	Fibroblast -> T cell (StageI)	0.0671869	Fibroblast -> T cell	StageI
Mast cell	T cell	FN1	CD44	0.218839	2	FN1_CD44	FN1 - CD44	FN1	ECM-Receptor	KEGG: hsa04512	Mast cell -> T cell (StageI)	0.0103625	Mast cell -> T cell	StageI
Myeloid cell	T cell	FN1	CD44	0.31453	3	FN1_CD44	FN1 - CD44	FN1	ECM-Receptor	KEGG: hsa04512	Myeloid cell -> T cell (StageI)	0.0416127	Myeloid cell -> T cell	StageI
Pericyte	T cell	FN1	CD44	0.435877	3	FN1_CD44	FN1 - CD44	FN1	ECM-Receptor	KEGG: hsa04512	Pericyte -> T cell (StageI)	0.10084	Pericyte -> T cell	StageI
Endothelial cell	T cell	FN1	CD44	0.330655	3	FN1_CD44	FN1 - CD44	FN1	ECM-Receptor	KEGG: hsa04512	Endothelial cell -> T cell (StageII)	0.0485916	Endothelial cell -> T cell	StageII
Fibroblast	T cell	FN1	CD44	0.287202	3	FN1_CD44	FN1 - CD44	FN1	ECM-Receptor	KEGG: hsa04512	Fibroblast -> T cell (StageII)	0.03075	Fibroblast -> T cell	StageII
Myeloid cell	T cell	FN1	CD44	0.294147	3	FN1_CD44	FN1 - CD44	FN1	ECM-Receptor	KEGG: hsa04512	Myeloid cell -> T cell (StageII)	0.0333848	Myeloid cell -> T cell	StageII
Pericyte	T cell	FN1	CD44	0.366582	3	FN1_CD44	FN1 - CD44	FN1	ECM-Receptor	KEGG: hsa04512	Pericyte -> T cell (StageII)	0.0653564	Pericyte -> T cell	StageII
Endothelial cell	T cell	FN1	CD44	0.407529	3	FN1_CD44	FN1 - CD44	FN1	ECM-Receptor	KEGG: hsa04512	Endothelial cell -> T cell (StageIII)	0.0859649	Endothelial cell -> T cell	StageIII
Fibroblast	T cell	FN1	CD44	0.474451	3	FN1_CD44	FN1 - CD44	FN1	ECM-Receptor	KEGG: hsa04512	Fibroblast -> T cell (StageIII)	0.121517	Fibroblast -> T cell	StageIII
Myeloid cell	T cell	FN1	CD44	0.307733	3	FN1_CD44	FN1 - CD44	FN1	ECM-Receptor	KEGG: hsa04512	Myeloid cell -> T cell (StageIII)	0.0387907	Myeloid cell -> T cell	StageIII
Pericyte	T cell	FN1	CD44	0.441538	3	FN1_CD44	FN1 - CD44	FN1	ECM-Receptor	KEGG: hsa04512	Pericyte -> T cell (StageIII)	0.10385	Pericyte -> T cell	StageIII
Endothelial cell	T cell	FN1	CD44	0.238731	3	FN1_CD44	FN1 - CD44	FN1	ECM-Receptor	KEGG: hsa04512	Endothelial cell -> T cell (StageIV)	0.0151642	Endothelial cell -> T cell	StageIV
Fibroblast	T cell	FN1	CD44	0.327614	3	FN1_CD44	FN1 - CD44	FN1	ECM-Receptor	KEGG: hsa04512	Fibroblast -> T cell (StageIV)	0.0472465	Fibroblast -> T cell	StageIV
Myeloid cell	T cell	FN1	CD44	0.258177	3	FN1_CD44	FN1 - CD44	FN1	ECM-Receptor	KEGG: hsa04512	Myeloid cell -> T cell (StageIV)	0.0207894	Myeloid cell -> T cell	StageIV
Pericyte	T cell	FN1	CD44	0.263435	3	FN1_CD44	FN1 - CD44	FN1	ECM-Receptor	KEGG: hsa04512	Pericyte -> T cell (StageIV)	0.0224603	Pericyte -> T cell	StageIV
B cell	T cell	HLA-A	CD8A	0.295446	3	HLA-A_CD8A	HLA-A - CD8A	MHC-I	Cell-Cell Contact	KEGG: hsa04514	B cell -> T cell (Cancerfree)	0.0338874	B cell -> T cell	Cancerfree
Endothelial cell	T cell	HLA-A	CD8A	0.314001	3	HLA-A_CD8A	HLA-A - CD8A	MHC-I	Cell-Cell Contact	KEGG: hsa04514	Endothelial cell -> T cell (Cancerfree)	0.0413905	Endothelial cell -> T cell	Cancerfree
Epithelial cell	T cell	HLA-A	CD8A	0.275408	3	HLA-A_CD8A	HLA-A - CD8A	MHC-I	Cell-Cell Contact	KEGG: hsa04514	Epithelial cell -> T cell (Cancerfree)	0.0264901	Epithelial cell -> T cell	Cancerfree
Fibroblast	T cell	HLA-A	CD8A	0.263063	3	HLA-A_CD8A	HLA-A - CD8A	MHC-I	Cell-Cell Contact	KEGG: hsa04514	Fibroblast -> T cell (Cancerfree)	0.0223401	Fibroblast -> T cell	Cancerfree
Mast cell	T cell	HLA-A	CD8A	0.200403	3	HLA-A_CD8A	HLA-A - CD8A	MHC-I	Cell-Cell Contact	KEGG: hsa04514	Mast cell -> T cell (Cancerfree)	0.00680603	Mast cell -> T cell	Cancerfree
Myeloid cell	T cell	HLA-A	CD8A	0.301917	3	HLA-A_CD8A	HLA-A - CD8A	MHC-I	Cell-Cell Contact	KEGG: hsa04514	Myeloid cell -> T cell (Cancerfree)	0.0364371	Myeloid cell -> T cell	Cancerfree
Pericyte	T cell	HLA-A	CD8A	0.281124	3	HLA-A_CD8A	HLA-A - CD8A	MHC-I	Cell-Cell Contact	KEGG: hsa04514	Pericyte -> T cell (Cancerfree)	0.0285199	Pericyte -> T cell	Cancerfree
T cell	T cell	HLA-A	CD8A	0.318126	3	HLA-A_CD8A	HLA-A - CD8A	MHC-I	Cell-Cell Contact	KEGG: hsa04514	T cell -> T cell (Cancerfree)	0.0431355	T cell -> T cell	Cancerfree
B cell	T cell	HLA-A	CD8A	0.315531	3	HLA-A_CD8A	HLA-A - CD8A	MHC-I	Cell-Cell Contact	KEGG: hsa04514	B cell -> T cell (StageI)	0.0420345	B cell -> T cell	StageI
Endothelial cell	T cell	HLA-A	CD8A	0.339917	3	HLA-A_CD8A	HLA-A - CD8A	MHC-I	Cell-Cell Contact	KEGG: hsa04514	Endothelial cell -> T cell (StageI)	0.0527654	Endothelial cell -> T cell	StageI
Epithelial cell	T cell	HLA-A	CD8A	0.319655	3	HLA-A_CD8A	HLA-A - CD8A	MHC-I	Cell-Cell Contact	KEGG: hsa04514	Epithelial cell -> T cell (StageI)	0.0437892	Epithelial cell -> T cell	StageI
Fibroblast	T cell	HLA-A	CD8A	0.314266	3	HLA-A_CD8A	HLA-A - CD8A	MHC-I	Cell-Cell Contact	KEGG: hsa04514	Fibroblast -> T cell (StageI)	0.0415017	Fibroblast -> T cell	StageI
Mast cell	T cell	HLA-A	CD8A	0.336352	3	HLA-A_CD8A	HLA-A - CD8A	MHC-I	Cell-Cell Contact	KEGG: hsa04514	Mast cell -> T cell (StageI)	0.0511457	Mast cell -> T cell	StageI
Myeloid cell	T cell	HLA-A	CD8A	0.341339	3	HLA-A_CD8A	HLA-A - CD8A	MHC-I	Cell-Cell Contact	KEGG: hsa04514	Myeloid cell -> T cell (StageI)	0.0534163	Myeloid cell -> T cell	StageI
Pericyte	T cell	HLA-A	CD8A	0.34167	3	HLA-A_CD8A	HLA-A - CD8A	MHC-I	Cell-Cell Contact	KEGG: hsa04514	Pericyte -> T cell (StageI)	0.0535679	Pericyte -> T cell	StageI
T cell	T cell	HLA-A	CD8A	0.358673	3	HLA-A_CD8A	HLA-A - CD8A	MHC-I	Cell-Cell Contact	KEGG: hsa04514	T cell -> T cell (StageI)	0.061541	T cell -> T cell	StageI
B cell	T cell	HLA-A	CD8A	0.289037	3	HLA-A_CD8A	HLA-A - CD8A	MHC-I	Cell-Cell Contact	KEGG: hsa04514	B cell -> T cell (StageII)	0.0314373	B cell -> T cell	StageII
Endothelial cell	T cell	HLA-A	CD8A	0.305614	3	HLA-A_CD8A	HLA-A - CD8A	MHC-I	Cell-Cell Contact	KEGG: hsa04514	Endothelial cell -> T cell (StageII)	0.0379265	Endothelial cell -> T cell	StageII
Epithelial cell	T cell	HLA-A	CD8A	0.269706	3	HLA-A_CD8A	HLA-A - CD8A	MHC-I	Cell-Cell Contact	KEGG: hsa04514	Epithelial cell -> T cell (StageII)	0.0245328	Epithelial cell -> T cell	StageII
Fibroblast	T cell	HLA-A	CD8A	0.265097	3	HLA-A_CD8A	HLA-A - CD8A	MHC-I	Cell-Cell Contact	KEGG: hsa04514	Fibroblast -> T cell (StageII)	0.0230015	Fibroblast -> T cell	StageII
Mast cell	T cell	HLA-A	CD8A	0.308461	3	HLA-A_CD8A	HLA-A - CD8A	MHC-I	Cell-Cell Contact	KEGG: hsa04514	Mast cell -> T cell (StageII)	0.0390894	Mast cell -> T cell	StageII
Myeloid cell	T cell	HLA-A	CD8A	0.31041	3	HLA-A_CD8A	HLA-A - CD8A	MHC-I	Cell-Cell Contact	KEGG: hsa04514	Myeloid cell -> T cell (StageII)	0.0398933	Myeloid cell -> T cell	StageII
Pericyte	T cell	HLA-A	CD8A	0.304235	3	HLA-A_CD8A	HLA-A - CD8A	MHC-I	Cell-Cell Contact	KEGG: hsa04514	Pericyte -> T cell (StageII)	0.0373681	Pericyte -> T cell	StageII
T cell	T cell	HLA-A	CD8A	0.331357	3	HLA-A_CD8A	HLA-A - CD8A	MHC-I	Cell-Cell Contact	KEGG: hsa04514	T cell -> T cell (StageII)	0.0489043	T cell -> T cell	StageII
B cell	T cell	HLA-A	CD8A	0.332644	3	HLA-A_CD8A	HLA-A - CD8A	MHC-I	Cell-Cell Contact	KEGG: hsa04514	B cell -> T cell (StageIII)	0.0494785	B cell -> T cell	StageIII
Endothelial cell	T cell	HLA-A	CD8A	0.349501	3	HLA-A_CD8A	HLA-A - CD8A	MHC-I	Cell-Cell Contact	KEGG: hsa04514	Endothelial cell -> T cell (StageIII)	0.057199	Endothelial cell -> T cell	StageIII
Epithelial cell	T cell	HLA-A	CD8A	0.279122	3	HLA-A_CD8A	HLA-A - CD8A	MHC-I	Cell-Cell Contact	KEGG: hsa04514	Epithelial cell -> T cell (StageIII)	0.0278015	Epithelial cell -> T cell	StageIII
Fibroblast	T cell	HLA-A	CD8A	0.33315	3	HLA-A_CD8A	HLA-A - CD8A	MHC-I	Cell-Cell Contact	KEGG: hsa04514	Fibroblast -> T cell (StageIII)	0.0497047	Fibroblast -> T cell	StageIII
Mast cell	T cell	HLA-A	CD8A	0.336294	3	HLA-A_CD8A	HLA-A - CD8A	MHC-I	Cell-Cell Contact	KEGG: hsa04514	Mast cell -> T cell (StageIII)	0.0511194	Mast cell -> T cell	StageIII
Myeloid cell	T cell	HLA-A	CD8A	0.34004	3	HLA-A_CD8A	HLA-A - CD8A	MHC-I	Cell-Cell Contact	KEGG: hsa04514	Myeloid cell -> T cell (StageIII)	0.0528219	Myeloid cell -> T cell	StageIII
Pericyte	T cell	HLA-A	CD8A	0.341585	3	HLA-A_CD8A	HLA-A - CD8A	MHC-I	Cell-Cell Contact	KEGG: hsa04514	Pericyte -> T cell (StageIII)	0.0535292	Pericyte -> T cell	StageIII
T cell	T cell	HLA-A	CD8A	0.361358	3	HLA-A_CD8A	HLA-A - CD8A	MHC-I	Cell-Cell Contact	KEGG: hsa04514	T cell -> T cell (StageIII)	0.0628289	T cell -> T cell	StageIII
B cell	T cell	HLA-A	CD8A	0.290023	3	HLA-A_CD8A	HLA-A - CD8A	MHC-I	Cell-Cell Contact	KEGG: hsa04514	B cell -> T cell (StageIV)	0.0318092	B cell -> T cell	StageIV
Endothelial cell	T cell	HLA-A	CD8A	0.305882	3	HLA-A_CD8A	HLA-A - CD8A	MHC-I	Cell-Cell Contact	KEGG: hsa04514	Endothelial cell -> T cell (StageIV)	0.0380356	Endothelial cell -> T cell	StageIV
Epithelial cell	T cell	HLA-A	CD8A	0.278117	3	HLA-A_CD8A	HLA-A - CD8A	MHC-I	Cell-Cell Contact	KEGG: hsa04514	Epithelial cell -> T cell (StageIV)	0.0274439	Epithelial cell -> T cell	StageIV
Fibroblast	T cell	HLA-A	CD8A	0.299768	3	HLA-A_CD8A	HLA-A - CD8A	MHC-I	Cell-Cell Contact	KEGG: hsa04514	Fibroblast -> T cell (StageIV)	0.0355823	Fibroblast -> T cell	StageIV
Mast cell	T cell	HLA-A	CD8A	0.295468	3	HLA-A_CD8A	HLA-A - CD8A	MHC-I	Cell-Cell Contact	KEGG: hsa04514	Mast cell -> T cell (StageIV)	0.033896	Mast cell -> T cell	StageIV
Myeloid cell	T cell	HLA-A	CD8A	0.306491	3	HLA-A_CD8A	HLA-A - CD8A	MHC-I	Cell-Cell Contact	KEGG: hsa04514	Myeloid cell -> T cell (StageIV)	0.0382835	Myeloid cell -> T cell	StageIV
Pericyte	T cell	HLA-A	CD8A	0.299963	3	HLA-A_CD8A	HLA-A - CD8A	MHC-I	Cell-Cell Contact	KEGG: hsa04514	Pericyte -> T cell (StageIV)	0.0356594	Pericyte -> T cell	StageIV
T cell	T cell	HLA-A	CD8A	0.320934	3	HLA-A_CD8A	HLA-A - CD8A	MHC-I	Cell-Cell Contact	KEGG: hsa04514	T cell -> T cell (StageIV)	0.0443382	T cell -> T cell	StageIV
B cell	T cell	HLA-A	CD8B	0.279334	3	HLA-A_CD8B	HLA-A - CD8B	MHC-I	Cell-Cell Contact	KEGG: hsa04514	B cell -> T cell (StageI)	0.0278774	B cell -> T cell	StageI
Endothelial cell	T cell	HLA-A	CD8B	0.298615	3	HLA-A_CD8B	HLA-A - CD8B	MHC-I	Cell-Cell Contact	KEGG: hsa04514	Endothelial cell -> T cell (StageI)	0.0351267	Endothelial cell -> T cell	StageI
Epithelial cell	T cell	HLA-A	CD8B	0.282612	3	HLA-A_CD8B	HLA-A - CD8B	MHC-I	Cell-Cell Contact	KEGG: hsa04514	Epithelial cell -> T cell (StageI)	0.0290591	Epithelial cell -> T cell	StageI
Fibroblast	T cell	HLA-A	CD8B	0.278328	3	HLA-A_CD8B	HLA-A - CD8B	MHC-I	Cell-Cell Contact	KEGG: hsa04514	Fibroblast -> T cell (StageI)	0.0275189	Fibroblast -> T cell	StageI
Mast cell	T cell	HLA-A	CD8B	0.295811	3	HLA-A_CD8B	HLA-A - CD8B	MHC-I	Cell-Cell Contact	KEGG: hsa04514	Mast cell -> T cell (StageI)	0.034029	Mast cell -> T cell	StageI
Myeloid cell	T cell	HLA-A	CD8B	0.299733	3	HLA-A_CD8B	HLA-A - CD8B	MHC-I	Cell-Cell Contact	KEGG: hsa04514	Myeloid cell -> T cell (StageI)	0.0355682	Myeloid cell -> T cell	StageI
Pericyte	T cell	HLA-A	CD8B	0.299993	3	HLA-A_CD8B	HLA-A - CD8B	MHC-I	Cell-Cell Contact	KEGG: hsa04514	Pericyte -> T cell (StageI)	0.0356711	Pericyte -> T cell	StageI
T cell	T cell	HLA-A	CD8B	0.313298	3	HLA-A_CD8B	HLA-A - CD8B	MHC-I	Cell-Cell Contact	KEGG: hsa04514	T cell -> T cell (StageI)	0.041096	T cell -> T cell	StageI
B cell	T cell	HLA-A	CD8B	0.301272	3	HLA-A_CD8B	HLA-A - CD8B	MHC-I	Cell-Cell Contact	KEGG: hsa04514	B cell -> T cell (StageIII)	0.0361796	B cell -> T cell	StageIII
Endothelial cell	T cell	HLA-A	CD8B	0.315251	3	HLA-A_CD8B	HLA-A - CD8B	MHC-I	Cell-Cell Contact	KEGG: hsa04514	Endothelial cell -> T cell (StageIII)	0.0419165	Endothelial cell -> T cell	StageIII
Epithelial cell	T cell	HLA-A	CD8B	0.256291	3	HLA-A_CD8B	HLA-A - CD8B	MHC-I	Cell-Cell Contact	KEGG: hsa04514	Epithelial cell -> T cell (StageIII)	0.0202052	Epithelial cell -> T cell	StageIII
Fibroblast	T cell	HLA-A	CD8B	0.301693	3	HLA-A_CD8B	HLA-A - CD8B	MHC-I	Cell-Cell Contact	KEGG: hsa04514	Fibroblast -> T cell (StageIII)	0.0363474	Fibroblast -> T cell	StageIII
Mast cell	T cell	HLA-A	CD8B	0.304306	3	HLA-A_CD8B	HLA-A - CD8B	MHC-I	Cell-Cell Contact	KEGG: hsa04514	Mast cell -> T cell (StageIII)	0.0373968	Mast cell -> T cell	StageIII
Myeloid cell	T cell	HLA-A	CD8B	0.307416	3	HLA-A_CD8B	HLA-A - CD8B	MHC-I	Cell-Cell Contact	KEGG: hsa04514	Myeloid cell -> T cell (StageIII)	0.0386609	Myeloid cell -> T cell	StageIII
Pericyte	T cell	HLA-A	CD8B	0.308697	3	HLA-A_CD8B	HLA-A - CD8B	MHC-I	Cell-Cell Contact	KEGG: hsa04514	Pericyte -> T cell (StageIII)	0.0391865	Pericyte -> T cell	StageIII
T cell	T cell	HLA-A	CD8B	0.325034	3	HLA-A_CD8B	HLA-A - CD8B	MHC-I	Cell-Cell Contact	KEGG: hsa04514	T cell -> T cell (StageIII)	0.0461158	T cell -> T cell	StageIII
B cell	T cell	HLA-B	CD8A	0.310414	3	HLA-B_CD8A	HLA-B - CD8A	MHC-I	Cell-Cell Contact	KEGG: hsa04514	B cell -> T cell (Cancerfree)	0.0398951	B cell -> T cell	Cancerfree
Endothelial cell	T cell	HLA-B	CD8A	0.314694	3	HLA-B_CD8A	HLA-B - CD8A	MHC-I	Cell-Cell Contact	KEGG: hsa04514	Endothelial cell -> T cell (Cancerfree)	0.0416818	Endothelial cell -> T cell	Cancerfree
Epithelial cell	T cell	HLA-B	CD8A	0.285424	3	HLA-B_CD8A	HLA-B - CD8A	MHC-I	Cell-Cell Contact	KEGG: hsa04514	Epithelial cell -> T cell (Cancerfree)	0.0300901	Epithelial cell -> T cell	Cancerfree
Fibroblast	T cell	HLA-B	CD8A	0.252339	3	HLA-B_CD8A	HLA-B - CD8A	MHC-I	Cell-Cell Contact	KEGG: hsa04514	Fibroblast -> T cell (Cancerfree)	0.0190074	Fibroblast -> T cell	Cancerfree
Mast cell	T cell	HLA-B	CD8A	0.195874	3	HLA-B_CD8A	HLA-B - CD8A	MHC-I	Cell-Cell Contact	KEGG: hsa04514	Mast cell -> T cell (Cancerfree)	0.00606442	Mast cell -> T cell	Cancerfree
Myeloid cell	T cell	HLA-B	CD8A	0.31201	3	HLA-B_CD8A	HLA-B - CD8A	MHC-I	Cell-Cell Contact	KEGG: hsa04514	Myeloid cell -> T cell (Cancerfree)	0.0405578	Myeloid cell -> T cell	Cancerfree
Pericyte	T cell	HLA-B	CD8A	0.282376	3	HLA-B_CD8A	HLA-B - CD8A	MHC-I	Cell-Cell Contact	KEGG: hsa04514	Pericyte -> T cell (Cancerfree)	0.0289733	Pericyte -> T cell	Cancerfree
T cell	T cell	HLA-B	CD8A	0.320148	3	HLA-B_CD8A	HLA-B - CD8A	MHC-I	Cell-Cell Contact	KEGG: hsa04514	T cell -> T cell (Cancerfree)	0.0440006	T cell -> T cell	Cancerfree
B cell	T cell	HLA-B	CD8A	0.325394	3	HLA-B_CD8A	HLA-B - CD8A	MHC-I	Cell-Cell Contact	KEGG: hsa04514	B cell -> T cell (StageI)	0.0462729	B cell -> T cell	StageI
Endothelial cell	T cell	HLA-B	CD8A	0.338284	3	HLA-B_CD8A	HLA-B - CD8A	MHC-I	Cell-Cell Contact	KEGG: hsa04514	Endothelial cell -> T cell (StageI)	0.0520215	Endothelial cell -> T cell	StageI
Epithelial cell	T cell	HLA-B	CD8A	0.32127	3	HLA-B_CD8A	HLA-B - CD8A	MHC-I	Cell-Cell Contact	KEGG: hsa04514	Epithelial cell -> T cell (StageI)	0.044483	Epithelial cell -> T cell	StageI
Fibroblast	T cell	HLA-B	CD8A	0.307331	3	HLA-B_CD8A	HLA-B - CD8A	MHC-I	Cell-Cell Contact	KEGG: hsa04514	Fibroblast -> T cell (StageI)	0.0386263	Fibroblast -> T cell	StageI
Mast cell	T cell	HLA-B	CD8A	0.335086	3	HLA-B_CD8A	HLA-B - CD8A	MHC-I	Cell-Cell Contact	KEGG: hsa04514	Mast cell -> T cell (StageI)	0.0505744	Mast cell -> T cell	StageI
Myeloid cell	T cell	HLA-B	CD8A	0.339203	3	HLA-B_CD8A	HLA-B - CD8A	MHC-I	Cell-Cell Contact	KEGG: hsa04514	Myeloid cell -> T cell (StageI)	0.0524401	Myeloid cell -> T cell	StageI
Pericyte	T cell	HLA-B	CD8A	0.344275	3	HLA-B_CD8A	HLA-B - CD8A	MHC-I	Cell-Cell Contact	KEGG: hsa04514	Pericyte -> T cell (StageI)	0.0547676	Pericyte -> T cell	StageI
T cell	T cell	HLA-B	CD8A	0.348073	3	HLA-B_CD8A	HLA-B - CD8A	MHC-I	Cell-Cell Contact	KEGG: hsa04514	T cell -> T cell (StageI)	0.0565314	T cell -> T cell	StageI
B cell	T cell	HLA-B	CD8A	0.305723	3	HLA-B_CD8A	HLA-B - CD8A	MHC-I	Cell-Cell Contact	KEGG: hsa04514	B cell -> T cell (StageII)	0.0379709	B cell -> T cell	StageII
Endothelial cell	T cell	HLA-B	CD8A	0.310979	3	HLA-B_CD8A	HLA-B - CD8A	MHC-I	Cell-Cell Contact	KEGG: hsa04514	Endothelial cell -> T cell (StageII)	0.0401293	Endothelial cell -> T cell	StageII
Epithelial cell	T cell	HLA-B	CD8A	0.270986	3	HLA-B_CD8A	HLA-B - CD8A	MHC-I	Cell-Cell Contact	KEGG: hsa04514	Epithelial cell -> T cell (StageII)	0.0249663	Epithelial cell -> T cell	StageII
Fibroblast	T cell	HLA-B	CD8A	0.258827	3	HLA-B_CD8A	HLA-B - CD8A	MHC-I	Cell-Cell Contact	KEGG: hsa04514	Fibroblast -> T cell (StageII)	0.0209925	Fibroblast -> T cell	StageII
Mast cell	T cell	HLA-B	CD8A	0.306515	3	HLA-B_CD8A	HLA-B - CD8A	MHC-I	Cell-Cell Contact	KEGG: hsa04514	Mast cell -> T cell (StageII)	0.0382933	Mast cell -> T cell	StageII
Myeloid cell	T cell	HLA-B	CD8A	0.309909	3	HLA-B_CD8A	HLA-B - CD8A	MHC-I	Cell-Cell Contact	KEGG: hsa04514	Myeloid cell -> T cell (StageII)	0.0396861	Myeloid cell -> T cell	StageII
Pericyte	T cell	HLA-B	CD8A	0.310927	3	HLA-B_CD8A	HLA-B - CD8A	MHC-I	Cell-Cell Contact	KEGG: hsa04514	Pericyte -> T cell (StageII)	0.0401075	Pericyte -> T cell	StageII
T cell	T cell	HLA-B	CD8A	0.328672	3	HLA-B_CD8A	HLA-B - CD8A	MHC-I	Cell-Cell Contact	KEGG: hsa04514	T cell -> T cell (StageII)	0.0477133	T cell -> T cell	StageII
B cell	T cell	HLA-B	CD8A	0.346725	3	HLA-B_CD8A	HLA-B - CD8A	MHC-I	Cell-Cell Contact	KEGG: hsa04514	B cell -> T cell (StageIII)	0.0559033	B cell -> T cell	StageIII
Endothelial cell	T cell	HLA-B	CD8A	0.348706	3	HLA-B_CD8A	HLA-B - CD8A	MHC-I	Cell-Cell Contact	KEGG: hsa04514	Endothelial cell -> T cell (StageIII)	0.0568271	Endothelial cell -> T cell	StageIII
Epithelial cell	T cell	HLA-B	CD8A	0.27673	3	HLA-B_CD8A	HLA-B - CD8A	MHC-I	Cell-Cell Contact	KEGG: hsa04514	Epithelial cell -> T cell (StageIII)	0.0269539	Epithelial cell -> T cell	StageIII
Fibroblast	T cell	HLA-B	CD8A	0.335648	3	HLA-B_CD8A	HLA-B - CD8A	MHC-I	Cell-Cell Contact	KEGG: hsa04514	Fibroblast -> T cell (StageIII)	0.050828	Fibroblast -> T cell	StageIII
Mast cell	T cell	HLA-B	CD8A	0.339007	3	HLA-B_CD8A	HLA-B - CD8A	MHC-I	Cell-Cell Contact	KEGG: hsa04514	Mast cell -> T cell (StageIII)	0.0523506	Mast cell -> T cell	StageIII
Myeloid cell	T cell	HLA-B	CD8A	0.348517	3	HLA-B_CD8A	HLA-B - CD8A	MHC-I	Cell-Cell Contact	KEGG: hsa04514	Myeloid cell -> T cell (StageIII)	0.0567385	Myeloid cell -> T cell	StageIII
Pericyte	T cell	HLA-B	CD8A	0.341188	3	HLA-B_CD8A	HLA-B - CD8A	MHC-I	Cell-Cell Contact	KEGG: hsa04514	Pericyte -> T cell (StageIII)	0.0533473	Pericyte -> T cell	StageIII
T cell	T cell	HLA-B	CD8A	0.368098	3	HLA-B_CD8A	HLA-B - CD8A	MHC-I	Cell-Cell Contact	KEGG: hsa04514	T cell -> T cell (StageIII)	0.0660946	T cell -> T cell	StageIII
B cell	T cell	HLA-B	CD8A	0.304631	3	HLA-B_CD8A	HLA-B - CD8A	MHC-I	Cell-Cell Contact	KEGG: hsa04514	B cell -> T cell (StageIV)	0.0375282	B cell -> T cell	StageIV
Endothelial cell	T cell	HLA-B	CD8A	0.314886	3	HLA-B_CD8A	HLA-B - CD8A	MHC-I	Cell-Cell Contact	KEGG: hsa04514	Endothelial cell -> T cell (StageIV)	0.0417628	Endothelial cell -> T cell	StageIV
Epithelial cell	T cell	HLA-B	CD8A	0.276339	3	HLA-B_CD8A	HLA-B - CD8A	MHC-I	Cell-Cell Contact	KEGG: hsa04514	Epithelial cell -> T cell (StageIV)	0.0268164	Epithelial cell -> T cell	StageIV
Fibroblast	T cell	HLA-B	CD8A	0.313657	3	HLA-B_CD8A	HLA-B - CD8A	MHC-I	Cell-Cell Contact	KEGG: hsa04514	Fibroblast -> T cell (StageIV)	0.041246	Fibroblast -> T cell	StageIV
Mast cell	T cell	HLA-B	CD8A	0.303997	3	HLA-B_CD8A	HLA-B - CD8A	MHC-I	Cell-Cell Contact	KEGG: hsa04514	Mast cell -> T cell (StageIV)	0.0372724	Mast cell -> T cell	StageIV
Myeloid cell	T cell	HLA-B	CD8A	0.317612	3	HLA-B_CD8A	HLA-B - CD8A	MHC-I	Cell-Cell Contact	KEGG: hsa04514	Myeloid cell -> T cell (StageIV)	0.0429168	Myeloid cell -> T cell	StageIV
Pericyte	T cell	HLA-B	CD8A	0.302125	3	HLA-B_CD8A	HLA-B - CD8A	MHC-I	Cell-Cell Contact	KEGG: hsa04514	Pericyte -> T cell (StageIV)	0.0365201	Pericyte -> T cell	StageIV
T cell	T cell	HLA-B	CD8A	0.325889	3	HLA-B_CD8A	HLA-B - CD8A	MHC-I	Cell-Cell Contact	KEGG: hsa04514	T cell -> T cell (StageIV)	0.0464896	T cell -> T cell	StageIV
B cell	T cell	HLA-B	CD8B	0.28716	3	HLA-B_CD8B	HLA-B - CD8B	MHC-I	Cell-Cell Contact	KEGG: hsa04514	B cell -> T cell (StageI)	0.0307341	B cell -> T cell	StageI
Endothelial cell	T cell	HLA-B	CD8B	0.297331	3	HLA-B_CD8B	HLA-B - CD8B	MHC-I	Cell-Cell Contact	KEGG: hsa04514	Endothelial cell -> T cell (StageI)	0.0346224	Endothelial cell -> T cell	StageI
Epithelial cell	T cell	HLA-B	CD8B	0.283892	3	HLA-B_CD8B	HLA-B - CD8B	MHC-I	Cell-Cell Contact	KEGG: hsa04514	Epithelial cell -> T cell (StageI)	0.0295267	Epithelial cell -> T cell	StageI
Fibroblast	T cell	HLA-B	CD8B	0.2728	3	HLA-B_CD8B	HLA-B - CD8B	MHC-I	Cell-Cell Contact	KEGG: hsa04514	Fibroblast -> T cell (StageI)	0.0255864	Fibroblast -> T cell	StageI
Mast cell	T cell	HLA-B	CD8B	0.294813	3	HLA-B_CD8B	HLA-B - CD8B	MHC-I	Cell-Cell Contact	KEGG: hsa04514	Mast cell -> T cell (StageI)	0.0336421	Mast cell -> T cell	StageI
Myeloid cell	T cell	HLA-B	CD8B	0.298054	3	HLA-B_CD8B	HLA-B - CD8B	MHC-I	Cell-Cell Contact	KEGG: hsa04514	Myeloid cell -> T cell (StageI)	0.0349061	Myeloid cell -> T cell	StageI
Pericyte	T cell	HLA-B	CD8B	0.302038	3	HLA-B_CD8B	HLA-B - CD8B	MHC-I	Cell-Cell Contact	KEGG: hsa04514	Pericyte -> T cell (StageI)	0.0364853	Pericyte -> T cell	StageI
T cell	T cell	HLA-B	CD8B	0.305015	3	HLA-B_CD8B	HLA-B - CD8B	MHC-I	Cell-Cell Contact	KEGG: hsa04514	T cell -> T cell (StageI)	0.0376839	T cell -> T cell	StageI
B cell	T cell	HLA-B	CD8B	0.312954	3	HLA-B_CD8B	HLA-B - CD8B	MHC-I	Cell-Cell Contact	KEGG: hsa04514	B cell -> T cell (StageIII)	0.040952	B cell -> T cell	StageIII
Endothelial cell	T cell	HLA-B	CD8B	0.314594	3	HLA-B_CD8B	HLA-B - CD8B	MHC-I	Cell-Cell Contact	KEGG: hsa04514	Endothelial cell -> T cell (StageIII)	0.0416396	Endothelial cell -> T cell	StageIII
Epithelial cell	T cell	HLA-B	CD8B	0.254258	3	HLA-B_CD8B	HLA-B - CD8B	MHC-I	Cell-Cell Contact	KEGG: hsa04514	Epithelial cell -> T cell (StageIII)	0.0195844	Epithelial cell -> T cell	StageIII
Fibroblast	T cell	HLA-B	CD8B	0.30377	3	HLA-B_CD8B	HLA-B - CD8B	MHC-I	Cell-Cell Contact	KEGG: hsa04514	Fibroblast -> T cell (StageIII)	0.0371806	Fibroblast -> T cell	StageIII
Mast cell	T cell	HLA-B	CD8B	0.306558	3	HLA-B_CD8B	HLA-B - CD8B	MHC-I	Cell-Cell Contact	KEGG: hsa04514	Mast cell -> T cell (StageIII)	0.0383109	Mast cell -> T cell	StageIII
Myeloid cell	T cell	HLA-B	CD8B	0.314437	3	HLA-B_CD8B	HLA-B - CD8B	MHC-I	Cell-Cell Contact	KEGG: hsa04514	Myeloid cell -> T cell (StageIII)	0.0415736	Myeloid cell -> T cell	StageIII
Pericyte	T cell	HLA-B	CD8B	0.308368	3	HLA-B_CD8B	HLA-B - CD8B	MHC-I	Cell-Cell Contact	KEGG: hsa04514	Pericyte -> T cell (StageIII)	0.0390513	Pericyte -> T cell	StageIII
T cell	T cell	HLA-B	CD8B	0.330578	3	HLA-B_CD8B	HLA-B - CD8B	MHC-I	Cell-Cell Contact	KEGG: hsa04514	T cell -> T cell (StageIII)	0.0485578	T cell -> T cell	StageIII
B cell	T cell	HLA-C	CD8A	0.287152	3	HLA-C_CD8A	HLA-C - CD8A	MHC-I	Cell-Cell Contact	KEGG: hsa04514	B cell -> T cell (Cancerfree)	0.0307312	B cell -> T cell	Cancerfree
Endothelial cell	T cell	HLA-C	CD8A	0.304687	3	HLA-C_CD8A	HLA-C - CD8A	MHC-I	Cell-Cell Contact	KEGG: hsa04514	Endothelial cell -> T cell (Cancerfree)	0.0375509	Endothelial cell -> T cell	Cancerfree
Epithelial cell	T cell	HLA-C	CD8A	0.249427	3	HLA-C_CD8A	HLA-C - CD8A	MHC-I	Cell-Cell Contact	KEGG: hsa04514	Epithelial cell -> T cell (Cancerfree)	0.0181481	Epithelial cell -> T cell	Cancerfree
Fibroblast	T cell	HLA-C	CD8A	0.250695	3	HLA-C_CD8A	HLA-C - CD8A	MHC-I	Cell-Cell Contact	KEGG: hsa04514	Fibroblast -> T cell (Cancerfree)	0.0185199	Fibroblast -> T cell	Cancerfree
Mast cell	T cell	HLA-C	CD8A	0.195735	3	HLA-C_CD8A	HLA-C - CD8A	MHC-I	Cell-Cell Contact	KEGG: hsa04514	Mast cell -> T cell (Cancerfree)	0.0060425	Mast cell -> T cell	Cancerfree
Myeloid cell	T cell	HLA-C	CD8A	0.289701	3	HLA-C_CD8A	HLA-C - CD8A	MHC-I	Cell-Cell Contact	KEGG: hsa04514	Myeloid cell -> T cell (Cancerfree)	0.0316875	Myeloid cell -> T cell	Cancerfree
Pericyte	T cell	HLA-C	CD8A	0.28065	3	HLA-C_CD8A	HLA-C - CD8A	MHC-I	Cell-Cell Contact	KEGG: hsa04514	Pericyte -> T cell (Cancerfree)	0.0283492	Pericyte -> T cell	Cancerfree
T cell	T cell	HLA-C	CD8A	0.314484	3	HLA-C_CD8A	HLA-C - CD8A	MHC-I	Cell-Cell Contact	KEGG: hsa04514	T cell -> T cell (Cancerfree)	0.0415934	T cell -> T cell	Cancerfree
B cell	T cell	HLA-C	CD8A	0.32313	3	HLA-C_CD8A	HLA-C - CD8A	MHC-I	Cell-Cell Contact	KEGG: hsa04514	B cell -> T cell (StageI)	0.0452871	B cell -> T cell	StageI
Endothelial cell	T cell	HLA-C	CD8A	0.323717	3	HLA-C_CD8A	HLA-C - CD8A	MHC-I	Cell-Cell Contact	KEGG: hsa04514	Endothelial cell -> T cell (StageI)	0.0455423	Endothelial cell -> T cell	StageI
Epithelial cell	T cell	HLA-C	CD8A	0.306791	3	HLA-C_CD8A	HLA-C - CD8A	MHC-I	Cell-Cell Contact	KEGG: hsa04514	Epithelial cell -> T cell (StageI)	0.0384058	Epithelial cell -> T cell	StageI
Fibroblast	T cell	HLA-C	CD8A	0.294052	3	HLA-C_CD8A	HLA-C - CD8A	MHC-I	Cell-Cell Contact	KEGG: hsa04514	Fibroblast -> T cell (StageI)	0.0333478	Fibroblast -> T cell	StageI
Mast cell	T cell	HLA-C	CD8A	0.318966	3	HLA-C_CD8A	HLA-C - CD8A	MHC-I	Cell-Cell Contact	KEGG: hsa04514	Mast cell -> T cell (StageI)	0.0434941	Mast cell -> T cell	StageI
Myeloid cell	T cell	HLA-C	CD8A	0.31942	3	HLA-C_CD8A	HLA-C - CD8A	MHC-I	Cell-Cell Contact	KEGG: hsa04514	Myeloid cell -> T cell (StageI)	0.0436883	Myeloid cell -> T cell	StageI
Pericyte	T cell	HLA-C	CD8A	0.335444	3	HLA-C_CD8A	HLA-C - CD8A	MHC-I	Cell-Cell Contact	KEGG: hsa04514	Pericyte -> T cell (StageI)	0.050736	Pericyte -> T cell	StageI
T cell	T cell	HLA-C	CD8A	0.34682	3	HLA-C_CD8A	HLA-C - CD8A	MHC-I	Cell-Cell Contact	KEGG: hsa04514	T cell -> T cell (StageI)	0.0559475	T cell -> T cell	StageI
B cell	T cell	HLA-C	CD8A	0.29142	3	HLA-C_CD8A	HLA-C - CD8A	MHC-I	Cell-Cell Contact	KEGG: hsa04514	B cell -> T cell (StageII)	0.0323391	B cell -> T cell	StageII
Endothelial cell	T cell	HLA-C	CD8A	0.291441	3	HLA-C_CD8A	HLA-C - CD8A	MHC-I	Cell-Cell Contact	KEGG: hsa04514	Endothelial cell -> T cell (StageII)	0.0323472	Endothelial cell -> T cell	StageII
Epithelial cell	T cell	HLA-C	CD8A	0.258401	3	HLA-C_CD8A	HLA-C - CD8A	MHC-I	Cell-Cell Contact	KEGG: hsa04514	Epithelial cell -> T cell (StageII)	0.0208592	Epithelial cell -> T cell	StageII
Fibroblast	T cell	HLA-C	CD8A	0.245398	3	HLA-C_CD8A	HLA-C - CD8A	MHC-I	Cell-Cell Contact	KEGG: hsa04514	Fibroblast -> T cell (StageII)	0.016992	Fibroblast -> T cell	StageII
Mast cell	T cell	HLA-C	CD8A	0.285055	3	HLA-C_CD8A	HLA-C - CD8A	MHC-I	Cell-Cell Contact	KEGG: hsa04514	Mast cell -> T cell (StageII)	0.0299539	Mast cell -> T cell	StageII
Myeloid cell	T cell	HLA-C	CD8A	0.282696	3	HLA-C_CD8A	HLA-C - CD8A	MHC-I	Cell-Cell Contact	KEGG: hsa04514	Myeloid cell -> T cell (StageII)	0.0290898	Myeloid cell -> T cell	StageII
Pericyte	T cell	HLA-C	CD8A	0.289911	3	HLA-C_CD8A	HLA-C - CD8A	MHC-I	Cell-Cell Contact	KEGG: hsa04514	Pericyte -> T cell (StageII)	0.0317668	Pericyte -> T cell	StageII
T cell	T cell	HLA-C	CD8A	0.312618	3	HLA-C_CD8A	HLA-C - CD8A	MHC-I	Cell-Cell Contact	KEGG: hsa04514	T cell -> T cell (StageII)	0.0408113	T cell -> T cell	StageII
B cell	T cell	HLA-C	CD8A	0.327576	3	HLA-C_CD8A	HLA-C - CD8A	MHC-I	Cell-Cell Contact	KEGG: hsa04514	B cell -> T cell (StageIII)	0.04723	B cell -> T cell	StageIII
Endothelial cell	T cell	HLA-C	CD8A	0.326077	3	HLA-C_CD8A	HLA-C - CD8A	MHC-I	Cell-Cell Contact	KEGG: hsa04514	Endothelial cell -> T cell (StageIII)	0.0465718	Endothelial cell -> T cell	StageIII
Epithelial cell	T cell	HLA-C	CD8A	0.269455	3	HLA-C_CD8A	HLA-C - CD8A	MHC-I	Cell-Cell Contact	KEGG: hsa04514	Epithelial cell -> T cell (StageIII)	0.0244484	Epithelial cell -> T cell	StageIII
Fibroblast	T cell	HLA-C	CD8A	0.317371	3	HLA-C_CD8A	HLA-C - CD8A	MHC-I	Cell-Cell Contact	KEGG: hsa04514	Fibroblast -> T cell (StageIII)	0.042814	Fibroblast -> T cell	StageIII
Mast cell	T cell	HLA-C	CD8A	0.318606	3	HLA-C_CD8A	HLA-C - CD8A	MHC-I	Cell-Cell Contact	KEGG: hsa04514	Mast cell -> T cell (StageIII)	0.0433403	Mast cell -> T cell	StageIII
Myeloid cell	T cell	HLA-C	CD8A	0.325448	3	HLA-C_CD8A	HLA-C - CD8A	MHC-I	Cell-Cell Contact	KEGG: hsa04514	Myeloid cell -> T cell (StageIII)	0.0462967	Myeloid cell -> T cell	StageIII
Pericyte	T cell	HLA-C	CD8A	0.326508	3	HLA-C_CD8A	HLA-C - CD8A	MHC-I	Cell-Cell Contact	KEGG: hsa04514	Pericyte -> T cell (StageIII)	0.0467607	Pericyte -> T cell	StageIII
T cell	T cell	HLA-C	CD8A	0.350192	3	HLA-C_CD8A	HLA-C - CD8A	MHC-I	Cell-Cell Contact	KEGG: hsa04514	T cell -> T cell (StageIII)	0.0575228	T cell -> T cell	StageIII
B cell	T cell	HLA-C	CD8A	0.286073	3	HLA-C_CD8A	HLA-C - CD8A	MHC-I	Cell-Cell Contact	KEGG: hsa04514	B cell -> T cell (StageIV)	0.0303304	B cell -> T cell	StageIV
Endothelial cell	T cell	HLA-C	CD8A	0.28756	3	HLA-C_CD8A	HLA-C - CD8A	MHC-I	Cell-Cell Contact	KEGG: hsa04514	Endothelial cell -> T cell (StageIV)	0.0308836	Endothelial cell -> T cell	StageIV
Epithelial cell	T cell	HLA-C	CD8A	0.26388	3	HLA-C_CD8A	HLA-C - CD8A	MHC-I	Cell-Cell Contact	KEGG: hsa04514	Epithelial cell -> T cell (StageIV)	0.0226046	Epithelial cell -> T cell	StageIV
Fibroblast	T cell	HLA-C	CD8A	0.287384	3	HLA-C_CD8A	HLA-C - CD8A	MHC-I	Cell-Cell Contact	KEGG: hsa04514	Fibroblast -> T cell (StageIV)	0.0308178	Fibroblast -> T cell	StageIV
Mast cell	T cell	HLA-C	CD8A	0.265524	3	HLA-C_CD8A	HLA-C - CD8A	MHC-I	Cell-Cell Contact	KEGG: hsa04514	Mast cell -> T cell (StageIV)	0.0231414	Mast cell -> T cell	StageIV
Myeloid cell	T cell	HLA-C	CD8A	0.28824	3	HLA-C_CD8A	HLA-C - CD8A	MHC-I	Cell-Cell Contact	KEGG: hsa04514	Myeloid cell -> T cell (StageIV)	0.0311379	Myeloid cell -> T cell	StageIV
Pericyte	T cell	HLA-C	CD8A	0.279953	3	HLA-C_CD8A	HLA-C - CD8A	MHC-I	Cell-Cell Contact	KEGG: hsa04514	Pericyte -> T cell (StageIV)	0.0280989	Pericyte -> T cell	StageIV
T cell	T cell	HLA-C	CD8A	0.302173	3	HLA-C_CD8A	HLA-C - CD8A	MHC-I	Cell-Cell Contact	KEGG: hsa04514	T cell -> T cell (StageIV)	0.0365394	T cell -> T cell	StageIV
B cell	T cell	HLA-C	CD8B	0.285367	3	HLA-C_CD8B	HLA-C - CD8B	MHC-I	Cell-Cell Contact	KEGG: hsa04514	B cell -> T cell (StageI)	0.030069	B cell -> T cell	StageI
Endothelial cell	T cell	HLA-C	CD8B	0.285832	3	HLA-C_CD8B	HLA-C - CD8B	MHC-I	Cell-Cell Contact	KEGG: hsa04514	Endothelial cell -> T cell (StageI)	0.0302411	Endothelial cell -> T cell	StageI
Epithelial cell	T cell	HLA-C	CD8B	0.272369	3	HLA-C_CD8B	HLA-C - CD8B	MHC-I	Cell-Cell Contact	KEGG: hsa04514	Epithelial cell -> T cell (StageI)	0.0254384	Epithelial cell -> T cell	StageI
Fibroblast	T cell	HLA-C	CD8B	0.262159	3	HLA-C_CD8B	HLA-C - CD8B	MHC-I	Cell-Cell Contact	KEGG: hsa04514	Fibroblast -> T cell (StageI)	0.0220491	Fibroblast -> T cell	StageI
Mast cell	T cell	HLA-C	CD8B	0.282064	3	HLA-C_CD8B	HLA-C - CD8B	MHC-I	Cell-Cell Contact	KEGG: hsa04514	Mast cell -> T cell (StageI)	0.0288603	Mast cell -> T cell	StageI
Myeloid cell	T cell	HLA-C	CD8B	0.282425	3	HLA-C_CD8B	HLA-C - CD8B	MHC-I	Cell-Cell Contact	KEGG: hsa04514	Myeloid cell -> T cell (StageI)	0.0289911	Myeloid cell -> T cell	StageI
Pericyte	T cell	HLA-C	CD8B	0.295096	3	HLA-C_CD8B	HLA-C - CD8B	MHC-I	Cell-Cell Contact	KEGG: hsa04514	Pericyte -> T cell (StageI)	0.0337515	Pericyte -> T cell	StageI
T cell	T cell	HLA-C	CD8B	0.304033	3	HLA-C_CD8B	HLA-C - CD8B	MHC-I	Cell-Cell Contact	KEGG: hsa04514	T cell -> T cell (StageI)	0.0372869	T cell -> T cell	StageI
B cell	T cell	HLA-C	CD8B	0.297053	3	HLA-C_CD8B	HLA-C - CD8B	MHC-I	Cell-Cell Contact	KEGG: hsa04514	B cell -> T cell (StageIII)	0.0345135	B cell -> T cell	StageIII
Endothelial cell	T cell	HLA-C	CD8B	0.295803	3	HLA-C_CD8B	HLA-C - CD8B	MHC-I	Cell-Cell Contact	KEGG: hsa04514	Endothelial cell -> T cell (StageIII)	0.0340262	Endothelial cell -> T cell	StageIII
Epithelial cell	T cell	HLA-C	CD8B	0.24806	3	HLA-C_CD8B	HLA-C - CD8B	MHC-I	Cell-Cell Contact	KEGG: hsa04514	Epithelial cell -> T cell (StageIII)	0.0177515	Epithelial cell -> T cell	StageIII
Fibroblast	T cell	HLA-C	CD8B	0.288533	3	HLA-C_CD8B	HLA-C - CD8B	MHC-I	Cell-Cell Contact	KEGG: hsa04514	Fibroblast -> T cell (StageIII)	0.0312476	Fibroblast -> T cell	StageIII
Mast cell	T cell	HLA-C	CD8B	0.289566	3	HLA-C_CD8B	HLA-C - CD8B	MHC-I	Cell-Cell Contact	KEGG: hsa04514	Mast cell -> T cell (StageIII)	0.0316363	Mast cell -> T cell	StageIII
Myeloid cell	T cell	HLA-C	CD8B	0.295279	3	HLA-C_CD8B	HLA-C - CD8B	MHC-I	Cell-Cell Contact	KEGG: hsa04514	Myeloid cell -> T cell (StageIII)	0.0338226	Myeloid cell -> T cell	StageIII
Pericyte	T cell	HLA-C	CD8B	0.296163	3	HLA-C_CD8B	HLA-C - CD8B	MHC-I	Cell-Cell Contact	KEGG: hsa04514	Pericyte -> T cell (StageIII)	0.0341661	Pericyte -> T cell	StageIII
T cell	T cell	HLA-C	CD8B	0.315822	3	HLA-C_CD8B	HLA-C - CD8B	MHC-I	Cell-Cell Contact	KEGG: hsa04514	T cell -> T cell (StageIII)	0.0421577	T cell -> T cell	StageIII
B cell	T cell	HLA-E	CD8A	0.2684	3	HLA-E_CD8A	HLA-E - CD8A	MHC-I	Cell-Cell Contact	KEGG: hsa04514	B cell -> T cell (Cancerfree)	0.0240944	B cell -> T cell	Cancerfree
Endothelial cell	T cell	HLA-E	CD8A	0.29544	3	HLA-E_CD8A	HLA-E - CD8A	MHC-I	Cell-Cell Contact	KEGG: hsa04514	Endothelial cell -> T cell (Cancerfree)	0.0338851	Endothelial cell -> T cell	Cancerfree
Epithelial cell	T cell	HLA-E	CD8A	0.210696	3	HLA-E_CD8A	HLA-E - CD8A	MHC-I	Cell-Cell Contact	KEGG: hsa04514	Epithelial cell -> T cell (Cancerfree)	0.00868481	Epithelial cell -> T cell	Cancerfree
Fibroblast	T cell	HLA-E	CD8A	0.238507	3	HLA-E_CD8A	HLA-E - CD8A	MHC-I	Cell-Cell Contact	KEGG: hsa04514	Fibroblast -> T cell (Cancerfree)	0.0151048	Fibroblast -> T cell	Cancerfree
Mast cell	T cell	HLA-E	CD8A	0.250178	3	HLA-E_CD8A	HLA-E - CD8A	MHC-I	Cell-Cell Contact	KEGG: hsa04514	Mast cell -> T cell (Cancerfree)	0.018368	Mast cell -> T cell	Cancerfree
Myeloid cell	T cell	HLA-E	CD8A	0.274423	3	HLA-E_CD8A	HLA-E - CD8A	MHC-I	Cell-Cell Contact	KEGG: hsa04514	Myeloid cell -> T cell (Cancerfree)	0.0261474	Myeloid cell -> T cell	Cancerfree
Pericyte	T cell	HLA-E	CD8A	0.242778	3	HLA-E_CD8A	HLA-E - CD8A	MHC-I	Cell-Cell Contact	KEGG: hsa04514	Pericyte -> T cell (Cancerfree)	0.0162609	Pericyte -> T cell	Cancerfree
T cell	T cell	HLA-E	CD8A	0.294845	3	HLA-E_CD8A	HLA-E - CD8A	MHC-I	Cell-Cell Contact	KEGG: hsa04514	T cell -> T cell (Cancerfree)	0.0336546	T cell -> T cell	Cancerfree
B cell	T cell	HLA-E	CD8A	0.281373	3	HLA-E_CD8A	HLA-E - CD8A	MHC-I	Cell-Cell Contact	KEGG: hsa04514	B cell -> T cell (StageI)	0.0286101	B cell -> T cell	StageI
Endothelial cell	T cell	HLA-E	CD8A	0.301991	3	HLA-E_CD8A	HLA-E - CD8A	MHC-I	Cell-Cell Contact	KEGG: hsa04514	Endothelial cell -> T cell (StageI)	0.0364668	Endothelial cell -> T cell	StageI
Epithelial cell	T cell	HLA-E	CD8A	0.278265	3	HLA-E_CD8A	HLA-E - CD8A	MHC-I	Cell-Cell Contact	KEGG: hsa04514	Epithelial cell -> T cell (StageI)	0.0274964	Epithelial cell -> T cell	StageI
Fibroblast	T cell	HLA-E	CD8A	0.245173	3	HLA-E_CD8A	HLA-E - CD8A	MHC-I	Cell-Cell Contact	KEGG: hsa04514	Fibroblast -> T cell (StageI)	0.0169285	Fibroblast -> T cell	StageI
Mast cell	T cell	HLA-E	CD8A	0.280142	3	HLA-E_CD8A	HLA-E - CD8A	MHC-I	Cell-Cell Contact	KEGG: hsa04514	Mast cell -> T cell (StageI)	0.0281666	Mast cell -> T cell	StageI
Myeloid cell	T cell	HLA-E	CD8A	0.29686	3	HLA-E_CD8A	HLA-E - CD8A	MHC-I	Cell-Cell Contact	KEGG: hsa04514	Myeloid cell -> T cell (StageI)	0.0344382	Myeloid cell -> T cell	StageI
Pericyte	T cell	HLA-E	CD8A	0.279962	3	HLA-E_CD8A	HLA-E - CD8A	MHC-I	Cell-Cell Contact	KEGG: hsa04514	Pericyte -> T cell (StageI)	0.0281019	Pericyte -> T cell	StageI
T cell	T cell	HLA-E	CD8A	0.318889	3	HLA-E_CD8A	HLA-E - CD8A	MHC-I	Cell-Cell Contact	KEGG: hsa04514	T cell -> T cell (StageI)	0.0434613	T cell -> T cell	StageI
B cell	T cell	HLA-E	CD8A	0.259126	3	HLA-E_CD8A	HLA-E - CD8A	MHC-I	Cell-Cell Contact	KEGG: hsa04514	B cell -> T cell (StageII)	0.0210866	B cell -> T cell	StageII
Endothelial cell	T cell	HLA-E	CD8A	0.283294	3	HLA-E_CD8A	HLA-E - CD8A	MHC-I	Cell-Cell Contact	KEGG: hsa04514	Endothelial cell -> T cell (StageII)	0.0293079	Endothelial cell -> T cell	StageII
Epithelial cell	T cell	HLA-E	CD8A	0.241241	3	HLA-E_CD8A	HLA-E - CD8A	MHC-I	Cell-Cell Contact	KEGG: hsa04514	Epithelial cell -> T cell (StageII)	0.0158399	Epithelial cell -> T cell	StageII
Fibroblast	T cell	HLA-E	CD8A	0.242101	3	HLA-E_CD8A	HLA-E - CD8A	MHC-I	Cell-Cell Contact	KEGG: hsa04514	Fibroblast -> T cell (StageII)	0.0160748	Fibroblast -> T cell	StageII
Mast cell	T cell	HLA-E	CD8A	0.259971	3	HLA-E_CD8A	HLA-E - CD8A	MHC-I	Cell-Cell Contact	KEGG: hsa04514	Mast cell -> T cell (StageII)	0.0213527	Mast cell -> T cell	StageII
Myeloid cell	T cell	HLA-E	CD8A	0.267202	3	HLA-E_CD8A	HLA-E - CD8A	MHC-I	Cell-Cell Contact	KEGG: hsa04514	Myeloid cell -> T cell (StageII)	0.0236952	Myeloid cell -> T cell	StageII
Pericyte	T cell	HLA-E	CD8A	0.275075	3	HLA-E_CD8A	HLA-E - CD8A	MHC-I	Cell-Cell Contact	KEGG: hsa04514	Pericyte -> T cell (StageII)	0.026374	Pericyte -> T cell	StageII
T cell	T cell	HLA-E	CD8A	0.292572	3	HLA-E_CD8A	HLA-E - CD8A	MHC-I	Cell-Cell Contact	KEGG: hsa04514	T cell -> T cell (StageII)	0.032779	T cell -> T cell	StageII
B cell	T cell	HLA-E	CD8A	0.298071	3	HLA-E_CD8A	HLA-E - CD8A	MHC-I	Cell-Cell Contact	KEGG: hsa04514	B cell -> T cell (StageIII)	0.0349128	B cell -> T cell	StageIII
Endothelial cell	T cell	HLA-E	CD8A	0.303876	3	HLA-E_CD8A	HLA-E - CD8A	MHC-I	Cell-Cell Contact	KEGG: hsa04514	Endothelial cell -> T cell (StageIII)	0.0372237	Endothelial cell -> T cell	StageIII
Epithelial cell	T cell	HLA-E	CD8A	0.261106	3	HLA-E_CD8A	HLA-E - CD8A	MHC-I	Cell-Cell Contact	KEGG: hsa04514	Epithelial cell -> T cell (StageIII)	0.0217126	Epithelial cell -> T cell	StageIII
Fibroblast	T cell	HLA-E	CD8A	0.269176	3	HLA-E_CD8A	HLA-E - CD8A	MHC-I	Cell-Cell Contact	KEGG: hsa04514	Fibroblast -> T cell (StageIII)	0.0243543	Fibroblast -> T cell	StageIII
Mast cell	T cell	HLA-E	CD8A	0.299634	3	HLA-E_CD8A	HLA-E - CD8A	MHC-I	Cell-Cell Contact	KEGG: hsa04514	Mast cell -> T cell (StageIII)	0.0355292	Mast cell -> T cell	StageIII
Myeloid cell	T cell	HLA-E	CD8A	0.299872	3	HLA-E_CD8A	HLA-E - CD8A	MHC-I	Cell-Cell Contact	KEGG: hsa04514	Myeloid cell -> T cell (StageIII)	0.0356233	Myeloid cell -> T cell	StageIII
Pericyte	T cell	HLA-E	CD8A	0.29244	3	HLA-E_CD8A	HLA-E - CD8A	MHC-I	Cell-Cell Contact	KEGG: hsa04514	Pericyte -> T cell (StageIII)	0.0327286	Pericyte -> T cell	StageIII
T cell	T cell	HLA-E	CD8A	0.322602	3	HLA-E_CD8A	HLA-E - CD8A	MHC-I	Cell-Cell Contact	KEGG: hsa04514	T cell -> T cell (StageIII)	0.0450586	T cell -> T cell	StageIII
B cell	T cell	HLA-E	CD8A	0.244667	3	HLA-E_CD8A	HLA-E - CD8A	MHC-I	Cell-Cell Contact	KEGG: hsa04514	B cell -> T cell (StageIV)	0.0167864	B cell -> T cell	StageIV
Endothelial cell	T cell	HLA-E	CD8A	0.277231	3	HLA-E_CD8A	HLA-E - CD8A	MHC-I	Cell-Cell Contact	KEGG: hsa04514	Endothelial cell -> T cell (StageIV)	0.0271302	Endothelial cell -> T cell	StageIV
Epithelial cell	T cell	HLA-E	CD8A	0.224734	3	HLA-E_CD8A	HLA-E - CD8A	MHC-I	Cell-Cell Contact	KEGG: hsa04514	Epithelial cell -> T cell (StageIV)	0.0116821	Epithelial cell -> T cell	StageIV
Fibroblast	T cell	HLA-E	CD8A	0.232763	3	HLA-E_CD8A	HLA-E - CD8A	MHC-I	Cell-Cell Contact	KEGG: hsa04514	Fibroblast -> T cell (StageIV)	0.01362	Fibroblast -> T cell	StageIV
Mast cell	T cell	HLA-E	CD8A	0.202534	3	HLA-E_CD8A	HLA-E - CD8A	MHC-I	Cell-Cell Contact	KEGG: hsa04514	Mast cell -> T cell (StageIV)	0.007173	Mast cell -> T cell	StageIV
Myeloid cell	T cell	HLA-E	CD8A	0.262962	3	HLA-E_CD8A	HLA-E - CD8A	MHC-I	Cell-Cell Contact	KEGG: hsa04514	Myeloid cell -> T cell (StageIV)	0.0223075	Myeloid cell -> T cell	StageIV
Pericyte	T cell	HLA-E	CD8A	0.242317	3	HLA-E_CD8A	HLA-E - CD8A	MHC-I	Cell-Cell Contact	KEGG: hsa04514	Pericyte -> T cell (StageIV)	0.0161341	Pericyte -> T cell	StageIV
T cell	T cell	HLA-E	CD8A	0.263265	3	HLA-E_CD8A	HLA-E - CD8A	MHC-I	Cell-Cell Contact	KEGG: hsa04514	T cell -> T cell (StageIV)	0.0224055	T cell -> T cell	StageIV
B cell	T cell	HLA-E	CD8B	0.251929	3	HLA-E_CD8B	HLA-E - CD8B	MHC-I	Cell-Cell Contact	KEGG: hsa04514	B cell -> T cell (StageI)	0.0188852	B cell -> T cell	StageI
Endothelial cell	T cell	HLA-E	CD8B	0.26853	3	HLA-E_CD8B	HLA-E - CD8B	MHC-I	Cell-Cell Contact	KEGG: hsa04514	Endothelial cell -> T cell (StageI)	0.0241377	Endothelial cell -> T cell	StageI
Epithelial cell	T cell	HLA-E	CD8B	0.249409	3	HLA-E_CD8B	HLA-E - CD8B	MHC-I	Cell-Cell Contact	KEGG: hsa04514	Epithelial cell -> T cell (StageI)	0.018143	Epithelial cell -> T cell	StageI
Fibroblast	T cell	HLA-E	CD8B	0.22231	3	HLA-E_CD8B	HLA-E - CD8B	MHC-I	Cell-Cell Contact	KEGG: hsa04514	Fibroblast -> T cell (StageI)	0.0111288	Fibroblast -> T cell	StageI
Mast cell	T cell	HLA-E	CD8B	0.250931	3	HLA-E_CD8B	HLA-E - CD8B	MHC-I	Cell-Cell Contact	KEGG: hsa04514	Mast cell -> T cell (StageI)	0.0185896	Mast cell -> T cell	StageI
Myeloid cell	T cell	HLA-E	CD8B	0.264415	3	HLA-E_CD8B	HLA-E - CD8B	MHC-I	Cell-Cell Contact	KEGG: hsa04514	Myeloid cell -> T cell (StageI)	0.0227787	Myeloid cell -> T cell	StageI
Pericyte	T cell	HLA-E	CD8B	0.250785	3	HLA-E_CD8B	HLA-E - CD8B	MHC-I	Cell-Cell Contact	KEGG: hsa04514	Pericyte -> T cell (StageI)	0.0185464	Pericyte -> T cell	StageI
T cell	T cell	HLA-E	CD8B	0.282003	3	HLA-E_CD8B	HLA-E - CD8B	MHC-I	Cell-Cell Contact	KEGG: hsa04514	T cell -> T cell (StageI)	0.0288382	T cell -> T cell	StageI
B cell	T cell	HLA-E	CD8B	0.272327	3	HLA-E_CD8B	HLA-E - CD8B	MHC-I	Cell-Cell Contact	KEGG: hsa04514	B cell -> T cell (StageIII)	0.0254242	B cell -> T cell	StageIII
Endothelial cell	T cell	HLA-E	CD8B	0.277215	3	HLA-E_CD8B	HLA-E - CD8B	MHC-I	Cell-Cell Contact	KEGG: hsa04514	Endothelial cell -> T cell (StageIII)	0.0271247	Endothelial cell -> T cell	StageIII
Epithelial cell	T cell	HLA-E	CD8B	0.240922	3	HLA-E_CD8B	HLA-E - CD8B	MHC-I	Cell-Cell Contact	KEGG: hsa04514	Epithelial cell -> T cell (StageIII)	0.015753	Epithelial cell -> T cell	StageIII
Fibroblast	T cell	HLA-E	CD8B	0.247821	3	HLA-E_CD8B	HLA-E - CD8B	MHC-I	Cell-Cell Contact	KEGG: hsa04514	Fibroblast -> T cell (StageIII)	0.0176827	Fibroblast -> T cell	StageIII
Mast cell	T cell	HLA-E	CD8B	0.273644	3	HLA-E_CD8B	HLA-E - CD8B	MHC-I	Cell-Cell Contact	KEGG: hsa04514	Mast cell -> T cell (StageIII)	0.0258775	Mast cell -> T cell	StageIII
Myeloid cell	T cell	HLA-E	CD8B	0.273845	3	HLA-E_CD8B	HLA-E - CD8B	MHC-I	Cell-Cell Contact	KEGG: hsa04514	Myeloid cell -> T cell (StageIII)	0.0259468	Myeloid cell -> T cell	StageIII
Pericyte	T cell	HLA-E	CD8B	0.267575	3	HLA-E_CD8B	HLA-E - CD8B	MHC-I	Cell-Cell Contact	KEGG: hsa04514	Pericyte -> T cell (StageIII)	0.023819	Pericyte -> T cell	StageIII
T cell	T cell	HLA-E	CD8B	0.292905	3	HLA-E_CD8B	HLA-E - CD8B	MHC-I	Cell-Cell Contact	KEGG: hsa04514	T cell -> T cell (StageIII)	0.0329066	T cell -> T cell	StageIII
B cell	T cell	HLA-F	CD8A	0.207924	3	HLA-F_CD8A	HLA-F - CD8A	MHC-I	Cell-Cell Contact	KEGG: hsa04514	B cell -> T cell (Cancerfree)	0.00815228	B cell -> T cell	Cancerfree
Endothelial cell	T cell	HLA-F	CD8A	0.211961	3	HLA-F_CD8A	HLA-F - CD8A	MHC-I	Cell-Cell Contact	KEGG: hsa04514	Endothelial cell -> T cell (Cancerfree)	0.00893446	Endothelial cell -> T cell	Cancerfree
Epithelial cell	T cell	HLA-F	CD8A	0.146204	3	HLA-F_CD8A	HLA-F - CD8A	MHC-I	Cell-Cell Contact	KEGG: hsa04514	Epithelial cell -> T cell (Cancerfree)	0.00107037	Epithelial cell -> T cell	Cancerfree
Myeloid cell	T cell	HLA-F	CD8A	0.209299	3	HLA-F_CD8A	HLA-F - CD8A	MHC-I	Cell-Cell Contact	KEGG: hsa04514	Myeloid cell -> T cell (Cancerfree)	0.00841411	Myeloid cell -> T cell	Cancerfree
Pericyte	T cell	HLA-F	CD8A	0.186858	3	HLA-F_CD8A	HLA-F - CD8A	MHC-I	Cell-Cell Contact	KEGG: hsa04514	Pericyte -> T cell (Cancerfree)	0.00474034	Pericyte -> T cell	Cancerfree
T cell	T cell	HLA-F	CD8A	0.244841	3	HLA-F_CD8A	HLA-F - CD8A	MHC-I	Cell-Cell Contact	KEGG: hsa04514	T cell -> T cell (Cancerfree)	0.0168352	T cell -> T cell	Cancerfree
B cell	T cell	HLA-F	CD8A	0.216907	3	HLA-F_CD8A	HLA-F - CD8A	MHC-I	Cell-Cell Contact	KEGG: hsa04514	B cell -> T cell (StageI)	0.00994904	B cell -> T cell	StageI
Endothelial cell	T cell	HLA-F	CD8A	0.22599	3	HLA-F_CD8A	HLA-F - CD8A	MHC-I	Cell-Cell Contact	KEGG: hsa04514	Endothelial cell -> T cell (StageI)	0.0119746	Endothelial cell -> T cell	StageI
Epithelial cell	T cell	HLA-F	CD8A	0.222471	3	HLA-F_CD8A	HLA-F - CD8A	MHC-I	Cell-Cell Contact	KEGG: hsa04514	Epithelial cell -> T cell (StageI)	0.011165	Epithelial cell -> T cell	StageI
Fibroblast	T cell	HLA-F	CD8A	0.170459	3	HLA-F_CD8A	HLA-F - CD8A	MHC-I	Cell-Cell Contact	KEGG: hsa04514	Fibroblast -> T cell (StageI)	0.00283273	Fibroblast -> T cell	StageI
Mast cell	T cell	HLA-F	CD8A	0.18498	3	HLA-F_CD8A	HLA-F - CD8A	MHC-I	Cell-Cell Contact	KEGG: hsa04514	Mast cell -> T cell (StageI)	0.00448959	Mast cell -> T cell	StageI
Myeloid cell	T cell	HLA-F	CD8A	0.228204	3	HLA-F_CD8A	HLA-F - CD8A	MHC-I	Cell-Cell Contact	KEGG: hsa04514	Myeloid cell -> T cell (StageI)	0.0124998	Myeloid cell -> T cell	StageI
Pericyte	T cell	HLA-F	CD8A	0.218308	3	HLA-F_CD8A	HLA-F - CD8A	MHC-I	Cell-Cell Contact	KEGG: hsa04514	Pericyte -> T cell (StageI)	0.0102478	Pericyte -> T cell	StageI
T cell	T cell	HLA-F	CD8A	0.256121	3	HLA-F_CD8A	HLA-F - CD8A	MHC-I	Cell-Cell Contact	KEGG: hsa04514	T cell -> T cell (StageI)	0.0201529	T cell -> T cell	StageI
B cell	T cell	HLA-F	CD8A	0.190959	3	HLA-F_CD8A	HLA-F - CD8A	MHC-I	Cell-Cell Contact	KEGG: hsa04514	B cell -> T cell (StageII)	0.0053176	B cell -> T cell	StageII
Endothelial cell	T cell	HLA-F	CD8A	0.192127	3	HLA-F_CD8A	HLA-F - CD8A	MHC-I	Cell-Cell Contact	KEGG: hsa04514	Endothelial cell -> T cell (StageII)	0.00548963	Endothelial cell -> T cell	StageII
Epithelial cell	T cell	HLA-F	CD8A	0.130436	3	HLA-F_CD8A	HLA-F - CD8A	MHC-I	Cell-Cell Contact	KEGG: hsa04514	Epithelial cell -> T cell (StageII)	0.000468215	Epithelial cell -> T cell	StageII
Mast cell	T cell	HLA-F	CD8A	0.172184	3	HLA-F_CD8A	HLA-F - CD8A	MHC-I	Cell-Cell Contact	KEGG: hsa04514	Mast cell -> T cell (StageII)	0.0030042	Mast cell -> T cell	StageII
Myeloid cell	T cell	HLA-F	CD8A	0.176537	3	HLA-F_CD8A	HLA-F - CD8A	MHC-I	Cell-Cell Contact	KEGG: hsa04514	Myeloid cell -> T cell (StageII)	0.00346675	Myeloid cell -> T cell	StageII
Pericyte	T cell	HLA-F	CD8A	0.166023	3	HLA-F_CD8A	HLA-F - CD8A	MHC-I	Cell-Cell Contact	KEGG: hsa04514	Pericyte -> T cell (StageII)	0.00242179	Pericyte -> T cell	StageII
T cell	T cell	HLA-F	CD8A	0.238651	3	HLA-F_CD8A	HLA-F - CD8A	MHC-I	Cell-Cell Contact	KEGG: hsa04514	T cell -> T cell (StageII)	0.0151431	T cell -> T cell	StageII
B cell	T cell	HLA-F	CD8A	0.190909	3	HLA-F_CD8A	HLA-F - CD8A	MHC-I	Cell-Cell Contact	KEGG: hsa04514	B cell -> T cell (StageIII)	0.00531028	B cell -> T cell	StageIII
Endothelial cell	T cell	HLA-F	CD8A	0.170259	3	HLA-F_CD8A	HLA-F - CD8A	MHC-I	Cell-Cell Contact	KEGG: hsa04514	Endothelial cell -> T cell (StageIII)	0.00281331	Endothelial cell -> T cell	StageIII
Mast cell	T cell	HLA-F	CD8A	0.181683	3	HLA-F_CD8A	HLA-F - CD8A	MHC-I	Cell-Cell Contact	KEGG: hsa04514	Mast cell -> T cell (StageIII)	0.00407011	Mast cell -> T cell	StageIII
Myeloid cell	T cell	HLA-F	CD8A	0.18943	3	HLA-F_CD8A	HLA-F - CD8A	MHC-I	Cell-Cell Contact	KEGG: hsa04514	Myeloid cell -> T cell (StageIII)	0.00509754	Myeloid cell -> T cell	StageIII
Pericyte	T cell	HLA-F	CD8A	0.17802	3	HLA-F_CD8A	HLA-F - CD8A	MHC-I	Cell-Cell Contact	KEGG: hsa04514	Pericyte -> T cell (StageIII)	0.00363428	Pericyte -> T cell	StageIII
T cell	T cell	HLA-F	CD8A	0.243246	3	HLA-F_CD8A	HLA-F - CD8A	MHC-I	Cell-Cell Contact	KEGG: hsa04514	T cell -> T cell (StageIII)	0.0163903	T cell -> T cell	StageIII
Endothelial cell	T cell	HLA-F	CD8A	0.163401	3	HLA-F_CD8A	HLA-F - CD8A	MHC-I	Cell-Cell Contact	KEGG: hsa04514	Endothelial cell -> T cell (StageIV)	0.00219864	Endothelial cell -> T cell	StageIV
Myeloid cell	T cell	HLA-F	CD8A	0.162298	3	HLA-F_CD8A	HLA-F - CD8A	MHC-I	Cell-Cell Contact	KEGG: hsa04514	Myeloid cell -> T cell (StageIV)	0.00210909	Myeloid cell -> T cell	StageIV
Pericyte	T cell	HLA-F	CD8A	0.159787	3	HLA-F_CD8A	HLA-F - CD8A	MHC-I	Cell-Cell Contact	KEGG: hsa04514	Pericyte -> T cell (StageIV)	0.00191445	Pericyte -> T cell	StageIV
B cell	T cell	HLA-F	CD8B	0.198721	3	HLA-F_CD8B	HLA-F - CD8B	MHC-I	Cell-Cell Contact	KEGG: hsa04514	B cell -> T cell (StageI)	0.00652463	B cell -> T cell	StageI
Endothelial cell	T cell	HLA-F	CD8B	0.206349	3	HLA-F_CD8B	HLA-F - CD8B	MHC-I	Cell-Cell Contact	KEGG: hsa04514	Endothelial cell -> T cell (StageI)	0.00785852	Endothelial cell -> T cell	StageI
Epithelial cell	T cell	HLA-F	CD8B	0.203399	3	HLA-F_CD8B	HLA-F - CD8B	MHC-I	Cell-Cell Contact	KEGG: hsa04514	Epithelial cell -> T cell (StageI)	0.00732516	Epithelial cell -> T cell	StageI
Fibroblast	T cell	HLA-F	CD8B	0.15896	3	HLA-F_CD8B	HLA-F - CD8B	MHC-I	Cell-Cell Contact	KEGG: hsa04514	Fibroblast -> T cell (StageI)	0.00185314	Fibroblast -> T cell	StageI
Mast cell	T cell	HLA-F	CD8B	0.171533	3	HLA-F_CD8B	HLA-F - CD8B	MHC-I	Cell-Cell Contact	KEGG: hsa04514	Mast cell -> T cell (StageI)	0.00293872	Mast cell -> T cell	StageI
Myeloid cell	T cell	HLA-F	CD8B	0.208201	3	HLA-F_CD8B	HLA-F - CD8B	MHC-I	Cell-Cell Contact	KEGG: hsa04514	Myeloid cell -> T cell (StageI)	0.00820471	Myeloid cell -> T cell	StageI
Pericyte	T cell	HLA-F	CD8B	0.199901	3	HLA-F_CD8B	HLA-F - CD8B	MHC-I	Cell-Cell Contact	KEGG: hsa04514	Pericyte -> T cell (StageI)	0.00672125	Pericyte -> T cell	StageI
T cell	T cell	HLA-F	CD8B	0.231335	3	HLA-F_CD8B	HLA-F - CD8B	MHC-I	Cell-Cell Contact	KEGG: hsa04514	T cell -> T cell (StageI)	0.0132634	T cell -> T cell	StageI
B cell	T cell	HLA-F	CD8B	0.179741	3	HLA-F_CD8B	HLA-F - CD8B	MHC-I	Cell-Cell Contact	KEGG: hsa04514	B cell -> T cell (StageIII)	0.00383508	B cell -> T cell	StageIII
Endothelial cell	T cell	HLA-F	CD8B	0.161302	3	HLA-F_CD8B	HLA-F - CD8B	MHC-I	Cell-Cell Contact	KEGG: hsa04514	Endothelial cell -> T cell (StageIII)	0.00203036	Endothelial cell -> T cell	StageIII
Mast cell	T cell	HLA-F	CD8B	0.17153	3	HLA-F_CD8B	HLA-F - CD8B	MHC-I	Cell-Cell Contact	KEGG: hsa04514	Mast cell -> T cell (StageIII)	0.00293841	Mast cell -> T cell	StageIII
Myeloid cell	T cell	HLA-F	CD8B	0.178428	3	HLA-F_CD8B	HLA-F - CD8B	MHC-I	Cell-Cell Contact	KEGG: hsa04514	Myeloid cell -> T cell (StageIII)	0.00368122	Myeloid cell -> T cell	StageIII
Pericyte	T cell	HLA-F	CD8B	0.168258	3	HLA-F_CD8B	HLA-F - CD8B	MHC-I	Cell-Cell Contact	KEGG: hsa04514	Pericyte -> T cell (StageIII)	0.00262344	Pericyte -> T cell	StageIII
T cell	T cell	HLA-F	CD8B	0.225559	3	HLA-F_CD8B	HLA-F - CD8B	MHC-I	Cell-Cell Contact	KEGG: hsa04514	T cell -> T cell (StageIII)	0.0118738	T cell -> T cell	StageIII
Endothelial cell	T cell	ICAM1	ITGAL_ITGB2	0.147542	3	ICAM1_ITGAL_ITGB2	ICAM1 - (ITGAL+ITGB2)	ICAM	Cell-Cell Contact	KEGG: hsa04514	Endothelial cell -> T cell (Cancerfree)	0.00113886	Endothelial cell -> T cell	Cancerfree
Myeloid cell	T cell	ICAM1	ITGAL_ITGB2	0.193062	3	ICAM1_ITGAL_ITGB2	ICAM1 - (ITGAL+ITGB2)	ICAM	Cell-Cell Contact	KEGG: hsa04514	Myeloid cell -> T cell (Cancerfree)	0.00562979	Myeloid cell -> T cell	Cancerfree
Endothelial cell	T cell	ICAM1	ITGAL_ITGB2	0.197329	3	ICAM1_ITGAL_ITGB2	ICAM1 - (ITGAL+ITGB2)	ICAM	Cell-Cell Contact	KEGG: hsa04514	Endothelial cell -> T cell (StageI)	0.0062971	Endothelial cell -> T cell	StageI
Epithelial cell	T cell	ICAM1	ITGAL_ITGB2	0.1503	3	ICAM1_ITGAL_ITGB2	ICAM1 - (ITGAL+ITGB2)	ICAM	Cell-Cell Contact	KEGG: hsa04514	Epithelial cell -> T cell (StageI)	0.00128968	Epithelial cell -> T cell	StageI
Fibroblast	T cell	ICAM1	ITGAL_ITGB2	0.137923	3	ICAM1_ITGAL_ITGB2	ICAM1 - (ITGAL+ITGB2)	ICAM	Cell-Cell Contact	KEGG: hsa04514	Fibroblast -> T cell (StageI)	0.000709858	Fibroblast -> T cell	StageI
Myeloid cell	T cell	ICAM1	ITGAL_ITGB2	0.208781	3	ICAM1_ITGAL_ITGB2	ICAM1 - (ITGAL+ITGB2)	ICAM	Cell-Cell Contact	KEGG: hsa04514	Myeloid cell -> T cell (StageI)	0.00831495	Myeloid cell -> T cell	StageI
Endothelial cell	T cell	ICAM1	ITGAL_ITGB2	0.212236	3	ICAM1_ITGAL_ITGB2	ICAM1 - (ITGAL+ITGB2)	ICAM	Cell-Cell Contact	KEGG: hsa04514	Endothelial cell -> T cell (StageII)	0.00898923	Endothelial cell -> T cell	StageII
Epithelial cell	T cell	ICAM1	ITGAL_ITGB2	0.210391	3	ICAM1_ITGAL_ITGB2	ICAM1 - (ITGAL+ITGB2)	ICAM	Cell-Cell Contact	KEGG: hsa04514	Epithelial cell -> T cell (StageII)	0.00862537	Epithelial cell -> T cell	StageII
Fibroblast	T cell	ICAM1	ITGAL_ITGB2	0.195399	3	ICAM1_ITGAL_ITGB2	ICAM1 - (ITGAL+ITGB2)	ICAM	Cell-Cell Contact	KEGG: hsa04514	Fibroblast -> T cell (StageII)	0.0059896	Fibroblast -> T cell	StageII
Myeloid cell	T cell	ICAM1	ITGAL_ITGB2	0.230333	3	ICAM1_ITGAL_ITGB2	ICAM1 - (ITGAL+ITGB2)	ICAM	Cell-Cell Contact	KEGG: hsa04514	Myeloid cell -> T cell (StageII)	0.0130164	Myeloid cell -> T cell	StageII
Pericyte	T cell	ICAM1	ITGAL_ITGB2	0.199892	3	ICAM1_ITGAL_ITGB2	ICAM1 - (ITGAL+ITGB2)	ICAM	Cell-Cell Contact	KEGG: hsa04514	Pericyte -> T cell (StageII)	0.00671984	Pericyte -> T cell	StageII
Epithelial cell	T cell	ICAM1	ITGAL_ITGB2	0.147377	3	ICAM1_ITGAL_ITGB2	ICAM1 - (ITGAL+ITGB2)	ICAM	Cell-Cell Contact	KEGG: hsa04514	Epithelial cell -> T cell (StageIII)	0.00113023	Epithelial cell -> T cell	StageIII
Fibroblast	T cell	ICAM1	ITGAL_ITGB2	0.173605	3	ICAM1_ITGAL_ITGB2	ICAM1 - (ITGAL+ITGB2)	ICAM	Cell-Cell Contact	KEGG: hsa04514	Fibroblast -> T cell (StageIII)	0.00315051	Fibroblast -> T cell	StageIII
Myeloid cell	T cell	ICAM1	ITGAL_ITGB2	0.184808	3	ICAM1_ITGAL_ITGB2	ICAM1 - (ITGAL+ITGB2)	ICAM	Cell-Cell Contact	KEGG: hsa04514	Myeloid cell -> T cell (StageIII)	0.00446712	Myeloid cell -> T cell	StageIII
Pericyte	T cell	ICAM1	ITGAL_ITGB2	0.17894	3	ICAM1_ITGAL_ITGB2	ICAM1 - (ITGAL+ITGB2)	ICAM	Cell-Cell Contact	KEGG: hsa04514	Pericyte -> T cell (StageIII)	0.00374073	Pericyte -> T cell	StageIII
Endothelial cell	T cell	ICAM1	ITGAL	0.136768	3	ICAM1_ITGAL	ICAM1 - ITGAL	ICAM	Cell-Cell Contact	PMID: 23602662	Endothelial cell -> T cell (Cancerfree)	0.000667728	Endothelial cell -> T cell	Cancerfree
Myeloid cell	T cell	ICAM1	ITGAL	0.175078	3	ICAM1_ITGAL	ICAM1 - ITGAL	ICAM	Cell-Cell Contact	PMID: 23602662	Myeloid cell -> T cell (Cancerfree)	0.00330697	Myeloid cell -> T cell	Cancerfree
Endothelial cell	T cell	ICAM1	ITGAL	0.180642	3	ICAM1_ITGAL	ICAM1 - ITGAL	ICAM	Cell-Cell Contact	PMID: 23602662	Endothelial cell -> T cell (StageI)	0.00394301	Endothelial cell -> T cell	StageI
Epithelial cell	T cell	ICAM1	ITGAL	0.140383	3	ICAM1_ITGAL	ICAM1 - ITGAL	ICAM	Cell-Cell Contact	PMID: 23602662	Epithelial cell -> T cell (StageI)	0.00080603	Epithelial cell -> T cell	StageI
Fibroblast	T cell	ICAM1	ITGAL	0.129522	3	ICAM1_ITGAL	ICAM1 - ITGAL	ICAM	Cell-Cell Contact	PMID: 23602662	Fibroblast -> T cell (StageI)	0.000443554	Fibroblast -> T cell	StageI
Myeloid cell	T cell	ICAM1	ITGAL	0.190219	3	ICAM1_ITGAL	ICAM1 - ITGAL	ICAM	Cell-Cell Contact	PMID: 23602662	Myeloid cell -> T cell (StageI)	0.00521046	Myeloid cell -> T cell	StageI
Endothelial cell	T cell	ICAM1	ITGAL	0.187308	3	ICAM1_ITGAL	ICAM1 - ITGAL	ICAM	Cell-Cell Contact	PMID: 23602662	Endothelial cell -> T cell (StageII)	0.00480165	Endothelial cell -> T cell	StageII
Epithelial cell	T cell	ICAM1	ITGAL	0.185864	3	ICAM1_ITGAL	ICAM1 - ITGAL	ICAM	Cell-Cell Contact	PMID: 23602662	Epithelial cell -> T cell (StageII)	0.00460651	Epithelial cell -> T cell	StageII
Fibroblast	T cell	ICAM1	ITGAL	0.174028	3	ICAM1_ITGAL	ICAM1 - ITGAL	ICAM	Cell-Cell Contact	PMID: 23602662	Fibroblast -> T cell (StageII)	0.00319488	Fibroblast -> T cell	StageII
Myeloid cell	T cell	ICAM1	ITGAL	0.20134	3	ICAM1_ITGAL	ICAM1 - ITGAL	ICAM	Cell-Cell Contact	PMID: 23602662	Myeloid cell -> T cell (StageII)	0.00696597	Myeloid cell -> T cell	StageII
Pericyte	T cell	ICAM1	ITGAL	0.177594	3	ICAM1_ITGAL	ICAM1 - ITGAL	ICAM	Cell-Cell Contact	PMID: 23602662	Pericyte -> T cell (StageII)	0.00358562	Pericyte -> T cell	StageII
Epithelial cell	T cell	ICAM1	ITGAL	0.132633	3	ICAM1_ITGAL	ICAM1 - ITGAL	ICAM	Cell-Cell Contact	PMID: 23602662	Epithelial cell -> T cell (StageIII)	0.000531621	Epithelial cell -> T cell	StageIII
Fibroblast	T cell	ICAM1	ITGAL	0.15353	3	ICAM1_ITGAL	ICAM1 - ITGAL	ICAM	Cell-Cell Contact	PMID: 23602662	Fibroblast -> T cell (StageIII)	0.00148347	Fibroblast -> T cell	StageIII
Myeloid cell	T cell	ICAM1	ITGAL	0.162246	3	ICAM1_ITGAL	ICAM1 - ITGAL	ICAM	Cell-Cell Contact	PMID: 23602662	Myeloid cell -> T cell (StageIII)	0.00210489	Myeloid cell -> T cell	StageIII
Pericyte	T cell	ICAM1	ITGAL	0.157695	3	ICAM1_ITGAL	ICAM1 - ITGAL	ICAM	Cell-Cell Contact	PMID: 23602662	Pericyte -> T cell (StageIII)	0.00176194	Pericyte -> T cell	StageIII
Endothelial cell	T cell	ICAM1	SPN	0.136953	3	ICAM1_SPN	ICAM1 - SPN	ICAM	Cell-Cell Contact	PMID: 1683685	Endothelial cell -> T cell (Cancerfree)	0.000674327	Endothelial cell -> T cell	Cancerfree
Myeloid cell	T cell	ICAM1	SPN	0.17538	3	ICAM1_SPN	ICAM1 - SPN	ICAM	Cell-Cell Contact	PMID: 1683685	Myeloid cell -> T cell (Cancerfree)	0.00333956	Myeloid cell -> T cell	Cancerfree
Endothelial cell	T cell	ICAM1	SPN	0.176557	3	ICAM1_SPN	ICAM1 - SPN	ICAM	Cell-Cell Contact	PMID: 1683685	Endothelial cell -> T cell (StageI)	0.003469	Endothelial cell -> T cell	StageI
Epithelial cell	T cell	ICAM1	SPN	0.137896	3	ICAM1_SPN	ICAM1 - SPN	ICAM	Cell-Cell Contact	PMID: 1683685	Epithelial cell -> T cell (StageI)	0.000708865	Epithelial cell -> T cell	StageI
Fibroblast	T cell	ICAM1	SPN	0.127402	3	ICAM1_SPN	ICAM1 - SPN	ICAM	Cell-Cell Contact	PMID: 1683685	Fibroblast -> T cell (StageI)	0.000390068	Fibroblast -> T cell	StageI
Myeloid cell	T cell	ICAM1	SPN	0.185701	3	ICAM1_SPN	ICAM1 - SPN	ICAM	Cell-Cell Contact	PMID: 1683685	Myeloid cell -> T cell (StageI)	0.00458479	Myeloid cell -> T cell	StageI
Endothelial cell	T cell	ICAM1	SPN	0.185575	3	ICAM1_SPN	ICAM1 - SPN	ICAM	Cell-Cell Contact	PMID: 1683685	Endothelial cell -> T cell (StageII)	0.00456816	Endothelial cell -> T cell	StageII
Epithelial cell	T cell	ICAM1	SPN	0.184157	3	ICAM1_SPN	ICAM1 - SPN	ICAM	Cell-Cell Contact	PMID: 1683685	Epithelial cell -> T cell (StageII)	0.00438246	Epithelial cell -> T cell	StageII
Fibroblast	T cell	ICAM1	SPN	0.172529	3	ICAM1_SPN	ICAM1 - SPN	ICAM	Cell-Cell Contact	PMID: 1683685	Fibroblast -> T cell (StageII)	0.00303928	Fibroblast -> T cell	StageII
Myeloid cell	T cell	ICAM1	SPN	0.199344	3	ICAM1_SPN	ICAM1 - SPN	ICAM	Cell-Cell Contact	PMID: 1683685	Myeloid cell -> T cell (StageII)	0.00662794	Myeloid cell -> T cell	StageII
Pericyte	T cell	ICAM1	SPN	0.176034	3	ICAM1_SPN	ICAM1 - SPN	ICAM	Cell-Cell Contact	PMID: 1683685	Pericyte -> T cell (StageII)	0.00341106	Pericyte -> T cell	StageII
Epithelial cell	T cell	ICAM1	SPN	0.134009	3	ICAM1_SPN	ICAM1 - SPN	ICAM	Cell-Cell Contact	PMID: 1683685	Epithelial cell -> T cell (StageIII)	0.000574395	Epithelial cell -> T cell	StageIII
Fibroblast	T cell	ICAM1	SPN	0.155375	3	ICAM1_SPN	ICAM1 - SPN	ICAM	Cell-Cell Contact	PMID: 1683685	Fibroblast -> T cell (StageIII)	0.00160271	Fibroblast -> T cell	StageIII
Myeloid cell	T cell	ICAM1	SPN	0.164305	3	ICAM1_SPN	ICAM1 - SPN	ICAM	Cell-Cell Contact	PMID: 1683685	Myeloid cell -> T cell (StageIII)	0.00227396	Myeloid cell -> T cell	StageIII
Pericyte	T cell	ICAM1	SPN	0.159641	3	ICAM1_SPN	ICAM1 - SPN	ICAM	Cell-Cell Contact	PMID: 1683685	Pericyte -> T cell (StageIII)	0.00190352	Pericyte -> T cell	StageIII
Endothelial cell	T cell	ICAM2	ITGAL_ITGB2	0.254032	3	ICAM2_ITGAL_ITGB2	ICAM2 - (ITGAL+ITGB2)	ICAM	Cell-Cell Contact	KEGG: hsa04514	Endothelial cell -> T cell (Cancerfree)	0.0195162	Endothelial cell -> T cell	Cancerfree
B cell	T cell	ICAM2	ITGAL_ITGB2	0.170374	3	ICAM2_ITGAL_ITGB2	ICAM2 - (ITGAL+ITGB2)	ICAM	Cell-Cell Contact	KEGG: hsa04514	B cell -> T cell (StageI)	0.00282448	B cell -> T cell	StageI
Endothelial cell	T cell	ICAM2	ITGAL_ITGB2	0.260411	3	ICAM2_ITGAL_ITGB2	ICAM2 - (ITGAL+ITGB2)	ICAM	Cell-Cell Contact	KEGG: hsa04514	Endothelial cell -> T cell (StageI)	0.0214919	Endothelial cell -> T cell	StageI
B cell	T cell	ICAM2	ITGAL_ITGB2	0.160811	3	ICAM2_ITGAL_ITGB2	ICAM2 - (ITGAL+ITGB2)	ICAM	Cell-Cell Contact	KEGG: hsa04514	B cell -> T cell (StageII)	0.00199224	B cell -> T cell	StageII
Endothelial cell	T cell	ICAM2	ITGAL_ITGB2	0.218573	3	ICAM2_ITGAL_ITGB2	ICAM2 - (ITGAL+ITGB2)	ICAM	Cell-Cell Contact	KEGG: hsa04514	Endothelial cell -> T cell (StageII)	0.010305	Endothelial cell -> T cell	StageII
B cell	T cell	ICAM2	ITGAL_ITGB2	0.146754	3	ICAM2_ITGAL_ITGB2	ICAM2 - (ITGAL+ITGB2)	ICAM	Cell-Cell Contact	KEGG: hsa04514	B cell -> T cell (StageIII)	0.00109816	B cell -> T cell	StageIII
Endothelial cell	T cell	ICAM2	ITGAL_ITGB2	0.233687	3	ICAM2_ITGAL_ITGB2	ICAM2 - (ITGAL+ITGB2)	ICAM	Cell-Cell Contact	KEGG: hsa04514	Endothelial cell -> T cell (StageIII)	0.0138534	Endothelial cell -> T cell	StageIII
Endothelial cell	T cell	F11R	ITGAL_ITGB2	0.168425	3	JAM1_ITGAL_ITGB2	JAM1 - (ITGAL+ITGB2)	JAM	Cell-Cell Contact	PMID: 11812992	Endothelial cell -> T cell (Cancerfree)	0.00263896	Endothelial cell -> T cell	Cancerfree
Epithelial cell	T cell	F11R	ITGAL_ITGB2	0.146494	3	JAM1_ITGAL_ITGB2	JAM1 - (ITGAL+ITGB2)	JAM	Cell-Cell Contact	PMID: 11812992	Epithelial cell -> T cell (Cancerfree)	0.00108493	Epithelial cell -> T cell	Cancerfree
Endothelial cell	T cell	F11R	ITGAL_ITGB2	0.211759	3	JAM1_ITGAL_ITGB2	JAM1 - (ITGAL+ITGB2)	JAM	Cell-Cell Contact	PMID: 11812992	Endothelial cell -> T cell (StageI)	0.00889432	Endothelial cell -> T cell	StageI
Epithelial cell	T cell	F11R	ITGAL_ITGB2	0.19023	3	JAM1_ITGAL_ITGB2	JAM1 - (ITGAL+ITGB2)	JAM	Cell-Cell Contact	PMID: 11812992	Epithelial cell -> T cell (StageI)	0.00521202	Epithelial cell -> T cell	StageI
Endothelial cell	T cell	F11R	ITGAL_ITGB2	0.157456	3	JAM1_ITGAL_ITGB2	JAM1 - (ITGAL+ITGB2)	JAM	Cell-Cell Contact	PMID: 11812992	Endothelial cell -> T cell (StageII)	0.00174505	Endothelial cell -> T cell	StageII
Epithelial cell	T cell	F11R	ITGAL_ITGB2	0.192759	3	JAM1_ITGAL_ITGB2	JAM1 - (ITGAL+ITGB2)	JAM	Cell-Cell Contact	PMID: 11812992	Epithelial cell -> T cell (StageII)	0.00558421	Epithelial cell -> T cell	StageII
Epithelial cell	T cell	F11R	ITGAL_ITGB2	0.18781	3	JAM1_ITGAL_ITGB2	JAM1 - (ITGAL+ITGB2)	JAM	Cell-Cell Contact	PMID: 11812992	Epithelial cell -> T cell (StageIII)	0.00487058	Epithelial cell -> T cell	StageIII
Fibroblast	T cell	LAMA1	ITGA1_ITGB1	0.145686	3	LAMA1_ITGA1_ITGB1	LAMA1 - (ITGA1+ITGB1)	LAMININ	ECM-Receptor	KEGG: hsa04512	Fibroblast -> T cell (StageI)	0.00104463	Fibroblast -> T cell	StageI
Epithelial cell	T cell	LAMA1	CD44	0.17568	3	LAMA1_CD44	LAMA1 - CD44	LAMININ	ECM-Receptor	KEGG: hsa04512	Epithelial cell -> T cell (Cancerfree)	0.00337228	Epithelial cell -> T cell	Cancerfree
Fibroblast	T cell	LAMA1	CD44	0.167994	3	LAMA1_CD44	LAMA1 - CD44	LAMININ	ECM-Receptor	KEGG: hsa04512	Fibroblast -> T cell (StageI)	0.00259909	Fibroblast -> T cell	StageI
Fibroblast	T cell	LAMA2	ITGA1_ITGB1	0.153643	3	LAMA2_ITGA1_ITGB1	LAMA2 - (ITGA1+ITGB1)	LAMININ	ECM-Receptor	KEGG: hsa04512	Fibroblast -> T cell (StageI)	0.00149058	Fibroblast -> T cell	StageI
Fibroblast	T cell	LAMA2	CD44	0.238255	3	LAMA2_CD44	LAMA2 - CD44	LAMININ	ECM-Receptor	KEGG: hsa04512	Fibroblast -> T cell (Cancerfree)	0.0150378	Fibroblast -> T cell	Cancerfree
Fibroblast	T cell	LAMA2	CD44	0.178643	3	LAMA2_CD44	LAMA2 - CD44	LAMININ	ECM-Receptor	KEGG: hsa04512	Fibroblast -> T cell (StageI)	0.00370617	Fibroblast -> T cell	StageI
Epithelial cell	T cell	LAMA3	ITGA1_ITGB1	0.155274	3	LAMA3_ITGA1_ITGB1	LAMA3 - (ITGA1+ITGB1)	LAMININ	ECM-Receptor	KEGG: hsa04512	Epithelial cell -> T cell (StageI)	0.00159602	Epithelial cell -> T cell	StageI
Epithelial cell	T cell	LAMA3	CD44	0.180846	3	LAMA3_CD44	LAMA3 - CD44	LAMININ	ECM-Receptor	KEGG: hsa04512	Epithelial cell -> T cell (StageI)	0.00396771	Epithelial cell -> T cell	StageI
Epithelial cell	T cell	LAMA3	CD44	0.193908	3	LAMA3_CD44	LAMA3 - CD44	LAMININ	ECM-Receptor	KEGG: hsa04512	Epithelial cell -> T cell (StageII)	0.00575853	Epithelial cell -> T cell	StageII
Epithelial cell	T cell	LAMA3	CD44	0.161609	3	LAMA3_CD44	LAMA3 - CD44	LAMININ	ECM-Receptor	KEGG: hsa04512	Epithelial cell -> T cell (StageIII)	0.00205443	Epithelial cell -> T cell	StageIII
Endothelial cell	T cell	LAMA4	ITGA1_ITGB1	0.220233	3	LAMA4_ITGA1_ITGB1	LAMA4 - (ITGA1+ITGB1)	LAMININ	ECM-Receptor	KEGG: hsa04512	Endothelial cell -> T cell (StageI)	0.0106666	Endothelial cell -> T cell	StageI
Fibroblast	T cell	LAMA4	ITGA1_ITGB1	0.200015	3	LAMA4_ITGA1_ITGB1	LAMA4 - (ITGA1+ITGB1)	LAMININ	ECM-Receptor	KEGG: hsa04512	Fibroblast -> T cell (StageI)	0.00674046	Fibroblast -> T cell	StageI
Pericyte	T cell	LAMA4	ITGA1_ITGB1	0.239825	3	LAMA4_ITGA1_ITGB1	LAMA4 - (ITGA1+ITGB1)	LAMININ	ECM-Receptor	KEGG: hsa04512	Pericyte -> T cell (StageI)	0.0154567	Pericyte -> T cell	StageI
Endothelial cell	T cell	LAMA4	CD44	0.282931	3	LAMA4_CD44	LAMA4 - CD44	LAMININ	ECM-Receptor	KEGG: hsa04512	Endothelial cell -> T cell (Cancerfree)	0.0291753	Endothelial cell -> T cell	Cancerfree
Epithelial cell	T cell	LAMA4	CD44	0.157074	2	LAMA4_CD44	LAMA4 - CD44	LAMININ	ECM-Receptor	KEGG: hsa04512	Epithelial cell -> T cell (Cancerfree)	0.00171827	Epithelial cell -> T cell	Cancerfree
Fibroblast	T cell	LAMA4	CD44	0.288639	3	LAMA4_CD44	LAMA4 - CD44	LAMININ	ECM-Receptor	KEGG: hsa04512	Fibroblast -> T cell (Cancerfree)	0.0312875	Fibroblast -> T cell	Cancerfree
Pericyte	T cell	LAMA4	CD44	0.219127	3	LAMA4_CD44	LAMA4 - CD44	LAMININ	ECM-Receptor	KEGG: hsa04512	Pericyte -> T cell (Cancerfree)	0.0104248	Pericyte -> T cell	Cancerfree
Endothelial cell	T cell	LAMA4	CD44	0.274471	3	LAMA4_CD44	LAMA4 - CD44	LAMININ	ECM-Receptor	KEGG: hsa04512	Endothelial cell -> T cell (StageI)	0.026164	Endothelial cell -> T cell	StageI
Fibroblast	T cell	LAMA4	CD44	0.244106	3	LAMA4_CD44	LAMA4 - CD44	LAMININ	ECM-Receptor	KEGG: hsa04512	Fibroblast -> T cell (StageI)	0.0166295	Fibroblast -> T cell	StageI
Pericyte	T cell	LAMA4	CD44	0.304929	3	LAMA4_CD44	LAMA4 - CD44	LAMININ	ECM-Receptor	KEGG: hsa04512	Pericyte -> T cell (StageI)	0.0376488	Pericyte -> T cell	StageI
Endothelial cell	T cell	LAMA4	CD44	0.32502	3	LAMA4_CD44	LAMA4 - CD44	LAMININ	ECM-Receptor	KEGG: hsa04512	Endothelial cell -> T cell (StageII)	0.0461098	Endothelial cell -> T cell	StageII
Fibroblast	T cell	LAMA4	CD44	0.219184	3	LAMA4_CD44	LAMA4 - CD44	LAMININ	ECM-Receptor	KEGG: hsa04512	Fibroblast -> T cell (StageII)	0.0104373	Fibroblast -> T cell	StageII
Pericyte	T cell	LAMA4	CD44	0.279805	3	LAMA4_CD44	LAMA4 - CD44	LAMININ	ECM-Receptor	KEGG: hsa04512	Pericyte -> T cell (StageII)	0.0280457	Pericyte -> T cell	StageII
Endothelial cell	T cell	LAMA4	CD44	0.305233	3	LAMA4_CD44	LAMA4 - CD44	LAMININ	ECM-Receptor	KEGG: hsa04512	Endothelial cell -> T cell (StageIII)	0.037772	Endothelial cell -> T cell	StageIII
Fibroblast	T cell	LAMA4	CD44	0.208537	3	LAMA4_CD44	LAMA4 - CD44	LAMININ	ECM-Receptor	KEGG: hsa04512	Fibroblast -> T cell (StageIII)	0.00826843	Fibroblast -> T cell	StageIII
Pericyte	T cell	LAMA4	CD44	0.289862	3	LAMA4_CD44	LAMA4 - CD44	LAMININ	ECM-Receptor	KEGG: hsa04512	Pericyte -> T cell (StageIII)	0.0317481	Pericyte -> T cell	StageIII
Endothelial cell	T cell	LAMA4	CD44	0.184822	3	LAMA4_CD44	LAMA4 - CD44	LAMININ	ECM-Receptor	KEGG: hsa04512	Endothelial cell -> T cell (StageIV)	0.00446896	Endothelial cell -> T cell	StageIV
Fibroblast	T cell	LAMA4	CD44	0.170942	3	LAMA4_CD44	LAMA4 - CD44	LAMININ	ECM-Receptor	KEGG: hsa04512	Fibroblast -> T cell (StageIV)	0.00288011	Fibroblast -> T cell	StageIV
Pericyte	T cell	LAMA4	CD44	0.194628	3	LAMA4_CD44	LAMA4 - CD44	LAMININ	ECM-Receptor	KEGG: hsa04512	Pericyte -> T cell (StageIV)	0.00586945	Pericyte -> T cell	StageIV
Endothelial cell	T cell	LAMA5	ITGA1_ITGB1	0.234573	3	LAMA5_ITGA1_ITGB1	LAMA5 - (ITGA1+ITGB1)	LAMININ	ECM-Receptor	KEGG: hsa04512	Endothelial cell -> T cell (StageI)	0.0140791	Endothelial cell -> T cell	StageI
Epithelial cell	T cell	LAMA5	ITGA1_ITGB1	0.204471	3	LAMA5_ITGA1_ITGB1	LAMA5 - (ITGA1+ITGB1)	LAMININ	ECM-Receptor	KEGG: hsa04512	Epithelial cell -> T cell (StageI)	0.00751645	Epithelial cell -> T cell	StageI
Fibroblast	T cell	LAMA5	ITGA1_ITGB1	0.128546	3	LAMA5_ITGA1_ITGB1	LAMA5 - (ITGA1+ITGB1)	LAMININ	ECM-Receptor	KEGG: hsa04512	Fibroblast -> T cell (StageI)	0.000418292	Fibroblast -> T cell	StageI
Pericyte	T cell	LAMA5	ITGA1_ITGB1	0.144355	3	LAMA5_ITGA1_ITGB1	LAMA5 - (ITGA1+ITGB1)	LAMININ	ECM-Receptor	KEGG: hsa04512	Pericyte -> T cell (StageI)	0.000980577	Pericyte -> T cell	StageI
Endothelial cell	T cell	LAMA5	CD44	0.220972	3	LAMA5_CD44	LAMA5 - CD44	LAMININ	ECM-Receptor	KEGG: hsa04512	Endothelial cell -> T cell (Cancerfree)	0.0108296	Endothelial cell -> T cell	Cancerfree
Pericyte	T cell	LAMA5	CD44	0.199704	3	LAMA5_CD44	LAMA5 - CD44	LAMININ	ECM-Receptor	KEGG: hsa04512	Pericyte -> T cell (Cancerfree)	0.00668813	Pericyte -> T cell	Cancerfree
Endothelial cell	T cell	LAMA5	CD44	0.296666	3	LAMA5_CD44	LAMA5 - CD44	LAMININ	ECM-Receptor	KEGG: hsa04512	Endothelial cell -> T cell (StageI)	0.0343624	Endothelial cell -> T cell	StageI
Epithelial cell	T cell	LAMA5	CD44	0.250705	3	LAMA5_CD44	LAMA5 - CD44	LAMININ	ECM-Receptor	KEGG: hsa04512	Epithelial cell -> T cell (StageI)	0.0185228	Epithelial cell -> T cell	StageI
Fibroblast	T cell	LAMA5	CD44	0.145626	3	LAMA5_CD44	LAMA5 - CD44	LAMININ	ECM-Receptor	KEGG: hsa04512	Fibroblast -> T cell (StageI)	0.0010417	Fibroblast -> T cell	StageI
Pericyte	T cell	LAMA5	CD44	0.16623	3	LAMA5_CD44	LAMA5 - CD44	LAMININ	ECM-Receptor	KEGG: hsa04512	Pericyte -> T cell (StageI)	0.00243996	Pericyte -> T cell	StageI
Endothelial cell	T cell	LAMA5	CD44	0.195394	3	LAMA5_CD44	LAMA5 - CD44	LAMININ	ECM-Receptor	KEGG: hsa04512	Endothelial cell -> T cell (StageII)	0.00598881	Endothelial cell -> T cell	StageII
Epithelial cell	T cell	LAMA5	CD44	0.232294	3	LAMA5_CD44	LAMA5 - CD44	LAMININ	ECM-Receptor	KEGG: hsa04512	Epithelial cell -> T cell (StageII)	0.0135023	Epithelial cell -> T cell	StageII
Epithelial cell	T cell	LAMA5	CD44	0.239326	3	LAMA5_CD44	LAMA5 - CD44	LAMININ	ECM-Receptor	KEGG: hsa04512	Epithelial cell -> T cell (StageIII)	0.0153229	Epithelial cell -> T cell	StageIII
Epithelial cell	T cell	LAMA5	CD44	0.158651	3	LAMA5_CD44	LAMA5 - CD44	LAMININ	ECM-Receptor	KEGG: hsa04512	Epithelial cell -> T cell (StageIV)	0.00183052	Epithelial cell -> T cell	StageIV
Endothelial cell	T cell	LAMB1	ITGA1_ITGB1	0.24208	3	LAMB1_ITGA1_ITGB1	LAMB1 - (ITGA1+ITGB1)	LAMININ	ECM-Receptor	KEGG: hsa04512	Endothelial cell -> T cell (StageI)	0.0160691	Endothelial cell -> T cell	StageI
Fibroblast	T cell	LAMB1	ITGA1_ITGB1	0.223448	3	LAMB1_ITGA1_ITGB1	LAMB1 - (ITGA1+ITGB1)	LAMININ	ECM-Receptor	KEGG: hsa04512	Fibroblast -> T cell (StageI)	0.0113867	Fibroblast -> T cell	StageI
Pericyte	T cell	LAMB1	ITGA1_ITGB1	0.231313	3	LAMB1_ITGA1_ITGB1	LAMB1 - (ITGA1+ITGB1)	LAMININ	ECM-Receptor	KEGG: hsa04512	Pericyte -> T cell (StageI)	0.0132581	Pericyte -> T cell	StageI
Endothelial cell	T cell	LAMB1	CD44	0.25574	3	LAMB1_CD44	LAMB1 - CD44	LAMININ	ECM-Receptor	KEGG: hsa04512	Endothelial cell -> T cell (Cancerfree)	0.0200362	Endothelial cell -> T cell	Cancerfree
Epithelial cell	T cell	LAMB1	CD44	0.182691	3	LAMB1_CD44	LAMB1 - CD44	LAMININ	ECM-Receptor	KEGG: hsa04512	Epithelial cell -> T cell (Cancerfree)	0.00419553	Epithelial cell -> T cell	Cancerfree
Fibroblast	T cell	LAMB1	CD44	0.280146	3	LAMB1_CD44	LAMB1 - CD44	LAMININ	ECM-Receptor	KEGG: hsa04512	Fibroblast -> T cell (Cancerfree)	0.0281682	Fibroblast -> T cell	Cancerfree
Pericyte	T cell	LAMB1	CD44	0.219486	3	LAMB1_CD44	LAMB1 - CD44	LAMININ	ECM-Receptor	KEGG: hsa04512	Pericyte -> T cell (Cancerfree)	0.0105029	Pericyte -> T cell	Cancerfree
Endothelial cell	T cell	LAMB1	CD44	0.3085	3	LAMB1_CD44	LAMB1 - CD44	LAMININ	ECM-Receptor	KEGG: hsa04512	Endothelial cell -> T cell (StageI)	0.0391055	Endothelial cell -> T cell	StageI
Fibroblast	T cell	LAMB1	CD44	0.2794	3	LAMB1_CD44	LAMB1 - CD44	LAMININ	ECM-Receptor	KEGG: hsa04512	Fibroblast -> T cell (StageI)	0.0279009	Fibroblast -> T cell	StageI
Pericyte	T cell	LAMB1	CD44	0.291573	3	LAMB1_CD44	LAMB1 - CD44	LAMININ	ECM-Receptor	KEGG: hsa04512	Pericyte -> T cell (StageI)	0.0323974	Pericyte -> T cell	StageI
Endothelial cell	T cell	LAMB1	CD44	0.284603	3	LAMB1_CD44	LAMB1 - CD44	LAMININ	ECM-Receptor	KEGG: hsa04512	Endothelial cell -> T cell (StageII)	0.0297877	Endothelial cell -> T cell	StageII
Fibroblast	T cell	LAMB1	CD44	0.220111	3	LAMB1_CD44	LAMB1 - CD44	LAMININ	ECM-Receptor	KEGG: hsa04512	Fibroblast -> T cell (StageII)	0.0106397	Fibroblast -> T cell	StageII
Pericyte	T cell	LAMB1	CD44	0.221452	3	LAMB1_CD44	LAMB1 - CD44	LAMININ	ECM-Receptor	KEGG: hsa04512	Pericyte -> T cell (StageII)	0.0109365	Pericyte -> T cell	StageII
Endothelial cell	T cell	LAMB1	CD44	0.226391	3	LAMB1_CD44	LAMB1 - CD44	LAMININ	ECM-Receptor	KEGG: hsa04512	Endothelial cell -> T cell (StageIII)	0.0120686	Endothelial cell -> T cell	StageIII
Fibroblast	T cell	LAMB1	CD44	0.210161	3	LAMB1_CD44	LAMB1 - CD44	LAMININ	ECM-Receptor	KEGG: hsa04512	Fibroblast -> T cell (StageIII)	0.00858053	Fibroblast -> T cell	StageIII
Pericyte	T cell	LAMB1	CD44	0.218744	3	LAMB1_CD44	LAMB1 - CD44	LAMININ	ECM-Receptor	KEGG: hsa04512	Pericyte -> T cell (StageIII)	0.0103419	Pericyte -> T cell	StageIII
Endothelial cell	T cell	LAMB1	CD44	0.168001	3	LAMB1_CD44	LAMB1 - CD44	LAMININ	ECM-Receptor	KEGG: hsa04512	Endothelial cell -> T cell (StageIV)	0.00259977	Endothelial cell -> T cell	StageIV
Fibroblast	T cell	LAMB1	CD44	0.154625	3	LAMB1_CD44	LAMB1 - CD44	LAMININ	ECM-Receptor	KEGG: hsa04512	Fibroblast -> T cell (StageIV)	0.0015535	Fibroblast -> T cell	StageIV
Endothelial cell	T cell	LAMB2	ITGA1_ITGB1	0.213277	3	LAMB2_ITGA1_ITGB1	LAMB2 - (ITGA1+ITGB1)	LAMININ	ECM-Receptor	KEGG: hsa04512	Endothelial cell -> T cell (StageI)	0.00919836	Endothelial cell -> T cell	StageI
Epithelial cell	T cell	LAMB2	ITGA1_ITGB1	0.158003	3	LAMB2_ITGA1_ITGB1	LAMB2 - (ITGA1+ITGB1)	LAMININ	ECM-Receptor	KEGG: hsa04512	Epithelial cell -> T cell (StageI)	0.00178386	Epithelial cell -> T cell	StageI
Fibroblast	T cell	LAMB2	ITGA1_ITGB1	0.196347	3	LAMB2_ITGA1_ITGB1	LAMB2 - (ITGA1+ITGB1)	LAMININ	ECM-Receptor	KEGG: hsa04512	Fibroblast -> T cell (StageI)	0.00613949	Fibroblast -> T cell	StageI
Pericyte	T cell	LAMB2	ITGA1_ITGB1	0.214822	3	LAMB2_ITGA1_ITGB1	LAMB2 - (ITGA1+ITGB1)	LAMININ	ECM-Receptor	KEGG: hsa04512	Pericyte -> T cell (StageI)	0.00951377	Pericyte -> T cell	StageI
Endothelial cell	T cell	LAMB2	CD44	0.287089	3	LAMB2_CD44	LAMB2 - CD44	LAMININ	ECM-Receptor	KEGG: hsa04512	Endothelial cell -> T cell (Cancerfree)	0.0307077	Endothelial cell -> T cell	Cancerfree
Epithelial cell	T cell	LAMB2	CD44	0.226795	3	LAMB2_CD44	LAMB2 - CD44	LAMININ	ECM-Receptor	KEGG: hsa04512	Epithelial cell -> T cell (Cancerfree)	0.012164	Epithelial cell -> T cell	Cancerfree
Fibroblast	T cell	LAMB2	CD44	0.268767	3	LAMB2_CD44	LAMB2 - CD44	LAMININ	ECM-Receptor	KEGG: hsa04512	Fibroblast -> T cell (Cancerfree)	0.0242173	Fibroblast -> T cell	Cancerfree
Pericyte	T cell	LAMB2	CD44	0.271238	3	LAMB2_CD44	LAMB2 - CD44	LAMININ	ECM-Receptor	KEGG: hsa04512	Pericyte -> T cell (Cancerfree)	0.0250519	Pericyte -> T cell	Cancerfree
Endothelial cell	T cell	LAMB2	CD44	0.263901	3	LAMB2_CD44	LAMB2 - CD44	LAMININ	ECM-Receptor	KEGG: hsa04512	Endothelial cell -> T cell (StageI)	0.0226114	Endothelial cell -> T cell	StageI
Epithelial cell	T cell	LAMB2	CD44	0.18455	3	LAMB2_CD44	LAMB2 - CD44	LAMININ	ECM-Receptor	KEGG: hsa04512	Epithelial cell -> T cell (StageI)	0.00443346	Epithelial cell -> T cell	StageI
Fibroblast	T cell	LAMB2	CD44	0.238716	3	LAMB2_CD44	LAMB2 - CD44	LAMININ	ECM-Receptor	KEGG: hsa04512	Fibroblast -> T cell (StageI)	0.0151603	Fibroblast -> T cell	StageI
Pericyte	T cell	LAMB2	CD44	0.266237	3	LAMB2_CD44	LAMB2 - CD44	LAMININ	ECM-Receptor	KEGG: hsa04512	Pericyte -> T cell (StageI)	0.0233759	Pericyte -> T cell	StageI
Endothelial cell	T cell	LAMB2	CD44	0.255625	3	LAMB2_CD44	LAMB2 - CD44	LAMININ	ECM-Receptor	KEGG: hsa04512	Endothelial cell -> T cell (StageII)	0.0200008	Endothelial cell -> T cell	StageII
Epithelial cell	T cell	LAMB2	CD44	0.171368	3	LAMB2_CD44	LAMB2 - CD44	LAMININ	ECM-Receptor	KEGG: hsa04512	Epithelial cell -> T cell (StageII)	0.00292227	Epithelial cell -> T cell	StageII
Fibroblast	T cell	LAMB2	CD44	0.197617	3	LAMB2_CD44	LAMB2 - CD44	LAMININ	ECM-Receptor	KEGG: hsa04512	Fibroblast -> T cell (StageII)	0.00634374	Fibroblast -> T cell	StageII
Pericyte	T cell	LAMB2	CD44	0.210329	3	LAMB2_CD44	LAMB2 - CD44	LAMININ	ECM-Receptor	KEGG: hsa04512	Pericyte -> T cell (StageII)	0.00861331	Pericyte -> T cell	StageII
Endothelial cell	T cell	LAMB2	CD44	0.210364	3	LAMB2_CD44	LAMB2 - CD44	LAMININ	ECM-Receptor	KEGG: hsa04512	Endothelial cell -> T cell (StageIII)	0.00862009	Endothelial cell -> T cell	StageIII
Epithelial cell	T cell	LAMB2	CD44	0.189325	3	LAMB2_CD44	LAMB2 - CD44	LAMININ	ECM-Receptor	KEGG: hsa04512	Epithelial cell -> T cell (StageIII)	0.00508267	Epithelial cell -> T cell	StageIII
Fibroblast	T cell	LAMB2	CD44	0.210749	3	LAMB2_CD44	LAMB2 - CD44	LAMININ	ECM-Receptor	KEGG: hsa04512	Fibroblast -> T cell (StageIII)	0.00869522	Fibroblast -> T cell	StageIII
Pericyte	T cell	LAMB2	CD44	0.211837	3	LAMB2_CD44	LAMB2 - CD44	LAMININ	ECM-Receptor	KEGG: hsa04512	Pericyte -> T cell (StageIII)	0.00890965	Pericyte -> T cell	StageIII
Epithelial cell	T cell	LAMB3	ITGA1_ITGB1	0.175119	3	LAMB3_ITGA1_ITGB1	LAMB3 - (ITGA1+ITGB1)	LAMININ	ECM-Receptor	KEGG: hsa04512	Epithelial cell -> T cell (StageI)	0.0033113	Epithelial cell -> T cell	StageI
Epithelial cell	T cell	LAMB3	CD44	0.136556	3	LAMB3_CD44	LAMB3 - CD44	LAMININ	ECM-Receptor	KEGG: hsa04512	Epithelial cell -> T cell (Cancerfree)	0.000660176	Epithelial cell -> T cell	Cancerfree
Epithelial cell	T cell	LAMB3	CD44	0.208234	3	LAMB3_CD44	LAMB3 - CD44	LAMININ	ECM-Receptor	KEGG: hsa04512	Epithelial cell -> T cell (StageI)	0.00821095	Epithelial cell -> T cell	StageI
Epithelial cell	T cell	LAMB3	CD44	0.288518	3	LAMB3_CD44	LAMB3 - CD44	LAMININ	ECM-Receptor	KEGG: hsa04512	Epithelial cell -> T cell (StageII)	0.031242	Epithelial cell -> T cell	StageII
Epithelial cell	T cell	LAMB3	CD44	0.191358	3	LAMB3_CD44	LAMB3 - CD44	LAMININ	ECM-Receptor	KEGG: hsa04512	Epithelial cell -> T cell (StageIII)	0.00537606	Epithelial cell -> T cell	StageIII
Endothelial cell	T cell	LAMC1	ITGA1_ITGB1	0.237583	3	LAMC1_ITGA1_ITGB1	LAMC1 - (ITGA1+ITGB1)	LAMININ	ECM-Receptor	KEGG: hsa04512	Endothelial cell -> T cell (StageI)	0.0148604	Endothelial cell -> T cell	StageI
Epithelial cell	T cell	LAMC1	ITGA1_ITGB1	0.197366	3	LAMC1_ITGA1_ITGB1	LAMC1 - (ITGA1+ITGB1)	LAMININ	ECM-Receptor	KEGG: hsa04512	Epithelial cell -> T cell (StageI)	0.00630305	Epithelial cell -> T cell	StageI
Fibroblast	T cell	LAMC1	ITGA1_ITGB1	0.214001	3	LAMC1_ITGA1_ITGB1	LAMC1 - (ITGA1+ITGB1)	LAMININ	ECM-Receptor	KEGG: hsa04512	Fibroblast -> T cell (StageI)	0.00934536	Fibroblast -> T cell	StageI
Pericyte	T cell	LAMC1	ITGA1_ITGB1	0.245029	3	LAMC1_ITGA1_ITGB1	LAMC1 - (ITGA1+ITGB1)	LAMININ	ECM-Receptor	KEGG: hsa04512	Pericyte -> T cell (StageI)	0.016888	Pericyte -> T cell	StageI
Endothelial cell	T cell	LAMC1	CD44	0.277828	3	LAMC1_CD44	LAMC1 - CD44	LAMININ	ECM-Receptor	KEGG: hsa04512	Endothelial cell -> T cell (Cancerfree)	0.0273417	Endothelial cell -> T cell	Cancerfree
Epithelial cell	T cell	LAMC1	CD44	0.232027	3	LAMC1_CD44	LAMC1 - CD44	LAMININ	ECM-Receptor	KEGG: hsa04512	Epithelial cell -> T cell (Cancerfree)	0.0134357	Epithelial cell -> T cell	Cancerfree
Fibroblast	T cell	LAMC1	CD44	0.282979	3	LAMC1_CD44	LAMC1 - CD44	LAMININ	ECM-Receptor	KEGG: hsa04512	Fibroblast -> T cell (Cancerfree)	0.0291928	Fibroblast -> T cell	Cancerfree
Pericyte	T cell	LAMC1	CD44	0.271855	3	LAMC1_CD44	LAMC1 - CD44	LAMININ	ECM-Receptor	KEGG: hsa04512	Pericyte -> T cell (Cancerfree)	0.0252626	Pericyte -> T cell	Cancerfree
Endothelial cell	T cell	LAMC1	CD44	0.301393	3	LAMC1_CD44	LAMC1 - CD44	LAMININ	ECM-Receptor	KEGG: hsa04512	Endothelial cell -> T cell (StageI)	0.0362278	Endothelial cell -> T cell	StageI
Epithelial cell	T cell	LAMC1	CD44	0.24021	3	LAMC1_CD44	LAMC1 - CD44	LAMININ	ECM-Receptor	KEGG: hsa04512	Epithelial cell -> T cell (StageI)	0.0155604	Epithelial cell -> T cell	StageI
Fibroblast	T cell	LAMC1	CD44	0.264994	3	LAMC1_CD44	LAMC1 - CD44	LAMININ	ECM-Receptor	KEGG: hsa04512	Fibroblast -> T cell (StageI)	0.0229678	Fibroblast -> T cell	StageI
Pericyte	T cell	LAMC1	CD44	0.313187	3	LAMC1_CD44	LAMC1 - CD44	LAMININ	ECM-Receptor	KEGG: hsa04512	Pericyte -> T cell (StageI)	0.0410494	Pericyte -> T cell	StageI
Endothelial cell	T cell	LAMC1	CD44	0.283859	3	LAMC1_CD44	LAMC1 - CD44	LAMININ	ECM-Receptor	KEGG: hsa04512	Endothelial cell -> T cell (StageII)	0.0295145	Endothelial cell -> T cell	StageII
Epithelial cell	T cell	LAMC1	CD44	0.227039	3	LAMC1_CD44	LAMC1 - CD44	LAMININ	ECM-Receptor	KEGG: hsa04512	Epithelial cell -> T cell (StageII)	0.0122218	Epithelial cell -> T cell	StageII
Fibroblast	T cell	LAMC1	CD44	0.213113	3	LAMC1_CD44	LAMC1 - CD44	LAMININ	ECM-Receptor	KEGG: hsa04512	Fibroblast -> T cell (StageII)	0.00916513	Fibroblast -> T cell	StageII
Pericyte	T cell	LAMC1	CD44	0.224783	3	LAMC1_CD44	LAMC1 - CD44	LAMININ	ECM-Receptor	KEGG: hsa04512	Pericyte -> T cell (StageII)	0.0116933	Pericyte -> T cell	StageII
Endothelial cell	T cell	LAMC1	CD44	0.223556	3	LAMC1_CD44	LAMC1 - CD44	LAMININ	ECM-Receptor	KEGG: hsa04512	Endothelial cell -> T cell (StageIII)	0.0114114	Endothelial cell -> T cell	StageIII
Epithelial cell	T cell	LAMC1	CD44	0.23934	3	LAMC1_CD44	LAMC1 - CD44	LAMININ	ECM-Receptor	KEGG: hsa04512	Epithelial cell -> T cell (StageIII)	0.0153267	Epithelial cell -> T cell	StageIII
Pericyte	T cell	LAMC1	CD44	0.221963	3	LAMC1_CD44	LAMC1 - CD44	LAMININ	ECM-Receptor	KEGG: hsa04512	Pericyte -> T cell (StageIII)	0.0110509	Pericyte -> T cell	StageIII
Endothelial cell	T cell	LAMC1	CD44	0.174487	3	LAMC1_CD44	LAMC1 - CD44	LAMININ	ECM-Receptor	KEGG: hsa04512	Endothelial cell -> T cell (StageIV)	0.00324358	Endothelial cell -> T cell	StageIV
Epithelial cell	T cell	LAMC1	CD44	0.160413	3	LAMC1_CD44	LAMC1 - CD44	LAMININ	ECM-Receptor	KEGG: hsa04512	Epithelial cell -> T cell (StageIV)	0.0019618	Epithelial cell -> T cell	StageIV
Pericyte	T cell	LAMC1	CD44	0.182991	3	LAMC1_CD44	LAMC1 - CD44	LAMININ	ECM-Receptor	KEGG: hsa04512	Pericyte -> T cell (StageIV)	0.00423335	Pericyte -> T cell	StageIV
Epithelial cell	T cell	LAMC2	ITGA1_ITGB1	0.15667	3	LAMC2_ITGA1_ITGB1	LAMC2 - (ITGA1+ITGB1)	LAMININ	ECM-Receptor	KEGG: hsa04512	Epithelial cell -> T cell (StageI)	0.0016903	Epithelial cell -> T cell	StageI
Epithelial cell	T cell	LAMC2	CD44	0.182738	3	LAMC2_CD44	LAMC2 - CD44	LAMININ	ECM-Receptor	KEGG: hsa04512	Epithelial cell -> T cell (StageI)	0.00420152	Epithelial cell -> T cell	StageI
Epithelial cell	T cell	LAMC2	CD44	0.219634	3	LAMC2_CD44	LAMC2 - CD44	LAMININ	ECM-Receptor	KEGG: hsa04512	Epithelial cell -> T cell (StageII)	0.0105353	Epithelial cell -> T cell	StageII
Epithelial cell	T cell	LAMC2	CD44	0.18873	3	LAMC2_CD44	LAMC2 - CD44	LAMININ	ECM-Receptor	KEGG: hsa04512	Epithelial cell -> T cell (StageIII)	0.00499866	Epithelial cell -> T cell	StageIII
Pericyte	T cell	LAMC3	ITGA1_ITGB1	0.176585	3	LAMC3_ITGA1_ITGB1	LAMC3 - (ITGA1+ITGB1)	LAMININ	ECM-Receptor	KEGG: hsa04512	Pericyte -> T cell (StageI)	0.00347214	Pericyte -> T cell	StageI
Pericyte	T cell	LAMC3	CD44	0.210301	3	LAMC3_CD44	LAMC3 - CD44	LAMININ	ECM-Receptor	KEGG: hsa04512	Pericyte -> T cell (StageI)	0.00860775	Pericyte -> T cell	StageI
Pericyte	T cell	LAMC3	CD44	0.217062	3	LAMC3_CD44	LAMC3 - CD44	LAMININ	ECM-Receptor	KEGG: hsa04512	Pericyte -> T cell (StageII)	0.00998184	Pericyte -> T cell	StageII
T cell	T cell	LCK	CD8 receptor	0.23639	3	LCK_CD8A_CD8B1	LCK - (CD8A+CD8B1)	LCK	Cell-Cell Contact	PMID: 25427562	T cell -> T cell (StageI)	0.014548	T cell -> T cell	StageI
T cell	T cell	LCK	CD8 receptor	0.246852	3	LCK_CD8A_CD8B1	LCK - (CD8A+CD8B1)	LCK	Cell-Cell Contact	PMID: 25427562	T cell -> T cell (StageIII)	0.0174049	T cell -> T cell	StageIII
B cell	T cell	LGALS9	CD44	0.222649	3	LGALS9_CD44	LGALS9 - CD44	GALECTIN	Secreted Signaling	PMID: 25065622	B cell -> T cell (Cancerfree)	0.0112052	B cell -> T cell	Cancerfree
Endothelial cell	T cell	LGALS9	CD44	0.251352	3	LGALS9_CD44	LGALS9 - CD44	GALECTIN	Secreted Signaling	PMID: 25065622	Endothelial cell -> T cell (Cancerfree)	0.018714	Endothelial cell -> T cell	Cancerfree
Epithelial cell	T cell	LGALS9	CD44	0.166279	3	LGALS9_CD44	LGALS9 - CD44	GALECTIN	Secreted Signaling	PMID: 25065622	Epithelial cell -> T cell (Cancerfree)	0.00244431	Epithelial cell -> T cell	Cancerfree
Myeloid cell	T cell	LGALS9	CD44	0.293064	3	LGALS9_CD44	LGALS9 - CD44	GALECTIN	Secreted Signaling	PMID: 25065622	Myeloid cell -> T cell (Cancerfree)	0.0329678	Myeloid cell -> T cell	Cancerfree
Endothelial cell	T cell	LGALS9	CD44	0.240008	3	LGALS9_CD44	LGALS9 - CD44	GALECTIN	Secreted Signaling	PMID: 25065622	Endothelial cell -> T cell (StageI)	0.015506	Endothelial cell -> T cell	StageI
Myeloid cell	T cell	LGALS9	CD44	0.298278	3	LGALS9_CD44	LGALS9 - CD44	GALECTIN	Secreted Signaling	PMID: 25065622	Myeloid cell -> T cell (StageI)	0.034994	Myeloid cell -> T cell	StageI
T cell	T cell	LGALS9	CD44	0.214107	3	LGALS9_CD44	LGALS9 - CD44	GALECTIN	Secreted Signaling	PMID: 25065622	T cell -> T cell (StageI)	0.00936705	T cell -> T cell	StageI
Endothelial cell	T cell	LGALS9	CD44	0.206824	3	LGALS9_CD44	LGALS9 - CD44	GALECTIN	Secreted Signaling	PMID: 25065622	Endothelial cell -> T cell (StageII)	0.00794652	Endothelial cell -> T cell	StageII
Epithelial cell	T cell	LGALS9	CD44	0.170878	3	LGALS9_CD44	LGALS9 - CD44	GALECTIN	Secreted Signaling	PMID: 25065622	Epithelial cell -> T cell (StageII)	0.00287377	Epithelial cell -> T cell	StageII
Myeloid cell	T cell	LGALS9	CD44	0.226518	3	LGALS9_CD44	LGALS9 - CD44	GALECTIN	Secreted Signaling	PMID: 25065622	Myeloid cell -> T cell (StageII)	0.0120986	Myeloid cell -> T cell	StageII
Myeloid cell	T cell	LGALS9	CD44	0.223368	3	LGALS9_CD44	LGALS9 - CD44	GALECTIN	Secreted Signaling	PMID: 25065622	Myeloid cell -> T cell (StageIII)	0.0113684	Myeloid cell -> T cell	StageIII
Endothelial cell	T cell	LGALS9	CD44	0.181437	3	LGALS9_CD44	LGALS9 - CD44	GALECTIN	Secreted Signaling	PMID: 25065622	Endothelial cell -> T cell (StageIV)	0.00403982	Endothelial cell -> T cell	StageIV
Myeloid cell	T cell	LGALS9	CD44	0.194272	3	LGALS9_CD44	LGALS9 - CD44	GALECTIN	Secreted Signaling	PMID: 25065622	Myeloid cell -> T cell (StageIV)	0.00581439	Myeloid cell -> T cell	StageIV
B cell	T cell	LGALS9	PTPRC	0.269036	3	LGALS9_CD45	LGALS9 - CD45	GALECTIN	Secreted Signaling	PMID: 30120235	B cell -> T cell (Cancerfree)	0.0243074	B cell -> T cell	Cancerfree
Endothelial cell	T cell	LGALS9	PTPRC	0.311244	3	LGALS9_CD45	LGALS9 - CD45	GALECTIN	Secreted Signaling	PMID: 30120235	Endothelial cell -> T cell (Cancerfree)	0.0402391	Endothelial cell -> T cell	Cancerfree
Epithelial cell	T cell	LGALS9	PTPRC	0.191235	3	LGALS9_CD45	LGALS9 - CD45	GALECTIN	Secreted Signaling	PMID: 30120235	Epithelial cell -> T cell (Cancerfree)	0.00535797	Epithelial cell -> T cell	Cancerfree
Myeloid cell	T cell	LGALS9	PTPRC	0.375484	3	LGALS9_CD45	LGALS9 - CD45	GALECTIN	Secreted Signaling	PMID: 30120235	Myeloid cell -> T cell (Cancerfree)	0.0697229	Myeloid cell -> T cell	Cancerfree
Endothelial cell	T cell	LGALS9	PTPRC	0.286938	3	LGALS9_CD45	LGALS9 - CD45	GALECTIN	Secreted Signaling	PMID: 30120235	Endothelial cell -> T cell (StageI)	0.0306517	Endothelial cell -> T cell	StageI
Myeloid cell	T cell	LGALS9	PTPRC	0.37171	3	LGALS9_CD45	LGALS9 - CD45	GALECTIN	Secreted Signaling	PMID: 30120235	Myeloid cell -> T cell (StageI)	0.0678627	Myeloid cell -> T cell	StageI
T cell	T cell	LGALS9	PTPRC	0.251068	3	LGALS9_CD45	LGALS9 - CD45	GALECTIN	Secreted Signaling	PMID: 30120235	T cell -> T cell (StageI)	0.0186299	T cell -> T cell	StageI
Endothelial cell	T cell	LGALS9	PTPRC	0.24346	3	LGALS9_CD45	LGALS9 - CD45	GALECTIN	Secreted Signaling	PMID: 30120235	Endothelial cell -> T cell (StageII)	0.0164496	Endothelial cell -> T cell	StageII
Epithelial cell	T cell	LGALS9	PTPRC	0.195348	3	LGALS9_CD45	LGALS9 - CD45	GALECTIN	Secreted Signaling	PMID: 30120235	Epithelial cell -> T cell (StageII)	0.00598154	Epithelial cell -> T cell	StageII
Myeloid cell	T cell	LGALS9	PTPRC	0.270888	3	LGALS9_CD45	LGALS9 - CD45	GALECTIN	Secreted Signaling	PMID: 30120235	Myeloid cell -> T cell (StageII)	0.0249329	Myeloid cell -> T cell	StageII
Myeloid cell	T cell	LGALS9	PTPRC	0.264417	3	LGALS9_CD45	LGALS9 - CD45	GALECTIN	Secreted Signaling	PMID: 30120235	Myeloid cell -> T cell (StageIII)	0.0227793	Myeloid cell -> T cell	StageIII
Endothelial cell	T cell	LGALS9	PTPRC	0.216898	3	LGALS9_CD45	LGALS9 - CD45	GALECTIN	Secreted Signaling	PMID: 30120235	Endothelial cell -> T cell (StageIV)	0.00994717	Endothelial cell -> T cell	StageIV
Myeloid cell	T cell	LGALS9	PTPRC	0.235353	3	LGALS9_CD45	LGALS9 - CD45	GALECTIN	Secreted Signaling	PMID: 30120235	Myeloid cell -> T cell (StageIV)	0.0142795	Myeloid cell -> T cell	StageIV
Endothelial cell	T cell	LGALS9	HAVCR2	0.185146	3	LGALS9_HAVCR2	LGALS9 - HAVCR2	GALECTIN	Secreted Signaling	PMID: 27192565	Endothelial cell -> T cell (StageI)	0.00451148	Endothelial cell -> T cell	StageI
Myeloid cell	T cell	LGALS9	HAVCR2	0.218673	3	LGALS9_HAVCR2	LGALS9 - HAVCR2	GALECTIN	Secreted Signaling	PMID: 27192565	Myeloid cell -> T cell (StageI)	0.0103265	Myeloid cell -> T cell	StageI
T cell	T cell	LGALS9	HAVCR2	0.169217	3	LGALS9_HAVCR2	LGALS9 - HAVCR2	GALECTIN	Secreted Signaling	PMID: 27192565	T cell -> T cell (StageI)	0.00271335	T cell -> T cell	StageI
Endothelial cell	T cell	MDK	ITGA4_ITGB1	0.184677	3	MDK_ITGA4_ITGB1	MDK - (ITGA4+ITGB1)	MK	Secreted Signaling	PMID: 28356350	Endothelial cell -> T cell (Cancerfree)	0.00444991	Endothelial cell -> T cell	Cancerfree
Epithelial cell	T cell	MDK	ITGA4_ITGB1	0.172797	3	MDK_ITGA4_ITGB1	MDK - (ITGA4+ITGB1)	MK	Secreted Signaling	PMID: 28356350	Epithelial cell -> T cell (Cancerfree)	0.00306673	Epithelial cell -> T cell	Cancerfree
Fibroblast	T cell	MDK	ITGA4_ITGB1	0.264789	3	MDK_ITGA4_ITGB1	MDK - (ITGA4+ITGB1)	MK	Secreted Signaling	PMID: 28356350	Fibroblast -> T cell (Cancerfree)	0.0229007	Fibroblast -> T cell	Cancerfree
Mast cell	T cell	MDK	ITGA4_ITGB1	0.194917	3	MDK_ITGA4_ITGB1	MDK - (ITGA4+ITGB1)	MK	Secreted Signaling	PMID: 28356350	Mast cell -> T cell (Cancerfree)	0.00591431	Mast cell -> T cell	Cancerfree
Pericyte	T cell	MDK	ITGA4_ITGB1	0.190627	3	MDK_ITGA4_ITGB1	MDK - (ITGA4+ITGB1)	MK	Secreted Signaling	PMID: 28356350	Pericyte -> T cell (Cancerfree)	0.00526934	Pericyte -> T cell	Cancerfree
Endothelial cell	T cell	MDK	ITGA4_ITGB1	0.175098	3	MDK_ITGA4_ITGB1	MDK - (ITGA4+ITGB1)	MK	Secreted Signaling	PMID: 28356350	Endothelial cell -> T cell (StageI)	0.00330905	Endothelial cell -> T cell	StageI
Epithelial cell	T cell	MDK	ITGA4_ITGB1	0.257324	3	MDK_ITGA4_ITGB1	MDK - (ITGA4+ITGB1)	MK	Secreted Signaling	PMID: 28356350	Epithelial cell -> T cell (StageI)	0.0205242	Epithelial cell -> T cell	StageI
Fibroblast	T cell	MDK	ITGA4_ITGB1	0.257263	3	MDK_ITGA4_ITGB1	MDK - (ITGA4+ITGB1)	MK	Secreted Signaling	PMID: 28356350	Fibroblast -> T cell (StageI)	0.0205052	Fibroblast -> T cell	StageI
Pericyte	T cell	MDK	ITGA4_ITGB1	0.18307	3	MDK_ITGA4_ITGB1	MDK - (ITGA4+ITGB1)	MK	Secreted Signaling	PMID: 28356350	Pericyte -> T cell (StageI)	0.00424334	Pericyte -> T cell	StageI
Epithelial cell	T cell	MDK	ITGA4_ITGB1	0.231423	3	MDK_ITGA4_ITGB1	MDK - (ITGA4+ITGB1)	MK	Secreted Signaling	PMID: 28356350	Epithelial cell -> T cell (StageII)	0.0132855	Epithelial cell -> T cell	StageII
Fibroblast	T cell	MDK	ITGA4_ITGB1	0.218161	3	MDK_ITGA4_ITGB1	MDK - (ITGA4+ITGB1)	MK	Secreted Signaling	PMID: 28356350	Fibroblast -> T cell (StageII)	0.0102163	Fibroblast -> T cell	StageII
Pericyte	T cell	MDK	ITGA4_ITGB1	0.165337	3	MDK_ITGA4_ITGB1	MDK - (ITGA4+ITGB1)	MK	Secreted Signaling	PMID: 28356350	Pericyte -> T cell (StageII)	0.00236197	Pericyte -> T cell	StageII
Endothelial cell	T cell	MDK	ITGA4_ITGB1	0.213903	3	MDK_ITGA4_ITGB1	MDK - (ITGA4+ITGB1)	MK	Secreted Signaling	PMID: 28356350	Endothelial cell -> T cell (StageIII)	0.00932534	Endothelial cell -> T cell	StageIII
Epithelial cell	T cell	MDK	ITGA4_ITGB1	0.241322	3	MDK_ITGA4_ITGB1	MDK - (ITGA4+ITGB1)	MK	Secreted Signaling	PMID: 28356350	Epithelial cell -> T cell (StageIII)	0.0158619	Epithelial cell -> T cell	StageIII
Fibroblast	T cell	MDK	ITGA4_ITGB1	0.263508	3	MDK_ITGA4_ITGB1	MDK - (ITGA4+ITGB1)	MK	Secreted Signaling	PMID: 28356350	Fibroblast -> T cell (StageIII)	0.022484	Fibroblast -> T cell	StageIII
Pericyte	T cell	MDK	ITGA4_ITGB1	0.221487	3	MDK_ITGA4_ITGB1	MDK - (ITGA4+ITGB1)	MK	Secreted Signaling	PMID: 28356350	Pericyte -> T cell (StageIII)	0.0109443	Pericyte -> T cell	StageIII
Fibroblast	T cell	MDK	NCL	0.359294	3	MDK_NCL	MDK - NCL	MK	Secreted Signaling	PMID: 28356350	Fibroblast -> T cell (Cancerfree)	0.061838	Fibroblast -> T cell	Cancerfree
Epithelial cell	T cell	MDK	NCL	0.29619	3	MDK_NCL	MDK - NCL	MK	Secreted Signaling	PMID: 28356350	Epithelial cell -> T cell (StageI)	0.0341768	Epithelial cell -> T cell	StageI
Fibroblast	T cell	MDK	NCL	0.29611	3	MDK_NCL	MDK - NCL	MK	Secreted Signaling	PMID: 28356350	Fibroblast -> T cell (StageI)	0.0341456	Fibroblast -> T cell	StageI
Epithelial cell	T cell	MDK	NCL	0.244638	3	MDK_NCL	MDK - NCL	MK	Secreted Signaling	PMID: 28356350	Epithelial cell -> T cell (StageII)	0.0167784	Epithelial cell -> T cell	StageII
Fibroblast	T cell	MDK	NCL	0.22991	3	MDK_NCL	MDK - NCL	MK	Secreted Signaling	PMID: 28356350	Fibroblast -> T cell (StageII)	0.0129129	Fibroblast -> T cell	StageII
Endothelial cell	T cell	MDK	NCL	0.283269	3	MDK_NCL	MDK - NCL	MK	Secreted Signaling	PMID: 28356350	Endothelial cell -> T cell (StageIII)	0.0292988	Endothelial cell -> T cell	StageIII
Epithelial cell	T cell	MDK	NCL	0.331889	3	MDK_NCL	MDK - NCL	MK	Secreted Signaling	PMID: 28356350	Epithelial cell -> T cell (StageIII)	0.0491412	Epithelial cell -> T cell	StageIII
Fibroblast	T cell	MDK	NCL	0.373386	3	MDK_NCL	MDK - NCL	MK	Secreted Signaling	PMID: 28356350	Fibroblast -> T cell (StageIII)	0.0686871	Fibroblast -> T cell	StageIII
Pericyte	T cell	MDK	NCL	0.296418	3	MDK_NCL	MDK - NCL	MK	Secreted Signaling	PMID: 28356350	Pericyte -> T cell (StageIII)	0.0342654	Pericyte -> T cell	StageIII
Epithelial cell	T cell	MDK	NCL	0.304232	3	MDK_NCL	MDK - NCL	MK	Secreted Signaling	PMID: 28356350	Epithelial cell -> T cell (StageIV)	0.0373671	Epithelial cell -> T cell	StageIV
Fibroblast	T cell	MDK	NCL	0.297654	3	MDK_NCL	MDK - NCL	MK	Secreted Signaling	PMID: 28356350	Fibroblast -> T cell (StageIV)	0.034749	Fibroblast -> T cell	StageIV
Endothelial cell	T cell	MIF	CD74_CD44	0.245566	3	MIF_CD74_CD44	MIF - (CD74+CD44)	MIF	Secreted Signaling	PMID: 29637711; PMID: 26175090	Endothelial cell -> T cell (Cancerfree)	0.0170395	Endothelial cell -> T cell	Cancerfree
Epithelial cell	T cell	MIF	CD74_CD44	0.31869	3	MIF_CD74_CD44	MIF - (CD74+CD44)	MIF	Secreted Signaling	PMID: 29637711; PMID: 26175090	Epithelial cell -> T cell (Cancerfree)	0.0433762	Epithelial cell -> T cell	Cancerfree
Fibroblast	T cell	MIF	CD74_CD44	0.267878	3	MIF_CD74_CD44	MIF - (CD74+CD44)	MIF	Secreted Signaling	PMID: 29637711; PMID: 26175090	Fibroblast -> T cell (Cancerfree)	0.0239198	Fibroblast -> T cell	Cancerfree
Myeloid cell	T cell	MIF	CD74_CD44	0.194083	3	MIF_CD74_CD44	MIF - (CD74+CD44)	MIF	Secreted Signaling	PMID: 29637711; PMID: 26175090	Myeloid cell -> T cell (Cancerfree)	0.00578533	Myeloid cell -> T cell	Cancerfree
Pericyte	T cell	MIF	CD74_CD44	0.258681	3	MIF_CD74_CD44	MIF - (CD74+CD44)	MIF	Secreted Signaling	PMID: 29637711; PMID: 26175090	Pericyte -> T cell (Cancerfree)	0.0209468	Pericyte -> T cell	Cancerfree
T cell	T cell	MIF	CD74_CD44	0.207184	3	MIF_CD74_CD44	MIF - (CD74+CD44)	MIF	Secreted Signaling	PMID: 29637711; PMID: 26175090	T cell -> T cell (Cancerfree)	0.00801346	T cell -> T cell	Cancerfree
Endothelial cell	T cell	MIF	CD74_CD44	0.313192	2	MIF_CD74_CD44	MIF - (CD74+CD44)	MIF	Secreted Signaling	PMID: 29637711; PMID: 26175090	Endothelial cell -> T cell (StageI)	0.0410516	Endothelial cell -> T cell	StageI
Epithelial cell	T cell	MIF	CD74_CD44	0.351345	3	MIF_CD74_CD44	MIF - (CD74+CD44)	MIF	Secreted Signaling	PMID: 29637711; PMID: 26175090	Epithelial cell -> T cell (StageI)	0.0580643	Epithelial cell -> T cell	StageI
Fibroblast	T cell	MIF	CD74_CD44	0.336137	3	MIF_CD74_CD44	MIF - (CD74+CD44)	MIF	Secreted Signaling	PMID: 29637711; PMID: 26175090	Fibroblast -> T cell (StageI)	0.0510487	Fibroblast -> T cell	StageI
Myeloid cell	T cell	MIF	CD74_CD44	0.326955	3	MIF_CD74_CD44	MIF - (CD74+CD44)	MIF	Secreted Signaling	PMID: 29637711; PMID: 26175090	Myeloid cell -> T cell (StageI)	0.046957	Myeloid cell -> T cell	StageI
Pericyte	T cell	MIF	CD74_CD44	0.397737	3	MIF_CD74_CD44	MIF - (CD74+CD44)	MIF	Secreted Signaling	PMID: 29637711; PMID: 26175090	Pericyte -> T cell (StageI)	0.0809258	Pericyte -> T cell	StageI
Epithelial cell	T cell	MIF	CD74_CD44	0.357646	3	MIF_CD74_CD44	MIF - (CD74+CD44)	MIF	Secreted Signaling	PMID: 29637711; PMID: 26175090	Epithelial cell -> T cell (StageII)	0.0610502	Epithelial cell -> T cell	StageII
Fibroblast	T cell	MIF	CD74_CD44	0.297515	3	MIF_CD74_CD44	MIF - (CD74+CD44)	MIF	Secreted Signaling	PMID: 29637711; PMID: 26175090	Fibroblast -> T cell (StageII)	0.0346945	Fibroblast -> T cell	StageII
Pericyte	T cell	MIF	CD74_CD44	0.289	2	MIF_CD74_CD44	MIF - (CD74+CD44)	MIF	Secreted Signaling	PMID: 29637711; PMID: 26175090	Pericyte -> T cell (StageII)	0.0314233	Pericyte -> T cell	StageII
B cell	T cell	MIF	CD74_CD44	0.345943	3	MIF_CD74_CD44	MIF - (CD74+CD44)	MIF	Secreted Signaling	PMID: 29637711; PMID: 26175090	B cell -> T cell (StageIII)	0.0555401	B cell -> T cell	StageIII
Epithelial cell	T cell	MIF	CD74_CD44	0.365084	3	MIF_CD74_CD44	MIF - (CD74+CD44)	MIF	Secreted Signaling	PMID: 29637711; PMID: 26175090	Epithelial cell -> T cell (StageIII)	0.064629	Epithelial cell -> T cell	StageIII
Mast cell	T cell	MIF	CD74_CD44	0.35037	2	MIF_CD74_CD44	MIF - (CD74+CD44)	MIF	Secreted Signaling	PMID: 29637711; PMID: 26175090	Mast cell -> T cell (StageIII)	0.0576059	Mast cell -> T cell	StageIII
Myeloid cell	T cell	MIF	CD74_CD44	0.338384	3	MIF_CD74_CD44	MIF - (CD74+CD44)	MIF	Secreted Signaling	PMID: 29637711; PMID: 26175090	Myeloid cell -> T cell (StageIII)	0.0520672	Myeloid cell -> T cell	StageIII
T cell	T cell	MIF	CD74_CD44	0.386026	3	MIF_CD74_CD44	MIF - (CD74+CD44)	MIF	Secreted Signaling	PMID: 29637711; PMID: 26175090	T cell -> T cell (StageIII)	0.0749824	T cell -> T cell	StageIII
Endothelial cell	T cell	MIF	CD74_CD44	0.209262	3	MIF_CD74_CD44	MIF - (CD74+CD44)	MIF	Secreted Signaling	PMID: 29637711; PMID: 26175090	Endothelial cell -> T cell (StageIV)	0.00840685	Endothelial cell -> T cell	StageIV
Epithelial cell	T cell	MIF	CD74_CD44	0.207223	3	MIF_CD74_CD44	MIF - (CD74+CD44)	MIF	Secreted Signaling	PMID: 29637711; PMID: 26175090	Epithelial cell -> T cell (StageIV)	0.00802081	Epithelial cell -> T cell	StageIV
Fibroblast	T cell	MIF	CD74_CD44	0.210019	3	MIF_CD74_CD44	MIF - (CD74+CD44)	MIF	Secreted Signaling	PMID: 29637711; PMID: 26175090	Fibroblast -> T cell (StageIV)	0.00855301	Fibroblast -> T cell	StageIV
Myeloid cell	T cell	MIF	CD74_CD44	0.197103	3	MIF_CD74_CD44	MIF - (CD74+CD44)	MIF	Secreted Signaling	PMID: 29637711; PMID: 26175090	Myeloid cell -> T cell (StageIV)	0.00626051	Myeloid cell -> T cell	StageIV
Pericyte	T cell	MIF	CD74_CD44	0.211914	3	MIF_CD74_CD44	MIF - (CD74+CD44)	MIF	Secreted Signaling	PMID: 29637711; PMID: 26175090	Pericyte -> T cell (StageIV)	0.00892512	Pericyte -> T cell	StageIV
B cell	T cell	MIF	CD74_CXCR4	0.193636	3	MIF_CD74_CXCR4	MIF - (CD74+CXCR4)	MIF	Secreted Signaling	PMID: 29637711; PMID: 24760155	B cell -> T cell (Cancerfree)	0.00571696	B cell -> T cell	Cancerfree
Endothelial cell	T cell	MIF	CD74_CXCR4	0.260653	3	MIF_CD74_CXCR4	MIF - (CD74+CXCR4)	MIF	Secreted Signaling	PMID: 29637711; PMID: 24760155	Endothelial cell -> T cell (Cancerfree)	0.0215684	Endothelial cell -> T cell	Cancerfree
Epithelial cell	T cell	MIF	CD74_CXCR4	0.343732	3	MIF_CD74_CXCR4	MIF - (CD74+CXCR4)	MIF	Secreted Signaling	PMID: 29637711; PMID: 24760155	Epithelial cell -> T cell (Cancerfree)	0.0545168	Epithelial cell -> T cell	Cancerfree
Fibroblast	T cell	MIF	CD74_CXCR4	0.285779	3	MIF_CD74_CXCR4	MIF - (CD74+CXCR4)	MIF	Secreted Signaling	PMID: 29637711; PMID: 24760155	Fibroblast -> T cell (Cancerfree)	0.0302212	Fibroblast -> T cell	Cancerfree
Myeloid cell	T cell	MIF	CD74_CXCR4	0.203513	3	MIF_CD74_CXCR4	MIF - (CD74+CXCR4)	MIF	Secreted Signaling	PMID: 29637711; PMID: 24760155	Myeloid cell -> T cell (Cancerfree)	0.00734535	Myeloid cell -> T cell	Cancerfree
Pericyte	T cell	MIF	CD74_CXCR4	0.275396	3	MIF_CD74_CXCR4	MIF - (CD74+CXCR4)	MIF	Secreted Signaling	PMID: 29637711; PMID: 24760155	Pericyte -> T cell (Cancerfree)	0.0264862	Pericyte -> T cell	Cancerfree
T cell	T cell	MIF	CD74_CXCR4	0.217936	3	MIF_CD74_CXCR4	MIF - (CD74+CXCR4)	MIF	Secreted Signaling	PMID: 29637711; PMID: 24760155	T cell -> T cell (Cancerfree)	0.0101682	T cell -> T cell	Cancerfree
Endothelial cell	T cell	MIF	CD74_CXCR4	0.309304	3	MIF_CD74_CXCR4	MIF - (CD74+CXCR4)	MIF	Secreted Signaling	PMID: 29637711; PMID: 24760155	Endothelial cell -> T cell (StageI)	0.0394366	Endothelial cell -> T cell	StageI
Epithelial cell	T cell	MIF	CD74_CXCR4	0.346543	3	MIF_CD74_CXCR4	MIF - (CD74+CXCR4)	MIF	Secreted Signaling	PMID: 29637711; PMID: 24760155	Epithelial cell -> T cell (StageI)	0.055819	Epithelial cell -> T cell	StageI
Fibroblast	T cell	MIF	CD74_CXCR4	0.331708	3	MIF_CD74_CXCR4	MIF - (CD74+CXCR4)	MIF	Secreted Signaling	PMID: 29637711; PMID: 24760155	Fibroblast -> T cell (StageI)	0.0490605	Fibroblast -> T cell	StageI
Myeloid cell	T cell	MIF	CD74_CXCR4	0.322746	3	MIF_CD74_CXCR4	MIF - (CD74+CXCR4)	MIF	Secreted Signaling	PMID: 29637711; PMID: 24760155	Myeloid cell -> T cell (StageI)	0.0451206	Myeloid cell -> T cell	StageI
Pericyte	T cell	MIF	CD74_CXCR4	0.391739	3	MIF_CD74_CXCR4	MIF - (CD74+CXCR4)	MIF	Secreted Signaling	PMID: 29637711; PMID: 24760155	Pericyte -> T cell (StageI)	0.0778695	Pericyte -> T cell	StageI
Endothelial cell	T cell	MIF	CD74_CXCR4	0.278681	3	MIF_CD74_CXCR4	MIF - (CD74+CXCR4)	MIF	Secreted Signaling	PMID: 29637711; PMID: 24760155	Endothelial cell -> T cell (StageII)	0.0276443	Endothelial cell -> T cell	StageII
Epithelial cell	T cell	MIF	CD74_CXCR4	0.377645	3	MIF_CD74_CXCR4	MIF - (CD74+CXCR4)	MIF	Secreted Signaling	PMID: 29637711; PMID: 24760155	Epithelial cell -> T cell (StageII)	0.0707933	Epithelial cell -> T cell	StageII
Fibroblast	T cell	MIF	CD74_CXCR4	0.311661	3	MIF_CD74_CXCR4	MIF - (CD74+CXCR4)	MIF	Secreted Signaling	PMID: 29637711; PMID: 24760155	Fibroblast -> T cell (StageII)	0.0404126	Fibroblast -> T cell	StageII
Pericyte	T cell	MIF	CD74_CXCR4	0.302381	3	MIF_CD74_CXCR4	MIF - (CD74+CXCR4)	MIF	Secreted Signaling	PMID: 29637711; PMID: 24760155	Pericyte -> T cell (StageII)	0.0366226	Pericyte -> T cell	StageII
B cell	T cell	MIF	CD74_CXCR4	0.363787	3	MIF_CD74_CXCR4	MIF - (CD74+CXCR4)	MIF	Secreted Signaling	PMID: 29637711; PMID: 24760155	B cell -> T cell (StageIII)	0.0640009	B cell -> T cell	StageIII
Epithelial cell	T cell	MIF	CD74_CXCR4	0.384798	3	MIF_CD74_CXCR4	MIF - (CD74+CXCR4)	MIF	Secreted Signaling	PMID: 29637711; PMID: 24760155	Epithelial cell -> T cell (StageIII)	0.0743653	Epithelial cell -> T cell	StageIII
Mast cell	T cell	MIF	CD74_CXCR4	0.36864	2	MIF_CD74_CXCR4	MIF - (CD74+CXCR4)	MIF	Secreted Signaling	PMID: 29637711; PMID: 24760155	Mast cell -> T cell (StageIII)	0.0663593	Mast cell -> T cell	StageIII
Myeloid cell	T cell	MIF	CD74_CXCR4	0.355509	3	MIF_CD74_CXCR4	MIF - (CD74+CXCR4)	MIF	Secreted Signaling	PMID: 29637711; PMID: 24760155	Myeloid cell -> T cell (StageIII)	0.0600326	Myeloid cell -> T cell	StageIII
T cell	T cell	MIF	CD74_CXCR4	0.407857	3	MIF_CD74_CXCR4	MIF - (CD74+CXCR4)	MIF	Secreted Signaling	PMID: 29637711; PMID: 24760155	T cell -> T cell (StageIII)	0.0861349	T cell -> T cell	StageIII
B cell	T cell	MIF	CD74_CXCR4	0.233204	3	MIF_CD74_CXCR4	MIF - (CD74+CXCR4)	MIF	Secreted Signaling	PMID: 29637711; PMID: 24760155	B cell -> T cell (StageIV)	0.0137312	B cell -> T cell	StageIV
Endothelial cell	T cell	MIF	CD74_CXCR4	0.25916	3	MIF_CD74_CXCR4	MIF - (CD74+CXCR4)	MIF	Secreted Signaling	PMID: 29637711; PMID: 24760155	Endothelial cell -> T cell (StageIV)	0.0210972	Endothelial cell -> T cell	StageIV
Epithelial cell	T cell	MIF	CD74_CXCR4	0.25608	3	MIF_CD74_CXCR4	MIF - (CD74+CXCR4)	MIF	Secreted Signaling	PMID: 29637711; PMID: 24760155	Epithelial cell -> T cell (StageIV)	0.0201403	Epithelial cell -> T cell	StageIV
Fibroblast	T cell	MIF	CD74_CXCR4	0.260308	3	MIF_CD74_CXCR4	MIF - (CD74+CXCR4)	MIF	Secreted Signaling	PMID: 29637711; PMID: 24760155	Fibroblast -> T cell (StageIV)	0.0214593	Fibroblast -> T cell	StageIV
Myeloid cell	T cell	MIF	CD74_CXCR4	0.240957	3	MIF_CD74_CXCR4	MIF - (CD74+CXCR4)	MIF	Secreted Signaling	PMID: 29637711; PMID: 24760155	Myeloid cell -> T cell (StageIV)	0.0157624	Myeloid cell -> T cell	StageIV
Pericyte	T cell	MIF	CD74_CXCR4	0.263187	3	MIF_CD74_CXCR4	MIF - (CD74+CXCR4)	MIF	Secreted Signaling	PMID: 29637711; PMID: 24760155	Pericyte -> T cell (StageIV)	0.0223802	Pericyte -> T cell	StageIV
Epithelial cell	T cell	NECTIN1	CD96	0.132731	3	NECTIN1_CD96	NECTIN1 - CD96	NECTIN	Cell-Cell Contact	PMID: 23027581	Epithelial cell -> T cell (StageI)	0.000534577	Epithelial cell -> T cell	StageI
Endothelial cell	T cell	NECTIN2	TIGIT	0.256207	3	NECTIN2_TIGIT	NECTIN2 - TIGIT	NECTIN	Cell-Cell Contact	KEGG: hsa04514	Endothelial cell -> T cell (StageI)	0.0201793	Endothelial cell -> T cell	StageI
Epithelial cell	T cell	NECTIN2	TIGIT	0.215583	3	NECTIN2_TIGIT	NECTIN2 - TIGIT	NECTIN	Cell-Cell Contact	KEGG: hsa04514	Epithelial cell -> T cell (StageI)	0.00967146	Epithelial cell -> T cell	StageI
Fibroblast	T cell	NECTIN2	TIGIT	0.209266	3	NECTIN2_TIGIT	NECTIN2 - TIGIT	NECTIN	Cell-Cell Contact	KEGG: hsa04514	Fibroblast -> T cell (StageI)	0.00840764	Fibroblast -> T cell	StageI
Myeloid cell	T cell	NECTIN2	TIGIT	0.170191	3	NECTIN2_TIGIT	NECTIN2 - TIGIT	NECTIN	Cell-Cell Contact	KEGG: hsa04514	Myeloid cell -> T cell (StageI)	0.00280668	Myeloid cell -> T cell	StageI
Pericyte	T cell	NECTIN2	TIGIT	0.177263	3	NECTIN2_TIGIT	NECTIN2 - TIGIT	NECTIN	Cell-Cell Contact	KEGG: hsa04514	Pericyte -> T cell (StageI)	0.00354815	Pericyte -> T cell	StageI
Endothelial cell	T cell	NECTIN2	TIGIT	0.226789	3	NECTIN2_TIGIT	NECTIN2 - TIGIT	NECTIN	Cell-Cell Contact	KEGG: hsa04514	Endothelial cell -> T cell (StageII)	0.0121626	Endothelial cell -> T cell	StageII
Epithelial cell	T cell	NECTIN2	TIGIT	0.208885	3	NECTIN2_TIGIT	NECTIN2 - TIGIT	NECTIN	Cell-Cell Contact	KEGG: hsa04514	Epithelial cell -> T cell (StageII)	0.0083348	Epithelial cell -> T cell	StageII
Fibroblast	T cell	NECTIN2	TIGIT	0.212205	3	NECTIN2_TIGIT	NECTIN2 - TIGIT	NECTIN	Cell-Cell Contact	KEGG: hsa04514	Fibroblast -> T cell (StageII)	0.00898303	Fibroblast -> T cell	StageII
Myeloid cell	T cell	NECTIN2	TIGIT	0.167841	3	NECTIN2_TIGIT	NECTIN2 - TIGIT	NECTIN	Cell-Cell Contact	KEGG: hsa04514	Myeloid cell -> T cell (StageII)	0.00258504	Myeloid cell -> T cell	StageII
Pericyte	T cell	NECTIN2	TIGIT	0.207358	3	NECTIN2_TIGIT	NECTIN2 - TIGIT	NECTIN	Cell-Cell Contact	KEGG: hsa04514	Pericyte -> T cell (StageII)	0.00804601	Pericyte -> T cell	StageII
Endothelial cell	T cell	NECTIN2	TIGIT	0.182375	3	NECTIN2_TIGIT	NECTIN2 - TIGIT	NECTIN	Cell-Cell Contact	KEGG: hsa04514	Endothelial cell -> T cell (StageIII)	0.00415597	Endothelial cell -> T cell	StageIII
Epithelial cell	T cell	NECTIN2	TIGIT	0.220676	3	NECTIN2_TIGIT	NECTIN2 - TIGIT	NECTIN	Cell-Cell Contact	KEGG: hsa04514	Epithelial cell -> T cell (StageIII)	0.0107641	Epithelial cell -> T cell	StageIII
Fibroblast	T cell	NECTIN2	TIGIT	0.17048	3	NECTIN2_TIGIT	NECTIN2 - TIGIT	NECTIN	Cell-Cell Contact	KEGG: hsa04514	Fibroblast -> T cell (StageIII)	0.00283477	Fibroblast -> T cell	StageIII
Pericyte	T cell	NECTIN2	TIGIT	0.179942	3	NECTIN2_TIGIT	NECTIN2 - TIGIT	NECTIN	Cell-Cell Contact	KEGG: hsa04514	Pericyte -> T cell (StageIII)	0.00385901	Pericyte -> T cell	StageIII
Epithelial cell	T cell	NECTIN3	TIGIT	0.152024	3	NECTIN3_TIGIT	NECTIN3 - TIGIT	NECTIN	Cell-Cell Contact	KEGG: hsa04514; PMID: 1313846	Epithelial cell -> T cell (StageI)	0.00139075	Epithelial cell -> T cell	StageI
Epithelial cell	T cell	NECTIN3	TIGIT	0.164698	3	NECTIN3_TIGIT	NECTIN3 - TIGIT	NECTIN	Cell-Cell Contact	KEGG: hsa04514; PMID: 1313846	Epithelial cell -> T cell (StageII)	0.00230724	Epithelial cell -> T cell	StageII
Epithelial cell	T cell	NECTIN3	TIGIT	0.145431	3	NECTIN3_TIGIT	NECTIN3 - TIGIT	NECTIN	Cell-Cell Contact	KEGG: hsa04514; PMID: 1313846	Epithelial cell -> T cell (StageIII)	0.00103216	Epithelial cell -> T cell	StageIII
Pericyte	T cell	PTN	NCL	0.214305	3	PTN_NCL	PTN - NCL	PTN	Secreted Signaling	PMID: 28356350; PMID: 25620911	Pericyte -> T cell (Cancerfree)	0.00940754	Pericyte -> T cell	Cancerfree
Epithelial cell	T cell	PTN	NCL	0.181015	3	PTN_NCL	PTN - NCL	PTN	Secreted Signaling	PMID: 28356350; PMID: 25620911	Epithelial cell -> T cell (StageI)	0.0039883	Epithelial cell -> T cell	StageI
Fibroblast	T cell	PTN	NCL	0.168589	3	PTN_NCL	PTN - NCL	PTN	Secreted Signaling	PMID: 28356350; PMID: 25620911	Fibroblast -> T cell (StageI)	0.00265428	Fibroblast -> T cell	StageI
Endothelial cell	T cell	PVR	TIGIT	0.163881	3	PVR_TIGIT	PVR - TIGIT	PVR	Cell-Cell Contact	KEGG: hsa04514	Endothelial cell -> T cell (StageI)	0.00223844	Endothelial cell -> T cell	StageI
Endothelial cell	T cell	PVR	TIGIT	0.158359	3	PVR_TIGIT	PVR - TIGIT	PVR	Cell-Cell Contact	KEGG: hsa04514	Endothelial cell -> T cell (StageII)	0.00180939	Endothelial cell -> T cell	StageII
Epithelial cell	T cell	PVR	TIGIT	0.133248	3	PVR_TIGIT	PVR - TIGIT	PVR	Cell-Cell Contact	KEGG: hsa04514	Epithelial cell -> T cell (StageIII)	0.000550447	Epithelial cell -> T cell	StageIII
Myeloid cell	T cell	RETN	CAP1	0.201856	3	RETN_CAP1	RETN - CAP1	RESISTIN	Secreted Signaling	PMID: 30809105	Myeloid cell -> T cell (Cancerfree)	0.00705491	Myeloid cell -> T cell	Cancerfree
Endothelial cell	T cell	SELE	CD44	0.169796	3	SELE_CD44	SELE - CD44	SELE	Cell-Cell Contact	PMC4571854	Endothelial cell -> T cell (Cancerfree)	0.00276859	Endothelial cell -> T cell	Cancerfree
Endothelial cell	T cell	SELE	GLG1	0.133761	3	SELE_GLG1	SELE - GLG1	SELE	Cell-Cell Contact	PMID: 11404363	Endothelial cell -> T cell (Cancerfree)	0.000566512	Endothelial cell -> T cell	Cancerfree
Fibroblast	T cell	SEMA7A	ITGB1_ITGA1	0.142984	3	SEMA7A_ITGB1_ITGA1	SEMA7A - (ITGB1+ITGA1)	SEMA7	Cell-Cell Contact	PMID: 22325954	Fibroblast -> T cell (StageI)	0.000917578	Fibroblast -> T cell	StageI
Myeloid cell	T cell	SIGLEC1	SPN	0.160577	3	SIGLEC1_SPN	SIGLEC1 - SPN	SN	Cell-Cell Contact	KEGG: hsa04514; PMID: 11238599	Myeloid cell -> T cell (Cancerfree)	0.00197428	Myeloid cell -> T cell	Cancerfree
Myeloid cell	T cell	SIGLEC1	SPN	0.193946	3	SIGLEC1_SPN	SIGLEC1 - SPN	SN	Cell-Cell Contact	KEGG: hsa04514; PMID: 11238599	Myeloid cell -> T cell (StageI)	0.00576433	Myeloid cell -> T cell	StageI
Myeloid cell	T cell	SIGLEC1	SPN	0.155709	3	SIGLEC1_SPN	SIGLEC1 - SPN	SN	Cell-Cell Contact	KEGG: hsa04514; PMID: 11238599	Myeloid cell -> T cell (StageII)	0.001625	Myeloid cell -> T cell	StageII
Endothelial cell	T cell	SPP1	ITGA4_ITGB1	0.267208	3	SPP1_ITGA4_ITGB1	SPP1 - (ITGA4+ITGB1)	SPP1	Secreted Signaling	PMID: 21907263	Endothelial cell -> T cell (StageI)	0.0236972	Endothelial cell -> T cell	StageI
Fibroblast	T cell	SPP1	ITGA4_ITGB1	0.182864	3	SPP1_ITGA4_ITGB1	SPP1 - (ITGA4+ITGB1)	SPP1	Secreted Signaling	PMID: 21907263	Fibroblast -> T cell (StageI)	0.00421731	Fibroblast -> T cell	StageI
Mast cell	T cell	SPP1	ITGA4_ITGB1	0.217453	2	SPP1_ITGA4_ITGB1	SPP1 - (ITGA4+ITGB1)	SPP1	Secreted Signaling	PMID: 21907263	Mast cell -> T cell (StageI)	0.0100649	Mast cell -> T cell	StageI
Myeloid cell	T cell	SPP1	ITGA4_ITGB1	0.351955	3	SPP1_ITGA4_ITGB1	SPP1 - (ITGA4+ITGB1)	SPP1	Secreted Signaling	PMID: 21907263	Myeloid cell -> T cell (StageI)	0.0583513	Myeloid cell -> T cell	StageI
Pericyte	T cell	SPP1	ITGA4_ITGB1	0.265794	3	SPP1_ITGA4_ITGB1	SPP1 - (ITGA4+ITGB1)	SPP1	Secreted Signaling	PMID: 21907263	Pericyte -> T cell (StageI)	0.0232299	Pericyte -> T cell	StageI
Endothelial cell	T cell	SPP1	ITGA4_ITGB1	0.161082	3	SPP1_ITGA4_ITGB1	SPP1 - (ITGA4+ITGB1)	SPP1	Secreted Signaling	PMID: 21907263	Endothelial cell -> T cell (StageII)	0.00201325	Endothelial cell -> T cell	StageII
Epithelial cell	T cell	SPP1	ITGA4_ITGB1	0.131882	3	SPP1_ITGA4_ITGB1	SPP1 - (ITGA4+ITGB1)	SPP1	Secreted Signaling	PMID: 21907263	Epithelial cell -> T cell (StageII)	0.000509254	Epithelial cell -> T cell	StageII
Myeloid cell	T cell	SPP1	ITGA4_ITGB1	0.267532	3	SPP1_ITGA4_ITGB1	SPP1 - (ITGA4+ITGB1)	SPP1	Secreted Signaling	PMID: 21907263	Myeloid cell -> T cell (StageII)	0.0238046	Myeloid cell -> T cell	StageII
B cell	T cell	SPP1	ITGA4_ITGB1	0.160389	3	SPP1_ITGA4_ITGB1	SPP1 - (ITGA4+ITGB1)	SPP1	Secreted Signaling	PMID: 21907263	B cell -> T cell (StageIII)	0.00195992	B cell -> T cell	StageIII
Endothelial cell	T cell	SPP1	ITGA4_ITGB1	0.217085	3	SPP1_ITGA4_ITGB1	SPP1 - (ITGA4+ITGB1)	SPP1	Secreted Signaling	PMID: 21907263	Endothelial cell -> T cell (StageIII)	0.00998676	Endothelial cell -> T cell	StageIII
Epithelial cell	T cell	SPP1	ITGA4_ITGB1	0.146588	3	SPP1_ITGA4_ITGB1	SPP1 - (ITGA4+ITGB1)	SPP1	Secreted Signaling	PMID: 21907263	Epithelial cell -> T cell (StageIII)	0.00108974	Epithelial cell -> T cell	StageIII
Fibroblast	T cell	SPP1	ITGA4_ITGB1	0.180374	3	SPP1_ITGA4_ITGB1	SPP1 - (ITGA4+ITGB1)	SPP1	Secreted Signaling	PMID: 21907263	Fibroblast -> T cell (StageIII)	0.00391072	Fibroblast -> T cell	StageIII
Myeloid cell	T cell	SPP1	ITGA4_ITGB1	0.263795	3	SPP1_ITGA4_ITGB1	SPP1 - (ITGA4+ITGB1)	SPP1	Secreted Signaling	PMID: 21907263	Myeloid cell -> T cell (StageIII)	0.0225769	Myeloid cell -> T cell	StageIII
Pericyte	T cell	SPP1	ITGA4_ITGB1	0.182343	3	SPP1_ITGA4_ITGB1	SPP1 - (ITGA4+ITGB1)	SPP1	Secreted Signaling	PMID: 21907263	Pericyte -> T cell (StageIII)	0.00415201	Pericyte -> T cell	StageIII
Endothelial cell	T cell	SPP1	CD44	0.340725	3	SPP1_CD44	SPP1 - CD44	SPP1	Secreted Signaling	PMID: 21907263	Endothelial cell -> T cell (StageI)	0.0531352	Endothelial cell -> T cell	StageI
Fibroblast	T cell	SPP1	CD44	0.215704	2	SPP1_CD44	SPP1 - CD44	SPP1	Secreted Signaling	PMID: 21907263	Fibroblast -> T cell (StageI)	0.00969662	Fibroblast -> T cell	StageI
Mast cell	T cell	SPP1	CD44	0.26499	2	SPP1_CD44	SPP1 - CD44	SPP1	Secreted Signaling	PMID: 21907263	Mast cell -> T cell (StageI)	0.0229665	Mast cell -> T cell	StageI
Myeloid cell	T cell	SPP1	CD44	0.481477	3	SPP1_CD44	SPP1 - CD44	SPP1	Secreted Signaling	PMID: 21907263	Myeloid cell -> T cell (StageI)	0.125313	Myeloid cell -> T cell	StageI
Pericyte	T cell	SPP1	CD44	0.338497	3	SPP1_CD44	SPP1 - CD44	SPP1	Secreted Signaling	PMID: 21907263	Pericyte -> T cell (StageI)	0.0521184	Pericyte -> T cell	StageI
Endothelial cell	T cell	SPP1	CD44	0.199323	3	SPP1_CD44	SPP1 - CD44	SPP1	Secreted Signaling	PMID: 21907263	Endothelial cell -> T cell (StageII)	0.00662445	Endothelial cell -> T cell	StageII
Epithelial cell	T cell	SPP1	CD44	0.156541	3	SPP1_CD44	SPP1 - CD44	SPP1	Secreted Signaling	PMID: 21907263	Epithelial cell -> T cell (StageII)	0.00168146	Epithelial cell -> T cell	StageII
Myeloid cell	T cell	SPP1	CD44	0.385258	3	SPP1_CD44	SPP1 - CD44	SPP1	Secreted Signaling	PMID: 21907263	Myeloid cell -> T cell (StageII)	0.0745965	Myeloid cell -> T cell	StageII
B cell	T cell	SPP1	CD44	0.194951	3	SPP1_CD44	SPP1 - CD44	SPP1	Secreted Signaling	PMID: 21907263	B cell -> T cell (StageIII)	0.00591957	B cell -> T cell	StageIII
Endothelial cell	T cell	SPP1	CD44	0.284313	3	SPP1_CD44	SPP1 - CD44	SPP1	Secreted Signaling	PMID: 21907263	Endothelial cell -> T cell (StageIII)	0.0296808	Endothelial cell -> T cell	StageIII
Fibroblast	T cell	SPP1	CD44	0.225093	3	SPP1_CD44	SPP1 - CD44	SPP1	Secreted Signaling	PMID: 21907263	Fibroblast -> T cell (StageIII)	0.0117651	Fibroblast -> T cell	StageIII
Myeloid cell	T cell	SPP1	CD44	0.36679	3	SPP1_CD44	SPP1 - CD44	SPP1	Secreted Signaling	PMID: 21907263	Myeloid cell -> T cell (StageIII)	0.0654574	Myeloid cell -> T cell	StageIII
Pericyte	T cell	SPP1	CD44	0.228142	3	SPP1_CD44	SPP1 - CD44	SPP1	Secreted Signaling	PMID: 21907263	Pericyte -> T cell (StageIII)	0.0124849	Pericyte -> T cell	StageIII
Endothelial cell	T cell	SPP1	CD44	0.26411	3	SPP1_CD44	SPP1 - CD44	SPP1	Secreted Signaling	PMID: 21907263	Endothelial cell -> T cell (StageIV)	0.0226794	Endothelial cell -> T cell	StageIV
Epithelial cell	T cell	SPP1	CD44	0.238719	3	SPP1_CD44	SPP1 - CD44	SPP1	Secreted Signaling	PMID: 21907263	Epithelial cell -> T cell (StageIV)	0.015161	Epithelial cell -> T cell	StageIV
Fibroblast	T cell	SPP1	CD44	0.267581	3	SPP1_CD44	SPP1 - CD44	SPP1	Secreted Signaling	PMID: 21907263	Fibroblast -> T cell (StageIV)	0.0238211	Fibroblast -> T cell	StageIV
Myeloid cell	T cell	SPP1	CD44	0.340748	3	SPP1_CD44	SPP1 - CD44	SPP1	Secreted Signaling	PMID: 21907263	Myeloid cell -> T cell (StageIV)	0.0531455	Myeloid cell -> T cell	StageIV
Fibroblast	T cell	THBS1	CD47	0.208245	3	THBS1_CD47	THBS1 - CD47	THBS	ECM-Receptor	KEGG: hsa04512	Fibroblast -> T cell (Cancerfree)	0.00821297	Fibroblast -> T cell	Cancerfree
Pericyte	T cell	THBS1	CD47	0.224012	3	THBS1_CD47	THBS1 - CD47	THBS	ECM-Receptor	KEGG: hsa04512	Pericyte -> T cell (Cancerfree)	0.0115156	Pericyte -> T cell	Cancerfree
Endothelial cell	T cell	THBS1	CD47	0.168577	3	THBS1_CD47	THBS1 - CD47	THBS	ECM-Receptor	KEGG: hsa04512	Endothelial cell -> T cell (StageI)	0.00265318	Endothelial cell -> T cell	StageI
Epithelial cell	T cell	THBS1	CD47	0.138129	3	THBS1_CD47	THBS1 - CD47	THBS	ECM-Receptor	KEGG: hsa04512	Epithelial cell -> T cell (StageI)	0.000717576	Epithelial cell -> T cell	StageI
Fibroblast	T cell	THBS1	CD47	0.19991	3	THBS1_CD47	THBS1 - CD47	THBS	ECM-Receptor	KEGG: hsa04512	Fibroblast -> T cell (StageI)	0.0067228	Fibroblast -> T cell	StageI
Pericyte	T cell	THBS1	CD47	0.221624	3	THBS1_CD47	THBS1 - CD47	THBS	ECM-Receptor	KEGG: hsa04512	Pericyte -> T cell (StageI)	0.010975	Pericyte -> T cell	StageI
Endothelial cell	T cell	THBS1	CD47	0.237302	3	THBS1_CD47	THBS1 - CD47	THBS	ECM-Receptor	KEGG: hsa04512	Endothelial cell -> T cell (StageII)	0.0147864	Endothelial cell -> T cell	StageII
Epithelial cell	T cell	THBS1	CD47	0.128813	3	THBS1_CD47	THBS1 - CD47	THBS	ECM-Receptor	KEGG: hsa04512	Epithelial cell -> T cell (StageII)	0.000425087	Epithelial cell -> T cell	StageII
Fibroblast	T cell	THBS1	CD47	0.170364	3	THBS1_CD47	THBS1 - CD47	THBS	ECM-Receptor	KEGG: hsa04512	Fibroblast -> T cell (StageII)	0.0028235	Fibroblast -> T cell	StageII
Myeloid cell	T cell	THBS1	CD47	0.197711	3	THBS1_CD47	THBS1 - CD47	THBS	ECM-Receptor	KEGG: hsa04512	Myeloid cell -> T cell (StageII)	0.00635905	Myeloid cell -> T cell	StageII
Pericyte	T cell	THBS1	CD47	0.149103	3	THBS1_CD47	THBS1 - CD47	THBS	ECM-Receptor	KEGG: hsa04512	Pericyte -> T cell (StageII)	0.00122259	Pericyte -> T cell	StageII
Endothelial cell	T cell	THBS1	CD47	0.157366	3	THBS1_CD47	THBS1 - CD47	THBS	ECM-Receptor	KEGG: hsa04512	Endothelial cell -> T cell (StageIII)	0.00173874	Endothelial cell -> T cell	StageIII
Epithelial cell	T cell	THBS1	CD47	0.144135	3	THBS1_CD47	THBS1 - CD47	THBS	ECM-Receptor	KEGG: hsa04512	Epithelial cell -> T cell (StageIII)	0.000970272	Epithelial cell -> T cell	StageIII
Fibroblast	T cell	THBS1	CD47	0.170494	3	THBS1_CD47	THBS1 - CD47	THBS	ECM-Receptor	KEGG: hsa04512	Fibroblast -> T cell (StageIII)	0.00283612	Fibroblast -> T cell	StageIII
Fibroblast	T cell	THBS1	CD47	0.174883	3	THBS1_CD47	THBS1 - CD47	THBS	ECM-Receptor	KEGG: hsa04512	Fibroblast -> T cell (StageIV)	0.00328587	Fibroblast -> T cell	StageIV
Pericyte	T cell	THBS1	CD47	0.166533	3	THBS1_CD47	THBS1 - CD47	THBS	ECM-Receptor	KEGG: hsa04512	Pericyte -> T cell (StageIV)	0.00246688	Pericyte -> T cell	StageIV
Fibroblast	T cell	THBS2	CD47	0.164356	3	THBS2_CD47	THBS2 - CD47	THBS	ECM-Receptor	KEGG: hsa04512	Fibroblast -> T cell (Cancerfree)	0.0022782	Fibroblast -> T cell	Cancerfree
Fibroblast	T cell	THBS2	CD47	0.201415	3	THBS2_CD47	THBS2 - CD47	THBS	ECM-Receptor	KEGG: hsa04512	Fibroblast -> T cell (StageI)	0.00697889	Fibroblast -> T cell	StageI
Pericyte	T cell	THBS2	CD47	0.190551	3	THBS2_CD47	THBS2 - CD47	THBS	ECM-Receptor	KEGG: hsa04512	Pericyte -> T cell (StageI)	0.00525837	Pericyte -> T cell	StageI
Fibroblast	T cell	THBS2	CD47	0.17174	3	THBS2_CD47	THBS2 - CD47	THBS	ECM-Receptor	KEGG: hsa04512	Fibroblast -> T cell (StageII)	0.00295941	Fibroblast -> T cell	StageII
Pericyte	T cell	THBS2	CD47	0.163041	3	THBS2_CD47	THBS2 - CD47	THBS	ECM-Receptor	KEGG: hsa04512	Pericyte -> T cell (StageII)	0.00216917	Pericyte -> T cell	StageII
Endothelial cell	T cell	THBS2	CD47	0.16228	3	THBS2_CD47	THBS2 - CD47	THBS	ECM-Receptor	KEGG: hsa04512	Endothelial cell -> T cell (StageIII)	0.00210766	Endothelial cell -> T cell	StageIII
Fibroblast	T cell	THBS2	CD47	0.235348	3	THBS2_CD47	THBS2 - CD47	THBS	ECM-Receptor	KEGG: hsa04512	Fibroblast -> T cell (StageIII)	0.0142781	Fibroblast -> T cell	StageIII
Pericyte	T cell	THBS2	CD47	0.174246	3	THBS2_CD47	THBS2 - CD47	THBS	ECM-Receptor	KEGG: hsa04512	Pericyte -> T cell (StageIII)	0.00321799	Pericyte -> T cell	StageIII
Fibroblast	T cell	THBS2	CD47	0.238958	3	THBS2_CD47	THBS2 - CD47	THBS	ECM-Receptor	KEGG: hsa04512	Fibroblast -> T cell (StageIV)	0.0152247	Fibroblast -> T cell	StageIV
Epithelial cell	T cell	THBS3	CD47	0.134239	3	THBS3_CD47	THBS3 - CD47	THBS	ECM-Receptor	KEGG: hsa04512	Epithelial cell -> T cell (StageI)	0.000581791	Epithelial cell -> T cell	StageI
Epithelial cell	T cell	THBS3	CD47	0.112388	3	THBS3_CD47	THBS3 - CD47	THBS	ECM-Receptor	KEGG: hsa04512	Epithelial cell -> T cell (StageII)	0.000136692	Epithelial cell -> T cell	StageII
Epithelial cell	T cell	THBS3	CD47	0.132537	3	THBS3_CD47	THBS3 - CD47	THBS	ECM-Receptor	KEGG: hsa04512	Epithelial cell -> T cell (StageIII)	0.000528715	Epithelial cell -> T cell	StageIII
Epithelial cell	T cell	THBS4	CD47	0.142893	3	THBS4_CD47	THBS4 - CD47	THBS	ECM-Receptor	KEGG: hsa04512	Epithelial cell -> T cell (Cancerfree)	0.000913483	Epithelial cell -> T cell	Cancerfree
B cell	T cell	TNF	TNFRSF1B	0.156286	3	TNF_TNFRSF1B	TNF - TNFRSF1B	TNF	Secreted Signaling	KEGG: hsa04060	B cell -> T cell (Cancerfree)	0.00166398	B cell -> T cell	Cancerfree
Myeloid cell	T cell	TNF	TNFRSF1B	0.190537	3	TNF_TNFRSF1B	TNF - TNFRSF1B	TNF	Secreted Signaling	KEGG: hsa04060	Myeloid cell -> T cell (Cancerfree)	0.00525638	Myeloid cell -> T cell	Cancerfree
T cell	T cell	TNF	TNFRSF1B	0.164849	3	TNF_TNFRSF1B	TNF - TNFRSF1B	TNF	Secreted Signaling	KEGG: hsa04060	T cell -> T cell (Cancerfree)	0.00232006	T cell -> T cell	Cancerfree
Myeloid cell	T cell	TNF	TNFRSF1B	0.190434	3	TNF_TNFRSF1B	TNF - TNFRSF1B	TNF	Secreted Signaling	KEGG: hsa04060	Myeloid cell -> T cell (StageI)	0.00524139	Myeloid cell -> T cell	StageI
Myeloid cell	T cell	TNF	TNFRSF1B	0.169988	3	TNF_TNFRSF1B	TNF - TNFRSF1B	TNF	Secreted Signaling	KEGG: hsa04060	Myeloid cell -> T cell (StageII)	0.00278702	Myeloid cell -> T cell	StageII
Epithelial cell	T cell	TNF	TNFRSF1B	0.144661	3	TNF_TNFRSF1B	TNF - TNFRSF1B	TNF	Secreted Signaling	KEGG: hsa04060	Epithelial cell -> T cell (StageIII)	0.000995072	Epithelial cell -> T cell	StageIII
Myeloid cell	T cell	TNF	TNFRSF1B	0.170798	3	TNF_TNFRSF1B	TNF - TNFRSF1B	TNF	Secreted Signaling	KEGG: hsa04060	Myeloid cell -> T cell (StageIII)	0.0028659	Myeloid cell -> T cell	StageIII
Mast cell	T cell	TNFSF14	TNFRSF14	0.154799	3	TNFSF14_TNFRSF14	TNFSF14 - TNFRSF14	LIGHT	Secreted Signaling	KEGG: hsa04060	Mast cell -> T cell (StageII)	0.00156479	Mast cell -> T cell	StageII
