# Supplementary material for: Single-cell transcriptome analysis of epithelial, immune, and stromal signatures and interactions in human ovarian cancer
Source: Commun Biol. 2024 Jan 26;7:131. doi: 10.1038/s42003-024-05826-1 (PMC10817929; doi:10.1038/s42003-024-05826-1)
Supplement: Supplementary file 9 — Supplementary Data 6 [file 42003_2024_5826_MOESM9_ESM.xlsx]

## Sheet: Supplementary Data 6
Oligo sequences
	Oligo sequences	Companies
NECTIN2 sgRNA	caagtgctacccgaggtgcg	IDT, Integrated DNA Technologies
Primer Fw	aggatgctgcgaagctgcct	Synthego
Primer Rv	gactctgagccaggtcatccct	Synthego
